# Supplementary material for: Molecular characteristics of S-RNase alleles as the determinant of self-incompatibility in the style of Fragaria viridis
Source: Hortic Res. 2021 Aug 1;8:185. doi: 10.1038/s41438-021-00623-x (PMC8325692; doi:10.1038/s41438-021-00623-x)
Supplement: Supplementary file 3 — Dataset S2 [file 41438_2021_623_MOESM3_ESM.txt]

>CL1.Contig1_All
CTAGAGAGCTGAGAGCCCCCCTCACAAAAAAGAAAAGAAAAAGAAATTGA
AAATTGAAATTTAAGGACAAGGGTCGCGGAGTGAGAGATAGTCACAGATT
CCCAATCTCTCACTGTTTTGAGCGCGGACGAGAGTCTCTGACTCTGAGAG
AGGTAGAGCTCTAGGTCTAGGTTTAGGTCTGCATCCGAGGAAGAAGAAGA
AGTAGAGAGAGATGTCTTCTGACCTAGACAGACAAATAGAGCAGCTCAAG
AAATGCGAGCCCCTCAAAGAGTCGGAAGTGAAGGCTCTCTGCCTCAAAGC
CATGGAAATTCTCGTCGAAGAGAGCAACGTCCAGCGTGTCGATGCTCCCG
TCACTATATGCGGTGACATCCACGGTCAGTTTTATGACATGAAAGAGCTT
TTCAAAGTGGGAGGCGATTGCCCCAAGACTAACTACTTGTTTCTGGGAGA
TTTCGTTGACAGAGGTTTCTATTCGGTGGAGACATTTCTACTCCTACTTG
CCCTGAAGGTGAGATATCCGGATCGGATAACACTCATTAGAGGGAACCAT
GAGAGTCGACAGATAACACAGGTGTACGGATTCTATGATGAGTGTCTACG
GAAATATGGATCTGTCAATGTTTGGAGATATTGCACTGATATATTTGATT
ACCTAAGTCTGTCAGCTCTCATTGAGAATAAGATTTTCAGTGTCCATGGT
GGTCTTTCGCCTGCCATTTCAACTTTGGATCAGATACGAACAATTGATCG
GAAGCAAGAAGTACCTCATGATGGTGCTATGTGTGACCTACTATGGTCAG
ATCCTGAAGATATCGTGGATGGTTGGGGTTTGAGTCCACGTGGTGCTGGT
TTCCTGTTCGGTGGAAGTGTTGTGTCTTCATTTAACCATGCAAACAACAT
TGACTATATATGTCGTGCCCACCAGTTGGTAATGGAAGGATATAAATGGA
TGTTTAATAATCAGATTGTTACTGTATGGTCAGCTCCAAATTACTGTTAC
AGATGTGGTAACGTAGCTGCAATCCTTGAGCTGGATGAAAATCTTAACAA
GCAGTTCCGAGTCTTCGATGCTGCCCCACAGGAATCAAGAGGCACGCCGG
CCAAAAAACCTGCACCTGACTACTTTCTATGAGCAATGAAGTTTTGCCAT
TTTCCATTAGGGGAATTAATGAACAACATATACAGAGAATGGTATTGCAT
GGTATGCACACAGAATTCTATGGGCGAGCTTCTCAATGATCAGCTCCTCC
AGCAACCAGCAAGAATTGTACTTTCATGTTTGTGGATAGTTAGGATGGTT
CGGTCTGCTTTTCTTGTATGCCTAAAGCTTCTACCATCTTTCATATTTAC
ATGTAAGAGTAGTGTGCATTGCCTAATCTATCATGTGAATTATAGAACTT
TGCCCTGTGATTGTCATAGCAAGGGAGACATTAGGTACTGGAAAGGGAGG
CTTCTCCTTCTATTTGTAAGGATTAGAATGATTGGATTGGGTTAGGGACA
AAGAGGAGGGATCAAGACCATGAGCACTTGTTCTTTTTATTGTTTTTCTA
GGCAATAAAAATTGCTTTCTGATTATTTGTGTCTTTAATTAAAACTCTTT
TTCAAGAATAGATTAGAAGTAGATGAAACTTGCAAGTGCAAAATTCACCA
AGCA
>CL1.Contig2_All
GCCCCCCTCACAAAAAAGAAAAGAAAAAGAAATTGAAAATTGAAATTTAA
GGACAAGGGTCGCGGAGTGAGAGATAGTCACAGATTCCCAATCTCTCACT
GTTTTGAGCGCGGACGAGAGTCTCTGACTCTGCGAGAGGTAGAGCTCTAG
GTCTAGGTTTAGGTCTGCATCCGAGGAAGAAGAAGAAGTAGAGAGAGATG
TCTTCTGACCTAGACAGACAAATAGAGCAGCTCAAGAAATGCGAGCCCCT
CAAAGAGTCGGAAGTGAAGGCTCTCTGCCTCAAAGCCATGGAAATTCTCG
TCGAAGAGAGCAACGTCCAGCGTGTCGATGCTCCCGTCACTGTTTCGGGT
TCGATTTGTTAGAGATTTGGTTTGTTAGGGTTTTCGCTGCGAAAAAGTGA
TGAGGAGAAATGTGTGTAGGGTTTAGTAAACTGGAACATCAACTTTAGAT
ATGCGGTGACATCCACGGTCAGTTTTATGACATGAAAGAGCTTTTCAAAG
TGGGAGGCGATTGCCCCAAGACTAACTACTTGTTTCTGGGAGATTTCGTT
GACAGAGGTTTCTATTCGGTGGAGACATTTCTACTCCTACTTGCCCTGAA
GGTGAGATATCCGGATCGGATAACACTCATTAGAGGGAACCATGAGAGTC
GACAGATAACACAGGTGTACGGATTCTATGATGAGTGTCTACGGAAATAT
GGATCTGTCAATGTTTGGAGATATTGCACTGATATATTTGATTACCTAAG
TCTGTCAGCTCTCATTGAGAATAAGATTTTCAGTGTCCATGGTGGTCTTT
CGCCTGCCATTTCAACTTTGGATCAGATACGAACAATTGATCGGAAGCAA
GAAGTACCTCATGATGGTGCTATGTGTGACCTACTATGGTCAGATCCTGA
AGATATCGTGGATGGTTGGGGTTTGAGTCCACGTGGTGCTGGTTTCCTGT
TCGGTGGAAGTGTTGTGTCTTCATTTAACCATGCAAACAACATTGACTAT
ATATGTCGTGCCCACCAGTTGGTAATGGAAGGATATAAATGGATGTTTAA
TAATCAGATTGTTACTGTATGGTCAGCTCCAAATTACTGTTACAGATGTG
GTAACGTAGCTGCAATCCTTGAGCTGGATGAAAATCTTAACAAGCAGTTC
CGAGTCTTTGATGCTGCCCCACAGGAATCAAGAGGCACGCCGGCCAAAAA
ACCTGCACCTGACTACTTTCTATGAGCAATGAAGTTTTGCCATTTTCCAT
TAGGGGAATTAATGAACAACATATACAGAGAATGGTATTGCATGGTATGC
ACACAGAATTCTATGGGCGAGCTTCTCAATGATCAGCTCCTCCAGCAACC
AGCAAGAATTGTACTTTCATGTTTGTGGATAGTTAGGATGGTTCGGTCTG
CTTTTCTTGTATGCCTAAAGCTTCTACCATCTTTCATATTTACATGTAAG
AGTAGTGTGCATTGCCTAATCTATCATGTGAATTATAGAACTTTGCCCTG
TGATTGTCATAGCAAGGGAGACATTAGGTACTGGAAAGGGAGGCTTCTCC
TTCTATTTGTAAGGATTAGAATGATTGGATTGGGTTAGGGACAAAGAGGA
GGGATCAAGACCATGAG
>CL2.Contig1_All
CAAAGTGTCTGGAAGACTCTCAGAAGACTCCACTGTGTAGTACTGTAATA
ATTAAGAGTTAAAGTCATTGTTATCACAACTGGCAAATGTACTTATAAAA
GTATTCTTGAAGAATCACATGGAAGGTGAATAATAGGCATCGATTGAAAT
GATAAGACTATATTCCTGAGCTTGTGTTAATACCCATAAGAACAAAGCAA
GATGCATTCTAGCCATTCAACTACCATCCCCCTCTTGTAGATAGTACATG
CTCAAGGCACACAGATTACCTACCTCTCCACTATACCTTCATATTAATCG
AACAAGAAGATTCATCACTTTACTGTGGAAAAATTGCTTAAATAAGTAAA
TCTTAAGCAATCAAACACTTATAGTGGAAATAT
>CL2.Contig2_All
GGAAGCAACCATTGACATGCTGAACCAACTTGAGGTATAGTGGAGAGGTA
GGTAATCTGTGTGCCTTGAGCATGTACTATCTACAAGAGGGGGATGGTAG
TTGAATGGCTAGAATGCATCTTGCTTTGTTCTTATGGGTATTAACACAAG
CTCAGGAATATAGTCTTATCATTTCAATCGATGCCTATTATTCACCTTCC
ATGTGATTCTTCAAGA
>CL3.Contig1_All
TATTGCTACCAATCTTCTACGACACCACAGTTACATAAATGGTTAGTTTC
TTAATCATTGACAATGGTCCAGTAGTTCTCTTCAAGATATGCTTACAATT
GTAATTTGTATGTGGGTTGTTGGGGTCCATATGAGATTGTTGCCTGTTTC
ATTCGAGATCGTTAATTAGTGTCCTGCATTGTGATTTTGTACAAACTTTT
AGTTAGTAGTATCATATATATCAAGTTAAAAACCCTTGGGAAGAGGGTTG
TATGTTATGCCATTGACTTGGAGATAACAAAATAACCTCATGTAATCATG
GTAGAGTCTCATTTCTACCACATCTATTCAGTATTGACACTTAATGACTG
GGAGAACAAACCTGTAAATGATATGTTCTATGTGCATATGCATGCTATAT
AGTATGTACAATGAAATAATGAATTAATACTTGCAAATGGAAGGACAAGT
GAAGACTCCTTTTAGGTATTTTGTCAAACCGGTTCCAGAGCATAGTTCCT
ATCAAGGGGATTTACCATGTCAATGGAAAAGGATCTCTAGTATGAGCTTC
TCTGATTAGACCATCCTGCAAATATTTTAGAATTTCCATCATTTCTGGCA
TTTTTCTGGATTCATACCAAGTATACTTGTTGATTTCTTTTTCTCCTAAT
GCAGTTGTTGCTAATATGGTTGGAAAATATTTTCTTAAAAATGTGCACCA
GGTATGTTACTAACCGGATACAGCCAGCAAACAATAAGTTTAATGCTTGT
CTTCAAATTTTGATAGCTATGCTCAGGCAACTTCACTGTAGTGTAGTTGT
CTTCTTATGTATCCGACATAACTGCAGGGAGCTGCAACTCAATGCTATTT
GGCATTGCATCCGCAAGTTAAGGGTGTCAATGGTGAGTATTTTTCGGACA
GCAACATTGCCAAACCGACGGCCCTGGCTAAGGATGCAGAATTGGCAAAG
AAGCTATGGGACTTCAGTCTGAGCCTGACAGAGCCAAAGTAATTGGGTGC
AAGGCTTCAACTAGTTTGAGTAGATTTCTCTTGTAAAATGTAAGTCAATG
TACTCTTTAGTCTTTACTGGTTCTGAGTAGCCGCTAAAATGTTGAACGAC
CCTGTAAATTAAAAGCTGTAATAAAAGATGGCACTGCTCATGTTTTATAA
CAATGCACTGGTGTTATTATATTTTTTTCTCTTTTTCAACAAGAAACATA
G
>CL3.Contig2_All
CTTGTATAAATGGCTTCTGCTCTTGCTCTGACAGCAAATAACTAACGTCC
TTCAGTGGGAGTACAGTCAAGATCAAGATAGAGATGAGTGTTGAATGTTC
TTCGAGAAAATGAGTAAGAATAATTTGGGTATCTCAGAATTTAATGTTTC
GAAGACATACTTGTCATGTCATAAATAGCACGATTCAAAGTTTGTGTAAC
CCCAAAGTATCCACGCCTGTTTTCAGCGTCCATTTAAAGACATAAAGAGT
GTGACGGATTCCCATCTGTGATTGTGAAGAGTGAGAAACAAAGAATGTGG
CTGTTCAGAAGAAAAGGCCCATCTGGGTTCTCATCATCTTCCACAGCAGA
AGAAGTTACTCAAGGGATTGATGCCACTGGTCTTACTGCCATTGTTACAG
GAGCATCTAGTGGCATTGGCACTGAAACTACACGTGTTCTTGCACTGCGT
GGTGCCCATGTGATCATGGGAGTGAGGAATATGGCTGCTGCTAAAGATGT
GAAAGAAGCGATAGTTAAGGACATCCCCACTGCCAAAATTGATGCCATGG
AGTTGGATCTCAGTTCATTGTCGTCTGTGAGGAAATTTGCATCAGAATTC
AAATCCGCTGGCCATCCTCTTAATATCCTAATTAACAATGCAGGGATTAT
GGCGACCCCGTTCTTGCTTTCCAAAGATAAGATTGAACTTCAGTTTGCCA
CAAACCATATAGGTCATTTTCTGTTGACAAATCTTTTGTTGGATACTATG
AAAAAGACTGCACATTCAAGTAGCAAAGAAGGGAGAATTGTAAATGTATC
CTCTGAAGCTCACCGCTATGCATATCCTGAAGGAATCCGTTTTGACAGAA
TCAACGATCCGTCAGGGTACAGCAGTTGGCCTGCATATGGTCAATCAAAG
CTAGCTAACATTTTGCATGCCAAAGAACTCACAAAACAATTCAAGGAAGA
TGGGACAAACATAACTGCAAATGCACTTCACCCTGGTGTAATTCAAACTA
ATCTTTTCCGGCATAACAATGTTATTAATGGGCTTGTTAATGTGCTCGGT
AGAGTTCTGCTTAAAAATGTTCAACAGGGAGCAGCAACAACTTGCTATGT
GGCATTGCATCCGCAAGTTAAAGGGGTGAGTGGTGAATATTTTGCAGACA
GTAATATTTCGAAGCCAAGACCCCAAGCTGAAGACGAGGTGTTGGCAAAG
AAGCTCTGGGATTTCAGCAAGGATTTAACTAAATGATTTTTCCTTTACCT
ATCATAAGGAAGAAGACACTATAACCTTCGGCCAATCTTATTGCCGTGCA
TATCGATCAGGCTAGTATTGATGCCACAATGCCTGGTTCTTTTGAATTCT
TGTATTATGATTTAAACCTTGATAGAGAGTGAATTCAAGACTCATATCCA
TTCGTATGGAAGATTGGACTATTAAGTGTGTCATATATCAATCTAAATAG
TGTGACGGCGGACTCCTTGCCTTGCTTGAGCACAAACCAGCGGCGACACC
ACGTCTTGATGTACTCGCCTTGCTTGGTCATTGACGTACTGCTTCATTTT
GTAAATAAAGGTACACTCATGGACTAGGTTGGTTTCCTTTGCA
>CL3.Contig3_All
CTTGTATAAATGGCTTCTGCTCTTGCTCTGACAGCAAATAACTAACGTCC
TTCAGTGGGAGTACAGTCAAGATCAAGATAGAGATGAGTGTTGAATGTTC
TTCGAGAAAATGAGTAAGAATAATTTGGGTATCTCAGAATTTAATGTTTC
GAAGACATACTTGTCATGTCATAAATAGCACGATTCAAAGTTTGTGTAAC
CCCAAAGTATCCACGCCTGTTTTCAGCGTCCATTTAAAGACATAAAGAGT
GTGACGGATTCCCATCTGTGATTGTGAAGAGTGAGAAACAAAGAATGTGG
CTGTTCAGAAGAAAAGGCCCATCTGGGTTCTCATCATCTTCCACAGCAGA
AGAAGTTACTCAAGGGATTGATGCCACTGGTCTTACTGCCATTGTTACAG
GAGCATCTAGTGGCATTGGCACTGAAACTACACGTGTTCTTGCACTGCGT
GGTGCCCATGTGATCATGGGAGTGAGGAATATGGCTGCTGCTAAAGATGT
GAAAGAAGCGATAGTTAAGGACATCCCCACTGCCAAAATTGATGCCATGG
AGTTGGATCTCAGTTCATTGTCGTCTGTGAGGAAATTTGCATCAGAATTC
AAATCCGCTGGCCATCCTCTTAATATCCTAATTAACAATGCAGGGATTAT
GGCGACCCCGTTCTTGCTTTCCAAAGATAAGATTGAACTTCAGTTTGCCA
CAAACCATATAGGTCATTTTCTGTTGACAAATCTTTTGTTGGATACTATG
AAAAAGACTGCACATTCAAGTAGCAAAGAAGGGAGAATTGTAAATGTATC
CTCTGAAGCTCACCGCTATGCATATCCTGAAGGAATCCGTTTTGACAGAA
TCAACGATCCGTCAGGGTACAGCAGTTGGCCTGCATATGGTCAATCAAAG
CTAGCTAACATTTTGCATGCCAAAGAACTCACAAAACAATTCAAGGAAGA
TGGGACAAACATAACTGCAAATGCACTTCACCCTGGTGTAATTCAAACTA
ATCTTTTCCGGCATAACAATGTTATTAATGGTAATCACGTCATTAAGGGG
CTTGTTAATGTGCTCGGTAGAGTTCTGCTTAAAAATGTTCAACAGGGAGC
AGCAACAACTTGCTATGTGGCATTGCATCCGCAAGTTAAAGGGGTGAGTG
GTGAATATTTTGCAGACAGTAATATTTCGAAGCCAAGACCCCAAGCTGAA
GACGAGGTGTTGGCAAAGAAGCTCTGGGATTTCAGCAAGGATTTAACTAA
ATGATTTTTCCTTTACCTATCATAAGGAAGAAGACACTATAACCTTCGGC
CAATCTTATTGCCGTGCATATCGATCAGGCTAGTATTGATGCCACAATGC
CTGGTTCTTTTGAATTCTTGTATTATGATTTAAACCTTGATAGAGAGTGA
ATTCAAGACTCATATCCATTCGTATGGAAGATTGGACTATTAAGTGTGTC
ATATATCAATCTAAATAGTGTGACGGCGGACTCCTTGCCTTGCTTGAGCA
CAAACCAGCGGCGACACCACGTCTTGATGTACTCGCCTTGCTTGGTCATT
GACGTACTGCTTCATTTTGTAAATAAAGGTACACTCATGGACTAGGTTGG
TTTCCTTTGCA
>CL3.Contig4_All
CTTGTATAAATGGCTTCTGCTCTTGCTCTGACAGCAAATAACTAACGTCC
TTCAGTGGGAGTACAGTCAAGATCAAGATAGAGATGAGTGTTGAATGTTC
TTCGAGAAAATGACGTCCATTTAAAGACATAAAGAGTGTGACGGATTCCC
ATCTGTGATTGTGAAGAGTGAGAAACAAAGAATGTGGCTGTTCAGAAGAA
AAGGCCCATCTGGGTTCTCATCATCTTCCACAGCAGAAGAAGTTACTCAA
GGGATTGATGCCACTGGTCTTACTGCCATTGTTACAGGAGCATCTAGTGG
CATTGGCACTGAAACTACACGTGTTCTTGCACTGCGTGGTGCCCATGTGA
TCATGGGAGTGAGGAATATGGCTGCTGCTAAAGATGTGAAAGAAGCGATA
GTTAAGGACATCCCCACTGCCAAAATTGATGCCATGGAGTTGGATCTCAG
TTCATTGTCGTCTGTGAGGAAATTTGCATCAGAATTCAAATCCGCTGGCC
ATCCTCTTAATATCCTAATTAACAATGCAGGGATTATGGCGACCCCGTTC
TTGCTTTCCAAAGATAAGATTGAACTTCAGTTTGCCACAAACCATATAGG
TCATTTTCTGTTGACAAATCTTTTGTTGGATACTATGAAAAAGACTGCAC
ATTCAAGTAGCAAAGAAGGGAGAATTGTAAATGTATCCTCTGAAGCTCAC
CGCTATGCATATCCTGAAGGAATCCGTTTTGACAGAATCAACGATCCGTC
AGGGTACAGCAGTTGGCCTGCATATGGTCAATCAAAGCTAGCTAACATTT
TGCATGCCAAAGAACTCACAAAACAATTCAAGGAAGATGGGACAAACATA
ACTGCAAATGCACTTCACCCTGGTGTAATTCAAACTAATCTTTTCCGGCA
TAACAATGTTATTAATGGTAATCACGTCATTAAGGGGCTTGTTAATGTGC
TCGGTAGAGTTCTGCTTAAAAATGTTCAACAGGGAGCAGCAACAACTTGC
TATGTGGCATTGCATCCGCAAGTTAAAGGGGTGAGTGGTGAATATTTTGC
AGACAGTAATATTTCGAAGCCAAGACCCCAAGCTGAAGACGAGGTGTTGG
CAAAGAAGCTCTGGGATTTCAGCAAGGATTTAACTAAATGATTTTTCCTT
TACCTATCATAAGGAAGAAGACACTATAACCTTCGGCCAATCTTATTGCC
GTGCATATCGATCAGGCTAGTATTGATGCCACAATGCCTGGTTCTTTTGA
ATTCTTGTATTATGATTTAAACCTTGATAGAGAGTGAATTCAAGACTCAT
ATCCATTCGTATGGAAGATTGGACTATTAAGTGTGTCATATATCAATCTA
AATAGTGTGACGGCGGACTCCTTGCCTTGCTTGAGCACAAACCAGCGGCG
ACACCACGTCTTGATGTACTCGCCTTGCTTGGTCATTGACGTACTGCTTC
ATTTTGTAAATAAAGGTACACTCATGGACTAGGTTGGTTTCCTT
>CL3.Contig5_All
CTTGTATAAATGGCTTCTGCTCTTGCTCTGACAGCAAATAACTAACGTCC
TTCAGTGGGAGTACAGTCAAGATCAAGATAGAGATGAGTGTTGAATGTTC
TTCGAGAAAATGACGTCCATTTAAAGACATAAAGAGTGTGACGGATTCCC
ATCTGTGATTGTGAAGAGTGAGAAACAAAGAATGTGGCTGTTCAGAAGAA
AAGGCCCATCTGGGTTCTCATCATCTTCCACAGCAGAAGAAGTTACTCAA
GGGATTGATGCCACTGGTCTTACTGCCATTGTTACAGGAGCATCTAGTGG
CATTGGCACTGAAACTACACGTGTTCTTGCACTGCGTGGTGCCCATGTGA
TCATGGGAGTGAGGAATATGGCTGCTGCTAAAGATGTGAAAGAAGCGATA
GTTAAGGACATCCCCACTGCCAAAATTGATGCCATGGAGTTGGATCTCAG
TTCATTGTCGTCTGTGAGGAAATTTGCATCAGAATTCAAATCCGCTGGCC
ATCCTCTTAATATCCTAATTAACAATGCAGGGATTATGGCGACCCCGTTC
TTGCTTTCCAAAGATAAGATTGAACTTCAGTTTGCCACAAACCATATAGG
TCATTTTCTGTTGACAAATCTTTTGTTGGATACTATGAAAAAGACTGCAC
ATTCAAGTAGCAAAGAAGGGAGAATTGTAAATGTATCCTCTGAAGCTCAC
CGCTATGCATATCCTGAAGGAATCCGTTTTGACAGAATCAACGATCCGTC
AGGGTACAGCAGTTGGCCTGCATATGGTCAATCAAAGCTAGCTAACATTT
TGCATGCCAAAGAACTCACAAAACAATTCAAGGAAGATGGGACAAACATA
ACTGCAAATGCACTTCACCCTGGTGTAATTCAAACTAATCTTTTCCGGCA
TAACAATGTTATTAATGGGCTTGTTAATGTGCTCGGTAGAGTTCTGCTTA
AAAATGTTCAACAGGGAGCAGCAACAACTTGCTATGTGGCATTGCATCCG
CAAGTTAAAGGGGTGAGTGGTGAATATTTTGCAGACAGTAATATTTCGAA
GCCAAGACCCCAAGCTGAAGACGAGGTGTTGGCAAAGAAGCTCTGGGATT
TCAGCAAGGATTTAACTAAATGATTTTTCCTTTACCTATCATAAGGAAGA
AGACACTATAACCTTCGGCCAATCTTATTGCCGTGCATATCGATCAGGCT
AGTATTGATGCCACAATGCCTGGTTCTTTTGAATTCTTGTATTATGATTT
AAACCTTGATAGAGAGTGAATTCAAGACTCATATCCATTCGTATGGAAGA
TTGGACTATTAAGTGTGTCATATATCAATCTAAATAGTGTGACGGCGGAC
TCCTTGCCTTGCTTGAGCACAAACCAGCGGCGACACCACGTCTTGATGTA
CTCGCCTTGCTTGGTCATTGACGTACTGCTTCATTTTGTAAATAAAGGTA
CACTCATGGACTAGGTTGGTTTCCTTTGCA
>CL3.Contig6_All
GTGAAGGAACAAAGTGCATAGATTGGCCGATAGATAGAACTATCCCTTCA
CTAGGATTCAATGTTTGATCATGTCATCCTTCATCGAGAAAAAAAAAATG
TTTGGTCATGTCATCACCAATCATTAGTCATTAAAGCAGATCAAACGGCC
AGTAGTCTGTCCCAGCAGAACCTTCACGGTGGGACCCACGCACCGAAACC
TCTAAAGAGAATCAGAAACCCTATAAAGCCCAATATGCATGATCTTGAAG
GAGAAGGATAGTTGCAGTTTTGTTCAATAAAGATGTGGATATTTGGGTGG
AAAGGGCCTTCTGGGTTTTCAGCACGCTCTACAGCAGAGGATGTTACTCA
AGGGATTGATGGAACTGGCCTCACTGCCCTTGTTACAGGAGCTTCAAGTG
GTCTTGGTTTGGAAACGACACGTGTTCTAGCATTGCGTGGTGTTCATGTC
ATCATGGCAGTAAGGAATGCAGATGCGGGTAGGGATGTCAAAGAATCAAT
ACTTAAGGAAGTCCCCACTGCCAAGATTGATGTGATGGCACTAGATCTCA
GCTCATTGGCATCAGTGAGAAAATTTGCATCGGATTACAAGTTATCTGGT
CATCCATTGAATATCCTGATTAATAATGCAGGTGTTATGGCAACTCCATT
CATGCTTTCACATGATAACATTGAAATGCAGTTTGCAACCAACCATTTAG
GTCATTTTCTTTTGACAAACCTTCTATTGGATACCATGAAAAAGACAGCA
AATGAAAGCAAGAAAGAGGGAAGAATTGTCATTGTATCATCAGAGGGTCA
TCGATTTGCATATCGTGAGGGGGTTCGCTTTGATATGATTAATAATGAAT
CAGTGTACAACAGTTTGTATGCTTATGGACAATCAAAGCTAGCCAACATA
TTGCATGCTAGTGAGCTTGCAAAGCGCTTGAAGGCAGAAGGGGTTGATAT
AACTGCTAATTCCCTTCATCCTGGATCTATTGCTACCAATCTTCTACGAC
ACCACAGTTACATAAATGTTGTTGCTAATATGGTTGGAAAATATTTTCTT
AAAAATGTGCACCAGGGAGCTGCAACTCAATGCTATTTGGCATTGCATCC
GCAAGTTAAGGGTGTCAGTGGTGAGTATTTTATGGACAGCAACATTGCCA
ATCCGACGGCCCTGGCTAAGGATGCAGAATTGGCAAAGAAGCTATGGGAC
TTCAGTCTGAGCCTGACAGAGCCAAAGTAATTGGGTGCAAGGCTTCAACT
AGTTTGAGTAGATTTCTCTTGTAAAATGTAAGTCAATGTACTCTTTAGTC
TTTACTGGTTCTGAGTAGCCGCTAAAATGTTGAACGACCCTGTAAATTAA
AAGCTGTAATAAAAGATGGCACTGCTCATGTTTTATAACAATGCACTGGT
GTTATTATATTTTTTTCTCTTTTTCAACAAGAAACATAGGCC
>CL4.Contig1_All
AGAGTGCTTATGGTAATCTTTTTTTCCCATGAAAACCCCCAATATTGTGC
AGCGAATTTGCAGCTTCAAGATATTCAAGATTGGTTTAGAGGTTGATGTG
TTCTTGAAATGTGTTAGTGATAAGATTGGTTTAGAGGTTGATGTGTTGCC
TGGTCAAAGCATAGCCACCATTAACCTTAGCCAAACTTTCTGCAACAACA
CCTTCTGCCAATGCATAACCAGAAACCTCCATCTCCTCAATTCCAAGCAC
CTCAAATATCTCCTCCAACAACACAGACCCAGCACCAATAAACTCAGACC
GCCTTTCAAAGAACTTCTTTCTCCTTATCTTCTCTCCCTCTCCTCCACCA
CACAAGCTCTCAACAACACCCTTCACTTCTCCTCTACTCAACCTCCAATC
CTTCCTACCATCCCCAAGTGCATCCACTTTGCTAACTCAAACACATTGCT
CTTATTCACATACCCATTAAACACCGCCTTCTCAACTGCCTTAATAGTCC
AGAGGACCCTAATATGCTCCTTAATCTGACCAACACTGTTCCCAAATTTC
TGGGTCAAACTCACATGCCCCAACTTCAATGAAGCACCAAAAACAACTAT
CCCCTGCTTCCCAATCACAAACTCAGTAGACCCACCTCCAATATCAACAC
CTAAAACCAAATTCTCATACATAGGCCAAAACTGAAGCATACCCAAATAC
ACAAGCCTAG
>CL4.Contig2_All
ATTGGTTTAGAGGTTGATGTGTTGCCTGGTGAAGAGGAAGCTAGGCTTGT
GTATTTGGGTATGCTTCAGTTTTGGCCTATGTATGAGAATTTGGTTTTAG
GTGTTGATATTGGAGGTGGGTCTACTGAGTTTGTGATTGGGAAGCAGGGG
ATAGTTGTTTTTGGTGCTTCATTGAAGTTGGGGCATGTGAGTTTGACCCA
GAAATTTGGGAACAGTGTTGGTCAGATTAGGGAGCATATTAGGTTGGTTG
TTAAAGAATCTGGGTTGGTTAGGAAGATTAAAGATTGTGGCTTTGAGGTT
GTTGTTGGGTCCTCTGGTACTATTAAGGCAGTTGAGAAGGCAGTGGTTAA
TGGGTATGTGAATAAGAGCAATGTGATTGAGGTTGGCAATGTAGCTTGTA
TAGGGGATGGTAGGAAGGATTGGAGGTTGAGTAGAGGAGAAGTGAAGGGT
GTTGTTGAGAGTTTGTGTGGTGGGGGAGAGGGAGAGAAGATTAGGAGGGA
GAAGTTCTTTGAAAGGCGGTGTGAGTTTATTGTTGCTGGGGCTGTGTTGT
TGGAGGAGATATTTGAGGTGCTTGGAATTGAGGAGATGGAGGTTTCTGGT
TATGCATTGGCAGAAGGTGTTATTGTAGAAAGTTTGGCTAAGGTTAATGG
TGGGTATGATTTGACTGCCAATGCAAGGTGGTCTTCTGTTGTTCGGCTTG
CAATGAGGTATAATGGCAAGAAGAGGATGAGAGCTGCTGTTCAGTGTACA
AACACCGCAAAGGAGATTTTTGAAGGTTTAAGAAAAAGTGATGACCTAAC
TGAGAACCAATTTGCTGCCTCCCTAGATGACAAGGATCTTGAATATCTTG
AAGCTGCAACTTTGCTTCACAATATTGGGGTTTTCATGGGGAAAAAAGGT
TACCATAAGCACTCGTACTGCATCATCATGAATGGTGAGGATCTCCATGG
TTACAGTTCTGAGGAGGTTAAGCTGATAGCACTACTTGCAAGACATCATA
GGAAGAAATTACCAAGCTCTGATCATGCTTCCTTTACACAATTTCCAGGA
GAGATGACGAAGAAATTCAGATTTCTATGCACAATTCTCCGTGTTTCTGT
TGCACTACAGAAAATGGAATTCTCAAATTCTTATGAAGGCTTTAAGCTGG
TAAACTGTGGTGTAAAAGATCAAACTTCTTTACTTTTTAACCCTCTAGCC
GAGGATATTGAGGAAGAAC
>CL4.Contig3_All
GCATTACCATGATAATACAATAAGAGTGCTTATGGTAATCTTTTTTTCCC
ATGAAAACCCCCAATATTGTGCAGCGAATTTGCAGCTTCAAGATATTCAA
GATTGGTTTAGAGGTTGATGTGTTCTTGAAATGTGTTAGTGATAAGATTG
GTTTAGAGGTTGATGTGTTGCCTGGTGAACAGGAAACTAGGCTTGTGTAT
TTGGGCATGTGTTTATTTTTGGCCAATGTATGAGAATATGGTTTTGGGAG
TTGATATTGGAGGTGGGTCTACTGAGTTTGTGATTGAAAAGCAGGGAAGA
TATGTTTTTGGTGCTTCATTGAAGTTGGGGCATGTGAGTTTGACCCAGAA
ATTTGGGAACAGTGTTGGTCAGATTAAGGAGCATATTAGGGTCCTCTGGA
CTATTAAGGCAGTTGAGAAGGCGGTGTTTAATGGGTATGTGAATAAGAGC
AATGTGTTTGAGTTAGCAAAGTGGATGCACTTGGGGATGGTAGGAAGGAT
TGGAGGTTGAGTAGAGGAGAAGTGAAGGGTGTTGTTGAGAGTTTGTGTGG
TGGGGGAGAGGGAGAGAAGATTAGGAGGGAGAAGTTCTTTGAAAGGCGGT
GTGAGTTTATTGTTGCTGGGGCTGTGTTGTTGGAGGAGATATTTGAGGTG
CTTGGAATTGAGGAGATGGAGGTTTCTGGTTATGCATTGGCAGAAGGTGT
TATTGTAGAAAGTTTGGCTAAGGTTAATGGTGGGTATGATTTGACTGCCA
ATGCAAGGTGGTCTTCTGTTGTTCGGCTTGCAATGAGGTATAATGGCAAG
AAGAGGATGAGAGCTGCTGTTCAGTGTACAAACACCGCAAAGGAGATTTT
TGAAGGTTTAAGAAAAAGTGATGACCTAACTGAGAACCAATTTGCTGCCT
CCCTAGATGACAAGGATCTTGAATATCTTGAAGCTGCAACTTTGCTTCAC
AATATTGGGGTTTTCATGGGGAAAAAAGGTTACCATAAGCACTCGTACTG
CATCATCATGAATGGTGAGGATCTCCATGGTTACAGTTCTGAGGAGGTTA
AGCTGATAGCACTACTTGCAAGACATCATAGGAAGAAATTACCAAGCTTT
GATCATACTTCCTTTAAACAGTTTTCAGTAGAGATCACAAAGAAATTTGG
ATTTCTGTGCTCAATTCTCTGTTTTTCTGTTGCGCACTACAACTGTACAA
CAAATGGAATTCTCAAAATCCCATGAAGGTTCAAAGCTGGTAAACTGTGG
TGTAAAAGATCAAACTTCTTTACACGTATTAAACCCCCTAGCTGAGGATA
CAGATGATGATGAACTATGACAAGAATTGGAATACTTCAATCTGTTATTC
TTTGAAGAGTTGCATATCGTTGCTACTTTGAGTGTTCCAGACCCAAGAGT
GAAGGATATTCTCAGATAAGATGTTGCTTGATGTCCTGCAAAAGTTCAAA
TGACATTGGGCCCATTCACTACTCCATGCTGCCTATAGATCACTGATTCA
CTGATCTTGTGCTACTTTTGAATTGCAAATATCATCTCTGATTGGCAATG
TTAACCTAGTAATACAGCATGGAAGGATATACTCGTTTGATCCCGAGCAA
TGTGGTTAATTGAAATAAAGAACAGGCTAGAAGTGGGACGTATAGTTGGT
ATTGGGTTCAGCGGAGAAAGTTGTATCCCCTTCTAGTCTTCGATATAGAC
AGTAACAGAGTTTATGTACAGGGGACAAGAAAAGGATAAACCAGTTTTGA
AATGGCTGATATTAGCTATCATACATCCAAGCAATTGCAAAATGTATTTA
GCGTACGTTTAATCGATATCTCCATGCTGGTTATGAAAGCAGTTGCTTGC
CAAGTTATACCCAGTTGTATTCAATCTTCAGACACAAAAATGTGCTGGTT
>CL5.Contig1_All
GGTTCCAGACAGGATCACTGGACCCAGGAAGGGAGAACAATGGAGAAGAA
GAAAGTCTCAAGAGTTTGTGTAACAGGAGGATCTGGATATATTGGCAGTT
GGCTTGTCAAAAAGCTCCTGGAGAAGGGCCACACAGTCCATGCCACTCTC
AGAAACTTAGAGGATGTATCAAAAGTAGGCCTTCTGAAGTCTCTCCCCAA
TGCAGACACCAATTTGCTGCTGTTCAGTGCTGACATATACAATCCTAATG
ACTTCAAGCCTGCTATTGAGGGGTGTGAGTTTGTTTTTCATGTTGCAACT
CCTATGCAACATAATTCCCAAAGCTCCCAGTACAAGGACACAGCTGAAGC
TGCTATTGCTGGGGTGAGAAGCATTGCAGATTCTTGCATTCGATCGCAGA
CAGTTAAGCGACTGATCTACACTGCAAGCATACTTTCTATGTCGCCAAGA
AATGATGATGGAGTTGGATTCAGACCCTTACTTGATGAGTCATGTTGGAC
ACCGCTTGATGCCTCATCCACTTATGGAAATGAGTTCACTTTGGG
>CL5.Contig2_All
GTCCACATCTACTTTGAAGTTTCTCACACAATTTAGTATAATACTAATGA
TGATGAAAATGATCATAGTCAGCATGAAAGCCACTAATTTGGACTTATTC
CTTAATCTAAAAGCTAGAGTTTATGCCCGTCTATTTTGGTAAATTGAACA
GAAATTTTGCAATGGCGTGTGTAAACACTGTTACAATTAACAAGCAATTA
TTGAGCTGAGAGTTGTCTAAACATTGGACACTTGGTTATTAGGATTTATT
GGCCTAAAGAATTCTGGTCTTGTTACCTGTCTTACTTTCAAGAATTGTGC
CAACACTAGAGATCAAATTTTCTTACCGGAAATTCCAATGTTGTAACAGA
ACAAGAAAGAAGTTGACCACAATCAGCTGCAGAAATACCAAAGAGAAGAA
CTCTGTTCTGCATCTTACCCAGAATTAGCCAATACCCAGCAAATATACCC
TATACCAGTACTCCAAAGAACTCTGCTTCACCTTACCCAGTACCCAAATC
ATACCAAACTCTAGCTTCAAAATTAAGCACAAGTTCATACACATATCCAA
TTCTGTTCCCCATACCCATACCAAAGTGTTGCGACAATTTGCTTTTGCTG
TACTTTCTCACTATATTCAGAACAGCAGAGAAGATACCCATACCAACTCA
CTTTTGAAATTTCATCGAATTCTGAAATTTCAGATCGGTTGGGAAGCCAT
TATCGATCTCCAACGACGGTTCCAGACAGGATCACTGGACCCAGGAAGGG
AGAACAATGGAGAAGAAGAAAGTCTCAAGAGTTTGTGTAACAGGAGGTTC
TGGATATATAGGCAGTTGGCTTGTCAAAAAGCTCCTGGAGAAGGGCCACA
CAGTCCATGCCACTCTCAGAAACTTAGAGGATGTATCAAAAGTAGGCCTT
CTGAAGTCTCTCCCCAATGCAGACACCAATTTGCTGCTGTTCAGTGCTGA
CATATACAATCCTAATGAGTTCGGGTCTGCTATTGAAGGGTGTGAGTTTG
TTTTTCATCTTGCAACTCCAAGGCAACATAACGCCCAAAGCTCCCAGTAC
AAGGACACAGCTGAAGCTGCCATTGCTGGGGTGAGAAGCATTGCTGATTC
TTGCATTCGGTCGCAGACAGTTAAGCGACTGATCTACACTGCAAGCATAC
TTTCCATGTCGCCAAGAAACGAGGGTGGAGTTGGATTCAGACCCTTACTA
GATGAGTCATGTTGGACACCGCTTGATGCCTCATCTACTTATGGCAATTC
TTTCACAATGGGGTACGTTAAATCAAAGACCTTAGCTGAGAAAGCAGCGC
TAAGCTACAATGACTTTGATGACAGTAAATTAGAAGTGGTAACTCTTCCT
TGTGGCTTAGTAGGAGGAGAAAGTCTTGTGTCATATTTGCCTTTCAGTGT
GGGAGGGATTCTGGCACTACTTACTGGGGACTTGTTTTCTTGCAATGCAT
TAAAATTCATGCAAGAATTTATGGGATCAGTTCCTCTGGTGCACATTGAT
GATGTTTGCCGAGCACATATCTTCTGCATGGAACAGCCATCAATGAAAGG
CAGATTCTGTTGTGCAGTTGCGTGTCACTCTATCAAAGAAATTGCAATAT
ACTTCCAAGAAACTTACCCAGAATACAAGATACATAAAGAATTGACTGAA
GGGCCTGAAGAAGGAAGCAAGAGTGATTTCAGTAAGCTGAAGAAGATGGG
GTTTGTGTACAAGTATGGCATCAAGGAGATACTAGATGACAGTGTAGCAT
GGGCAAAGAAGTTAAATGGGAGCCCTTTTTCTCAAGTAGTTTAGTCCTGG
TATTCAACAGTGCAATGATCCAGTATCATCAAATTTGTCATCAGAGATGA
AGAAAAATGACCGTTTGATTCAGAAGGTAACTTGATTATTCTAAACATAC
AGTGTATTTTGTAGCTAAACTTGATTATTGAATCTAATGGCTTGTTATTC
ATAAGCAAACG
>CL6.Contig1_All
CTTCTCTCTCTTCTTTCTCTCTCTTTTGATTGGATGGTCATGGAGACCAG
CAAAGGCTGCTGGTTGGCAAATCTGGATCCATGTAGGTAACTCCCCTGTT
TAGTACATGTCTTCTAGTTTCTTCTTCTTCTTCTTTTTTGTTCAATCCCT
CAGAAACTTGATAATGGGACCTGTAACTTGCTACATACTAAAAGGTGAGG
CGTGGAGGTTGTGAAGGTGAAACTGGAGACCCATCACTGCTCAGGCATTC
TCCCTGCTGCCATGCATCCTGAACCTGAGCAGCATACTGCAAGTTCCACA
GAACATCATCGAAAGAAGGTCTATCTGCTGGCTCGTTTTGCAGACACCTG
ACACAAATTTCCATCATTGTCTTCAATGATTGATCCAAGCATGTCTGCTT
AACTCCTGGATCAACCATGCTTCTTCGAGCTGCGTCATCAGCTGCAATAA
CCACTTGTAGCTGATCTTTCAAAACTCCCACTTGAGTCGTGCACTTGACT
GGTCTCCCCTTGATCATTTCCAGCAATATTACTCCAAAATCGTGAACAAC
AGTCGCATCATCATGTTTCATCCTTGCAACAACGTGAGAACTTGTGGATC
CACCTGAAGAAACTCCTTGACCAACCTGCTCAATATTTACTTCCAGGAGC
GGAAGGTTATAACTGCTAATCTTTGCAACAAGATTCTGATCCAATAAAAT
ATCTGTTATTTTAAGTTTATTTGAATATACACCAGGGATGATCCCTGTCT
GCAAAAACTGAATGCCGTTTGCTATGCCTATTGCAGCTGAGATGCGTTGA
GTCCAAGTAAGTGATCGTCTGTGATGTCCCTCTACATAGTAAAATATGAC
AGAAATATATAACTTCAACAAAACAGATAGGAAAAGTTTCAGTATGGATC
AGACAAGTGGTGTTAGTGTCCCCTGCTGCGTAAAAACATAAAGAGAGATG
TCAACCATTTGTTATCTGAGCAAGATTTAGAGTTTGTCCAATTTCCTATT
CAAATAAATTATCATTAGAGACAAACAAGATTATAACGAGGAAGACGTAT
AAATTGAGATTTCTTTAGGGAAAAAACAAAAAAGGAAAACAGAAAATAAA
ATCGTAAATGAATGAGGTAGTTATTACAGGTAATCACTTCTATCCTTTAT
CCTGATAATATAAGTTAAAGATTTCATGAATTACCAGAGATCCAGCTTCT
TAGTGTGCCATTTGGTACATATTCGAAAACAAGAAATATTCTGCTGACAC
TATAATCATCCAAGTAACACTCCAAGCAGTGTCCTAGAGCACTGACCAAA
TTACGATGCCTTAGTTTCAAAATGTGCTCTATATGGTGCATGAAATGTTG
ACTGCTGTGACTTGTTTTCAGTTTTAAGCATCTGATGGCAACAAAAGAAC
CATCCTTTAACTGCCCTCTGTACATCTGTCCATGCGATCCTTCACCCATG
AATGTAGATGTATCAAAGTTGTTTGTTGCCTCCTCAAGTTCATCCAACGA
AAACGTACGATAGCTTGGTAGACCAAGAGCTCCCAGCTTCATTGTTTGCG
ATATATATCTTGCATCTGATAGTAACTTTGAGGTATATCCAGCCGATGCA
TTTTCGGTTATTGATCTTGTTGGAGACTTCTTCATTGTCTTCTTAGTATT
CATTCTTCTATATACAAGGAAAATAAGGCCGATAAGTACAACCCCTCCGA
AAATCCCTGCAGTTATAACCGATGCACGAATCGATTTAGAAGCTGTTTGT
TGCTTGCTTCTGTCGGGGATGATTCCAACAGCTAATGCTTCATTGCGGCA
AAACGGAAGTGGATGTTGATTTAGATTTCCAATAGATAAACAATTCCTAT
CATACAGCATAACACTGTCCTTAGAATCTGACAGAAGACATGTAGGTAAG
CTTCCAGACAACAGATTTGAGGACAAATCGACAGAGTGAAGCTCAGCATT
GCAAGACAAATTTTCAGAAAGCATTCCTGTGAATTTGTTTCGTGAGACAT
TCAGATACGTAATGGAAGGAAGAGATAGCAATGATGGTGGAAATGGCCCG
ACAAACATATTGAAAGAAAGATCAAGCCGTTCTAACTGATAATATGAGCT
CGCTTCAGCAGGGATGCCAGACCTAAATTTGTTCTTACTCAGTACAAGGG
TCACCAATTTCTTGCCAAGTTTAGGAAACTGAGGACCAAAAGCATTATCT
GCCAATTCAAGAACTTGAAGGTTTGTCAAAGCACTAAGATCAGGAACTTC
CCCAAAGAAGTGGTTATGAGATAGCCCAAGAACTCTTAGATTTTCCAAAC
GACTCAATGAGTTGGGCAAAGATCCATTCAACAGATTCTTCTTTACACTA
AAAACAGCCAGAAGAGGGAATGAACTCATCCAATGGTGAAGTGGTCCAGA
AAACATGTTATCATCAAGTATAAGCGTTTGCAGGCTTGATAGAGATGAAA
GCCCTTGAGGGATGACACCATAAAGGAAATTTGAAGTCACATTAAGTATT
TCCAGTGATGATAATTCTGAGATTTTACCAGGTAAAGGTCCCCATAAACC
AAGAGAGACCAATGTGAGGACCTTCAAGCTAGGAAGTCTGACAAGTGTCG
TTACGAACAAATCCATTGAAAAGTTTCGAGGCAAATGAGCAGATTTTTCA
CCAATTATATGCAGCTGAGTTATTTTTTCTTCATAGCATATGATGGTCAA
AGACAAACCTGGTTCGATGTCACAAAAATTTGTGTAGTTATTTGATCTAC
TCAAAACATCAGGAAGGTTTAGAAGCCGCTGAATTCTTAAAAGGGTCAGA
GCTTGGGAGGATAAATTACTTTTGGCATGACTAACTGAAAATAGAATGAT
AATAAGAACCAAATGCATCAAACGGGGAGATATTCTTGCCATAGCAGTGA
TAGCACTACAAGCAGAATCAGATGAAGGGTTTGGACAGGCAGCAGCGATA
ATCTCAATTAGACTATCCTCTGCATTGCTGATTTCAATCACAGACCCCTC
AATGAAATGGCCAATCACACCTCCAGAAGCACTTGCCAAAGACCCTCGGG
TATATCAACCACTGTGGCTTCTAGATGTAGTTAGTACTTACTGACCACCT
GCAGCTGATTCCTAGAATCCCTGAGCTGTTTCAGATATGCCTCAACATGT
TTCCTAGCTGACAAATGCAAGCTGGGTTTCTTCTCCAGAAGTCATTTTCT
GTTTGTATCACAGTCACAAGAAGACAATCTATATCCTCCAGTAACAAACA
AGGTTCAAACAAACACTCCCACATTCAATGTTCTTTTTCTTTCGCAATTA
AAGCCCCACAAAACCATCGTTCTTCTCTCTTTATGATATGCTTTTTGGAA
AGACTAAAGGGAAGCCATAGTTGGACTGGAACTAAAAGCAAAAGAGAAAG
GAGAGATTCTAAATTTCTAATCTATAATGCTCTGATTGTGGAGTGCACTA
GGAGTTGAAATGGGTTGAAATTATTGGAACCTGTACTATACACATATATG
TAAATAAATATCGGGAGTATGCAAAAATCTAAAGGTAGGCAGGCACAGAG
TGAAATGTAAGCTTTCGCTTTCTCTGGGTCTGGCCAGCTTTGGCTTTCCA
TTGTCTTTTCACTTTGTCATGTCGTCTGACCAACCACTGTTTTACATCAT
CTTCAGCGGCAAATGCTTTGGCCGCCCTCTCTCTCTCTCTCTCTCTCTCT
CTCTCTCTCTC
>CL6.Contig2_All
CTTCTCTCTCTTCTTTCTCTCTCTTTTGATTGGATGGTCATGGAGACCAG
CAAAGGCTGCTGGTTGGCAAATCTGGATCCATGTAGGTAACTCCCCTGTT
TAGTACATGTCTTCTAGTTTCTTCTTCTTCTTCTTTTTTGTTCAATCCCT
CAGAAACTTGATAATGGGACCTGTAACTTGCTACATACTAAAAGGTGAGG
CGTGGAGGTTGTGAAGGTGAAACTGGAGACCCATCACTGCTCAGGCATTC
TCCCTGCTGCCATGCATCCTGAACCTGAGCAGCATACTGCAAGTTCCACA
GAACATCATCGAAAGAAGGTCTATCTGCTGGCTCGTTTTGCAGACACCTG
ACACAAATTTCCATCATTGTCTTCAATGATTGATCCAAGCATGTCTGCTT
AACTCCTGGATCAACCATGCTTCTTCGAGCTGCGTCATCAGCTGCAATAA
CCACTTGTAGCTGATCTTTCAAAACTCCCACTTGAGTCGTGCACTTGACT
GGTCTCCCCTTGATCATTTCCAGCAATATTACTCCAAAATCGTGAACAAC
AGTCGCATCATCATGTTTCATCCTAATAAGAAACAAATTATCGTGATTAA
AATACTGCATATAACCACATACAAGTTAAATATTTAATGTAAAGTCATGT
ATGGGGAAATGAATTTCTGAAGAAACTAGATGCGGGTCAAGAGCTCTCCC
TGAACGGCAAGAGGTAACAAAATCTCAACATTAGTATCATCAAAAGTAAT
AAGGTTCAACTATAGTGGAAACATGATTATACCTCCAGATATAGTGCATA
TGAATACACTGATGATTGCCTGCCTAACAGAGAAACTGAAGTTTTATATA
GGTTTCAAGTGCACTAGTGTATTAAAGTAGTTCTGCATGTAACTTGAGCA
ATTTAAAATTTCCATTTCAGACCTTGCAACAACGTGAGAACTTGTGGATC
CACCTGAAGAAACTCCTTGACCAACCTGCTCAATATTTACTTCCAGGAGC
GGAAGGTTATAACTGCTAATCTTTGCAACAAGATTCTGATCCAATAAAAT
ATCTGTTATTTTAAGTTTATTTGAATATACACCAGGGATGATCCCTGTCT
GCAAAAACTGAATGCCGTTTGCTATGCCTATTGCAGCTGAGATGCGTTGA
GTCCAAGTAAGTGATCGTCTGTGATGTCCCTCAGAGATCCAGCTTCTTAG
TGTGCCATTTGGTACATATTCGAAAACAAGAAATATTCTGCTGACACTAT
AATCATCCAAGTAACACTCCAAGCAGTGTCCTAGAGCACTGACCAAATTA
CGATGCCTTAGTTTCAAAATGTGCTCTATATGGTGCATGAAATGTTGACT
GCTGTGACTTGTTTTCAGTTTTAAGCATCTGATGGCAACAAAAGAACCAT
CCTTTAACTGCCCTCTGTACATCTGTCCATGCGATCCTTCACCCATGAAT
GTAGATGTATCAAAGTTGTTTGTTGCCTCCTCAAGTTCATCCAACGAAAA
CGTTCGATAGCTTGGTAGACCAAGAGCTCCCAGCTTCATTGTTTGCGATA
TATATCTTGCATCTGATAGTAACTTTGAGGTATATCCAGCCGATGCATTT
TCGGTTATTGATCTTGTTGGAGACTTCTTCATTGTCTTCTTAGTATTCAT
TCTTCTATATACAAGGAAAATAAGGCCGATAAGTACAACCCCTCCGAAAA
TCCCTGCAGTTATAACCGATGCACGAATCGATTTAGAAGCTGTTTGTTGC
TTGCTTCTGTCGGGGATGATTCCAACAGCTAATGCTTCATTGCGGCAAAA
CGGAAGTGGATGTTGATTTAGATTTCCAATAGATAAACAATTCCTATCAT
ACAGCATAACACTGTCCTTAGAATCTGACAGAAGACATGTAGGTAAGCTT
CCAGACAACAGATTTGAGGACAAATCGACAGAGTGAAGCTCAGCATTGCA
AGACAAATTTTCAGAAAGCATTCCTGTGAATTTGTTTCGTGAGACATTCA
GATACGTAATGGAAGGAAGAGATAGCAATGATGGTGGAAATGGCCCGACA
AACATATTGAAAGAAAGATCAAGCCGTTCTAACTGATAATATGAGCTCGC
TTCAGCAGGGATGCCAGACCTAAATTTGTTCTTACTCAGTACAAGGGTCA
CCAATTTCTTGCCAAGTTTAGGAAACTGAGGACCAAAAGCATTATCTGCC
AATTCAAGAACTTGAAGGTTTGTCAAAGCACTAAGATCAGGAACTTCCCC
AAAGAAGTGGTTATGAGATAGCCCAAGAACTCTTAGATTTTCCAAACGAC
TCAATGAGTTGGGCAAAGATCCATTCAACAGATTCTTCTTTGCACTAAAA
ACAGCCAGAAGAGGGAATGAACTCATCCAATGGTGAAGTGGTCCAGAAAA
CATGTTATCATCAAGTATAAGCGTTTGCAGGCTTGATAGAGATGAAAGCC
CTTGAGGGATGACACCATAAAGGAAATTTGAAGTCACATTAAGTATTTCC
AGTGATGATAATTCTGAGATTTTACCAGGTAAAGGTCCCCATAAACCAAG
AGAGACCAATGTGAGGACCTTCAAGCTAGGAAGTCTGACAAGTGTCGTTA
CGAACAAATCCATTGAAAAGTTTCGAGGCAAATGAGCAGATTTTTCACCA
ATTATATGCAGCTGAGTTATTTTTTCTTCATAGCATATGATGGTCAAAGA
CAAACCTGGTTCGATGTCACAAAAATTTGTGTAGTTATTTGATCTACTCA
AAACATCAGGAAGGTTTAGAAGCCGCTGAATTCTTAAAAGGGTCAGAGCT
TGGGAGGATAAATTACTTTTGGCATGACTAACTGAAAATAGAATGATAAT
AAGAACCAAATGCATCAAACGGGGAGATATTCTTGCCATAGCAGTGATAG
CACTACAAGCAGAATCAGATGAAGGGTTTGGACAGGCAGCAGCGATAATC
TCAATTAGACTATCCTCTGCATTGCTGATTTCAATCACAGACCCCTCAAT
GAAATGGCCAATCACACCTCCAGAAGCACTTGCCAAAGACCCTCGGGTAT
ATCAACCACTGTGGCTTCTAGATGTAGTTAGTACTTACTGACCACCTGCA
GCTGATTCCTAGAATCCCTGAGCTGTTTCAGATATGCCTCAACATGTTTC
CTAGCTGACAAATGCAAGCTGGGTTTCTTCTCCAGAAGTCATTTTCTGTT
TGTATCACAGTCACAAGAAGACAATCTATATCCTCCAGTAACAAACAAGG
TTCAAACAAACACTCCCACATTCAATGTTCTTTTTCTTTCGCAATTAAAG
CCCCACAAAACCATCGTTCTTCTCTCTTTATGATATGCTTTTTGGAAAGA
CTAAAGGGAAGCCATAGTTGGACTGGAACTAAAAGCAAAAGAGAAAGGAG
AGATTCTAAATTTCTAATCTATAATGCTCTGATTGTGGAGTGCACTAGGA
GTTGAAATGGGTTGAAATTATTGGAACCTGTACTATACACATATATGTAA
ATAAATATCGGGAGTATGCAAAAATCTAAAGGTAGGCAGGCACAGAGTGA
AATGTAAGCTTTCGCTTTCTCTGGGTCTGGCCAGCTTTGGCTTTCCATTG
TCTTTTCACTTTGTCATGTCGTCTGACCAACCACTGTTTTACATCATCTT
CAGCGGCAAATGCTTTGGCCGCCCTCTCTCTCTCTCTCTCTCTCTCTCTC
TCTCTCTC
>CL6.Contig3_All
TGGCCAAACGATACCCGAATTATACTTTTAAAAATTAGAGGTATATGTTA
ATCAGTTCCACAAGGAGCCAAATAAGTGAGGTGCATATATATGATTACCA
GAAACTTGATAATGGGACCTGTAACTTGCTACATACTAAAAGGTGAGGCG
TGGAGGTTGTGAAGGTGAAACTGGAGACCCATCACTGCTCAGGCATTCTC
CCTGCTGCCATGCATCCTGAACCTGAGCAGCATACTGCAAGTTCCACAGA
ACATCATCGAAAGAAGGTCTATCTGCTGGCTCGTTTTGCAGACACCTGAC
ACAAATTTCCATCATTGTCTTCAATGATTGATCCAAGCATGTCTGCTTAA
CTCCTGGATCAACCATGCTTCTTCGAGCTGCGTCATCAGCTGCAATAACC
ACTTGTAGCTGATCTTTCAAAACTCCCACTTGAGTCGTGCACTTGACTGG
TCTCCCCTTGATCATTTCCAGCAATATTACTCCAAAATCGTGAACAACAG
TCGCATCATCATGTTTCATCCTAATAAGAAACAAATTATCGTGATTAAAA
TACTGCATATAACCACATACAAGTTAAATATTTAATGTAAAGTCATGTAT
GGGGAAATGAATTTCTGAAGAAACTAGATGCGGGTCAAGAGCTCTCCCTG
AACGGCAAGAGGTAACAAAATCTCAACATTAGTATCATCAAAAGTAATAA
GGTTCAACTATAGTGGAAACATGATTATACCTCCAGATATAGTGCATATG
AATACACTGATGATTGCCTGCCTAACAGAGAAACTGAAGTTTTATATAGG
TTTCAAGTGCACTAGTGTATTAAAGTAGTTCTGCATGTAACTTGAGCAAT
TTAAAATTTCCATTTCAGACCTTGCAACAACGTGAGAACTTGTGGATCCA
CCTGAAGAAACTCCTTGACCAACCTGCTCAATATTTACTTCCAGGAGCGG
AAGGTTATAACTGCTAATCTTTGCAACAAGATTCTGATCCAATAAAATAT
CTGTTATTTTAAGTTTATTTGAATATACACCAGGGATGATCCCTGTCTGC
AAAAACTGAATGCCGTTTGCTATGCCTATTGCAGCTGAGATGCGTTGAGT
CCAAGTAAGTGATCGTCTGTGATGTCCCTCTACATAGTAAAATATGACAG
AAATATATAACTTCAACAAAACAGATAGGAAAAGTTTCAGTATGGATCAG
ACAAGTGGTGTTAGTGTCCCCTGCTGCGTAAAAACATAAAGAGAGATGTC
AACCATTTGTTATCTGAGCAAGATTTAGAGTTTGTCCAATTTCCTATTCA
AATAAATTATCATTAGAGACAAACAAGATTATAACGAGGAAGACGTATAA
ATTGAGATTTCTTTAGGGAAAAAACAAAAAAGGAAAACAGAAAATAAAAT
CGTAAATGAATGAGGTAGTTATTACAGGTAATCACTTCTATCCTTTATCC
TGATAATATAAGTTAAAGATTTCATGAATTACCAGAGATCCAGCTTCTTA
GTGTGCCATTTGGTACATATTCGAAAACAAGAAATATTCTGCTGACACTA
TAATCATCCAAGTAACACTCCAAGCAGTGTCCTAGAGCACTGACCAAATT
ACGATGCCTTAGTTTCAAAATGTGCTCTATATGGTGCATGAAATGTTGAC
TGCTGTGACTTGTTTTCAGTTTTAAGCATCTGATGGCAACAAAAGAACCA
TCCTTTAACTGCCCTCTGTACATCTGTCCATGCGATCCTTCACCCATGAA
TGTAGATGTATCAAAGTTGTTTGTTGCCTCCTCAAGTTCATCCAACGAAA
ACGTTCGATAGCTTGGTAGACCAAGAGCTCCCAGCTTCATTGTTTGCGAT
ATATATCTTGCATCTGATAGTAACTTTGAGGTATATCCAGCCGATGCATT
TTCGGTTATTGATCTTGTTGGAGACTTCTTCATTGTCTTCTTAGTATTCA
TTCTTCTATATACAAGGAAAATAAGGCCGATAAGTACAACCCCTCCGAAA
ATCCCTGCAGTTATAACCGATGCACGAATCGATTTAGAAGCTGTTTGTTG
CTTGCTTCTGTCGGGGATGATTCCAACAGCTAATGCTTCATTGCGGCAAA
ACGGAAGTGGATGTTGATTTAGATTTCCAATAGATAAACAATTCCTATCA
TACAGCATAACACTGTCCTTAGAATCTGACAGAAGACATGTAGGTAAGCT
TCCAGACAACAGATTTGAGGACAAATCGACAGAGTGAAGCTCAGCATTGC
AAGACAAATTTTCAGAAAGCATTCCTGTGAATTTGTTTCGTGAGACATTC
AGATACGTAATGGAAGGAAGAGATAGCAATGATGGTGGAAATGGCCCGAC
AAACATATTGAAAGAAAGATCAAGCCGTTCTAACTGATAATATGAGCTCG
CTTCAGCAGGGATGCCAGACCTAAATTTGTTCTTACTCAGTACAAGGGTC
ACCAATTTCTTGCCAAGTTTAGGAAACTGAGGACCAAAAGCATTATCTGC
CAATTCAAGAACTTGAAGGTTTGTCAAAGCACTAAGATCAGGAACTTCCC
CAAAGAAGTGGTTATGAGATAGCCCAAGAACTCTTAGATTTTCCAAACGA
CTCAATGAGTTGGGCAAAGATCCATTCAACAGATTCTTCTTTACACTAAA
AACAGCCAGAAGAGGGAATGAACTCATCCAATGGTGAAGTGGTCCAGAAA
ACATGTTATCATCAAGTATAAGCGTTTGCAGGCTTGATAGAGATGAAAGC
CCTTGAGGGATGACACCATAAAGGAAATTTGAAGTCACATTAAGTATTTC
CAGTGATGATAATTCTGAGATTTTACCAGGTAAAGGTCCCCATAAACCAA
GAGAGACCAATGTGAGGACCTTCAAGCTAGGAAGTCTGACAAGTGTCGTT
ACGAACAAATCCATTGAAAAGTTTCGAGGCAAATGAGCAGATTTTTCACC
AATTATATGCAGCTGAGTTATTTTTTCTTCATAGCATATGATGGTCAAAG
ACAAACCTGGTTCGATGTCACAAAAATTTGTGTAGTTATTTGATCTACTC
AAAACATCAGGAAGGTTTAGAAGCCGCTGAATTCTTAAAAGGGTCAGAGC
TTGGGAGGATAAATTACTTTTGGCATGACTAACTGAAAATAGAATGATAA
TAAGAACCAAATGCATCAAACGGGGAGATATTCTTGCCATAGCAGTGATA
GCACTACAAGCAGAATCAGATGAAGGGTTTGGACAGGCAGCAGCGATAAT
CTCAATTAGACTATCCTCTGCATTGCTGATTTCAATCACAGACCCCTCAA
TGAAATGGCCAATCACACCTCCAGAAGCACTTGCCAAAGACCCTCGGGTA
TATCAACCACTGTGGCTTCTAGATGTAGTTAGTACTTACTGACCACCTGC
AGCTGATTCCTAGAATCCCTGAGCTGTTTCAGATATGCCTCAACATGTTT
CCTAGCTGACAAATGCAAGCTGGGTTTCTTCTCCAGAAGTCATTTTCTGT
TTGTATCACAGTCACAAGAAGACAATCTATATCCTCCAGTAACAAACAAG
GTTCAAACAAACACTCCCACATTCAATGTTCTTTTTCTTTCGCAATTAAA
GCCCCACAAAACCATCGTTCTTCTCTCTTTATGATATGCTTTTTGGAAAG
ACTAAAGGGAAGCCATAGTTGGACTGGAACTAAAAGCAAAAGAGAAAGGA
GAGATTCTAAATTTCTAATCTATAATGCTCTGATTGTGGAGTGCACTAGG
AGTTGAAATGGGTTGAAATTATTGGAACCTGTACTATACACATATATGTA
AATAAATATCGGGAGTATGCAAAAATCTAAAGGTAGGCAGGCACAGAGTG
AAATGTAAGCTTTCGCTTTCTCTGGGTCTGGCCAGCTTTGGCTTTCCATT
GTCTTTTCACTTTGTCATGTCGTCTGACCAACCACTGTTTTACATCATCT
TCAGCGGCAAATGCTTTGGCCGCCCTCTCTCTCTCTCTCTCTCTCTCTCT
CTCTCTCTC
>CL6.Contig4_All
AATCAACTCTCTCTCTCTCTCTTCTCTCTCTTCTTTCTCTCTCTTTTGAT
TGGATGGTCATGGAGACCAGCAAAGGCTGCTGGTTGGCAAATCTGGATCC
ATGTAGGTAACTCCCCTGTTTAGTACATGTCTTCTAGTTTCTTCTTCTTC
TTCTTTTTTGTTCAATCCCTCAGAAACTTGATAATGGGACCTGTAACTTG
CTACATACTAAAAGGTGAGGCGTGGAGGTTGTGAAGGTGAAACTGGAGAC
CCATCACTGCTCAGGCATTCTCCCTGCTGCCATGCATCCTGAACCTGAGC
AGCATACTGCAAGTTCCACAGAACATCATCGAAAGAAGGTCTATCTGCTG
GCTCGTTTTGCAGACACCTGACACAAATTTCCATCATTGTCTTCAATGAT
TGATCCAAGCATGTCTGCTTAACTCCTGGATCAACCATGCTTCTTCGAGC
TGCGTCATCAGCTGCAATAACCACTTGTAGCTGATCTTTCAAAACTCCCA
CTTGAGTCGTGCACTTGACTGGTCTCCCCTTGATCATTTCCAGCAATATT
ACTCCAAAATCGTGAACAACAGTCGCATCATCATGTTTCATCCTTGCAAC
AACGTGAGAACTTGTGGATCCACCTGAAGAAACTCCTTGACCAACCTGCT
CAATATTTACTTCCAGGAGCGGAAGGTTATAACTGCTAATCTTTGCAACA
AGATTCTGATCCAATAAAATATCTGTTATTTTAAGTTTATTTGAATATAC
ACCAGGGATGATCCCTGTCTGCAAAAACTGAATGCCGTTTGCTATGCCTA
TTGCAGCTGAGATGCGTTGAGTCCAAGTAAGTGATCGTCTGTGATGTCCC
TCAGAGATCCAGCTTCTTAGTGTGCCATTTGGTACATATTCGAAAACAAG
AAATATTCTGCTGACACTATAATCATCCAAGTAACACTCCAAGCAGTGTC
CTAGAGCACTGACCAAATTACGATGCCTTAGTTTCAAAATGTGCTCTATA
TGGTGCATGAAATGTTGACTGCTGTGACTTGTTTTCAGTTTTAAGCATCT
GATGGCAACAAAAGAACCATCCTTTAACTGCCCTCTGTACATCTGTCCAT
GCGATCCTTCACCCATGAATGTAGATGTATCAAAGTTGTTTGTTGCCTCC
TCAAGTTCATCCAACGAAAACGTTCGATAGCTTGGTAGACCAAGAGCTCC
CAGCTTCATTGTTTGCGATATATATCTTGCATCTGATAGTAACTTTGAGG
TATATCCAGCCGATGCATTTTCGGTTATTGATCTTGTTGGAGACTTCTTC
ATTGTCTTCTTAGTATTCATTCTTCTATATACAAGGAAAATAAGGCCGAT
AAGTACAACCCCTCCGAAAATCCCTGCAGTTATAACCGATGCACGAATCG
ATTTAGAAGCTGTTTGTTGCTTGCTTCTGTCGGGGATGATTCCAACAGCT
AATGCTTCATTGCGGCAAAACGGAAGTGGATGTTGATTTAGATTTCCAAT
AGATAAACAATTCCTATCATACAGCATAACACTGTCCTTAGAATCTGACA
GAAGACATGTAGGTAAGCTTCCAGACAACAGATTTGAGGACAAATCGACA
GAGTGAAGCTCAGCATTGCAAGACAAATTTTCAGAAAGCATTCCTGTGAA
TTTGTTTCGTGAGACATTCAGATACGTAATGGAAGGAAGAGATAGCAATG
ATGGTGGAAATGGCCCGACAAACATATTGAAAGAAAGATCAAGCCGTTCT
AACTGATAATATGAGCTCGCTTCAGCAGGGATGCCAGACCTAAATTTGTT
CTTACTCAGTACAAGGGTCACCAATTTCTTGCCAAGTTTAGGAAACTGAG
GACCAAAAGCATTATCTGCCAATTCAAGAACTTGAAGGTTTGTCAAAGCA
CTAAGATCAGGAACTTCCCCAAAGAAGTGGTTATGAGATAGCCCAAGAAC
TCTTAGATTTTCCAAACGACTCAATGAGTTGGGCAAAGATCCATTCAACA
GATTCTTCTTTACACTAAAAACAGCCAGAAGAGGGAATGAACTCATCCAA
TGGTGAAGTGGTCCAGAAAACATGTTATCATCAAGTATAAGCGTTTGCAG
GCTTGATAGAGATGAAAGCCCTTGAGGGATGACACCATAAAGGAAATTTG
AAGTCACATTAAGTATTTCCAGTGATGATAATTCTGAGATTTTACCAGGT
AAAGGTCCCCATAAACCAAGAGAGACCAATGTGAGGACCTTCAAGCTAGG
AAGTCTGACAAGTGTCGTTACGAACAAATCCATTGAAAAGTTTCGAGGCA
AATGAGCAGATTTTTCACCAATTATATGCAGCTGAGTTATTTTTTCTTCA
TAGCATATGATGGTCAAAGACAAACCTGGTTCGATGTCACAAAAATTTGT
GTAGTTATTTGATCTACTCAAAACATCAGGAAGGTTTAGAAGCCGCTGAA
TTCTTAAAAGGGTCAGAGCTTGGGAGGATAAATTACTTTTGGCATGACTA
ACTGAAAATAGAATGATAATAAGAACCAAATGCATCAAACGGGGAGATAT
TCTTGCCATAGCAGTGATAGCACTACAAGCAGAATCAGATGAAGGGTTTG
GACAGGCAGCAGCGATAATCTCAATTAGACTATCCTCTGCATTGCTGATT
TCAATCACAGACCCCTCAATGAAATGGCCAATCACACCTCCAGAAGCACT
TGCCAAAGACCCTCGGGTATATCAACCACTGTGGCTTCTAGATGTAGTTA
GTACTTACTGACCACCTGCAGCTGATTCCTAGAATCCCTGAGCTGTTTCA
GATATGCCTCAACATGTTTCCTAGCTGACAAATGCAAGCTGGGTTTCTTC
TCCAGAAGTCATTTTCTGTTTGTATCACAGTCACAAGAAGACAATCTATA
TCCTCCAGTAACAAACAAGGTTCAAACAAACACTCCCACATTCAATGTTC
TTTTTCTTTCGCAATTAAAGCCCCACAAAACCATCGTTCTTCTCTCTTTA
TGATATGCTTTTTGGAAAGACTAAAGGGAAGCCATAGTTGGACTGGAACT
AAAAGCAAAAGAGAAAGGAGAGATTCTAAATTTCTAATCTATAATGCTCT
GATTGTGGAGTGCACTAGGAGTTGAAATGGGTTGAAATTATTGGAACCTG
TACTATACACATATATGTAAATAAATATCGGGAGTATGCAAAAATCTAAA
GGTAGGCAGGCACAGAGTGAAATGTAAGCTTTCGCTTTCTCTGGGTCTGG
CCAGCTTTGGCTTTCCATTGTCTTTTCACTTTGTCATGTCGTCTGACCAA
CCACTGTTTTACATCATCTTCAGCGGCAAATGCTTTGGCCGCCCTCTCTC
TCTCTCTCTCTCTCTCTCTCTCTCTCTC
>CL6.Contig5_All
TGGCCAAACGATACCCGAATTATACTTTTAAAAATTAGAGGTATATGTTA
ATCAGTTCCACAAGGAGCCAAATAAGTGAGGTGCATATATATGATTACCA
GAAACTTGATAATGGGACCTGTAACTTGCTACATACTAAAAGGTGAGGCG
TGGAGGTTGTGAAGGTGAAACTGGAGACCCATCACTGCTCAGGCATTCTC
CCTGCTGCCATGCATCCTGAACCTGAGCAGCATACTGCAAGTTCCACAGA
ACATCATCGAAAGAAGGTCTATCTGCTGGCTCGTTTTGCAGACACCTGAC
ACAAATTTCCATCATTGTCTTCAATGATTGATCCAAGCATGTCTGCTTAA
CTCCTGGATCAACCATGCTTCTTCGAGCTGCGTCATCAGCTGCAATAACC
ACTTGTAGCTGATCTTTCAAAACTCCCACTTGAGTCGTGCACTTGACTGG
TCTCCCCTTGATCATTTCCAGCAATATTACTCCAAAATCGTGAACAACAG
TCGCATCATCATGTTTCATCCTTGCAACAACGTGAGAACTTGTGGATCCA
CCTGAAGAAACTCCTTGACCAACCTGCTCAATATTTACTTCCAGGAGCGG
AAGGTTATAACTGCTAATCTTTGCAACAAGATTCTGATCCAATAAAATAT
CTGTTATTTTAAGTTTATTTGAATATACACCAGGGATGATCCCTGTCTGC
AAAAACTGAATGCCGTTTGCTATGCCTATTGCAGCTGAGATGCGTTGAGT
CCAAGTAAGTGATCGTCTGTGATGTCCCTCAGAGATCCAGCTTCTTAGTG
TGCCATTTGGTACATATTCGAAAACAAGAAATATTCTGCTGACACTATAA
TCATCCAAGTAACACTCCAAGCAGTGTCCTAGAGCACTGACCAAATTACG
ATGCCTTAGTTTCAAAATGTGCTCTATATGGTGCATGAAATGTTGACTGC
TGTGACTTGTTTTCAGTTTTAAGCATCTGATGGCAACAAAAGAACCATCC
TTTAACTGCCCTCTGTACATCTGTCCATGCGATCCTTCACCCATGAATGT
AGATGTATCAAAGTTGTTTGTTGCCTCCTCAAGTTCATCCAACGAAAACG
TTCGATAGCTTGGTAGACCAAGAGCTCCCAGCTTCATTGTTTGCGATATA
TATCTTGCATCTGATAGTAACTTTGAGGTATATCCAGCCGATGCATTTTC
GGTTATTGATCTTGTTGGAGACTTCTTCATTGTCTTCTTAGTATTCATTC
TTCTATATACAAGGAAAATAAGGCCGATAAGTACAACCCCTCCGAAAATC
CCTGCAGTTATAACCGATGCACGAATCGATTTAGAAGCTGTTTGTTGCTT
GCTTCTGTCGGGGATGATTCCAACAGCTAATGCTTCATTGCGGCAAAACG
GAAGTGGATGTTGATTTAGATTTCCAATAGATAAACAATTCCTATCATAC
AGCATAACACTGTCCTTAGAATCTGACAGAAGACATGTAGGTAAGCTTCC
AGACAACAGATTTGAGGACAAATCGACAGAGTGAAGCTCAGCATTGCAAG
ACAAATTTTCAGAAAGCATTCCTGTGAATTTGTTTCGTGAGACATTCAGA
TACGTAATGGAAGGAAGAGATAGCAATGATGGTGGAAATGGCCCGACAAA
CATATTGAAAGAAAGATCAAGCCGTTCTAACTGATAATATGAGCTCGCTT
CAGCAGGGATGCCAGACCTAAATTTGTTCTTACTCAGTACAAGGGTCACC
AATTTCTTGCCAAGTTTAGGAAACTGAGGACCAAAAGCATTATCTGCCAA
TTCAAGAACTTGAAGGTTTGTCAAAGCACTAAGATCAGGAACTTCCCCAA
AGAAGTGGTTATGAGATAGCCCAAGAACTCTTAGATTTTCCAAACGACTC
AATGAGTTGGGCAAAGATCCATTCAACAGATTCTTCTTTGCACTAAAAAC
AGCCAGAAGAGGGAATGAACTCATCCAATGGTGAAGTGGTCCAGAAAACA
TGTTATCATCAAGTATAAGCGTTTGCAGGCTTGATAGAGATGAAAGCCCT
TGAGGGATGACACCATAAAGGAAATTTGAAGTCACATTAAGTATTTCCAG
TGATGATAATTCTGAGATTTTACCAGGTAAAGGTCCCCATAAACCAAGAG
AGACCAATGTGAGGACCTTCAAGCTAGGAAGTCTGACAAGTGTCGTTACG
AACAAATCCATTGAAAAGTTTCGAGGCAAATGAGCAGATTTTTCACCAAT
TATATGCAGCTGAGTTATTTTTTCTTCATAGCATATGATGGTCAAAGACA
AACCTGGTTCGATGTCACAAAAATTTGTGTAGTTATTTGATCTACTCAAA
ACATCAGGAAGGTTTAGAAGCCGCTGAATTCTTAAAAGGGTCAGAGCTTG
GGAGGATAAATTACTTTTGGCATGACTAACTGAAAATAGAATGATAATAA
GAACCAAATGCATCAAACGGGGAGATATTCTTGCCATAGCAGTGATAGCA
CTACAAGCAGAATCAGATGAAGGGTTTGGACAGGCAGCAGCGATAATCTC
AATTAGACTATCCTCTGCATTGCTGATTTCAATCACAGACCCCTCAATGA
AATGGCCAATCACACCTCCAGAAGCACTTGCCAAAGACCCTCGGGTATAT
CAACCACTGTGGCTTCTAGATGTAGTTAGTACTTACTGACCACCTGCAGC
TGATTCCTAGAATCCCTGAGCTGTTTCAGATATGCCTCAACATGTTTCCT
AGCTGACAAATGCAAGCTGGGTTTCTTCTCCAGAAGTCATTTTCTGTTTG
TATCACAGTCACAAGAAGACAATCTATATCCTCCAGTAACAAACAAGGTT
CAAACAAACACTCCCACATTCAATGTTCTTTTTCTTTCGCAATTAAAGCC
CCACAAAACCATCGTTCTTCTCTCTTTATGATATGCTTTTTGGAAAGACT
AAAGGGAAGCCATAGTTGGACTGGAACTAAAAGCAAAAGAGAAAGGAGAG
ATTCTAAATTTCTAATCTATAATGCTCTGATTGTGGAGTGCACTAGGAGT
TGAAATGGGTTGAAATTATTGGAACCTGTACTATACACATATATGTAAAT
AAATATCGGGAGTATGCAAAAATCTAAAGGTAGGCAGGCACAGAGTGAAA
TGTAAGCTTTCGCTTTCTCTGGGTCTGGCCAGCTTTGGCTTTCCATTGTC
TTTTCACTTTGTCATGTCGTCTGACCAACCACTGTTTTACATCATCTTCA
GCGGCAAATGCTTTGGCCGCCCTCTCTCTCTCTCTCTCTCTCTCTCTCTC
TCTCTC
>CL6.Contig6_All
GCCAAACGATACCCGAATTATACTTTTAAAAATTAGAGGTATATGTTAAT
CAGTTCCACAAGGAGCCAAATAAGTGAGGTGCATATATATGATTACCAGA
AACTTGATAATGGGACCTGTAACTTGCTACATACTAAAAGGTGAGGCGTG
GAGGTTGTGAAGGTGAAACTGGAGACCCATCACTGCTCAGGCATTCTCCC
TGCTGCCATGCATCCTGAACCTGAGCAGCATACTGCAAGTTCCACAGAAC
ATCATCGAAAGAAGGTCTATCTGCTGGCTCGTTTTGCAGACACCTGACAC
AAATTTCCATCATTGTCTTCAATGATTGATCCAAGCATGTCTGCTTAACT
CCTGGATCAACCATGCTTCTTCGAGCTGCGTCATCAGCTGCAATAACCAC
TTGTAGCTGATCTTTCAAAACTCCCACTTGAGTCGTGCACTTGACTGGTC
TCCCCTTGATCATTTCCAGCAATATTACTCCAAAATCGTGAACAACAGTC
GCATCATCATGTTTCATCCTTGCAACAACGTGAGAACTTGTGGATCCACC
TGAAGAAACTCCTTGACCAACCTGCTCAATATTTACTTCCAGGAGCGGAA
GGTTATAACTGCTAATCTTTGCAACAAGATTCTGATCCAATAAAATATCT
GTTATTTTAAGTTTATTTGAATATACACCAGGGATGATCCCTGTCTGCAA
AAACTGAATGCCGTTTGCTATGCCTATTGCAGCTGAGATGCGTTGAGTCC
AAGTAAGTGATCGTCTGTGATGTCCCTCAGAGATCCAGCTTCTTAGTGTG
CCATTTGGTACATATTCGAAAACAAGAAATATTCTGCTGACACTATAATC
ATCCAAGTAACACTCCAAGCAGTGTCCTAGAGCACTGACCAAATTACGAT
GCCTTAGTTTCAAAATGTGCTCTATATGGTGCATGAAATGTTGACTGCTG
TGACTTGTTTTCAGTTTTAAGCATCTGATGGCAACAAAAGAACCATCCTT
TAACTGCCCTCTGTACATCTGTCCATGCGATCCTTCACCCATGAATGTAG
ATGTATCAAAGTTGTTTGTTGCCTCCTCAAGTTCATCCAACGAAAACGTT
CGATAGCTTGGTAGACCAAGAGCTCCCAGCTTCATTGTTTGCGATATATA
TCTTGCATCTGATAGTAACTTTGAGGTATATCCAGCCGATGCATTTTCGG
TTATTGATCTTGTTGGAGACTTCTTCATTGTCTTCTTAGTATTCATTCTT
CTATATACAAGGAAAATAAGGCCGATAAGTACAACCCCTCCGAAAATCCC
TGCAGTTATAACCGATGCACGAATCGATTTAGAAGCTGTTTGTTGCTTGC
TTCTGTCGGGGATGATTCCAACAGCTAATGCTTCATTGCGGCAAAACGGA
AGTGGATGTTGATTTAGATTTCCAATAGATAAACAATTCCTATCATACAG
CATAACACTGTCCTTAGAATCTGACAGAAGACATGTAGGTAAGCTTCCAG
ACAACAGATTTGAGGACAAATCGACAGAGTGAAGCTCAGCATTGCAAGAC
AAATTTTCAGAAAGCATTCCTGTGAATTTGTTTCGTGAGACATTCAGATA
CGTAATGGAAGGAAGAGATAGCAATGATGGTGGAAATGGCCCGACAAACA
TATTGAAAGAAAGATCAAGCCGTTCTAACTGATAATATGAGCTCGCTTCA
GCAGGGATGCCAGACCTAAATTTGTTCTTACTCAGTACAAGGGTCACCAA
TTTCTTGCCAAGTTTAGGAAACTGAGGACCAAAAGCATTATCTGCCAATT
CAAGAACTTGAAGGTTTGTCAAAGCACTAAGATCAGGAACTTCCCCAAAG
AAGTGGTTATGAGATAGCCCAAGAACTCTTAGATTTTCCAAACGACTCAA
TGAGTTGGGCAAAGATCCATTCAACAGATTCTTCTTTACACTAAAAACAG
CCAGAAGAGGGAATGAACTCATCCAATGGTGAAGTGGTCCAGAAAACATG
TTATCATCAAGTATAAGCGTTTGCAGGCTTGATAGAGATGAAAGCCCTTG
AGGGATGACACCATAAAGGAAATTTGAAGTCACATTAAGTATTTCCAGTG
ATGATAATTCTGAGATTTTACCAGGTAAAGGTCCCCATAAACCAAGAGAG
ACCAATGTGAGGACCTTCAAGCTAGGAAGTCTGACAAGTGTCGTTACGAA
CAAATCCATTGAAAAGTTTCGAGGCAAATGAGCAGATTTTTCACCAATTA
TATGCAGCTGAGTTATTTTTTCTTCATAGCATATGATGGTCAAAGACAAA
CCTGGTTCGATGTCACAAAAATTTGTGTAGTTATTTGATCTACTCAAAAC
ATCAGGAAGGTTTAGAAGCCGCTGAATTCTTAAAAGGGTCAGAGCTTGGG
AGGATAAATTACTTTTGGCATGACTAACTGAAAATAGAATGATAATAAGA
ACCAAATGCATCAAACGGGGAGATATTCTTGCCATAGCAGTGATAGCACT
ACAAGCAGAATCAGATGAAGGGTTTGGACAGGCAGCAGCGATAATCTCAA
TTAGACTATCCTCTGCATTGCTGATTTCAATCACAGACCCCTCAATGAAA
TGGCCAATCACACCTCCAGAAGCACTTGCCAAAGACCCTCGGGTATATCA
ACCACTGTGGCTTCTAGATGTAGTTAGTACTTACTGACCACCTGCAGCTG
ATTCCTAGAATCCCTGAGCTGAAAGAACAGAAAAACTCTTAAACCACCAT
TCGAGATAAAGGAACGGAAAAATGAACAGCATTAGACAAAGTGTAAAAGC
AAAA
>CL6.Contig7_All
GTAGGTAACTCCCCTGTTTAGTACATGTCTTCTAGTTTCTTCTTCTTCTT
CTTTTTTGTTCAATCCCTCAGAAACTTGATAATGGGACCTGTAACTTGCT
ACATACTAAAAGGTGAGGCGTGGAGGTTGTGAAGGTGAAACTGGAGACCC
ATCACTGCTCAGGCATTCTCCCTGCTGCCATGCATCCTGAACCTGAGCAG
CATACTGCAAGTTCCACAGAACATCATCGAAAGAAGGTCTATCTGCTGGC
TCGTTTTGCAGACACCTGACACAAATTTCCATCATTGTCTTCAATGATTG
ATCCAAGCATGTCTGCTTAACTCCTGGATCAACCATGCTTCTTCGAGCTG
CGTCATCAGCTGCAATAACCACTTGTAGCTGATCTTTCAAAACTCCCACT
TGAGTCGTGCACTTGACTGGTCTCCCCTTGATCATTTCCAGCAATATTAC
TCCAAAATCGTGAACAACAGTCGCATCATCATGTTTCATCCTTGCAACAA
CGTGAGAACTTGTGGATCCACCTGAAGAAACTCCTTGACCAACCTGCTCA
ATATTTACTTCCAGGAGCGGAAGGTTATAACTGCTAATCTTTGCAACAAG
ATTCTGATCCAATAAAATATCTGTTATTTTAAGTTTATTTGAATATACAC
CAGGGATGATCCCTGTCTGCAAAAACTGAATGCCGTTTGCTATGCCTATT
GCAGCTGAGATGCGTTGAGTCCAAGTAAGTGATCGTCTGTGATGTCCCTC
AGAGATCCAGCTTCTTAGTGTGCCATTTGGTACATATTCGAAAACAAGAA
ATATTCTGCTGACACTATAATCATCCAAGTAACACTCCAAGCAGTGTCCT
AGAGCACTGACCAAATTACGATGCCTTAGTTTCAAAATGTGCTCTATATG
GTGCATGAAATGTTGACTGCTGTGACTTGTTTTCAGTTTTAAGCATCTGA
TGGCAACAAAAGAACCATCCTTTAACTGCCCTCTGTACATCTGTCCATGC
GATCCTTCACCCATGAATGTAGATGTATCAAAGTTGTTTGTTGCCTCCTC
AAGTTCATCCAACGAAAACGTTCGATAGCTTGGTAGACCAAGAGCTCCCA
GCTTCATTGTTTGCGATATATATCTTGCATCTGATAGTAACTTTGAGGTA
TATCCAGCCGATGCATTTTCGGTTATTGATCTTGTTGGAGACTTCTTCAT
TGTCTTCTTAGTATTCATTCTTCTATATACAAGGAAAATAAGGCCGATAA
GTACAACCCCTCCGAAAATCCCTGCAGTTATAACCGATGCACGAATCGAT
TTAGAAGCTGTTTGTTGCTTGCTTCTGTCGGGGATGATTCCAACAGCTAA
TGCTTCATTGCGGCAAAACGGAAGTGGATGTTGATTTAGATTTCCAATAG
ATAAACAATTCCTATCATACAGCATAACACTGTCCTTAGAATCTGACAGA
AGACATGTAGGTAAGCTTCCAGACAACAGATTTGAGGACAAATCGACAGA
GTGAAGCTCAGCATTGCAAGACAAATTTTCAGAAAGCATTCCTGTGAATT
TGTTTCGTGAGACATTCAGATACGTAATGGAAGGAAGAGATAGCAATGAT
GGTGGAAATGGCCCGACAAACATATTGAAAGAAAGATCAAGCCGTTCTAA
CTGATAATATGAGCTCGCTTCAGCAGGGATGCCAGACCTAAATTTGTTCT
TACTCAGTACAAGGGTCACCAATTTCTTGCCAAGTTTAGGAAACTGAGGA
CCAAAAGCATTATCTGCCAATTCAAGAACTTGAAGGTTTGTCAAAGCACT
AAGATCAGGAACTTCCCCAAAGAAGTGGTTATGAGATAGCCCAAGAACTC
TTAGATTTTCCAAACGACTCAATGAGTTGGGCAAAGATCCATTCAACAGA
TTCTTCTTTACACTAAAAACAGCCAGAAGAGGGAATGAACTCATCCAATG
GTGAAGTGGTCCAGAAAACATGTTATCATCAAGTATAAGCGTTTGCAGGC
TTGATAGAGATGAAAGCCCTTGAGGGATGACACCATAAAGGAAATTTGAA
GTCACATTAAGTATTTCCAGTGATGATAATTCTGAGATTTTACCAGGTAA
AGGTCCCCATAAACCAAGAGAGACCAATGTGAGGACCTTCAAGCTAGGAA
GTCTGACAAGTGTCGTTACGAACAAATCCATTGAAAAGTTTCGAGGCAAA
TGAGCAGATTTTTCACCAATTATATGCAGCTGAGTTATTTTTTCTTCATA
GCATATGATGGTCAAAGACAAACCTGGTTCGATGTCACAAAAATTTGTGT
AGTTATTTGATCTACTCAAAACATCAGGAAGGTTTAGAAGCCGCTGAATT
CTTAAAAGGGTCAGAGCTTGGGAGGATAAATTACTTTTGGCATGACTAAC
TGAAAATAGAATGATAATAAGAACCAAATGCATCAAACGGGGAGATATTC
TTGCCATAGCAGTGATAGCACTACAAGCAGAATCAGATGAAGGGTTTGGA
CAGGCAGCAGCGATAATCTCAATTAGACTATCCTCTGCATTGCTGATTTC
AATCACAGACCCCTCAATGAAATGGCCAATCACACCTCCAGAAGCACTTG
CCAAAGACCCTCGGGTATATCAACCACTGTGGCTTCTAGATGTAGTTAGT
ACTTACTGACCACCTGCAGCTGATTCCTAGAATCCCTGAGCTGAAAGAAC
AGAAAAACTCTTAAACCACCATTCGAGATAAAGGAACGGAAAAATGAACA
GCATTAGACAAAGTGTAAAAGCAAAA
>CL7.Contig1_All
GGGAGTTGGAGGTAAGGCTGGGAGTTGCAGAGAGTTGTGAAGAAGAAGAA
GAAGAAAGAGAGTTGGGAGAGTGAGAGACCATTTTTAAGTGAGAGAGTGA
GAGTGTACACGTGCTATTCATTTAAACGGGTGGGGAGCAAAGTGGGGAAC
TTGGGTGGGGAGCAAATTTGCTCCCCTTTCTTCCTTCTCTCTTTCTGCAC
TTTATGGATTCCAATTACACTAAAAAGCAATTTCAGAACTTTGTGAGATT
TGGACTCGAGGTAAGCTTCAGAGAGAGGGTCGTCGCTTAGAGGGATACCT
ACCAAACATTCGGCGATTGCGAATCTGAATACCAGCTTCCAAGATTACAA
ACATTGCTGCTCAACATGGTATTGCCTTGGTTTACCTAGCTATAGCAAAC
TAGCAAACAACCGAGGCTACAACCAGATTCTTTCTGACTAAGCTGCATGC
AACATGGTGAACAAGTAGGATAGTTTTTTTTCTTCTTTAATTTGTATGGA
TTTTGACGGCTTAGAATGAAGTCCTTTCACTGAAATGGTGTCAGCAGAAC
TCAGATTTGCAATATTAACATGTGTTGCATATATTGGCTCTATTATTTGT
AACAAGGGTTCAAATAGATCCAAATTCAGTGCAATGCAACTTACAATACA
ATTATACCTCTGATATATATGGAGCTCTCT
>CL7.Contig2_All
TGCTTTTTAGTGTAATTGGCCTCCAAAAACGAAGATCGCTTCTTTCTTCC
TTCTCTCTTTCTGCACTTTATGGATTCCAATTACACTAAAAAGCAATTTC
AGAACTTTGTGAGATTTAGACTCGAGGTAAGCTTCAGAGAGAGGGTCGTC
GCTTAGAGGGATACCTACCAAACATTCGGCGATTGCGAATCTGAATACCA
GCTTCCAAGATTACAAACATTGCTGCTCAACATGGTATTGCCTTGGTTTA
CCTAGCTATAGCAAACTAGCAAACAACCGAGGCTACAACCAGATTCTTTC
TGACTAAGCTGCATGCAACATGGTGAACAAGTAGGATAGTTTTTTTTCTT
CTTTAATTTGTATGGATTTTGACGGCTTAGAATGAAGTCCTTTCACTGAA
ATGGTGTCAGCAGAACTCAGATTTGCAATATTAACATGTGTTGCATATAT
TGGCTCTATTATTTGTAACAAGGGTTCAAATAGATCCAAATTCAGTGCAA
TGCAACTTACAATACAATTATACCT
>CL8.Contig1_All
AGTCATAATAAAACAATAACTTTTGTATATTTTTAAGACAATTTTACCCT
CACCACTTTAACATGTATATGGAAAGAGAAAATGAAAGAGTGAGAAGACT
TTGCCGGAACCTCACCGGACTCCGGTTGCCGGATGCCGAACTCCAGTCAC
AGGTCGTCGAACTCTGGTCACCAGTTGTCGAAATTTCTTCGGTCTCCAGT
TCTTAACCCTTAGTAACTCAGATTTTCTCCGGTCGTCGGATTTTGGTCAC
TGGTAACTTGGTTACTGACCCCCAATAATCAGTTACTGACCCCAATAATC
TTGGTTACTGATCCCCAATAATCAGTTACTGACCTCTGGTAACTCAATTA
CTAACCTCTAGTGACTCAATTACGAAACAACAATTGAACAATATATATAA
CCACTTTACATGCATTTTAAACAAACATATAACTTATTAAAGAACCGAAC
TGAAGAATTCAAAAAAGAAAAAAAAGAGACTGGTGAAAAAATATGAGAAC
ATCACAAGCCTTTCGACACAGGGAGGCTCGACTTCGTCAGTGTTTCGTGC
CAAGCTGAAGGACTCTGGCACCTTCTCAGCCGTGAAAATGATCACAGACA
TCAATCCAATTCCAAAGTAACAACCTGATTTCCTCCAATCCTCATCATCT
TCAATTGCTCACCACTAAATCATCATCAGCACATGAACTAATCTCTCTCA
CCACCGAATCATTATCATATGTCAATCGTCTTACATCACCGGACCGCCGC
CGGGGGAGGAAGAAGCCAGAGCAGGGGTGCCGTCGAAGGGGGAGGAAGAA
GCCGGAGCAGGGGTGATCTCCAGAGATCACTTCGGCTTAGGTGGCGAAGA
GCCAAGTAGCATCGCCTCAGGTCGAGGTAATCAACACATGGACCCGATCT
GTAATCAACACATGGTATACCCACCACATCTCTTCCCTCCTTCAGATCCG
ACCTGGTCTTCACCAAAGACGACCTTGACAGCAACAATTGCGACAGTGGA
GGATTCGGATCTGCCACAGGACTCAGTCTACCAGCACCTCGCGAATCTGG
TGATGAAAATCCAGTCTCGGAGGAGATCGACGCCTTGCTCGAGGAGTAGA
GCGCCTCCTCACTCGTTTGGTTCCACCGGTGAACGGCGTCGTTGCAATTA
TTAGTTATGATTTGGAGAGAGAGAGAGAGAGAGAGAGAGAGAGAGAGAGA
GAGAGAAGAAAACCATAGAGAAATAGAGAGAAACCAGATCGGGAAAAAAG
AGAGGCTAGATGATGATTTAGTGGTGAGCAA
>CL8.Contig2_All
TATAAGGTATTCTTATTTGTGCCCAAATACACAAATTTATATTAAAGTCA
TAATAAAACAATAACTTTTGTATATTTTTAAGACAATTTTACCCTCACCA
CTTTAACATGTATATGGAAAGAGAAAATGAAAGAGTGAGAAGACTTTGCC
GGAACCTCACCGGACTCCGGTTGCCGGATGCCGAACTCCAGTCACAGGTC
GTCGAACTCTGGTCACCAGTTGTCGAAATTTCTTCGGTCTCCAGTTCTTA
ACCCTTAGTAACTCAGATTTTCTCCGGTCGTCGGATTTTGGTCACTGGTA
ACTTGGTTACTGACCCCCAATAATCAATTATTGACTCCAATAATCAGTTA
CTGACCCCTAATAATCTTGGTTACTGACCCCCAATAATCAGTTACTGACC
CCAATAATCTTGGTTACTGATCCCCAATAATCAGTTACTGACCTCTGGTA
ACTCAATTACTAACCTCTAGTGACTCAATTACGAAACAACAATTGAACAA
TATATATAACCACTTTACATGCATTTTAAACAAACATATAACTTATTAAA
GAACCGAACTGAAGAATTCAAAAAAGAAAAAAAAGAGACTGGTGAAAAAA
TATGAGAACATCACAAGCCTTTCGACACAGGGAGGCTCGACTTCGTCAGT
GTTTCGTGCCAAGCTGAAGGACTCTGGCACCTTCTCAGCCGTGAAAATGA
TCACAGACATCAATCCAATTCCAAAGTAACAACCTGATTTCCTCCAATCC
TCATCATCTTCAATTGCTCACCACTAAATCATCATCAGCACATGAACTAA
TCTCTCTCACCACCGAATCATTATCATATGTCAATCGTCTTACATCACCG
GACCGCCGCCGGGGGAGGAAGAAGCCAGAGCAGGGGTGCCGTCGAAGGGG
GAGGAAGAAGCCGGAGCAGGGGTGATCTCCAGAGATCACTTCGGCTTAGG
TGGCGAAGAGCCAAGTAGCATCGCCTCAGGTCGAGGTAATCAACACATGG
ACCCGATCTGTAATCAACACATGGTATACCCACCACATCTCTTCCCTCCT
TCAGATCCGACCTGGTCTTCACCAAAGACGACCTTGACAGCAACAATTGC
GACAGTGGAGGATTCGGATCTGCCACAGGACTCAGTCTACCAGCACCTCG
CGAATCTGGTGATGAAAATCCAGTCTCGGAGGAGATCGACGCCTTGCTCG
AGGAGTAGAGCGCCTCCTCACTCGTTTGGTTCCACCGGTGAACGGCGTCG
TTGCAATTATTAGTTATGATTTGGAGAGAGAGAGAGAGAGAGAGAGAGAG
AGAGAGAGAGAGAGAAGAAAACCATAGAGAAATAGAGAGAAACCAGATCG
GGAAAAAAGAGAGGCTAGATGATGATTTAGTGGTGAGCAA
>CL9.Contig1_All
TGCAAGTTGTTCTCATCTACTACTCTACTAGCCTACTAACTCCACATCCA
CACTGATCACGTCTGTTTAGACTTCTATGGCTGCAACAGCTTCACTCTCT
TTCTCTTTGGATCCACACCGCCATCTCTTCTCCACTCCCCACTTCACTCC
CTCCTCAACCTCACTTCTCATCCCCAAACACCCTTCTAGACTCTTCCACA
ACTCCAAACCTTACACTCTCAAATCCTCCTCCTCTTCTTCTTCTACTACT
CCAAGCTCTTCATTTCTCGAAGCCCCACTAAGAACAGGCAGGTTCCTCAG
CAATGAAGACCTCGAGAAGCTCAAGTCTCTTGAGAATTTCAGCTACTATC
AGGAGCTTGAATCCGGGTCGATGTGGGTTCGGGTCATGAGGTCAGAGGAG
TTGGACATCACTGTTGGGCTTTTATCTGAGTCTTTTGCTGAGTCGATGCT
TATGCCTTCTGGGTATGTGGCTCTGTTGGGTTTCTTGGTCAAACAGTACT
TGATGGAGAGAAGAGAGCTCATGCCCCACACTGCTACGCTTATTGGGTTT
TACAGAAGCAACAAAGATGAAGGTAAAGATGAGAGCTTTGAGGTTAAAGG
TGAGAGCTTTGAGGGTAAAGGTGAGAGCTTTGAGGAGAAAGATGGAGGGT
TTGGAGGAGAAGATGAAGGTGGAGTTTTGGCGGGGACTGTGGAGGTTTGC
TTTGACAAAATGGGTGCCAATGCTTCTACTCCGACGCCAACTCCGCCGAA
GAATTCGCCTTATATAAGCAACATGGCAGTGAGGAAGCCGCTTCGGAGGA
GGGGAATTGGCTGGCATCTTTTGAAGGCAAGTGAGGAACTGATTTCTCAG
ATGAGTTCTTCAAGAGAGGCGTACTTGCATTGCAGAATGATTGATACAGC
TCCATTCAACATGTATACAAAAGCAGGTTACAACGTTGTAAAGACAGATA
GCATTCTGATTCTACTGACATTGCAGAGGCGTAAACACTTAATGTACAAG
AAACTTCCAGTCTTGACCAACTTTTCAGAATCAGAAACTTTGTGTTCTGA
AGACAATGAAAATCATTATTGAATATGTGAAGTACGTGATGTGTGTTTTT
TAGGATAATTGGTCAGCGGTCTTTGAGGGTGAAGATTATTCAGCTGATTG
AAGTTTGGCTAGAGGCTGATTGACCCTATGTTCCAGCAAGTTGTGCTTTC
CTTTGTGTTCACGTATGGTAGAGAATTGTTTTGTTGCAGGATCATAGGTC
AACAAGTTTTGAAGATTCAAGAGCCATTTTAGTAGAAGAAGTAAAAGATC
TCCATTATGTCTGTCCACTCGCCACCCTGCAATTAGTACGTGTGTTCTTT
AGCTGGCCACTCATAAGCTTTTGGCATTTGTAATGATAATCAACTGCAGT
TCTTGTACACATTCAGCCATGGAGGGTCTTTCACTGCTGTCAGGACGCAC
ACATCGTGATGCCAGGTTTGCAAACATAACTATAGATTCCATGGTGTATG
AACTTCGACCCAGCTCAGGATCTATGACCTTACGCAGCTTCTTCCGATCA
TTTAATATGTGCCTTACCTGAGACATATGAACTACGGTCATAGTGCCGCT
TAACTAGTGCAAACTAAGAATGGGAAATTTTTCCTACCTGCAGTACAAGA
TTTTGATCATTTGGTCCTTGGTTTAGGTCCAGGGCTTGACGTCCAGTCAG
AAGTTCAAGAAGAACCACTCCAAATGCATAAACATCACTTTGTAAAGTGA
GTTTTCCTGTCGATGTATACTCGGGATCAAAATAGCCGAATGTACCAAGT
ACTCTTGCAGTCACATACATTTCCTTTCCCTCTGGCATCAACTTGGCAAG
CCCAAAATCAGATAACTTTGCTTCAAAGTTGGCATCTAAAAGAATGTTGG
TGGATTTGAAATCTCTGTGAACGATAGGAGTTCCAACGGCAGAACTGGAA
TGTAGATATGCTAAGCCCCTTGCTGATCCAAGTGCCACTCTGAGCCTTTG
CGACCAACCCATTTTGTGTTTCTCTTTGATTCCATTTAAATGATCTTGCA
GGTTCCCCTTCTGCAGATATTCATACACTAAAAACCGGTGCTTGCCATCA
GCACAATAACCTATCAGAGAAACCAGATTTGGGTGATCAAGTCTGCTCAA
GATGTCTACTTCTACCCGAAATTCTCGTTCTCCGTCTGCTGCTTTTAAGG
GAGGCAGCTCCATCTTTTTTATTGCTACAACCTCTCCTGAGCGCAAAGTT
CCTCTGTATACACGGCCAAATCCTCCTTTCCCCAGAAAGTTCTTGTCACT
GAATGAAGATGTTGCCTCTTCCATTTCTTTGAGTGTAAATACTGATGAGC
CATGATGGTGCCTTTTCTTCTGTTGAGGTGTTTGATCATCGAGTTGCCAG
AACTCCACCGGCTTATATGCCCAAGGGCCTGTATGGTCATGAGATTTAGA
CCTTCTGCGCTTATTCCATGCTGAGACTAAACCGAAAGGCATTACGGTTT
TGAAATTTAATCCCTTCAATTTGATATAATATCTCTCTTTTTAGAATTTG
AAATGACTGATTGTGGTATGTGAAGCAGACATAACGTGATGGAGAGAAAG
TTGGTTATGTGATACTTGTCTCACAGATCAATGTGCAAGGTCGACTACTT
TCATGAAAGGTGATGCTCGCACCAAAAATACCTACAAAGAAAAAGAGTAT
ATCGAGCTGAAACTGAGATATGCGAGACTGGAAGGTAATGGGAATTGCGA
AATGGAGTACGTATAGAGCAACTGAAGTTTGGATTATTAGGAGAGAGTAC
TCAACATAACATCTTCTTCAACAACCTAATACAGTAACAGTAGAGGTTCT
GAGAGAGAGAAAGAGGTTGTGCTTGAAGAAAAAGAAAGAGAAGAGGAAAA
GGAAAAGTTGGTATTGCTTGCTTAACATTTTGGACGGGGGAAGTTGCTTG
ATAACGAAAGAGAAGCTGCTGCTACATCTCTCTTTCTTCTCACTTCTCGA
TTACATTTTCAGAATTGCTCAAGAAAAAAAATGGAGG
>CL9.Contig2_All
CCGGAGAAGTGAATAAAATATAGAGCAATTTGACCAAAAACGAAGGAAGC
AAAGTGTGATGCAAGTTGTTCTCATCTACTACTCTACTAGCCTACTAACT
CCACATCCACACTGATCACGTCTGTTTAGACTTCTATGGCTGCAACAGCT
TCACTCTCTTTCTCTTTGGATCCACACCGCCATCTCTTCTCCACTCCCCA
CTTCACTCCCTCCTCAACCTCACTTCTCATCCCCAAACACCCTTCTAGAC
TCTTCCACAACTCCAAACCTTACACTCTCAAATCCTCCTCCTCTTCTTCT
TCTACTACTCCAAGCTCTTCATTTCTCGAAGCCCCACTAAGAACAGGCAG
GTTCCTCAGCAATGAAGACCTCGAGAAGCTCAAGTCTCTTGAGAATTTCA
GCTACTATCAGGAGCTTGAATCCGGGTCGATGTGGGTTCGGGTCATGAGG
TCAGAGGAGTTGGACATCACTGTTGGGCTTTTATCTGAGTCTTTTGCTGA
GTCGATGCTTATGCCTTCTGGGTATGTGGCTCTGTTGGGTTTCTTGGTCA
AACAGTACTTGATGGAGAGAAGAGAGCTCATGCCCCACACTGCTACGCTT
ATTGGGTTTTACAGAAGCAACAAAGATGAAGGTAAAGATGAGAGCTTTGA
GGTTAAAGGTGAGAGCTTTGAGGGTAAAGGTGAGAGCTTTGAGGAGAAAG
ATGGAGGGTTTGGAGGAGAAGATGAAGGTGGAGTTTTGGCGGGGACTGTG
GAGGTTTGCTTTGACAAAATGGGTGCCAATGCTTCTACTCCGACGCCAAC
TCCGCCGAAGAATTCGCCTTATATAAGCAACATGGCAGTGAGGAAGCCGC
TTCGGAGGTTTGTGTTTTTCGGGTTTTGTGATGAGGCTTTTGTTACTTGA
ATAGCATTTTGTGATTGG
>CL9.Contig3_All
ATGTAATCGAGAAGTGAGAAGAAAGAGAGATGTAGCAGCAGCTTCTCTTT
CGTTATCAAGCAACTTCCCCCGTCCAAAATGTTAAGCAAGCAATACCAAC
TTTTCCTTTTCCTCTTCTCTTTCTTTTTCTTCAAGCACAACCTCTTTCTC
TCTCTCAGAACCTCTACTGTTACTGTATTAGGTTGTTGAAGAAGATGTTA
TGTTGAGTACTCTCTCCTAATAATCCAAACTTCAGTTGCTCTATACGTAC
TCCATTTCGCAATTCCCATTACCTTCCAGTCTCGCATATCTCAGTTTCAG
CTCGATATACTCTTTTTCTTTGTAGGTATTTTTGGTGCGAGCATCACCTT
TCATGAAAGTAGTCGACCTTGCACATTGATCTGTGAGACAAGTATCACAT
AACCAACTTTCTCTCCATCACGTTATGTCTGCTTCACATACCACAATCAG
TCATTTCAAATTCTAAAAAGAGAGATATTATATCAAATTGAAGGGATTAA
ATTTCAAAACCGTAATGCCTTTCGGTTTAGTCTCAGCATGGAATAAGCGC
AGAAGGTCTAAATCTCATGACCATACAGGCCCTTGGGCATATAAGCCGGT
GGAGTTCTGGCAACTCGATGATCAAACACCTCAACAGAAGAAAAGGCACC
ATCATGGCTCATCAGTATTTACACTCAAAGAAATGGAAGAGGCAACATCT
TCATTCAGTGACAAGAACTTTCTGGGGAAAGGAGGATTTGGCCGTGTATA
CAGAGGAACTTTGCGCTCAGGAGAGGTTGTAGCAATAAAAAAGATGGAGC
TGCCTCCCTTAAAAGCAGCAGACGGAGAACGAGAATTTCGGGTAGAAGTA
GACATCTTGAGCAGACTTGATCACCCAAATCTGGTTTCTCTGATAGGTTA
TTGTGCTGATGGCAAGCACCGGTTTTTAGTGTATGAATATCTGCAGAAGG
GGAACCTGCAAGATCATTTAAATGGAATCAAAGAGAAACACAAAATGGGT
TGGTCGCAAAGGCTCAGAGTGGCACTTGGATCAGCAAGGGGCTTAGCATA
TCTACATTCCAGTTCTGCCGTTGGAACTCCTATCGTTCACAGAGATTTCA
AATCCACCAACATTCTTTTAGATGCCAACTTTGAAGCAAAGTTATCTGAT
TTTGGGCTTGCCAAGTTGATGCCAGAGGGAAAGGAAATGTATGTGACTGC
AAGAGTACTTGGTACATTCGGCTATTTTGATCCCGAGTATACATCGACAG
GAAAACTCACTTTACAAAGTGATGTTTATGCATTTGGAGTGGTTCTTCTT
GAACTTCTGACTGGACGTCAAGCCCTGGACCTAAACCAAGGACCAAATGA
TCAAAATCTTGTACTGCAGGTAAGGCACATATTAAATGATCGGAAGAAGC
TGCGTAAGGTCATAGATCCTGAGCTGGGTCGAAGTTCATACACCATGGAA
TCTATAGTTATGTTTGCAAACCTGGCATCACGATGTGTGCGTCCTGACAG
CAGTGAAAGACCCTCCATGGCTGAATGTGTACAAGAACTGCAGTTGATTA
TCATTACAAATGCCAAAAGCTTATGAGTGGCCAGCTAAAGAACACACGTA
CTAATTGCAGGGTGGCGAGTGGACAGACATAATGGAGATCTTTTACTTCT
TCTACTAAAATGGCTCTTGAATCTTCAAAACTTGTTGACCTATGATCCTG
CAACAAAACAATTCTCTACCATACGTGAACACAAAGGAAAGCACAACTTG
CTGGAACATAGGGTCAATCAGCCTCTAGCCAAACTTCAATCAGCTGAATA
ATCTTCACCCTCAAAGACCGCTGACCAATTATCCTAAAAAACACACATCA
CGTACTTCACATATTCAATAATGATTTTCATTGTCTTCAGAACACAAAGT
TTCTGATTCTGAAAAGTTGGTCAAGACTGGAAGTTTCTTGTACATTAAGT
GTTTACGCCTCTGCAATGTCAGTAGAATCAGAATGCTATCTGTCTTTACA
ACGTTGTAACCTGCTTTTGTATACATGTTGAATGGAGCTGTATCAATCAT
TCTGCAATGCAAGTACGCCTCTCTTGAAGAACTCATCTGAGAAATCAGTT
CCTCACTTGCCTTCAAAAGATGCCAGCCAATTCCCCTCCTCCGAAGCGGC
TTCCTCACTGCCATGTTGCTTATATAAGGCGAATTCTTCGGCGGAGTTGG
CGTCGGAGTAGAAGCATTGGCACCCATTTTGTCAAAGCAAACCTCCACAG
TCCCCGCCAAAACTCCACCTTCATCTTCTCCTCCAAACCCTCCATCTTTC
TCCTCAAAGCTCTCACCTTTACCCTCAAAGCTCTCACCTTTAACCTCAAA
GCTCTCATCTTTACCTTCATCTTTGTTGCTTCTGTAAAACCCAATAAGCG
TAGCAGTGTGGGGCATGAGCTCTCTTCTCTCCATCAAGTACTGTTTGACC
AAGAAACCCAACAGAGCCACATACCCAGAAGGCATAAGCATCGACTCAGC
AAAAGACTCAGATAAAAGCCCAACAGTGATGTCCAACTCCTCTGACCTCA
TGACCCGAACCCACATCGACCCGGATTCAAGCTCCTGATAGTAGCTGAAA
TTCTCAAGAGACTTGAGCTTCTCGAGGTCTTCATTGCTGAGGAACCTGCC
TGTTCTTAGTGGGGCTTCGAGAAATGAAGAGCTTGGAGTAGTAGAAGAAG
AAGAGGAGGAGGATTTGAGAGTGTAAGGTTTGGAGTTGTGGAAGAGTCTA
GAAGGGTGTTTGGGGATGAGAAGTGAGGTTGAGGAGGGAGTGAAGTGGGG
AGTGGAGAAGAGATGGCGGTGTGGATCCAAAGAGAAAGAGAGTGAAGCTG
TTGCAGCCATAGAAGTCTAAACAGACGTGATCAGTGTGGATGTGGAGTTA
GTAGGCTAGTAGAGTAGTA
>CL9.Contig4_All
GAGCAATTTGACCAAAAACGAAGGAAGCAAAGTGTGATGCAAGTTGTTCT
CATCTACTACTCTACTAGCCTACTAACTCCACATCCACACTGATCACGTC
TGTTTAGACTTCTATGGCTGCAACAGCTTCACTCTCTTTCTCTTTGGATC
CACACCGCCATCTCTTCTCCACTCCCCACTTCACTCCCTCCTCAACCTCA
CTTCTCATCCCCAAACACCCTTCTAGACTCTTCCACAACTCCAAACCTTA
CACTCTCAAATCCTCCTCCTCTTCTTCTTCTACTACTCCAAGCTCTTCAT
TTCTCGAAGCCCCACTAAGAACAGGCAGGTTCCTCAGCAATGAAGACCTC
GAGAAGCTCAAGTCTCTTGAGAATTTCAGCTACTATCAGGAGCTTGAATC
CGGGTCGATGTGGGTTCGGGTCATGAGGTCAGAGGAGTTGGACATCACTG
TTGGGCTTTTATCTGAGTCTTTTGCTGAGTCGATGCTTATGCCTTCTGGG
TATGTGGCTCTGTTGGGTTTCTTGGTCAAACAGTACTTGATGGAGAGAAG
AGAGCTCATGCCCCACACTGCTACGCTTATTGGGTTTTACAGAAGCAACA
AAGATGAAGGTAAAGATGAGAGCTTTGAGGTTAAAGGTGAGAGCTTTGAG
GGTAAAGGTGAGAGCTTTGAGGAGAAAGATGGAGGGTTTGGAGGAGAAGA
TGAAGGTGGAGTTTTGGCGGGGACTGTGGAGGTTTGCTTTGACAAAATGG
GTGCCAATGCTTCTACTCCGACGCCAACTCCGCCGAAGAATTCGCCTTAT
ATAAGCAACATGGCAGTGAGGAAGCCGCTTCGGAGGAGGGGAATTGGCTG
GCATCTTTTGAAGGCAAGTGAGGAACTGATTTCTCAGATGAGTTCTTCAA
GAGAGGCGTACTTGCATTGCAGAATGATTGATACAGCTCCATTCAACATG
TATACAAAAGCAGGTTACAACGTTGTAAAGACAGATAGCATTCTGATTCT
ACTGACATTGCAGAGGCGTAAACACTTAATGTACAAGAAACTTCCAGTCT
TGACCAACTTTTCAGAATCAGAAACTTTGTGTTCTGAAGACAATGAAAAT
CATTATTGAATATGTGAAGTACGTGATGTGTGTTTTTTAGGATAATTGGT
CAGCGGTCTTTGAGGGTGAAGATTATTCAGCTGATTGAAGTTTGGCTAGA
GGCTGATTGACCCTATGTTCCAGCAAGTTGTGCTTTCCTTTGTGTTCACG
TATGGTAGAGAATTGTTTTGTTGCAGGTAATCTTATCAGGCATTTTCCGT
TTTATTTACGTGCTCTGTAGTCCTGATACTATTGCAAACATACATTTTGA
CTATTCCAGTCCTATTTTGATACATGTGACTCAGATATTGTACATATTTT
AATATCAGACTTGTTGTCCTGATACAAACTCTAGTTTGAAACTTTGAATT
GCGTAGATTTAAATCAACTATGTGCTCTAACTTGTTACATCTGTAATTGG
TCAAAAGATATCTAAAAGCTGAATAATTGTACTCTCCCTAGAGTTCTCAA
TTTGTTGCCTCAAAGAATTCCTACCTTCCTCCCTTCTGTTTTCTAGCTTT
GGTGCCAGAGGCTTGAAGTTCCTTCAATTTGTGTCCTCACTGTAATAGCG
ATAGGCTTTTTGCCTTGAAATAGTTATATAGACCCTGCTTGGCTTTATGA
AACTCAACAAGAGAACATCATTTATTAAGTGTTCACTTATTTGATCTCTT
GATCTTGCACAAGAAAATCAAGTTCAGTGTAATCTTATTTTCTGTCTGAT
ATATTCACTGCATTATATCACTTATGATTCCTTATCAAACGCTCTGGAGT
ATTGTTTTTAGGATCATAGGTCAACAAGTTTTGAAGATTCAAGAGCCATT
TTAGTAGAAGAAGTAAAAGATCTCCATTATGTCTGTCCACTCGCCACCCT
GCAATTAGTACGTGTGTTCTTTAGCTGGCCACTCATAAGCTTTTGGCATT
TGTAATGATAATCAACTGCAGTTCTTGTACACATTCAGCCATGGAGGGTC
TTTCACTGCTGTCAGGACGCACACATCGTGATGCCAGGTTTGCAAACATA
ACTATAGATTCCATGGTGTATGAACTTCGACCCAGCTCAGGATCTATGAC
CTTACGCAGCTTCTTCCGATCATTTAATATGTGCCTTACCTGCAGTACAA
GATTTTGATCATTTGGTCCTTGGTTTAGGTCCAGGGCTTGACGTCCAGTC
AGAAGTTCAAGAAGAACCACTCCAAATGCATAAACATCACTTTGTAAAGT
GAGTTTTCCTGTCGATGTATACTCGGGATCAAAATAGCCGAATGTACCAA
GTACTCTTGCAGTCACATACATTTCCTTTCCCTCTGGCATCAACTTGGCA
AGCCCAAAATCAGATAACTTTGCTTCAAAGTTGGCATCTAAAAGAATGTT
GGTGGATTTGAAATCTCTGTGAACGATAGGAGTTCCAACGGCAGAACTGG
AATGTAGATATGCTAAGCCCCTTGCTGATCCAAGTGCCACTCTGAGCCTT
TGCGACCAACCCATTTTGTGTTTCTCTTTGATTCCATTTAAATGATCTTG
CAGGTTCCCCTTCTGCAGATATTCATACACTAAAAACCGGTGCTTGCCAT
CAGCACAATAACCTATCAGAGAAACCAGATTTGGGTGATCAAGTCTGCTC
AAGATGTCTACTTCTACCCGAAATTCTCGTTCTCCGTCTGCTGCTTTTAA
GGGAGGCAGCTCCATCTTTTTTATTGCTACAACCTCTCCTGAGCGCAAAG
TTCCTCTGTATACACGGCCAAATCCTCCTTTCCCCAGAAAGTTCTTGTCA
CTGAATGAAGATGTTGCCTCTTCCATTTCTTTGAGTGTAAATACTGATGA
GCCATGATGGTGCCTTTTCTTCTGTTGAGGTGTTTGATCATCGAGTTGCC
AGAACTCCACCGGCTTATATGCCCAAGGGCCTGTATGGTCATGAGATTTA
GACCTTCTGCGCTTATTCCATGCTGAGACTAAACCGAAAGGCATTACGGT
TTTGAAATTTAATCCCTTCAATTTGATATAATATCTCTCTTTTTAGAATT
TGAAATGACTGATTGTGGTATGTGAAGCAGACATAACGTGATGGAGAGAA
AGTTGGTTATGTGATACTTGTCTCACAGATCAATGTGCAAGGTCGACTAC
TTTCATGAAAGGTGATGCTCGCACCAAAAATACCTACAAAGAAAAAGAGT
ATATCGAGCTGAAACTGAGATATGCGAGACTGGAAGGTAATGGGAATTGC
GAAATGGAGTACGTATAGAGCAACTGAAGTTTGGATTATTAGGAGAGAGT
ACTCAACATAACATCTTCTTCAACAACCTAATACAGTAACAGTAGAGGTT
CTGAGAGAGAGAAAGAGGTTGTGCTTGAAGAAAAAGAAAGAGAAGAGGAA
AAGGAAAAGTTGGTATTGCTTGCTTAACATTTTGGACGGGGGAAGTTGCT
TGATAACGAAAGAGAAGCTGCTGCTACATCTCTCTTTCTTCTCACTTCTC
GATTACATTTTCAGAATTGCTCAAGAAAAAAAATGGAGGAGTAGCCGTTG
AGATGGTGCTTTCGTTTGTTGTATGTGTAATAATTTTTTTTGGTTAGTAA
T
>CL9.Contig5_All
ATCTCAACGGCTACTCCTCCATTTTTTTTCTTGAGCAATTCTGAAAATGT
AATCGAGAAGTGAGAAGAAAGAGAGATGTAGCAGCAGCTTCTCTTTCGTT
ATCAAGCAACTTCCCCCGTCCAAAATGTTAAGCAAGCAATACCAACTTTT
CCTTTTCCTCTTCTCTTTCTTTTTCTTCAAGCACAACCTCTTTCTCTCTC
TCAGAACCTCTACTGTTACTGTATTAGGTTGTTGAAGAAGATGTTATGTT
GAGTACTCTCTCCTAATAATCCAAACTTCAGTTGCTCTATACGTACTCCA
TTTCGCAATTCCCATTACCTTCCAGTCTCGCATATCTCAGTTTCAGCTCG
ATATACTCTTTTTCTTTGTAGGTATTTTTGGTGCGAGCATCACCTTTCAT
GAAAGTAGTCGACCTTGCACATTGATCTGTGAGACAAGTATCACATAACC
AACTTTCTCTCCATCACGTTATGTCTGCTTCACATACCACAATCAGTCAT
TTCAAATTCTAAAAAGAGAGATATTATATCAAATTGAAGGGATTAAATTT
CAAAACCGTAATGCCTTTCGGTTTAGTCTCAGCATGGAATAAGCGCAGAA
GGTCTAAATCTCATGACCATACAGGCCCTTGGGCATATAAGCCGGTGGAG
TTCTGGCAACTCGATGATCAAACACCTCAACAGAAGAAAAGGCACCATCA
TGGCTCATCAGTATTTACACTCAAAGAAATGGAAGAGGCAACATCTTCAT
TCAGTGACAAGAACTTTCTGGGGAAAGGAGGATTTGGCCGTGTATACAGA
GGAACTTTGCGCTCAGGAGAGGTTGTAGCAATAAAAAAGATGGAGCTGCC
TCCCTTAAAAGCAGCAGACGGAGAACGAGAATTTCGGGTAGAAGTAGACA
TCTTGAGCAGACTTGATCACCCAAATCTGGTTTCTCTGATAGGTTATTGT
GCTGATGGCAAGCACCGGTTTTTAGTGTATGAATATCTGCAGAAGGGGAA
CCTGCAAGATCATTTAAATGGAATCAAAGAGAAACACAAAATGGGTTGGT
CGCAAAGGCTCAGAGTGGCACTTGGATCAGCAAGGGGCTTAGCATATCTA
CATTCCAGTTCTGCCGTTGGAACTCCTATCGTTCACAGAGATTTCAAATC
CACCAACATTCTTTTAGATGCCAACTTTGAAGCAAAGTTATCTGATTTTG
GGCTTGCCAAGTTGATGCCAGAGGGAAAGGAAATGTATGTGACTGCAAGA
GTACTTGGTACATTCGGCTATTTTGATCCCGAGTATACATCGGTACGTAA
AATCAACCACTTATTTTTCTTGTAGTAGGTAATGCTTCACCATCAAACAT
AGTTGCACTTAAGATCACAGGTTCAAGTAATCCAATCAAACATTATATGA
ATGACCAAGTTACCAACTAAATAATGTAATATTCCTATATCTTGTGAGAG
GTGATGGAATGCTTTCTATCATCTTAACTCAAACAACACATGATAAAATG
AAATATCCGTATAACATTTTCGTCTTTCTCTTAAAGAACTTTACACTTAT
ATGACAAGAAGCGCATTTGGCAATAGACAGGAAAACTCACTTTACAAAGT
GATGTTTATGCATTTGGAGTGGTTCTTCTTGAACTTCTGACTGGACGTCA
AGCCCTGGACCTAAACCAAGGACCAAATGATCAAAATCTTGTACTGCAGG
TAAGGCACATATTAAATGATCGGAAGAAGCTGCGTAAGGTCATAGATCCT
GAGCTGGGTCGAAGTTCATACACCATGGAATCTATAGTTATGTTTGCAAA
CCTGGCATCACGATGTGTGCGTCCTGACAGCAGTGAAAGACCCTCCATGG
CTGAATGTGTACAAGAACTGCAGTTGATTATCATTACAAATGCCAAAAGC
TTATGAGTGGCCAGCTAAAGAACACACGTACTAATTGCAGGGTGGCGAGT
GGACAGACATAATGGAGATCTTTTACTTCTTCTACTAAAATGGCTCTTGA
ATCTTCAAAACTTGTTGACCTATGATCCTGCAACAAAACAATTCTCTACC
ATACGTGAACACAAAGGAAAGCACAACTTGCTGGAACATAGGGTCAATCA
GCCTCTAGCCAAACTTCAATCAGCTGAATAATCTTCACCCTCAAAGACCG
CTGACCAATTATCCTAAAAAACACACATCACGTACTTCACATATTCAATA
ATGATTTTCATTGTCTTCAGAACACAAAGTTTCTGATTCTGAAAAGTTGG
TCAAGACTGGAAGTTTCTTGTACATTAAGTGTTTACGCCTCTGCAATGTC
AGTAGAATCAGAATGCTATCTGTCTTTACAACGTTGTAACCTGCTTTTGT
ATACATGTTGAATGGAGCTGTATCAATCATTCTGCAATGCAAGTACGCCT
CTCTTGAAGAACTCATCTGAGAAATCAGTTCCTCACTTGCCTTCAAAAGA
TGCCAGCCAATTCCCCTCCTCCGAAGCGGCTTCCTCACTGCCATGTTGCT
TATATAAGGCGAATTCTTCGGCGGAGTTGGCGTCGGAGTAGAAGCATTGG
CACCCATTTTGTCAAAGCAAACCTCCACAGTCCCCGCCAAAACTCCACCT
TCATCTTCTCCTCCAAACCCTCCATCTTTCTCCTCAAAGCTCTCACCTTT
ACCCTCAAAGCTCTCACCTTTAACCTCAAAGCTCTCATCTTTACCTTCAT
CTTTGTTGCTTCTGTAAAACCCAATAAGCGTAGCAGTGTGGGGCATGAGC
TCTCTTCTCTCCATCAAGTACTGTTTGACCAAGAAACCCAACAGAGCCAC
ATACCCAGAAGGCATAAGCATCGACTCAGCAAAAGACTCAGATAAAAGCC
CAACAGTGATGTCCAACTCCTCTGACCTCATGACCCGAACCCACATCGAC
CCGGATTCAAGCTCCTGATAGTAGCTGAAATTCTCAAGAGACTTGAGCTT
CTCGAGGTCTTCATTGCTGAGGAACCTGCCTGTTCTTAGTGGGGCTTCGA
GAAATGAAGAGCTTGGAGTAGTAGAAGAAGAAGAGGAGGAGGATTTGAGA
GTGTAAGGTTTGGAGTTGTGGAAGAGTCTAGAAGGGTGTTTGGGGATGAG
AAGTGAGGTTGAGGAGGGAGTGAAGTGGGGAGTGGAGAAGAGATGGCGGT
GTGGATCCAAAGAGAAAGAGAGTGAAGCTGTTGCAGCCATAGAAG
>CL9.Contig6_All
ATCTCAACGGCTACTCCTCCATTTTTTTTCTTGAGCAATTCTGAAAATGT
AATCGAGAAGTGAGAAGAAAGAGAGATGTAGCAGCAGCTTCTCTTTCGTT
ATCAAGCAACTTCCCCCGTCCAAAATGTTAAGCAAGCAATACCAACTTTT
CCTTTTCCTCTTCTCTTTCTTTTTCTTCAAGCACAACCTCTTTCTCTCTC
TCAGAACCTCTACTGTTACTGTATTAGGTTGTTGAAGAAGATGTTATGTT
GAGTACTCTCTCCTAATAATCCAAACTTCAGTTGCTCTATACGTACTCCA
TTTCGCAATTCCCATTACCTTCCAGTCTCGCATATCTCAGTTTCAGCTCG
ATATACTCTTTTTCTTTGTAGGTATTTTTGGTGCGAGCATCACCTTTCAT
GAAAGTAGTCGACCTTGCACATTGATCTGTGAGACAAGTATCACATAACC
AACTTTCTCTCCATCACGTTATGTCTGCTTCACATACCACAATCAGTCAT
TTCAAATTCTAAAAAGAGAGATATTATATCAAATTGAAGGGATTAAATTT
CAAAACCGTAATGCCTTTCGGTTTAGTCTCAGCATGGAATAAGCGCAGAA
GGTCTAAATCTCATGACCATACAGGCCCTTGGGCATATAAGCCGGTGGAG
TTCTGGCAACTCGATGATCAAACACCTCAACAGAAGAAAAGGCACCATCA
TGGCTCATCAGTATTTACACTCAAAGAAATGGAAGAGGCAACATCTTCAT
TCAGTGACAAGAACTTTCTGGGGAAAGGAGGATTTGGCCGTGTATACAGA
GGAACTTTGCGCTCAGGAGAGGTTGTAGCAATAAAAAAGATGGAGCTGCC
TCCCTTAAAAGCAGCAGACGGAGAACGAGAATTTCGGGTAGAAGTAGACA
TCTTGAGCAGACTTGATCACCCAAATCTGGTTTCTCTGATAGGTTATTGT
GCTGATGGCAAGCACCGGTTTTTAGTGTATGAATATCTGCAGAAGGGGAA
CCTGCAAGATCATTTAAATGGAATCAAAGAGAAACACAAAATGGGTTGGT
CGCAAAGGCTCAGAGTGGCACTTGGATCAGCAAGGGGCTTAGCATATCTA
CATTCCAGTTCTGCCGTTGGAACTCCTATCGTTCACAGAGATTTCAAATC
CACCAACATTCTTTTAGATGCCAACTTTGAAGCAAAGTTATCTGATTTTG
GGCTTGCCAAGTTGATGCCAGAGGGAAAGGAAATGTATGTGACTGCAAGA
GTACTTGGTACATTCGGCTATTTTGATCCCGAGTATACATCGGTACGTAA
AATCAACCACTTATTTTTCTTGTAGTAGGTAATGCTTCACCATCAAACAT
AGTTGCACTTAAGATCACAGGTTCAAGTAATCCAATCAAACATTATATGA
ATGACCAAGTTACCAACTAAATAATGTAATATTCCTATATCTTGTGAGAG
GTGATGGAATGCTTTCTATCATCTTAACTCAAACAACACATGATAAAATG
AAATATCCGTATAACATTTTCGTCTTTCTCTTAAAGAACTTTACACTTAT
ATGACAAGAAGCGCATTTGGCAATAGACAGGAAAACTCACTTTACAAAGT
GATGTTTATGCATTTGGAGTGGTTCTTCTTGAACTTCTGACTGGACGTCA
AGCCCTGGACCTAAACCAAGGACCAAATGATCAAAATCTTGTACTGCAGG
TAAGGCACATATTAAATGATCGGAAGAAGCTGCGTAAGGTCATAGATCCT
GAGCTGGGTCGAAGTTCATACACCATGGAATCTATAGTTATGTTTGCAAA
CCTGGCATCACGATGTGTGCGTCCTGACAGCAGTGAAAGACCCTCCATGG
CTGAATGTGTACAAGAACTGCAGTTGATTATCATTACAAATGCCAAAAGC
TTATGAGTGGCCAGCTAAAGAACACACGTACTAATTGCAGGGTGGCGAGT
GGACAGACATAATGGAGATCTTTTACTTCTTCTACTAAAATGGCTCTTGA
ATCTTCAAAACTTGTTGACCTATGATCCTAAAAACAATACTCCAGAGCGT
TTGATAAGGAATCATAAGTGATATAATGCAGTGAATATATCAGACAGAAA
ATAAGATTACACTGAACTTGATTTTCTTGTGCAAGATCAAGAGATCAAAT
AAGTGAACACTTAATAAATGATGTAAGAGAGGAAAATCATTTTGTTGTAT
GATTGTTTTCTAGAATGATTTTATAACCTTTCTCTTTAAAAGTTAAAAAC
TGTTAAGAACACAATTATTTATTATTTTTCTATATACAGGTTCTCTTGTT
GAGTTTCATAAAGCCAAGCAGGGTCTATATAACTATTTCAAGGCAAAAAG
CCTATCGCTATTACAGTGAGGACACAAATTGAAGGAACTTCAAGCCTCTG
GCACCAAAGCTAGAAAACAGAAGGGAGGAAGGTAGGAATTCTTTGAGGCA
ACAAATTGAGAACTCTAGGGAGAGTACAATTATTCAGCTTTTAGATATCT
TTTGACCAATTACAGATGTAACAAGTTAGAGCACATAGTTGATTTAAATC
TACGCAATTCAAAGTTTCAAACTAGAGTTTGTATCAGGACAACAAGTCTG
ATATTAAAATATGTACAATATCTGAGTCACATGTATCAAAATAGGACTGG
AATAGTCAAAATGTATGTTTGCAATAGTATCAGGACTACAGAGCACGTAA
ATAAAACGGAAAATGCCTGATAAGATTACCTGCAACAAAACAATTCTCTA
CCATACGTGAACACAAAGGAAAGCACAACTTGCTGGAACATAGGGTCAAT
CAGCCTCTAGCCAAACTTCAATCAGCTGAATAATCTTCACCCTCAAAGAC
CGCTGACCAATTATCCTAAAAAACACACATCACGTACTTCACATATTCAA
TAATGATTTTCATTGTCTTCAGAACACAAAGTTTCTGATTCTGAAAAGTT
GGTCAAGACTGGAAGTTTCTTGTACATTAAGTGTTTACGCCTCTGCAATG
TCAGTAGAATCAGAATGCTATCTGTCTTTACAACGTTGTAACCTGCTTTT
GTATACATGTTGAATGGAGCTGTATCAATCATTCTGCAATGCAAGTACGC
CTCTCTTGAAGAACTCATCTGAGAAATCAGTTCCTCACTTGCCTTCAAAA
GATGCCAGCCAATTCCCCTCCTCCGAAGCGGCTTCCTCACTGCCATGTTG
CTTATATAAGGCGAATTCTTCGGCGGAGTTGGCGTCGGAGTAGAAGCATT
GGCACCCATTTTGTCAAAGCAAACCTCCACAGTCCCCGCCAAAACTCCAC
CTTCATCTTCTCCTCCAAACCCTCCATCTTTCTCCTCAAAGCTCTCACCT
TTACCCTCAAAGCTCTCACCTTTAACCTCAAAGCTCTCATCTTTACCTTC
ATCTTTGTTGCTTCTGTAAAACCCAATAAGCGTAGCAGTGTGGGGCATGA
GCTCTCTTCTCTCCATCAAGTACTGTTTGACCAAGAAACCCAACAGAGCC
ACATACCCAGAAGGCATAAGCATCGACTCAGCAAAAGACTCAGATAAAAG
CCCAACAGTGATGTCCAACTCCTCTGACCTCATGACCCGAACCCACATCG
ACCCGGATTCAAGCTCCTGATAGTAGCTGAAATTCTCAAGAGACTTGAGC
TTCTCGAGGTCTTCATTGCTGAGGAACCTGCCTGTTCTTAGTGGGGCTTC
GAGAAATGAAGAGCTTGGAGTAGTAGAAGAAGAAGAGGAGGAGGATTTGA
GAGTGTAAGGTTTGGAGTTGTGGAAGAGTCTAGAAGGGTGTTTGGGGATG
AGAAGTGAGGTTGAGGAGGGAGTGAAGTGGGGAGTGGAGAAGAGATGGCG
GTGTGGATCCAAAGAGAAAGAGAGTGAAGCTGTTGCAGCCATAGAAG
>CL9.Contig7_All
TGCAAGTTGTTCTCATCTACTACTCTACTAGCCTACTAACTCCACATCCA
CACTGATCACGTCTGTTTAGACTTCTATGGCTGCAACAGCTTCACTCTCT
TTCTCTTTGGATCCACACCGCCATCTCTTCTCCACTCCCCACTTCACTCC
CTCCTCAACCTCACTTCTCATCCCCAAACACCCTTCTAGACTCTTCCACA
ACTCCAAACCTTACACTCTCAAATCCTCCTCCTCTTCTTCTTCTACTACT
CCAAGCTCTTCATTTCTCGAAGCCCCACTAAGAACAGGCAGGTTCCTCAG
CAATGAAGACCTCGAGAAGCTCAAGTCTCTTGAGAATTTCAGCTACTATC
AGGAGCTTGAATCCGGGTCGATGTGGGTTCGGGTCATGAGGTCAGAGGAG
TTGGACATCACTGTTGGGCTTTTATCTGAGTCTTTTGCTGAGTCGATGCT
TATGCCTTCTGGGTATGTGGCTCTGTTGGGTTTCTTGGTCAAACAGTACT
TGATGGAGAGAAGAGAGCTCATGCCCCACACTGCTACGCTTATTGGGTTT
TACAGAAGCAACAAAGATGAAGGTAAAGATGAGAGCTTTGAGGTTAAAGG
TGAGAGCTTTGAGGGTAAAGGTGAGAGCTTTGAGGAGAAAGATGGAGGGT
TTGGAGGAGAAGATGAAGGTGGAGTTTTGGCGGGGACTGTGGAGGTTTGC
TTTGACAAAATGGGTGCCAATGCTTCTACTCCGACGCCAACTCCGCCGAA
GAATTCGCCTTATATAAGCAACATGGCAGTGAGGAAGCCGCTTCGGAGGA
TAATTGGTCAGCGGTCTTTGAGGGTGAAGATTATTCAGCTGATTGAAGTT
TGGCTAGAGGCTGATTGACCCTATGTTCCAGCAAGTTGTGCTTTCCTTTG
TGTTCACGTATGGTAGAGAATTGTTTTGTTGCAGGTAATCTTATCAGGCA
TTTTCCGTTTTATTTACGTGCTCTGTAGTCCTGATACTATTGCAAACATA
CATTTTGACTATTCCAGTCCTATTTTGATACATGTGACTCAGATATTGTA
CATATTTTAATATCAGACTTGTTGTCCTGATACAAACTCTAGTTTGAAAC
TTTGAATTGCGTAGATTTAAATCAACTATGTGCTCTAACTTGTTACATCT
GTAATTGGTCAAAAGATATCTAAAAGCTGAATAATTGTACTCTCCCTAGA
GTTCTCAATTTGTTGCCTCAAAGAATTCCTACCTTCCTCCCTTCTGTTTT
CTAGCTTTGGTGCCAGAGGCTTGAAGTTCCTTCAATTTGTGTCCTCACTG
TAATAGCGATAGGCTTTTTGCCTTGAAATAGTTATATAGACCC
>CL9.Contig8_All
CTTCTATGGCTGCAACAGCTTCACTCTCTTTCTCTTTGGATCCACACCGC
CATCTCTTCTCCACTCCCCACTTCACTCCCTCCTCAACCTCACTTCTCAT
CCCCAAACACCCTTCTAGACTCTTCCACAACTCCAAACCTTACACTCTCA
AATCCTCCTCCTCTTCTTCTTCTACTACTCCAAGCTCTTCATTTCTCGAA
GCCCCACTAAGAACAGGCAGGTTCCTCAGCAATGAAGACCTCGAGAAGCT
CAAGTCTCTTGAGAATTTCAGCTACTATCAGGAGCTTGAATCCGGGTCGA
TGTGGGTTCGGGTCATGAGGTCAGAGGAGTTGGACATCACTGTTGGGCTT
TTATCTGAGTCTTTTGCTGAGTCGATGCTTATGCCTTCTGGGTATGTGGC
TCTGTTGGGTTTCTTGGTCAAACAGTACTTGATGGAGAGAAGAGAGCTCA
TGCCCCACACTGCTACGCTTATTGGGTTTTACAGAAGCAACAAAGATGAA
GGTAAAGATGAGAGCTTTGAGGTTAAAGGTGAGAGCTTTGAGGGTAAAGG
TGAGAGCTTTGAGGAGAAAGATGGAGGGTTTGGAGGAGAAGATGAAGGTG
GAGTTTTGGCGGGGACTGTGGAGGTTTGCTTTGACAAAATGGGTGCCAAT
GCTTCTACTCCGACGCCAACTCCGCCGAAGAATTCGCCTTATATAAGCAA
CATGGCAGTGAGGAAGCCGCTTCGGAGGAGGGGAATTGGCTGGCATCTTT
TGAAGGCAAGTGAGGAACTGATTTCTCAGATGAGTTCTTCAAGAGAGGCG
TACTTGCATTGCAGAATGATTGATACAGCTCCATTCAACATGTATACAAA
AGCAGGTTACAACGTTGTAAAGACAGATAGCATTCTGATTCTACTGACAT
TGCAGAGGCGTAAACACTTAATGTACAAGAAACTTCCAGTCTTGACCAAC
TTTTCAGAATCAGAAACTTTGTGTTCTGAAGACAATGAAAATCATTATTG
AATATGTGAAGTACGTGATGTGTGTTTTTTAGGATAATTGGTCAGCGGTC
TTTGAGGGTGAAGATTATTCAGCTGATTGAAGTTTGGCTAGAGGCTGATT
GACCCTATGTTCCAGCAAGTTGTGCTTTCCTTTGTGTTCACGTATGGTAG
AGAATTGTTTTGTTGCAGGTAATCTTATCAGGCATTTTCCGTTTTATTTA
CGTGCTCTGTAGTCCTGATACTATTGCAAACATACATTTTGACTATTCCA
GTCCTATTTTGATACATGTGACTCAGATATTGTACATATTTTAATATCAG
ACTTGTTGTCCTGATACAAACTCTAGTTTGAAACTTTGAATTGCGTAGAT
TTAAATCAACTATGTGCTCTAACTTGTTACATCTGTAATTGGTCAAAAGA
TATCTAAAAGCTGAATAATTGTACTCTCCCTAGAGTTCTCAATTTGTTGC
CTCAAAGAATTCCTACCTTCCTCCCTTCTGTTTTCTAGCTTTGGTGCCAG
AGGCTTGAAGTTCCTTCAATTTGTGTCCTCACTGTAATAGCGATAGGCTT
TTTGCCTTGAAATAGTTATATAGACCCTGCTTGGCTTTATGAAACTCAAC
AAGAGAACCTGTATATAGAAAAATAATAAATAATTGTGTTCTTAACAGTT
TTTAACTTTTAAAGAGAAAGGTTATAAAATCATTCTAGAAAACAATCATA
CAACAAAATGATTTTCCTCTCTTACATCATTTATTAAGTGTTCACTTATT
TGATCTCTTGATCTTGCACAAGAAAATCAAGTTCAGTGTAATCTTATTTT
CTGTCTGATATATTCACTGCATTATATCACTTATGATTCCTTATCAAACG
CTCTGGAGTATTGTTTTTAGGATCATAGGTCAACAAGTTTTGAAGATTCA
AGAGCCATTTTAGTAGAAGAAGTAAAAGATCTCCATTATGTCTGTCCACT
CGCCACCCTGCAATTAGTACGTGTGTTCTTTAGCTGGCCACTCATAAGCT
TTTGGCATTTGTAATGATAATCAACTGCAGTTCTTGTACACATTCAGCCA
TGGAGGGTCTTTCACTGCTGTCAGGACGCACACATCGTGATGCCAGGTTT
GCAAACATAACTATAGATTCCATGGTGTATGAACTTCGACCCAGCTCAGG
ATCTATGACCTTACGCAGCTTCTTCCGATCATTTAATATGTGCCTTACCT
GAGACATATGAACTACGGTCATAGTGCCGCTTAACTAGTGCAAACTAAGA
ATGGGAAATTTTTCCTACCTGCAGTACAAGATTTTGATCATTTGGTCCTT
GGTTTAGGTCCAGGGCTTGACGTCCAGTCAGAAGTTCAAGAAGAACCACT
CCAAATGCATAAACATCACTTTGTAAAGTGAGTTTTCCTGTCTATTGCCA
AATGCGCTTCTTGTCATATAAGTGTAAAGTTCTTTAAGAGAAAGACGAAA
ATGTTATACGGATATTTCATTTTATCATGTGTTGTTTGAGTTAAGATGAT
AGAAAGCATTCCATCACCTCTCACAAGATATAGGAATATTACATTATTTA
GTTGGTAACTTGGTCATTCATATAATGTTTGATTGGATTACTTGAACCTG
TGATCTTAAGTGCAACTATGTTTGATGGTGAAGCATTACCTACTACAAGA
AAAATAAGTGGTTGATTTTACGTACCGATGTATACTCGGGATCAAAATAG
CCGAATGTACCAAGTACTCTTGCAGTCACATACATTTCCTTTCCCTCTGG
CATCAACTTGGCAAGCCCAAAATCAGATAACTTTGCTTCAAAGTTGGCAT
CTAAAAGAATGTTGGTGGATTTGAAATCTCTGTGAACGATAGGAGTTCCA
ACGGCAGAACTGGAATGTAGATATGCTAAGCCCCTTGCTGATCCAAGTGC
CACTCTGAGCCTTTGCGACCAACCCATTTTGTGTTTCTCTTTGATTCCAT
TTAAATGATCTTGCAGGTTCCCCTTCTGCAGATATTCATACACTAAAAAC
CGGTGCTTGCCATCAGCACAATAACCTATCAGAGAAACCAGATTTGGGTG
ATCAAGTCTGCTCAAGATGTCTACTTCTACCCGAAATTCTCGTTCTCCGT
CTGCTGCTTTTAAGGGAGGCAGCTCCATCTTTTTTATTGCTACAACCTCT
CCTGAGCGCAAAGTTCCTCTGTATACACGGCCAAATCCTCCTTTCCCCAG
AAAGTTCTTGTCACTGAATGAAGATGTTGCCTCTTCCATTTCTTTGAGTG
TAAATACTGATGAGCCATGATGGTGCCTTTTCTTCTGTTGAGGTGTTTGA
TCATCGAGTTGCCAGAACTCCACCGGCTTATATGCCCAAGGGCCTGTATG
GTCATGAGATTTAGACCTTCTGCGCTTATTCCATGCTGAGACTAAACCGA
AAGGCATTACGGTTTTGAAATTTAATCCCTTCAATTTGATATAATATCTC
TCTTTTTAGAATTTGAAATGACTGATTGTGGTATGTGAAGCAGACATAAC
GTGATGGAGAGAAAGTTGGTTATGTGATACTTGTCTCACAGATCAATGTG
CAAGGTCGACTACTTTCATGAAAGGTGATGCTCGCACCAAAAATACCTAC
AAAGAAAAAGAGTATATCGAGCTGAAACTGAGATATGCGAGACTGGAAGG
TAATGGGAATTGCGAAATGGAGTACGTATAGAGCAACTGAAGTTTGGATT
ATTAGGAGAGAGTACTCAACATAACATCTTCTTCAACAACCTAATACAGT
AACAGTAGAGGTTCTGAGAGAGAGAAAGAGGTTGTGCTTGAAGAAAAAGA
AAGAGAAGAGGAAAAGGAAAAGTTGGTATTGCTTGCTTAACATTTTGGAC
GGGGGAAGTTGCTTGATAACGAAAGAGAAGCTGCTGCTACATCTCTCTTT
CTTCTCACTTCTCGATTACATTTTCAGAATTGCTCAAGAAAAAAAATGGA
GGAGTAGCCGTTGAGAT
>CL9.Contig9_All
GAGCAATTTGACCAAAAACGAAGGAAGCAAAGTGTGATGCAAGTTGTTCT
CATCTACTACTCTACTAGCCTACTAACTCCACATCCACACTGATCACGTC
TGTTTAGACTTCTATGGCTGCAACAGCTTCACTCTCTTTCTCTTTGGATC
CACACCGCCATCTCTTCTCCACTCCCCACTTCACTCCCTCCTCAACCTCA
CTTCTCATCCCCAAACACCCTTCTAGACTCTTCCACAACTCCAAACCTTA
CACTCTCAAATCCTCCTCCTCTTCTTCTTCTACTACTCCAAGCTCTTCAT
TTCTCGAAGCCCCACTAAGAACAGGCAGGTTCCTCAGCAATGAAGACCTC
GAGAAGCTCAAGTCTCTTGAGAATTTCAGCTACTATCAGGAGCTTGAATC
CGGGTCGATGTGGGTTCGGGTCATGAGGTCAGAGGAGTTGGACATCACTG
TTGGGCTTTTATCTGAGTCTTTTGCTGAGTCGATGCTTATGCCTTCTGGG
TATGTGGCTCTGTTGGGTTTCTTGGTCAAACAGTACTTGATGGAGAGAAG
AGAGCTCATGCCCCACACTGCTACGCTTATTGGGTTTTACAGAAGCAACA
AAGATGAAGGTAAAGATGAGAGCTTTGAGGTTAAAGGTGAGAGCTTTGAG
GGTAAAGGTGAGAGCTTTGAGGAGAAAGATGGAGGGTTTGGAGGAGAAGA
TGAAGGTGGAGTTTTGGCGGGGACTGTGGAGGTTTGCTTTGACAAAATGG
GTGCCAATGCTTCTACTCCGACGCCAACTCCGCCGAAGAATTCGCCTTAT
ATAAGCAACATGGCAGTGAGGAAGCCGCTTCGGAGGAGGGGAATTGGCTG
GCATCTTTTGAAGGCAAGTGAGGAACTGATTTCTCAGATGAGTTCTTCAA
GAGAGGCGTACTTGCATTGCAGAATGATTGATACAGCTCCATTCAACATG
TATACAAAAGCAGGTTACAACGTTGTAAAGACAGATAGCATTCTGATTCT
ACTGACATTGCAGAGGCGTAAACACTTAATGTACAAGAAACTTCCAGTCT
TGACCAACTTTTCAGAATCAGAAACTTTGTGTTCTGAAGACAATGAAAAT
CATTATTGAATATGTGAAGTACGTGATGTGTGTTTTTTAGGATAATTGGT
CAGCGGTCTTTGAGGGTGAAGATTATTCAGCTGATTGAAGTTTGGCTAGA
GGCTGATTGACCCTATGTTCCAGCAAGTTGTGCTTTCCTTTGTGTTCACG
TATGGTAGAGAATTGTTTTGTTGCAGGATCATAGGTCAACAAGTTTTGAA
GATTCAAGAGCCATTTTAGTAGAAGAAGTAAAAGATCTCCATTATGTCTG
TCCACTCGCCACCCTGCAATTAGTACGTGTGTTCTTTAGCTGGCCACTCA
TAAGCTTTTGGCATTTGTAATGATAATCAACTGCAGTTCTTGTACACATT
CAGCCATGGAGGGTCTTTCACTGCTGTCAGGACGCACACATCGTGATGCC
AGGTTTGCAAACATAACTATAGATTCCATGGTGTATGAACTTCGACCCAG
CTCAGGATCTATGACCTTACGCAGCTTCTTCCGATCATTTAATATGTGCC
TTACCTGAGACATATGAACTACGGTCATAGTGCCGCTTAACTAGTGCAAA
CTAAGAATGGGAAATTTTTCCTACCTGCAGTACAAGATTTTGATCATTTG
GTCCTTGGTTTAGGTCCAGGGCTTGACGTCCAGTCAGAAGTTCAAGAAGA
ACCACTCCAAATGCATAAACATCACTTTGTAAAGTGAGTTTTCCTGTCTA
TTGCCAAATGCGCTTCTTGTCATATAAGTGTAAAGTTCTTTAAGAGAAAG
ACGAAAATGTTATACGGATATTTCATTTTATCATGTGTTGTTTGAGTTAA
GATGATAGAAAGCATTCCATCACCTCTCACAAGATATAGGAATATTACAT
TATTTAGTTGGTAACTTGGTCATTCATATAATGTTTGATTGGATTACTTG
AACCTGTGATCTTAAGTGCAACTATGTTTGATGGTGAAGCATTACCTACT
ACAAGAAAAATAAGTGGTTGATTTTACGTACCGATGTATACTCGGGATCA
AAATAGCCGAATGTACCAAGTACTCTTGCAGTCACATACATTTCCTTTCC
CTCTGGCATCAACTTGGCAAGCCCAAAATCAGATAACTTTGCTTCAAAGT
TGGCATCTAAAAGAATGTTGGTGGATTTGAAATCTCTGTGAACGATAGGA
GTTCCAACGGCAGAACTGGAATGTAGATATGCTAAGCCCCTTGCTGATCC
AAGTGCCACTCTGAGCCTTTGCGACCAACCCATTTTGTGTTTCTCTTTGA
TTCCATTTAAATGATCTTGCAGGTTCCCCTTCTGCAGATATTCATACACT
AAAAACCGGTGCTTGCCATCAGCACAATAACCTATCAGAGAAACCAGATT
TGGGTGATCAAGTCTGCTCAAGATGTCTACTTCTACCCGAAATTCTCGTT
CTCCGTCTGCTGCTTTTAAGGGAGGCAGCTCCATCTTTTTTATTGCTACA
ACCTCTCCTGAGCGCAAAGTTCCTCTGTATACACGGCCAAATCCTCCTTT
CCCCAGAAAGTTCTTGTCACTGAATGAAGATGTTGCCTCTTCCATTTCTT
TGAGTGTAAATACTGATGAGCCATGATGGTGCCTTTTCTTCTGTTGAGGT
GTTTGATCATCGAGTTGCCAGAACTCCACCGGCTTATATGCCCAAGGGCC
TGTATGGTCATGAGATTTAGACCTTCTGCGCTTATTCCATGCTGAGACTA
AACCGAAAGGCATTACGGTTTTGAAATTTAATCCCTTCAATTTGATATAA
TATCTCTCTTTTTAGAATTTGAAATGACTGATTGTGGTATGTGAAGCAGA
CATAACGTGATGGAGAGAAAGTTGGTTATGTGATACTTGTCTCACAGATC
AATGTGCAAGGTCGACTACTTTCATGAAAGGTGATGCTCGCACCAAAAAT
ACCTACAAAGAAAAAGAGTATATCGAGCTGAAACTGAGATATGCGAGACT
GGAAGGTAATGGGAATTGCGAAATGGAGTACGTATAGAGCAACTGAAGTT
TGGATTATTAGGAGAGAGTACTCAACATAACATCTTCTTCAACAACCTAA
TACAGTAACAGTAGAGGTTCTGAGAGAGAGAAAGAGGTTGTGCTTGAAGA
AAAAGAAAGAGAAGAGGAAAAGGAAAAGTTGGTATTGCTTGCTTAACATT
TTGGACGGGGGAAGTTGCTTGATAACGAAAGAGAAGCTGCTGCTACATCT
CTCTTTCTTCTCACTTCTCGATTACATTTTCAGAATTGCTCAAGAAAAAA
AATGGAGGAGTAGCCGTTGAGAT
>CL9.Contig10_All
CCGGAGAAGTGAATAAAATATAGAGCAATTTGACCAAAAACGAAGGAAGC
AAAGTGTGATGCAAGTTGTTCTCATCTACTACTCTACTAGCCTACTAACT
CCACATCCACACTGATCACGTCTGTTTAGACTTCTATGGCTGCAACAGCT
TCACTCTCTTTCTCTTTGGATCCACACCGCCATCTCTTCTCCACTCCCCA
CTTCACTCCCTCCTCAACCTCACTTCTCATCCCCAAACACCCTTCTAGAC
TCTTCCACAACTCCAAACCTTACACTCTCAAATCCTCCTCCTCTTCTTCT
TCTACTACTCCAAGCTCTTCATTTCTCGAAGCCCCACTAAGAACAGGCAG
GTTCCTCAGCAATGAAGACCTCGAGAAGCTCAAGTCTCTTGAGAATTTCA
GCTACTATCAGGAGCTTGAATCCGGGTCGATGTGGGTTCGGGTCATGAGG
TCAGAGGAGTTGGACATCACTGTTGGGCTTTTATCTGAGTCTTTTGCTGA
GTCGATGCTTATGCCTTCTGGGTATGTGGCTCTGTTGGGTTTCTTGGTCA
AACAGTACTTGATGGAGAGAAGAGAGCTCATGCCCCACACTGCTACGCTT
ATTGGGTTTTACAGAAGCAACAAAGATGAAGGTAAAGATGAGAGCTTTGA
GGTTAAAGGTGAGAGCTTTGAGGGTAAAGGTGAGAGCTTTGAGGAGAAAG
ATGGAGGGTTTGGAGGAGAAGATGAAGGTGGAGTTTTGGCGGGGACTGTG
GAGGTTTGCTTTGACAAAATGGGTGCCAATGCTTCTACTCCGACGCCAAC
TCCGCCGAAGAATTCGCCTTATATAAGCAACATGGCAGTGAGGAAGCCGC
TTCGGAGGAGGGGAATTGGCTGGCATCTTTTGAAGGCAAGTGAGGAACTG
ATTTCTCAGATGAGTTCTTCAAGAGAGGCGTACTTGCATTGCAGAATGAT
TGATACAGCTCCATTCAACATGTATACAAAAGCAGGTTACAACGTTGTAA
AGACAGATAGCATTCTGATTCTACTGACATTGCAGAGGCGTAAACACTTA
ATGTACAAGAAACTTCCAGTCTTGACCAACTTTTCAGAATCAGAAACTTT
GTGTTCTGAAGACAATGAAAATCATTATTGAATATGTGAAGTACGTGATG
TGTGTTTTTTAGGATAATTGGTCAGCGGTCTTTGAGGGTGAAGATTATTC
AGCTGATTGAAGTTTGGCTAGAGGCTGATTGACCCTATGTTCCAGCAAGT
TGTGCTTTCCTTTGTGTTCACGTATGGTAGAGAATTGTTTTGTTGCAGGT
AATCTTATCAGGCATTTTCCGTTTTATTTACGTGCTCTGTAGTCCTGATA
CTATTGCAAACATACATTTTGACTATTCCAGTCCTATTTTGATACATGTG
ACTCAGATATTGTACATATTTTAATATCAGACTTGTTGTCCTGATACAAA
CTCTAGTTTGAAACTTTGAATTGCGTAGATTTAAATCAACTATGTGCTCT
AACTTGTTACATCTGTAATTGGTCAAAAGATATCTAAAAGCTGAATAATT
GTACTCTCCCTAGAGTTCTCAATTTGTTGCCTCAAAGAATTCCTACCTTC
CTCCCTTCTGTTTTCTAGCTTTGGTGCCAGAGGCTTGAAGTTCCTTCAAT
TTGTGTCCTCACTGTAATAGCGATAGGCTTTTTGCCTTGAAATAGTTATA
TAGACCCTGCTTGGCTTTATGAAACTCAACAAGAGAACCTGTATATAGAA
AAATAATAAATAATTGTGTTCTTAACAGTTTTTAACTTTTAAAGAGAAAG
GTTATAAAATCATTCTAGAAAACAATCATACAACAAAATGATTTTCCTCT
CTTACATCATTTATTAAGTGTTCACTTATTTGATCTCTTGATCTTGCACA
AGAAAATCAAGTTCAGTGTAATCTTATTTTCTGTCTGATATATTCACTGC
ATTATATCACTTATGATTCCTTATCAAACGCTCTGGAGTATTGTTTTTAG
GATCATAGGTCAACAAGTTTTGAAGATTCAAGAGCCATTTTAGTAGAAGA
AGTAAAAGATCTCCATTATGTCTGTCCACTCGCCACCCTGCAATTAGTAC
GTGTGTTCTTTAGCTGGCCACTCATAAGCTTTTGGCATTTGTAATGATAA
TCAACTGCAGTTCTTGTACACATTCAGCCATGGAGGGTCTTTCACTGCTG
TCAGGACGCACACATCGTGATGCCAGGTTTGCAAACATAACTATAGATTC
CATGGTGTATGAACTTCGACCCAGCTCAGGATCTATGACCTTACGCAGCT
TCTTCCGATCATTTAATATGTGCCTTACCTGCAGTACAAGATTTTGATCA
TTTGGTCCTTGGTTTAGGTCCAGGGCTTGACGTCCAGTCAGAAGTTCAAG
AAGAACCACTCCAAATGCATAAACATCACTTTGTAAAGTGAGTTTTCCTG
TCGATGTATACTCGGGATCAAAATAGCCGAATGTACCAAGTACTCTTGCA
GTCACATACATTTCCTTTCCCTCTGGCATCAACTTGGCAAGCCCAAAATC
AGATAACTTTGCTTCAAAGTTGGCATCTAAAAGAATGTTGGTGGATTTGA
AATCTCTGTGAACGATAGGAGTTCCAACGGCAGAACTGGAATGTAGATAT
GCTAAGCCCCTTGCTGATCCAAGTGCCACTCTGAGCCTTTGCGACCAACC
CATTTTGTGTTTCTCTTTGATTCCATTTAAATGATCTTGCAGGTTCCCCT
TCTGCAGATATTCATACACTAAAAACCGGTGCTTGCCATCAGCACAATAA
CCTATCAGAGAAACCAGATTTGGGTGATCAAGTCTGCTCAAGATGTCTAC
TTCTACCCGAAATTCTCGTTCTCCGTCTGCTGCTTTTAAGGGAGGCAGCT
CCATCTTTTTTATTGCTACAACCTCTCCTGAGCGCAAAGTTCCTCTGTAT
ACACGGCCAAATCCTCCTTTCCCCAGAAAGTTCTTGTCACTGAATGAAGA
TGTTGCCTCTTCCATTTCTTTGAGTGTAAATACTGATGAGCCATGATGGT
GCCTTTTCTTCTGTTGAGGTGTTTGATCATCGAGTTGCCAGAACTCCACC
GGCTTATATGCCCAAGGGCCTGTATGGTCATGAGATTTAGACCTTCTGCG
CTTATTCCATGCTGAGACTAAACCGAAAGGCATTACGGTTTTGAAATTTA
ATCCCTTCAATTTGATATAATATCTCTCTTTTTAGAATTTGAAATGACTG
ATTGTGGTATGTGAAGCAGACATAACGTGATGGAGAGAAAGTTGGTTATG
TGATACTTGTCTCACAGATCAATGTGCAAGGTCGACTACTTTCATGAAAG
GTGATGCTCGCACCAAAAATACCTACAAAGAAAAAGAGTATATCGAGCTG
AAACTGAGATATGCGAGACTGGAAGGTAATGGGAATTGCGAAATGGAGTA
CGTATAGAGCAACTGAAGTTTGGATTATTAGGAGAGAGTACTCAACATAA
CATCTTCTTCAACAACCTAATACAGTAACAGTAGAGGTTCTGAGAGAGAG
AAAGAGGTTGTGCTTGAAGAAAAAGAAAGAGAAGAGGAAAAGGAAAAGTT
GGTATTGCTTGCTTAACATTTTGGACGGGGGAAGTTGCTTGATAACGAAA
GAGAAGCTGCTGCTACATCTCTCTTTCTTCTCACTTCTCGATTACATTTT
CAGAATTGCTCAAGAAAAAAAATGGAGGAGTAGCCGTTGAGATGGTGCTT
TCGTTTGTTGTATGTGTAATAATTTTTTTTGGTTAGTAAT
>CL10.Contig1_All
GGAAAACGAGCACCCACCCTGGTCTCTCTCTCTGGGTGTCAGCAGCCAAG
ATTGGCTGGGCTGCCATCTGAATCAGGAAATAGAGAATCTTGATGGGAAT
TTACAGAGAAACTGAATGTCAATCAAACAAAGTTCAGAGTATTGTAATTC
AAACATGGTTAAGGAAGAAAGCCCACAAATTACAAGGAGAGCAACCAGAT
CCGTCATTTTGGCTAAACTTGTGGTTGAAGAAACAGATACAAGCATTCAG
CACCCAAATAATGCTTCTGCGAGGAGAAAGAGAAATGAGGGACGTCTGAA
CAATTTCCCAGAAAATTTTGTGAAGGGCTACAATGCATGGTACTTTGGAT
CAGAAAAACCAACATGTCTTGGTGAGAAGAAAGGCTTAAGCTAATTTGAA
CAACATTAGCAACTATCTCATTAGTAAATTACCTTCTGAAAATTAGAACA
GAAACTTCTCTCTCAGCTCCTCGTTAGTTAGTTAGATTCCTCAAACATCA
CCCATAGTTAGCTTGACTTCTCATCTCCCTTCCAGTCCCCAATTAAATTC
AACAAAGTCTGAGGAATTTAACAGACTAACAATGAGGAATTTAACAGACT
AACAATGATTGTTGTGCGGGTAATTGAAAAGGAGAGAGAATATATAGCAG
ATCTAGAGATGCTTCATGGATTGAGAGGAAGAAAGTACTATGCTTTGTAA
ATTTGAAAATAGAGAATGATTGGTCTTGGAGTAAAAATATAGGCTGCTCA
ACTCTAGTAGCTAAGGAGGTAGGATGGGAAACACTGTGCTGTTCTGTCCT
ATTAATGCTAGAACTCATAAATAACATTCACAAACATAAAAATTTATTGA
GTCATAGCTAGCACAGTACCACCTAATCCCACAAAACAAACAGCCCTTGA
GGCGCTTCAGCTTTTTATTTTATTTCACGTTCTTTCGGATATTGTTTCCC
TACTATCATGTTTGCAAGTTTTGGCGTGCAACATCATTGCAATTTTGTCT
TTAATAAGTGGATTTTGTTTGTGGTTCAATAATTCTTGGTCTTGTTTGCA
CTTTTACTGTTGCCCGTGCTGGCTTGCATTGTGATTCCTAGTTGTTATCT
TAAGATAATTCTCGTATATGATCTTAATATTTCTTTTGGCTAGAATTCAG
ACATGGTTAAAGAAGAATGGCCAAAAGTTGCAAGAGCAACCAGACCCTCC
GCTTTGGCTAAATGTTCAAACAATGTAGTTGAACAACAAAATGCAAGTAG
TCAGCAGCAACTGACTTCAGGTGACCTTGTGATTGGAGAAGGAGGAGAGT
TCTTTAGGTTTGATGATCTGGTGTCTAGTTTTCCTGGCAGAGAGAGTCAG
ATCAAGG
>CL10.Contig2_All
CTTTAAATTCATAATAGAAAATAAAAGTATTAAGCTTAAAATTATGCATC
ACTTACATAGTCTGACCCTTCTATTTCATCCTTGATAATAAATTGACTAC
AACGTTACAGATACCTTGGCACTTTCAATTATCTTCTGTACAAGTACTTT
GAGAGAGGAAACTTAATGCTCCTTGCTACCTGCAGGGCCAAATCTTCATA
ACTGTAGAACGATAGCGAGTTGAGCCCTCCAGTGGGTATCTTTCTCCTCT
CAGAATAAAATTTGCACCACAGAGACTAGTCAGTTGTAGAAGGACATCAG
ACATGAGCCCATTATGCCCATCCGGAATCCCTAACCCATCCTGCGCTTGT
TCCTCATCATCAAGTGGATTTTCCGCCACGGATGTAATACACTGGAATAT
GGCTAGTAACCTCTCCATTGGGAATGTTCCGGGGCCCTTCATGAGTAATT
CTTGTTCAGCAGTTTCCTTCTGTTCTATTGACTTCTCAGAGACCTTTCTC
TTTCGTTTACGATTATTAGAACCTCCAGTAGAATCAAACAATGATGCATC
TAGGGTAGCTGGATTTCTTGAAGCAAGGAATGTTGAAATAAGAAGATACT
TGGGAGAAATAGACATGTGAAAATCTAACTGCTCAACAACTTCATAACCT
CCGGATATCCTCATGCTACCCTTAGGCTTTCTCTCCCCAGCTTCAACTTC
AGTGGAGGGCTGAGTTGAAACCTTAAATATCTCATTCAGTGCAGGAGCAA
TATGGGCTGAAAACGGCTAAACAACCTTCTCTTCATTTATTCATTTGGAA
CAACCACAAGATCAGTAATAGGTTCACAATATTTTCTGAATAATAGTGAG
AAGGCAATAGACTATTCATCCACTCATCTGGTAATTCTACTGAAAGGCCT
TAGTATGACACTAGCAAGAAACACAGTTTCAATATTAGATAATAGATAAA
GCAAAAGATGAGAGTATAGAAAAAGAAAATAGCTGATATTCTTACCTAAG
AAAACAGGTATAAAGCTCTTTGTTTGCTTGGTTTCTCATTAAGATTTGAC
CAAGATCATCATCTGTATAATCGGGAAGGTATAGAGGGTTAGGCTCAACA
TAACCCATATTAGAGTCATATGTATCCATTGAAGTATTACTGATGAAGAC
AAGACCGATCTCAGACATCTTTAGAGTATCATAGAGATTAAACAACAAAG
GTAACACAGTAGAACCTTTGTCCCACCCTTTGACATGCTCCAAATTGTCA
AAAATCAAGTATATCATATCTCCAGTAGCCCTTTCCTGACCTTTTGCTAC
TCAATATGCCTGACTTTTGTCCCTGAGGATTACCGATACTGCTAACCAAG
GCTTCGCGAAGAAAATTCACAAAATCAGATGGCTTTTCACAGCGCTTTGC
ACTAGAATAACCGTTTTCTGCATTCTTTCGGTGAAGGAACAGTTGATTCA
ATATGGATTCAAATAAAACTCGGGGATTATAACAGGTAAGGCAGCTTGAG
TAAACAACAGGTCGTTTAAGATGCCTAAATGTTTGTAGAACAATACTGGT
TTTTCCAGTGGAAGAGCCCCCGTAGATAAATATAGGAAGCATGGGAGAGT
TCTGCGGCCCCAAAAGATGCACAAGCTCCTTGATCTGACTCTCTCTACCA
GGAAAACTAGACACCAGGTCATTGAAGCTAAAGGACTCACCTTCTTCTCC
AATCACAAGGTCATCAATAGTCAGTTGCTGCTGACTACTTGCATTTGTTT
CTTCAACTACATTGTTTGAACATTTGGCCAAAGCGGAGGATCGGGTTGTT
CTCCTTGTAATTTTTGGGCTTTCTTCTTTAACCATGTCTGAACTCGCAGA
TGTGTCATTTTCGCACGGATTGCTTGTATCTGTTTCTTCAACTACAGTTT
TAGCCAAAGCGGAGGATCTGGTCGCTCTCCTTGTAATCTGTGGCCTTTCT
TCCTTAACCATGCCTGAATTCTAGCCTGGGGAAGTAGCCAAGTCGGGACT
GGCCGAATAGGGATGTGGGCTCCGGGCGACGGCGTGGGCTATGGGAACGG
CGACCGCTCTGGCGACGACGACGGGTGACAGACGCAATGGTGTGAGTTGT
GATTTGTGACTGGTGAAGATGAGAGCTTCGAATCTGGGGCGGCAGAGAGT
ACTAGAGGTTTGAGGAGAGTGGTGGGTTGGGATATAAAGGGCGGCTCAAT
GATCGAACGACTGCGTTTTGGTCTTGTTGATGGTAATTTTTTGGGCTTCA
AAATCTCACCTTTGGGAAGCGGCGGAGGCAAAGCGGCGGTCTTTGTTGTT
TTTTT
>CL10.Contig3_All
GTTTTCATTTCATAATAGACAATAAAAGCATCAAGATAAAATGATGTACA
ACTTACACAATCTGACACTTCTATGTCATCCTTGAAAATAAATCAACAAC
AATGTTACAGATACCTTAGAACTCGACCAATCATCTTCTGTACAAGTACT
TTGAGAGAGGAAACTTAATGCTCCTTGCTACCTGCAGGGCCATATCTTCA
GTAACTGTAGAACGATAGCGAGTTGAGCCCTCCAGTGGGCAGCTTCCTCC
TTTGACAATAAAATTTGCACCACAGAGACTAGTCAGTTGTAGAAGGACAT
CAGACATGAGCCCATTATGCCCATCCGGAATCCCTAACCCATCCTGCGCT
TGTTCCTCATCATCAAGTGGATTTTCCGCCACGGATGTAATACACTGGAA
TATGGCTAGTAACCTCTCCATTGGGAATGTTCCGGGGCCCTTCATGAGTA
ATTCTTGTTCAGCAGTTTCCTTCTGTTCTATTGACTTCTCAGAGACCTTT
CTCTTTCGTTTACGATTATTAGAACCTCCAGTAGAATCAAACAATGATGC
ATCTAGGGTAGCTGGATTTCTTGAAGCAAGGAATGCTGAAATAAGAAGAT
ACTTGGCAGAAGTAGACATGTGAAAATCTAATTGGTCAACAACTTCACAA
CCTCCGGATTTCCTTGTGCTACCCTTCAGCTTTCTCTCCGTAGCTTCAAC
TTCAGTGGAAGGCGGAGTTGATGCCTTAAAAATCTCATTGAGTGAAGGAG
CAATATGGGGCTGGAAACGACTAAACAACCTTCTCTTCATTTCTTCATTG
GGAACAACCCCGAGATCAGTAATAGGTTCACAATATTTTCTGAATAATAG
TGAAAAAGCACTAGACAATTCATCCACTTGTCTGGTAATTCTACTGAAAG
GCCTTAGTACGACACTGAGAAAAGAGGTGTAAAGCTTTTTGTTTGCTTGG
TTTCTGATTAAGATTTGACCGAGATCATCATCTGAATAATCAGGAAAATA
TAGTGGATTAGGCTCAACATAGCCCATATTAGAGTCATATGTATCCGGTG
AGGTATTGCTGATGAAGATAAGACCGACCTCGGGCATTTTCAGAGTATCG
CAGAGATTAAACAACAAAGGTAACACAGTAGAACCTTTGTCCCACCCTTT
GACACGCTCCACATTGTCAAAAATCAAGTAGATCATATTTCCATTAGCCT
TTCCTGACCTTTTGCTACTCAATATGCCTGACTTTTGTCCCTGAGGATTA
CCGATACTGCTAACCAAGGCTTCGCGAAGAAAATTCACAAAATCAGATGG
CTTTTCACAGCGCTTTGCACTAGAATAACCGTTTTCTGCATTCTTTCGGT
GAAGGAACAGTTGATTCAATATGGATTCAAATAAAACTCGGGGATTATAA
CAGGTAAGGCAGCTTGAGTAAACAACAGGTCGTTTAAGATGCCTAAATGT
TTGTAGAACAATACTGGTTTTTCCAGTGGAAGAGCCCCCGTAGATAAATA
TAGGAAGCATGGGAGAGTTCTGCGGCCCCAAAAGATGCACAAGCTCCTTG
ATCTGACTCTCTCTACCAGGAAAACTAGACACCAGGTCATTGAAGCTAAA
GGACTCACCTTCTTCTCCAATCACAAGGTCATCAATAGTCAGTTGCTGCT
GACTACTTGCATTTGTTTCTTCAACTACATTGTTTGAACATTTGGCCAAA
GCGGAGGATCGGGTTGTTCTCCTTGTAATTTTTGGGCTTTCTTCTTTAAC
CATGTCTGAACTCGCAGATGTGTCATTTTCGCACGGATTGCTTGTATCTG
TTTCTTCAACTACAGTTTTAGCCAAAGCGGAGGATCTGGTCGCTCTCCTT
GTAATCTGTGGCCTTTCTTCCTTAACCATGCCTGAATTCTAGCCTGGGGA
AGTAGCCAAGTCGGGACTGGCCGAATAGGGATGTGGGCTCCGGGCGACGG
CGTGGGCTATGGGAACGGCGACCGCTCTGGCGACGACGACGGGTGACAGA
CGCAATGGTGTGAGTTGTGATTTGTGACTGAGATTGAGAAGAAGTAAACG
GAGAAGTAACTCAAGTAAATAAGCTGGTGAAGATGAGAGCTTCGAATCTG
GGGCGGCAGAGAGTACTAGAGGTTTGAGGAGAGTGGTGGGTTGGGATATA
AAGGGCGGCTCAATGATCGAACGACTGCGTTTTGGTCTTGTTGATGGTAA
TTTTTTGGGCTTCAAAATCTCACCTTTGGGAAGCGGCGGAGGCAAAGCGG
CGGTCTTTGTTGTTTTTTT
>CL10.Contig4_All
CATCACTTACATAGTCTGACCCTTCTATTTCATCCTTGATAATAAATTGA
CTACAACGTTACAGATACCTTGGCACTTTCAATTATCTTCTGTACAAGTA
CTTTGAGAGAGGAAACTTAATGCTCCTTGCTACCTGCAGGGCCAAATCTT
CATAACTGTAGAACGATAGCGAGTTGAGCCCTCCAGTGGGTATCTTTCTC
CTCTCAGAATAAAATTTGCACCACAGAGACTAGTCATTTGTAAGAAAACA
TCAGACATCAGCCCGCTATGCCCATCTTGAATCCCTAAGCTATCCTGCAC
TTGTTCCTCATCATCAAGTGGATCTTCCGCCACAGATGTAATACACTGGA
ATACGGCTAGTAATTTCTCCATTGGGAATGCTCTGGGGCCCTTCATGAGT
AATTCCTGTTCTGCAGTTTCCTTCTGTTCCATTGATTTCTCAGAGATCCT
GACAGTGAAGAACCTTTTTTTGAAAGAAATCAGTGCCTCTTTCGTTTTCG
ATTATTAGTTCCTCCGGTAGAATCAAACAATGATGAATCTAGGGTAGCTG
GATTTCTTGAAGCAAGGAATGTTGAAATAAGAAGATACTTGGGAGAAATA
GACATGTGAAAATCTAACTGCTCAACAACTTCATAACCTCCGGATATCCT
CATGCTACCCTTAGGCTTTCTCTCCCCAGCTTCAACTTCAGTGGAGGGCT
GAGTTGAAACCTTAAATATCTCATTCAGTGCAGGAGCAATATGGGCTGAA
AACGGCTAAACAACCTTCTCTTCATTTATTCATTTGGAACAACCACAAGA
TCAGTAATAGGTTCACAATATTTTCTGAATAATAGTGAAAAAGCACTAGA
CAATTCATCCACTTGTCTGGTAATTCTACTGAAAGGCCTTAGTACGACAC
TGAGAAAAGAGGTGTAAAGCTTTTTGTTTGCTTGGTTTCTGATTAAGATT
TGACCGAGATCATCATCTGAATAATCAGGAAAATATAGTGGATTAGGCTC
AACATAGCCCATATTAGAGTCATATGTATCCGGTGAGGTATTGCTGATGA
AGATAAGACCGACCTCGGGCATTTTCAGAGTATCGCAGAGATTAAACAAC
AAAGGTAACACAGTAGAACCTTTGTCCCACCCTTTGACACGCTCCACATT
GTCAAAAATCAAGTAGATCATATTTCCATTAGCCTTTCCTGACCTTTTGC
TACTCAATATGCCTGACTTTTGTCCCTGAGGATTACCGATACTGCTAACC
AAGGCTTCGCGAAGAAAATTCACAAAATCAGATGGCTTTTCACAGCGCTT
TGCACTAGAATAACCGTTTTCTGCATTCTTTCGGTGAAGGAACAGTTGAT
TCAATATGGATTCAAATAAAACTCGGGGATTATAACAGGTAAGGCAGCTT
GAGTAAACAACAGGTCGTTTAAGATGCCTAAATGTTTGTAGAACAATACT
GGTTTTTCCAGTGGAAGAGCCCCCGTAGATAAATATAGGAAGCATGGGAG
AGTTCTGCGGCCCCAAAAGATGCACAAGCTCCTTGATCTGACTCTCTCTA
CCAGGAAAACTAGACACCAGGTCATTGAAGCTAAAGGACTCACCTTCTTC
TCCAATCACAAGGTCATCAATAGTCAGTTGCTGCTGACTACTTGCATTTG
TTTCTTCAACTACATTGTTTGAACATTTGGCCAAAGCGGAGGATCGGGTT
GTTCTCCTTGTAATTTTTGGGCTTTCTTCTTTAACCATGTCTGAACTCTA
GCCAAGAAAAACACTAAGATGATAAATGAGCAGCAACTGGGAATCACAAT
GCAAGCCAGCACAACAAGTGGGCAACAGTAAAGTACAAACATGACCAAGA
ATCACTGAACAAAGACAAAGTTACAATGATATTGCATGCTCAAACTAGCA
AACATGATAGAAAATGTGGAAACAATACATGAAAGAACATGAACTAAAAT
AAAAGCTGAAGCCCCATCAGCAAGAATCATATAAAGACAAGGAAATCTAC
TTATCCCAGATAAAAACGAAATCAAAATCTGGAAAAGACAAATAATTAGA
CACGGAAAAAAAATGCATTAGAATACCGCAGATGTGTCATTTTCGCACGG
ACTGCTTGTATCTGTTTCTTCAACTACAGTTTTAGCCAAAGCGGAGGATC
TGGTCGCTCTCCTTGTAATCTGTGGCCTTTCTTCCTTAACCATGCCTGAA
TTCTAGCCTAAAGAAACATTAGACTAATAAATGAGAATAAGCCCAGATAA
GCTCTCAAGATAAAACTAGGACCCAAGGAATCGCAATGAAAGCCGACATT
GCAACACCAAAAAGTGGATGCACTGAATCTGGAAGACAGTCAATT
>CL10.Contig5_All
TGCATAGTTATTGTTTGTAGAAGTGGATTGGGTGGTTAACAATACGTTTT
GGTGTTGCGAAAGCGTGTGACCTAGAAGTGTACGAAGGATGATAAACGTT
TGAGTGAATGTTAGTTACGTAGCTAGTTAGTTAGTAGTCAGCTACGAATA
CATGTAGATTTGTAGCTGGTTTTATTGAAAAGGGAATCTAAGTTCAGTAT
TTGCTAACTAAAGGAGGCAATATTGCTTGATTACTTAACACTGATCCTTG
AATTTATATTGCATTTTGCTTAGTTCCTGTGGTTTTGGTCACTTGGTAGT
GGGTATTGATATACCAGTGCTCTATGGTTTTACTATACTTTAGACGCCAG
CAATTTGAGTTACTTGAGTTACTTGACATACCAGCAATTATAGTTTTTTC
CTGTGCGTGCGCAGCTTATTTACTTGAGTTACTTCTCCGTTTACTTCTTC
TCAATCTCAGTCACAAATCACAACTCACACCATTGCGTCTGTCACCCGTC
GTCGTCGCCAGAGCGGTCGCCGTTCCCATAGCCCACGCCGTCGCCCGGAG
CCCACATCCCTATTCGGCCAGTCCCGACTTGGCTACTTCCCCAGGCTAGA
ATTCAGGCATGGTTAAGGAAGAAAGGCCACAGATTACAAGGAGAGCGACC
AGATCCTCCGCTTTGGCTAAAACTGTAGTTGAAGAAACAGATACAAGCAA
TCCGTGCGAAAATGACACATCTGCGAGTTCAGACATGGTTAAAGAAGAAA
GCCCAAAAATTACAAGGAGAACAACCCGATCCTCCGCTTTGGCCAAATGT
TCAAACAATGTAGTTGAAGAAACAAATGCAAGTAGTCAGCAGCAACTGAC
TATTGATGACCTTGTGATTGGAGAAGAAGGTGAGTCCTTTAGCTTCAATG
ACCTGGTGTCTAGTTTTCCTGGTAGAGAGAGTCAGATCAAGGAGCTTGTG
CATCTTTTGGGGCCGCAGAACTCTCCCATGCTTCCTATATTTATCTACGG
GGGCTCTTCCACTGGAAAAACCAGTATTGTTCTACAAACATTTAGGCATC
TTAAACGACCTGTTGTTTACTCAAGCTGCCTTACCTGTTATAATCCCCGA
GTTTTATTTGAATCCATATTGAATCAACTGTTCCTTCACCGAAAGAATGC
AGAAAACGGTTATTCTAGTGCAAAGCGCTGTGAAAAGCCATCTGATTTTG
TGAATTTTCTTCGCGAAGCCTTGGTTAGCAGTATCGGTAATCCTCAGGGA
CAAAAGTCAGGCATATTGAGTAGCAAAAGGTCAGGAAAGGGCTACTGGAG
ATATGATATACTTGATTTTTGACAATTTGGAGCATGTCAAAGGGTGGGAC
AAAGGTTCTACTGTGTTACCTTTGTTGTTTAATCTCTATGATACTCTAAA
GATGTCTGAGATCGGTCTTGTCTTCATCAGTAATACTTCAATGGATACAT
ATGACTCTAATATGGGTTATGTTGAGCCTAACCCTCTATACCTTCCCGAT
TATACAGATGATGATCTTGGTCAAATCTTAATGAGAAACCAAGCAAACAA
AGAGCTTTATACCTGTTTTCTTAGTGTCATACTAAGGCCTTTCAGTAGAA
TTACCAGATGAGTGGATGAATAGTCTATTGCCTTCTCACTATTATTCAGA
AAATATTGTGAACCTATTACTGATCTTGTGGTTGTTCCAAATGAATAAAT
GAAGAGAAGGTTGTTTAGCCGTTTTCAGCCCATATTGCTCCTGCACTGAA
TGAGATATTTAAGGTTTCAACTCAGCCCTCCACTGAAGTTGAAGCTGGGG
AGAGAAAGCCTAAGGGTAGCATGAGGATATCCGGAGGTTATGAAGTTGTT
GAGCAGTTAGATTTTCACATGTCTATTTCTCCCAAGTATCTTCTTATTTC
AACATTCCTTGCTTCAAGAAATCCAGCTACCCTAGATTCATCATTGTTTG
ATTCTACCGGAGGAACTAATAATCGAAAACGAAAGAGGTAGCAACTGTAT
TTCCAAGGTACCAGTATTAATATAGTTTATCTGTCTGTAGTTGTAAACTT
TCGGGATGTGACCTACTAGTCTGCTACTGAAATATATAATGTTTTCAATA
CAAGTCTGACCTTTCAATACAAGTCTGACCAAACTAAGCTCAAATGTGTG
CTTTTAAGAATGAAAAGAAGCATATCCACCTGCTCCTGCTCTAATATCCA
ACAATATAGTAAGCGG
>CL10.Contig6_All
GGAAAACGAGCACCCACCCTGGTCTCTCTCTCTGGGTGTCAGCAGCCAAG
ATTGGCTGGGCTGCCATCTGAATCAGGAAATAGAGAATCTTGATGGGAAT
TTACAGAGAAACTGAATGTCAATCAAACAAAGTTCAGAGTATTGTAATTC
AAACATGGTTAAGGAAGAAAGCCCACAAATTACAAGGAGAGCAACCAGAT
CCGTCATTTTGGCTAAACTTGTGGTTGAAGAAACAGATACAAGCATTCAG
CACCCAAATAATGCTTCTGCAGTATTCTACTGCATTCATTTCCTTGTCTG
ATTATTTTTCTTTTCCAGATATTTGATTTCTATTTGATCAGAGATAAGTA
GCTATCTTTTATATGACGCACACCGAGGGGTCGTTTGGTACCCAGGAGTA
TTGCATACCTCTCTACTTGTTAATACAATCCTGGACACTTGAGAGTGGGC
TTAGGCTGCACTAATATTGCACTATGTTTGGTGTTCTAAGTTCTAAACCA
TTGGTGTTAAATGTCGGGTCTTTCATTTAGCTTACATTTTCTTTTTTCCA
TCTCTGTCTTTCTTGAATAACAGAGGAGAAAGAGAAATGAGGGACGTCTG
AACAATTTCCCAGAAAATTTTGTGAAGGGCTACAATGCATGGTACTTTGG
ATCAGAAAAACCAACATGTCTTGGTGAGAAGAAAGGCTTAAGCTAATTTG
AACAACATTAGCAACTATCTCATTAGTAAATTACCTTCTGAAAATTAGAA
CAGAAACTTCTCTCTCAGCTCCTCGTTAGTTAGTTAGATTCCTCAAACAT
CACCCATAGTTAGCTTGACTTCTCATCTCCCTTCCAGTCCCCAATTAAAT
TCAACAAAGTCTGAGGAATTTAACAGACTAACAATGAGGAATTTAACAGA
CTAACAATGATTGTTGTGCGGGTAATTGAAAAGGAGAGAGAATATATAGC
AGATCTAGAGATGCTTCATGGATTGAGAGGAAGAAAGTACTATGCTTTGT
AAATTTGAAAATAGAGAATGATTGGTCTTGGAGTAAAAATATAGGCTGCT
CAACTCTAGTAGCTAAGGAGGTAGGATGGGAAACACTGTGCTGTTCTGTC
CTATTAATGCTAGAACTCATAAATAACATTCACAAACATAAAAATTTATT
GAGTCATAGCTAGCACAGTACCACCTAATCCCACAAAACAAACAGCCCTT
GAGGCGCTTCAGCTTTTTATTTTATTTCACGTTCTTTCGGATATTGTTTC
CCTACTATCATGTTTGCAAGTTTTGGCGTGCAACATCATTGCAATTTTGT
CTTTAATAAGTGGATTTTGTTTGTGGTTCAATAATTCTTGGTCTTGTTTG
CACTTTTACTGTTGCCCGTGCTGGCTTGCATTGTGATTCCTAGTTGTTAT
CTTAAGATAATTCTCGTATATGATCTTAATATTTCTTTTGGCTAGAATTC
AGACATGGTTAAAGAAGAATGGCCAAAAGTTGCAAGAGCAACCAGACCCT
CCGCTTTGGCTAAATGTTCAAACAATGTAGTTGAACAACAAAATGCAAGT
AGTCAGCAGCAACTGACTTCAGGTGACCTTGTGATTGGAGAAGGAGGAGA
GTTCTTTAGGTTTGATGATCTGGTGTCTAGTTTTCCTGGCAGAGAGAGTC
AGATCAAGGAGCTTGTGTACCTTTTGGGTCCGCAGAACTCTCTTATGCTT
CCTACATTTATTTATGGAGGCTCTTCCACTGGAAAAACCAGTATTGTTCT
ACAGGCATTCAGGCGTCTTAAACGACCTTTTGTTTACACAAGCTGCCTGA
CCTGTTATGATCCTCGGATCATGTTGGAATCCATATTGAATCAATTGTTC
CTTCACCAAAAGAATCCAGGAAATGGTTATTCTAGTGCAAAGCGCTGTGA
AAGACCATCTGATTTTGTGAATTTTCTTCGCAAAGCCTTAGTTAGCATTA
TTGGAAATTCTCAGGGACAAAAGTCAGGGATATTGAGTAGCAAAAGGTCA
GGAAAGGGCTACTGGAGATATGATATACTTGATTTTTGACAATTTGGAGC
ATGTCAAAGGGTGGGACAAAGGTTCTACTGTGTTACCTTTGTTGTTTAAT
CTCTATGATACTCTAAAGATGTCTGAGATCGGTCTTGTCTTCATCAGTAA
TACTTCAATGGATACATATGACTCTAATATGGGTTATGTTGAGCCTAACC
CTCTATACCTTCCCGATTATACAGATGATGATCTTGGTCAAATCTTAATG
AGAAACCAAGCAAACAAAGAGCTTTATACCTGTTTTCTTAGGTAAGAAT
>CL10.Contig7_All
TTTTCATTTCATAATAGACAATAAAAGCATCAAGATAAAATGATTTTAAA
CTTACACAATCTGACACTTCTATGTCATCCTTGAAAATAAATCAACAACA
ATGTTACAGATACCTTAGAACTCGACCAATCATCTTCTGTACAAGTACTT
TGAGAGAGGAAACTTAATGCTCCTTGCTACCTGCAGGGCCATATCTTCAG
TAACTGTAGAACGATAGCGAGTTGAGCCCTCCAGTGGGCAGCTTCCTCCT
TTGACAATAAAATTTGCACCACAGAGACTAGTCAGTTGTAGAAGGACATC
AGACATGAGCCCATTATGCCCATCCGGAATCCCTAACCCATCCTGCGCTT
GTTCCTCATCATCAAGTGGATTTTCCGCCACGGATGTAATACACTGGAAT
ATGGCTAGTAACCTCTCCATTGGGAATGTTCCGGGGCCCTTCATGAGTAA
TTCTTGTTCAGCAGTTTCCTTCTGTTCTATTGACTTCTCAGAGACCTTTC
TCTTTCGTTTACGATTATTAGAACCTCCAGTAGAATCAAACAATGATGCA
TCTAGGGTAGCTGGATTTCTTGAAGCAAGGAATGTTGAAATAAGAAGATA
CTTGGGAGAAATAGACATGTGAAAATCTAACTGCTCAACAACTTCATAAC
CTCCGGATATCCTCATGCTACCCTTAGGCTTTCTCTCCCCAGCTTCAACT
TCAGTGGAGGGCTGAGTTGAAACCTTAAATATCTCATTCAGTGCAGGAGC
AATATGGGCTGAAAACGGCTAAACAACCTTCTCTTCATTTATTCATTTGG
AACAACCACAAGATCAGTAATAGGTTCACAATATTTTCTGAATAATAGTG
AGAAGGCAATAGACTATTCATCCACTCATCTGGTAATTCTACTGAAAGGC
CTTAGTATGACACTAGCAAGAAACACAGTTTCAATATTAGATAATAGATA
AAGCAAAAGATGAGAGTATAGAAAAAGAAAATAGCTGATATTCTTACCTA
AGAAAACAGGTATAAAGCTCTTTGTTTGCTTGGTTTCTCATTAAGATTTG
ACCAAGATCATCATCTGTATAATCGGGAAGGTATAGAGGGTTAGGCTCAA
CATAACCCATATTAGAGTCATATGTATCCATTGAAGTATTACTGATGAAG
ACAAGACCGATCTCAGACATCTTTAGAGTATCATAGAGATTAAACAACAA
AGGTAACACAGTAGAACCTTTGTCCCACCCTTTGACATGCTCCAAATTGT
CAAAAATCAAGTATATCATATCTCCAGTAGCCCTTTCCTGACCTTTTGCT
ACTCAATATGCCTGACTTTTGTCCCTGAGGATTACCGATACTGCTAACCA
AGGCTTCGCGAAGAAAATTCACAAAATCAGATGGCTTTTCACAGCGCTTT
GCACTAGAATAACCGTTTTCTGCATTCTTTCGGTGAAGGAACAGTTGATT
CAATATGGATTCAAATAAAACTCGGGGATTATAACAGGTAAGGCAGCTTG
AGTAAACAACAGGTCGTTTAAGATGCCTAAATGTTTGTAGAACAATACTG
GTTTTTCCAGTGGAAGAGCCCCCGTAGATAAATATAGGAAGCATGGGAGA
GTTCTGCGGCCCCAAAAGATGCACAAGCTCCTTGATCTGACTCTCTCTAC
CAGGAAAACTAGACACCAGGTCATTGAAGCTAAAGGACTCACCTTCTTCT
CCAATCACAAGGTCATCAATAGTCAGTTGCTGCTGACTACTTGCATTTGT
TTCTTCAACTACATTGTTTGAACATTTGGCCAAAGCGGAGGATCGGGTTG
TTCTCCTTGTAATTTTTGGGCTTTCTTCTTTAACCATGTCTGAACTCTAG
CCAAGAAAAACACTAAGATGATAAATGAGCAGCAACTGGGAATCACAATG
CAAGCCAGCACAACAAGTGGGCAACAGTAAAGTACAAACATGACCAAGAA
TCACTGAACAAAGACAAAGTTACAATGATATTGCATGCTCAAACTAGCAA
ACATGATAGAAAATGTGGAAACAATACATGAAAGAACATGAACTAAAATA
AAAGCTGAAGCCCCATCAGCAAGAATCATATAAAGACAAGGAAATCTACT
TATCCCAGATAAAAACGAAATCAAAATCTGGAAAAGACAAATAATTAGAC
ACGGAAAAAAAATGCATTAGAATACCGCAGATGTGTCATTTTCGCACGGA
TTGCTTGTATCTGTTTCTTCAACTACAGTTTTAGCCAAAGCGGAGGATCT
GGTCGCTCTCCTTGTAATCTGTGGCCTTTCTTCCTTAACCATGCCTGAAT
TCTAGCCTGGGGAAGTAGCCAAGTCGGGACTGGCCGAATAGGGATGTGGG
CTCCGGGCGACGGCGTGGGCTATGGGAACGGCGACCGCTCTGGCGACGAC
GACGGGTGACAGACGCAATGGTGTGAGTTGTGATTTGTGACTGGTGAAGA
TGAGAGCTTCGAATCTGGGGCGGCAGAGAGTACTAGAGGTTTGAGGAGAG
TGGTGGGTTGGGATATAAAGGGCGGCTCAATGATCGAACGACTGCGTTTT
GGTCTTGTTGATGGTAATTTTTTGGGCTTCAAAATCTCACCTTTGGGAAG
CGGCGGAGGCAAAGCGGCGGTCTTTGTTGTTTTTTTG
>CL10.Contig8_All
CTTTAAATTCATAATAGAAAATAAAAGTATTAAGCTTAAAATTATGCATC
ACTTACATAGTCTGACCCTTCTATTTCATCCTTGATAATAAATTGACTAC
AACGTTACAGATACCTTGGCACTTTCAATTATCTTCTGTACAAGTACTTT
GAGAGAGGAAACTTAATGCTCCTTGCTACCTGCAGGGCCAAATCTTCATA
ACTGTAGAACGATAGCGAGTTGAGCCCTCCAGTGGGTATCTTTCTCCTCT
CAGAATAAAATTTGCACCACAGAGACTAGTCAGTTGTAGAAGGACATCAG
ACATGAGCCCATTATGCCCATCCGGAATCCCTAACCCATCCTGCGCTTGT
TCCTCATCATCAAGTGGATTTTCCGCCACGGATGTAATACACTGGAATAT
GGCTAGTAACCTCTCCATTGGGAATGTTCCGGGGCCCTTCATGAGTAATT
CTTGTTCAGCAGTTTCCTTCTGTTCTATTGACTTCTCAGAGACCTTTCTC
TTTCGTTTACGATTATTAGAACCTCCAGTAGAATCAAACAATGATGCATC
TAGGGTAGCTGGATTTCTTGAAGCAAGGAATGTTGAAATAAGAAGATACT
TGGGAGAAATAGACATGTGAAAATCTAACTGCTCAACAACTTCATAACCT
CCGGATATCCTCATGCTACCCTTAGGCTTTCTCTCCCCAGCTTCAACTTC
AGTGGAGGGCTGAGTTGAAACCTTAAATATCTCATTCAGTGCAGGAGCAA
TATGGGCTGAAAACGGCTAAACAACCTTCTCTTCATTTATTCATTTGGAA
CAACCACAAGATCAGTAATAGGTTCACAATATTTTCTGAATAATAGTGAG
AAGGCAATAGACTATTCATCCACTCATCTGGTAATTCTACTGAAAGGCCT
TAGTATGACACTGAGAAAAGAGGTGTAAAGCTTTTTGTTTGCTTGGTTTC
TGATTAAGATTTGACCGAGATCATCATCTGAATAATCAGGAAAATATAGT
GGATTAGGCTCAACATAGCCCATATTAGAGTCATATGTATCCGGTGAGGT
ATTGCTGATGAAGATAAGACCGACCTCGGGCATTTTCAGAGTATCGCAGA
GATTAAACAACAAAGGTAACACAGTAGAACCTTTGTCCCACCCTTTGACA
CGCTCCACATTGTCAAAAATCAAGTAGATCATATTTCCATTAGCCTTTCC
TGACCTTTTGCTACTCAATATGCCTGACTTTTGTCCCTGAGGATTACCGA
TACTGCTAACCAAGGCTTCGCGAAGAAAATTCACAAAATCAGATGGCTTT
TCACAGCGCTTTGCACTAGAATAACCGTTTTCTGCATTCTTTCGGTGAAG
GAACAGTTGATTCAATATGGATTCAAATAAAACTCGGGGATTATAACAGG
TAAGGCAGCTTGAGTAAACAACAGGTCGTTTAAGATGCCTAAATGTTTGT
AGAACAATACTGGTTTTTCCAGTGGAAGAGCCCCCGTAGATAAATATAGG
AAGCATGGGAGAGTTCTGCGGCCCCAAAAGATGCACAAGCTCCTTGATCT
GACTCTCTCTACCAGGAAAACTAGACACCAGGTCATTGAAGCTAAAGGAC
TCACCTTCTTCTCCAATCACAAGGTCATCAATAGTCAGTTGCTGCTGACT
ACTTGCATTTGTTTCTTCAACTACATTGTTTGAACATTTGGCCAAAGCGG
AGGATCGGGTTGTTCTCCTTGTAATTTTTGGGCTTTCTTCTTTAACCATG
TCTGAACTCGCAGATGTGTCATTTTCGCACGGATTGCTTGTATCTGTTTC
TTCAACTACAGTTTTAGCCAAAGCGGAGGATCTGGTCGCTCTCCTTGTAA
TCTGTGGCCTTTCTTCCTTAACCATGCCTGAATTCTAGCCTGGGGAAGTA
GCCAAGTCGGGACTGGCCGAATAGGGATGTGGGCTCCGGGCGACGGCGTG
GGCTATGGGAACGGCGACCGCTCTGGCGACGACGACGGGTGACAGACGCA
ATGGTGTGAGTTGTGATTTGTGACTGAGATTGAGAAGAAGTAAACGGAGA
AGTAACTCAAGTAAATAAGCTGGTGAAGATGAGAGCTTCGAATCTGGGGC
GGCAGAGAGTACTAGAGGTTTGAGGAGAGTGGTGGGTTGGGATATAAAGG
GCGGCTCAATGATCGAACGACTGCGTTTTGGTCTTGTTGATGGTAATTTT
TTGGGCTTCAAAATCTCACCTTTGGGAAGCGGCGGAGGCAAAGCGGCGGT
CTTTGTTGTTTTTTTG
>CL10.Contig9_All
AATTTGCACCACAGAGACTAGTCATTTGTAAGAAAACATCAGACATCAGC
CCGCTATGCCCATCTTGAATCCCTAAGCTATCCTGCACTTGTTCCTCATC
ATCAAGTGGATCTTCCGCCACAGATGTAATACACTGGAATACGGCTAGTA
ATTTCTCCATTGGGAATGCTCTGGGGCCCTTCATGAGTAATTCCTGTTCT
GCAGTTTCCTTCTGTTCCATTGATTTCTCAGAGATCCTGACAGTGAAGAA
CCTTTTTTTGAAAGAAATCAGTGCCGCAGAAGCATTATTTGGGTGCTGAA
TGCTTGTATCTGTTTCTTCAACCACAAGTTTAGCCAAAATGACGGATCTG
GTTGCTCTCCTTGTAATTTGTGGGCTTTCTTCCTTAACCATGTTTGAATT
>CL10.Contig10_All
TTTTCATTTCATAATAGACAATAAAAGCATCAAGATAAAATGATTTTAAA
CTTACACAATCTGACACTTCTATGTCATCCTTGAAAATAAATCAACAACA
ATGTTACAGATACCTTAGAACTCGACCAATCATCTTCTGTACAAGTACTT
TGAGAGAGGAAACTTAATGCTCCTTGCTACCTGCAGGGCCATATCTTCAG
TAACTGTAGAACGATAGCGAGTTGAGCCCTCCAGTGGGCAGCTTCCTCCT
TTGACAATAAAATTTGCACCACAGAGACTAGTCAGTTGTAGAAGGACATC
AGACATGAGCCCATTATGCCCATCCGGAATCCCTAACCCATCCTGCGCTT
GTTCCTCATCATCAAGTGGATTTTCCGCCACGGATGTAATACACTGGAAT
ATGGCTAGTAACCTCTCCATTGGGAATGTTCCGGGGCCCTTCATGAGTAA
TTCTTGTTCAGCAGTTTCCTTCTGTTCTATTGACTTCTCAGAGACCTTTC
TCTTTCGTTTACGATTATTAGAACCTCCAGTAGAATCAAACAATGATGCA
TCTAGGGTAGCTGGATTTCTTGAAGCAAGGAATGCTGAAATAAGAAGATA
CTTGGCAGAAGTAGACATGTGAAAATCTAATTGGTCAACAACTTCACAAC
CTCCGGATTTCCTTGTGCTACCCTTCGGCTTTCTCTCCGTAGCTTCAACT
TCAGTGGAAGGCGGAGTTGATGCCTTAAAAATCTCATTGAGTGAAGGAGC
AATATGGGGCTGGAAACGACTAAACAACCTTCTCTTCATTTCTTCATTGG
GAACAACCCCGAGATCAGTAATAGGTTCACAATATTTTCTGAATAATAGT
GAAAAAGCACTAGACAATTCATCCACTTGTCTGGTAATTCTACTGAAAGG
CCTTAGTATGACACTAGCAAGAAACACAGTTTCAATATTAGATAATAGAT
AAAGCAAAAGATGAGAGTATAGAAAAAGAAAATAGCTGATATTCTTACCT
AAGAAAACAGGTATAAAGCTCTTTGTTTGCTTGGTTTCTCATTAAGATTT
GACCAAGATCATCATCTGTATAATCGGGAAGGTATAGAGGGTTAGGCTCA
ACATAACCCATATTAGAGTCATATGTATCCATTGAAGTATTACTGATGAA
GACAAGACCGATCTCAGACATCTTTAGAGTATCATAGAGATTAAACAACA
AAGGTAACACAGTAGAACCTTTGTCCCACCCTTTGACATGCTCCAAATTG
TCAAAAATCAAGTATATCATATCTCCAGTAGCCCTTTCCTGACCTTTTGC
TACTCAATATGCCTGACTTTTGTCCCTGAGGATTACCGATACTGCTAACC
AAGGCTTCGCGAAGAAAATTCACAAAATCAGATGGCTTTTCACAGCGCTT
TGCACTAGAATAACCGTTTTCTGCATTCTTTCGGTGAAGGAACAGTTGAT
TCAATATGGATTCAAATAAAACTCGGGGATTATAACAGGTAAGGCAGCTT
GAGTAAACAACAGGTCGTTTAAGATGCCTAAATGTTTGTAGAACAATACT
GGTTTTTCCAGTGGAAGAGCCCCCGTAGATAAATATAGGAAGCATGGGAG
AGTTCTGCGGCCCCAAAAGATGCACAAGCTCCTTGATCTGACTCTCTCTA
CCAGGAAAACTAGACACCAGGTCATTGAAGCTAAAGGACTCACCTTCTTC
TCCAATCACAAGGTCATCAATAGTCAGTTGCTGCTGACTACTTGCATTTG
TTTCTTCAACTACATTGTTTGAACATTTGGCCAAAGCGGAGGATCGGGTT
GTTCTCCTTGTAATTTTTGGGCTTTCTTCTTTAACCATGTCTGAACTCGC
AGATGTGTCATTTTCGCACGGATTGCTTGTATCTGTTTCTTCAACTACAG
TTTTAGCCAAAGCGGAGGATCTGGTCGCTCTCCTTGTAATCTGTGGCCTT
TCTTCCTTAACCATGCCTGAATTCTAGCCTGGGGAAGTAGCCAAGTCGGG
ACTGGCCGAATAGGGATGTGGGCTCCGGGCGACGGCGTGGGCTATGGGAA
CGGCGACCGCTCTGGCGACGACGACGGGTGACAGACGCAATGGTGTGAGT
TGTGA
>CL10.Contig11_All
AATTGACTGTCTTCCAGATTCAGTGCATCCACTTTTTGGTGTTGCAATGT
CGGCTTTCATTGCGATTCCTTGGGTCCTAGTTTTATCTTGAGAGCTTATC
TGGGCTTATTCTCATTTATTAGTCTAATGTTTCTTTAGGCTAGAATTCAG
GCATGGTTAAGGAAGAAAGGCCACAGATTACAAGGAGAGCGACCAGATCC
TCCGCTTTGGCTAAAACTGTAGTTGAAGAAACAGATACAAGCAGTCCGTG
CGAAAATGACACATCTGCGAGTTCAGACATGGTTAAAGAAGAAAGCCCAA
AAATTACAAGGAGAACAACCCGATCCTCCGCTTTGGCCAAATGTTCAAAC
AATGTAGTTGAAGAAACAAATGCAAGTAGTCAGCAGCAACTGACTATTGA
TGACCTTGTGATTGGAGAAGAAGGTGAGTCCTTTAGCTTCAATGACCTGG
TGTCTAGTTTTCCTGGTAGAGAGAGTCAGATCAAGGAGCTTGTGCATCTT
TTGGGGCCGCAGAACTCTCCCATGCTTCCTATATTTATCTACGGGGGCTC
TTCCACTGGAAAAACCAGTATTGTTCTACAAACATTTAGGCATCTTAAAC
GACCTGTTGTTTACTCAAGCTGCCTTACCTGTTATAATCCCCGAGTTTTA
TTTGAATCCATATTGAATCAACTGTTCCTTCACCGAAAGAATGCAGAAAA
CGGTTATTCTAGTGCAAAGCGCTGTGAAAAGCCATCTGATTTTGTGAATT
TTCTTCGCGAAGCCTTGGTTAGCAGTATCGGTAATCCTCAGGGACAAAAG
TCAGGCATATTGAGTAGCAAAAGGTCAGGAAAGGCTAATGGAAATATGAT
CTACTTGATTTTTGACAATGTGGAGCGTGTCAAAGGGTGGGACAAAGGTT
CTACTGTGTTACCTTTGTTGTTTAATCTCTGCGATACTCTGAAAATGCCC
GAGGTCGGTCTTATCTTCATCAGCAATACCTCACCGGATACATATGACTC
TAATATGGGCTATGTTGAGCCTAATCTACTATATTTTCCTGATTATTCAG
ATGATGATCTCGGTCAAATCTTAATCAGAAACCAAGCAAACAAAAAGCTT
TACACCTCTTTTCTCAGTGTCATACTAAGGCCTTTCAGTAGAATTACCAG
ACAAGTGGATGAATTGTCTAGTGCTTTTTCACTATTATTCAGAAAATATT
GTGAACCTATTACTGATCTCGGGGTTGTTCCCAATGAAGAAATGAAGAGA
AGGTTGTTTAGTCGTTTCCAGCCCCATATTGCTCCTTCACTCAATGAGAT
TTTTAAGGCATCAACTCCGCCTTCCACTGAAGTTGAAGCTACGGAGAGAA
AGCCGAAGGGTAGCACAAGGAAATCCGGAGGTTGTGAAGTTGTTGACCAA
TTAGATTTTCACATGTCTACTTCTGCCAAGTATCTTCTTATTTCAGCATT
CCTTGCTTCAAGAAATCCAGCTACCCTAGATTCATCATTGTTTGATTCTA
CCGGAGGAACTAATAATCGAAAACGAAAGAGGCACTGATTTCTTTCAAAA
AAAGGTTCTTCACTGTCAGGATCTCTGAGAAATCAATGGAACAGAAGGAA
ACTGCAGAACAGGAATTACTCATGAAGGGCCCCAGAGCATTCCCAATGGA
GAAATTACTAGCCGTATTCCAGTGTATTACATCTGTGGCGGAAGATCCAC
TTGATGATGAGGAACAAGTGCAGGATAGCTTAGGGATTCAAGATGGGCAT
AGCGGGCTGATGTCTGATGTTTTCTTACAAATGACTAGTCTCTGTGGTGC
AAATTTTATTCTGAGAGGAGAAAGATACCCACTGGAGGGCTCAACTCGCT
ATCGTTCTACAGTTATGAAGATTTGGCCCTGCAGGTAGCAAGGAGCATTA
AGTTTCCTCTCTCAAAGTACTTGTACAGAAGATAATTGAAAGTGCCAAGG
TATCTGTAACGTTGTAGTCAATTTATTATCAAGGATGAAATAGAAGGGTC
AGACTATGTAAG
>CL10.Contig12_All
CCTAATTCTGTTTTCATTTCATAATAGACAATAAAAGCATCAAGATAAAA
TGATGTACAACTTACACAATCTGACACTTCTATGTCATCCTTGAAAATAA
ATCAACAACAATGTTACAGATACCTTAGAACTCGACCAATCATCTTCTGT
ACAAGTACTTTGAGAGAGGAAACTTAATGCTCCTTGCTACCTGCAGGGCC
ATATCTTCAGTAACTGTAGAACGATAGCGAGTTGAGCCCTCCAGTGGGCA
GCTTCCTCCTTTGACAATAAAATTTGCACCACAGAGACTAGTCAGTTGTA
GAAGGACATCAGACATGAGCCCATTATGCCCATCCGGAATCCCTAACCCA
TCCTGCGCTTGTTCCTCATCATCAAGTGGATTTTCCGCCACGGATGTAAT
ACACTGGAATATGGCTAGTAACCTCTCCATTGGGAATGTTCCGGGGCCCT
TCATGAGTAATTCTTGTTCAGCAGTTTCCTTCTGTTCTATTGACTTCTCA
GAGACCTTTCTCTTTCGTTTACGATTATTAGAACCTCCAGTAGAATCAAA
CAATGATGCATCTAGGGTAGCTGGATTTCTTGAAGCAAGGAATGCTGAAA
TAAGAAGATACTTGGCAGAAGTAGACATGTGAAAATCTAATTGGTCAACA
ACTTCACAACCTCCGGATTTCCTTGTGCTACCCTTCGGCTTTCTCTCCGT
AGCTTCAACTTCAGTGGAAGGCGGAGTTGATGCCTTAAAAATCTCATTGA
GTGAAGGAGCAATATGGGGCTGGAAACGACTAAACAACCTTCTCTTCATT
TCTTCATTGGGAACAACCCCGAGATCAGTAATAGGTTCACAATATTTTCT
GAATAATAGTGAAAAAGCACTAGACAATTCATCCACTTGTCTGGTAATTC
TACTGAAAGGCCTTAGTATGACACTGAGAAAAGAGGTGTAAAGCTTTTTG
TTTGCTTGGTTTCTGATTAAGATTTGACCGAGATCATCATCTGAATAATC
AGGAAAATATAGTGGATTAGGCTCAACATAGCCCATATTAGAGTCATATG
TATCCGGTGAGGTATTGCTGATGAAGATAAGACCGACCTCGGGCATTTTC
AGAGTATCGCAGAGATTAAACAACAAAGGTAACACAGTAGAACCTTTGTC
CCACCCTTTGACACGCTCCACATTGTCAAAAATCAAGTAGATCATATTTC
CATTAGCCTTTCCTGACCTTTTGCTACTCAATATGCCTGACTTTTGTCCC
TGAGGATTACCGATACTGCTAACCAAGGCTTCGCGAAGAAAATTCACAAA
ATCAGATGGCTTTTCACAGCGCTTTGCACTAGAATAACCGTTTTCTGCAT
TCTTTCGGTGAAGGAACAGTTGATTCAATATGGATTCAAATAAAACTCGG
GGATTATAACAGGTAAGGCAGCTTGAGTAAACAACAGGTCGTTTAAGATG
CCTAAATGTTTGTAGAACAATACTGGTTTTTCCAGTGGAAGAGCCCCCGT
AGATAAATATAGGAAGCATGGGAGAGTTCTGCGGCCCCAAAAGATGCACA
AGCTCCTTGATCTGACTCTCTCTACCAGGAAAACTAGACACCAGGTCATT
GAAGCTAAAGGACTCACCTTCTTCTCCAATCACAAGGTCATCAATAGTCA
GTTGCTGCTGACTACTTGCATTTGTTTCTTCAACTACATTGTTTGAACAT
TTGGCCAAAGCGGAGGATCGGGTTGTTCTCCTTGTAATTTTTGGGCTTTC
TTCTTTAACCATGTCTGAACTCTAGCCAAGAAAAACACTAAGATGATAAA
TGAGCAGCAACTGGGAATCACAATGCAAGCCAGCACAACAAGTGGGCAAC
AGTAAAGTACAAACATGACCAAGAATCACTGAACAAAGACAAAGTTACAA
TGATATTGCATGCTCAAACTAGCAAACATGATAGAAAATGTGGAAACAAT
ACATGAAAGAACATGAACTAAAATAAAAGCTGAAGCCCCATCAGCAAGAA
TCATATAAAGACAAGGAAATCTACTTATCCCAGATAAAAACGAAATCAAA
ATCTGGAAAAGACAAATAATTAGACACGGAAAAAAAATGCATTAGAATAC
CGCAGATGTGTCATTTTCGCACGGATTGCTTGTATCTGTTTCTTCAACTA
CAGTTTTAGCCAAAGCGGAGGATCTGGTCGCTCTCCTTGTAATCTGTGGC
CTTTCTTCCTTAACCATGCCTGAATTCTAGCCTGGGGAAGTAGCCAAGTC
GGGACTGGCCGAATAGGGATGTGGGCTCCGGGCGACGGCGTGGGCTATGG
GAACGGCGACCGCTCTGGCGACGACGACGGGTGACAGACGCAATGGTGTG
AGTTGTGA
>CL10.Contig13_All
AATGATTGAACCTGTTGTTCAGTAGAAGAGTTTGGGTTTCTTAATGTTCT
GAAAATCCCTCTAGGATTTGAGTTCTGTCTGTTACAATGTGTTGTTATCT
TTACATTTCTAATTTAGTTTTAGTACGAGGTTTTAAACTTTTTACCTTTT
TCTAGGTATATCCTAATAGTTCATGTTCTGATGATAATATTATTGTTGCA
AGATCTCATGCGCAATTCCGCTTGCAACTTCCTTGTTTTCGATAAATTGA
CTGTCTTCCAGATTCAGTGCATCCACTTTTTGGTGTTGCAATGTCGGCTT
TCATTGCGATTCCTTGGGTCCTAGTTTTATCTTGAGAGCTTATCTGGGCT
TATTCTCATTTATTAGTCTAATGTTTCTTTAGGCTAGAATTCAGGCATGG
TTAAGGAAGAAAGGCCACAGATTACAAGGAGAGCGACCAGATCCTCCGCT
TTGGCTAAAACTGTAGTTGAAGAAACAGATACAAGCAGTCCGTGCGAAAA
TGACACATCTGCGAGTTCAGACATGGTTAAAGAAGAAAGCCCAAAAATTA
CAAGGAGAACAACCCGATCCTCCGCTTTGGCCAAATGTTCAAACAATGTA
GTTGAAGAAACAAATGCAAGTAGTCAGCAGCAACTGACTATTGATGACCT
TGTGATTGGAGAAGAAGGTGAGTCCTTTAGCTTCAATGACCTGGTGTCTA
GTTTTCCTGGTAGAGAGAGTCAGATCAAGGAGCTTGTGCATCTTTTGGGG
CCGCAGAACTCTCCCATGCTTCCTATATTTATCTACGGGGGCTCTTCCAC
TGGAAAAACCAGTATTGTTCTACAAACATTTAGGCATCTTAAACGACCTG
TTGTTTACTCAAGCTGCCTTACCTGTTATAATCCCCGAGTTTTATTTGAA
TCCATATTGAATCAACTGTTCCTTCACCGAAAGAATGCAGAAAACGGTTA
TTCTAGTGCAAAGCGCTGTGAAAAGCCATCTGATTTTGTGAATTTTCTTC
GCGAAGCCTTGGTTAGCAGTATCGGTAATCCTCAGGGACAAAAGTCAGGC
ATATTGAGTAGCAAAAGGTCAGGAAAGGCTAATGGAAATATGATCTACTT
GATTTTTGACAATGTGGAGCGTGTCAAAGGGTGGGACAAAGGTTCTACTG
TGTTACCTTTGTTGTTTAATCTCTGCGATACTCTGAAAATGCCCGAGGTC
GGTCTTATCTTCATCAGCAATACCTCACCGGATACATATGACTCTAATAT
GGGCTATGTTGAGCCTAATCTACTATATTTTCCTGATTATTCAGATGATG
ATCTCGGTCAAATCTTAATCAGAAACCAAGCAAACAAAAAGCTTTACACC
TCTTTTCTCAGTGTCATACTAAGGCCTTTCAGTAGAATTACCAGACAAGT
GGATGAATTGTCTAGTGCTTTTTCACTATTATTCAGAAAATATTGTGAAC
CTATTACTGATCTCGGGGTTGTTCCCAATGAAGAAATGAAGAGAAGGTTG
TTTAGTCGTTTCCAGCCCCATATTGCTCCTTCACTCAATGAGATTTTTAA
GGCATCAACTCCGCCTTCCACTGAAGTTGAAGCTACGGAGAGAAAGCCGA
AGGGTAGCACAAGGAAATCCGGAGGTTGTGAAGTTGTTGACCAATTAGAT
TTTCACATGTCTACTTCTGCCAAGTATCTTCTTATTTCAGCATTCCTTGC
TTCAAGAAATCCAGCTACCCTAGATGCATCATTGTTTGATTCTACTGGAG
GTTCTAATAATCGTAAACGAAAGAGAAAGGTCTCTGAGAAGTCAATAGAA
CAGAAGGAAACTGCTGAACAAGAATTACTCATGAAGGGCCCCGGAACATT
CCCAATGGAGAGGTTACTAGCCATATTCCAGTGTATTACATCCGTGGCGG
AAAATCCACTTGATGATGAGGAACAAGCGCAGGATGGGTTAGGGATTCCG
GATGGGCATAATGGGCTCATGTCTGATGTCCTTCTACAACTGACTAGTCT
CTGTGGTGCAAATTTTATTGTCAAAGGAGGAAGCTGCCCACTGGAGGGCT
CAACTCGCTATCGTTCTACAGTTACTGAAGATATGGCCCTGCAGGTAGCA
AGGAGCATTAAGTTTCCTCTCTCAAAGTACTTGTACAGAAGATGATTGGT
CGAGTTCTAAGGTATCTGTAACATTGTTGTTGATTTATTTTCAAGGATG
>CL10.Contig14_All
GCATCACTTACATAGTCTGACCCTTCTATTTCATCCTTGATAATAAATTG
ACTACAACGTTACAGATACCTTGGCACTTTCAATTATCTTCTGTACAAGT
ACTTTGAGAGAGGAAACTTAATGCTCCTTGCTACCTGCAGGGCCAAATCT
TCATAACTGTAGAACGATAGCGAGTTGAGCCCTCCAGTGGGCAGCTTCCT
CCTTTGACAATAAAATTTGCACCACAGAGACTAGTCATTTGTAAGAAAAC
ATCAGACATCAGCCCGCTATGCCCATCTTGAATCCCTAAGCTATCCTGCA
CTTGTTCCTCATCATCAAGTGGATCTTCCGCCACAGATGTAATACACTGG
AATACGGCTAGTAATTTCTCCATTGGGAATGCTCTGGGGCCCTTCATGAG
TAATTCCTGTTCTGCAGTTTCCTTCTGTTCCATTGATTTCTCAGAGATCC
TGACAGTGAAGAACCTTTTTTTGAAAGAAATCAGTGCCTTGGAAATACAG
TTGCTACCTCTTTCGTTTTCGATTATTAGTTCCTCCGGTAGAATCAAACA
ATGATGAATCTAGGGTAGCTGGATTTCTTGAAGCAAGGAATGTTGAAATA
AGAAGATACTTGGGAGAAATAGACATGTGAAAATCTAACTGCTCAACAAC
TTCATAACCTCCGGATATCCTCATGCTACCCTTAGGCTTTCTCTCCCCAG
CTTCAACTTCAGTGGAGGGCTGAGTTGAAACCTTAAATATCTCATTCAGT
GCAGGAGCAATATGGGCTGAAAACGGCTAAACAACCTTCTCTTCATTTAT
TCATTTGGAACAACCACAAGATCAGTAATAGGTTCACAATATTTTCTGAA
TAATAGTGAAAAAGCACTAGACAATTCATCCACTTGTCTGGTAATTCTAC
TGAAAGGCCTTAGTATGACACTAAGAAAACAGGTATAAAGCTCTTTGTTT
GCTTGGTTTCTCATTAAGATTTGACCAAGATCATCATCTGTATAATCGGG
AAGGTATAGAGGGTTAGGCTCAACATAACCCATATTAGAGTCATATGTAT
CCATTGAAGTATTACTGATGAAGACAAGACCGATCTCAGACATCTTTAGA
GTATCATAGAGATTAAACAACAAAGGTAACACAGTAGAACCTTTGTCCCA
CCCTTTGACATGCTCCAAATTGTCAAAAATCAAGTATATCATATCTCCAG
TAGCCCTTTCCTGACCTTTTGCTACTCAATATGCCTGACTTTTGTCCCTG
AGGATTACCGATACTGCTAACCAAGGCTTCGCGAAGAAAATTCACAAAAT
CAGATGGCTTTTCACAGCGCTTTGCACTAGAATAACCGTTTTCTGCATTC
TTTCGGTGAAGGAACAGTTGATTCAATATGGATTCAAATAAAACTCGGGG
ATTATAACAGGTAAGGCAGCTTGAGTAAACAACAGGTCGTTTAAGATGCC
TAAATGTTTGTAGAACAATACTGGTTTTTCCAGTGGAAGAGCCCCCGTAG
ATAAATATAGGAAGCATGGGAGAGTTCTGCGGCCCCAAAAGATGCACAAG
CTCCTTGATCTGACTCTCTCTACCAGGAAAACTAGACACCAGGTCATTGA
AGCTAAAGGACTCACCTTCTTCTCCAATCACAAGGTCATCAATAGTCAGT
TGCTGCTGACTACTTGCATTTGTTTCTTCAACTACATTGTTTGAACATTT
GGCCAAAGCGGAGGATCGGGTTGTTCTCCTTGTAATTTTTGGGCTTTCTT
CTTTAACCATGTCTGAACTCGCAGATGTGTCATTTTCGCACGGATTGCTT
GTATCTGTTTCTTCAACTACAGTTTTAGCCAAAGCGGAGGATCTGGTCGC
TCTCCTTGTAATCTGTGGCCTTTCTTCCTTAACCATGCCTGAATTCTAGC
CTGGGGAAGTAGCCAAGTCGGGACTGGCCGAATAGGGATGTGGGCTCCGG
GCGACGGCGTGGGCTATGGGAACGGCGACCGCTCTGGCGACGACGACGGG
TGACAGACGCAATGGTGTGAGTTGTGATTTGTGACTGAGATTGAGAAGAA
GTAAACGGAGAAGTAACT
>CL11.Contig1_All
GGAATAAATAAATTAATAAATCAAATCTCTCTCGAAGTTTCCTTCGTAGT
ATCTATAGAGAAGATATTTTCACGTCACCAAACCAAAATACACCAGACAA
AAACGCACAGGGCCTCTCTCTCTGGTTACGCTCTGAAATTCGAAGCAGCT
GCTCTTCCCTGATTCGAAGGCTTTGTGATTTCGATTTGGAGCTATGGACC
GGGAAGGAGGATCCAACGGCGGATCTTGCTACTACTCCGTCCTCGGGATT
CGCAAGGACTCCTCCTTCTCGGACATCCGCACAGCCTACCACAAACTCGC
CATGAAATGGCATCCGGACAAGTGGGCCGTGAACAAGAACCCGTCGGTGG
CCGGAGACGCGAATCGGCGGTTTCAGCAAATCCAGGAAGCTTATTCGGTT
CTCTCGGATCAGGGGAAGAGGTCAATGTACGACGCCGGGCTCTACGACCC
GCTTGAAGAGGAAGACCAAGAATTTGGGGATTTCATGCAAGAGATGATTT
CCATGATGAACAATGTGAAGGACGAGGGCGACAGCTTTGAGGACCTCCAG
AGGATGTTTGTGGAAATGGTAGGTGCTGATGGGAACCACGGAATGGGGTT
TGACATCGGCGGCATGGATCCAATGGCCAACAAAAAGGCACGTGCCGGCT
CGTCCCGAAGTAACGTTAACGCTGCCGCCAAGCGCCGCACTTCGCGCTGC
TAGCGATGCCGGATCACGGCGGTTCATTTCTGTAATTTGTCGAATTTAAC
CCCACCTGCCAATTGTGTCTTTTCTATTGATTTAGTCAGAATTGGCTTTG
TATTGGAATGGGTAGGTGGATTTTTAGGTAACTTCAGTTTGTAGCCCTTG
TGGGTGGGTTGTCACCAAATCCTTTGCAATGTTGGTCCTTTTTAGCAATA
AACTTTCTTTTTGTTGGTTTCTTTTGCTTATTTTATGTGTATTCTTAATG
TTATCCTGATTAATTTTTTTAGATTAGAAAGTGGAAGATACTTGTCACTA
GGTGTTTAACATCATCAACAACAACTGCTCTAGATGCCATATGTCACACA
TC
>CL11.Contig2_All
AAAAAAAAAAAAAAAAAAAAAACAAAACAAAAACTAATACGACGTCGTTT
TCAAGTGCGCGGTAAAAAATACCAGGCCTAAATTCCGCTTTTCGTACGGT
GAATGATTTGCCTGGACGATATCGGTTTTCGCCTTTTATTTATTTTAATT
TTGGTTATTTACTTTTATGACCTTGAGTAAAGTAAAGTTTTGTGTGATCA
GGAATTTGGGGATTTCATGCAAGAGATGATTTCCATGATGAACAATGTGA
AGGACGAGGGCGACAGCTTTGAGGACCTCCAGAGGATGTTTGTGGAAATG
GTAGGTGCTGATGGGAACCACGGAATGGGGTTTGACATCGGCGGCATGGA
TCCAATGGCCAACAAAAAGGCACGTGCCGGCTCGTCCCGAAGTAACGTTA
ACGCTGCCGCCAAGCGCCGCACTTCGCGCTGCTAGCGATGCCGGATCACG
GCGGTTCATTTCTGTAATTTGTCGAATTTAACCCCACCTGCCAATTGTGT
CTTTTCTATTGATTTAGTCAGAATTGGCTTTGTATTGGAATGGGTAGGTG
GATTTTTAGGTAACTTCAGTTTGTAGCCCTTGTGGGTGGGTTGTCACCAA
ATCCTTTGCAATGTTGGTCCTTTTTAGCAATAAACTTTCTTTTTGTTGGT
TTCTTTTGCTTATTTTATGTGTATTCTTAATGTTATCCTGATTAATTTTT
TTAGATTAGAAAGTGGAAGATACTTGTCACTAGGTGTTTAACATCATCAA
CAACAACTGCTCTAGATGCCATATGTCACACATC
>CL11.Contig3_All
GTCAAACCCCATTCCGTGGTTCCCATCAGCACCTACCATTTCCACAAACA
TCCTCTGGAGGTCCTCAAAGCTGTCGCCCTATAAATATCCCAATTCCCAT
CTCAATTACGAAATTACAGTTTCACCCCTACACAGTAAAGAGTAAACAGG
TAAATAAAACTCACCTCGTCCTTCACATTGTTCATCATGGAAATCATCTC
TTGCATGAAATCCCCAAATTCCTGATCACACAAAACTTTACTTTACTCAA
GGTCATAAAAGTAAATAACCAAAATTAAAATAAATAAAAGGCGAAAACCG
ATATCGTCCAGGCAAATCATTCACCGTACGAAAAGCGGAATTTAGGCCTG
GTATTTTTTACCGCGCACTTGAAAACGACGTCGTTTTAGTTTTTGTTTTG
TTTTTTTTTTTTTTGAACTCGCACTGTGTACGGTGAACATTTGCCTGAGC
AGGATGAGGAGGAGGAATGAGATACGAACTTGGTCTTCCTCTTCAAGCGG
GTCGTAGAGCCCGGCGTCGTACATTGACCTCTTCCCCTGATCCGAGAGAA
CCGAATAAGCTTCCTGGATTTGCTGAAACCGCCGATTCGCGTCTCCGGCC
ACCGACGGGTTCTTGTTCACGGCCCACTTGTCCGGATGCCATTTCATGGC
GAGTTTGTGGTAGGCTGTGCGGATGTCCGAGAAGGAGGAGTCCTTGCGAA
TCCCGAGGACGGAGTAGTAGCAAGATCCGCCGTTGGATCCTCCTTCCCGG
TCCATAGCTCCAAATCGAAATCACAAAGCCTTCGAATCAGGGAAGAGCAG
CTGCTTCGAATTTCAGAGCGTAACCAGAGAGAGAGGCCCTGTGCGTTTTT
GTCTGGTGTATTTTGGTTTGGTGACGTGAAAATATCTTCTCTATAGATAC
TACGAAGGAAACTTCGAGAGAGATTTGATTTATTAATTTATTT
>CL12.Contig1_All
GAGTAATTTACTTCTTGACAAGGAATTAGTGTTCTGAAAATAAATCCATG
CATTCAGAACAATTAATCAATAACAGTTGGCGATCATGTTGCTTATTCAA
TACATACAAAGTTCAGGCGATACACAATTCTTTTAAATCACTTAGAAATC
TTGTACAATATATCCCAGTGCCTCTGCCCTCCCTCTCTTCAATGATTAAT
ATCAAGCCATTGTCACTGGCGTCTGATTCCATGTCTGAGTGTTTAATAAG
CTGCTCGATCAATATATTTCCTAGCAGAATGCTTCTTCAGTTTTCGCCTC
CTGTGATTTGTACCCCAGAACTGGTTATGCAATACAAATGCATCAGTTGC
CATTTTCTTCCCGTCATCGTTGCGGTTCCAGTGGTACAGTGCATGTGTCC
TGTTATGAATCTCCAGGGTCGAATGCCCATAGCTCGCTTCGCGGAATGCA
GAATATTCTGGTTGTGGATCTCTAAACTTTCCAGCAAGACCTTCTTGGTT
TCCTCCATCTCCAACTGTTATGTAGACAGGAGCAGACTTGTCTGGTATGG
GATACTGGTCACCACTTGACACGTTGTAGTGTATATTGGAGATTCTATAA
GATCTTTCATATGCATGGACATGTCCAGCAAATATTACGTCAACTTTGTA
CTGAACAAACCAACTCTCAAATGCTGCTCGCATGCTTTCACCTTCCATGT
AATGTGCGTCATTACTATTGTAGATTGGAACATGCATAAGGACTATCAGC
CAAGGTGTCTTTTCCCTGTCAACCCTGTTCAATTCTTCTCGCAGCCACAT
CCATTGAGGTGTGTATTTCACAAATGGAGAATAACTGGAAAGTACTATTA
TATGAGCTGAGGCACGTCTGATGGCATACCAAAGAGGATTGCTACTTTTT
GAGGCGTAATAAGGAGTAGCGAACCGCTGAAGATAGTTTTTGAATGGAGT
AACTTCCCCCAGATAGGGCATGTAATCAATTTCATGATTGCCAGCAGACC
AAATCCATGGTTGATATGCAGTACTCTGCTCAGCAAATCGCCCCCATGAA
TCCCACCTTATACCAATATCATTATACTGATATCTGTCAGCATAAGAAAT
ATCCCCAAGAAATAAGACAGTCTGCCCGCCACTGTGCATGTAATGCTCAA
GAGTTGAAAGGGAGTTAAATGTCTGACCCAAATCACCTATAATTCCAAAT
TTATAAGGAGCATCTGGACCAACCTTTGGCGGTGTTATAAACCAAAACTC
TCGAGAAGAATCACCACTACCAATTTTGTAGTAGTACTTTGTGTCATGCT
CTAGGCCATCAACATGACAGTGGTGGATGTATCCAGATTTGTATTCATAG
AAAGTGTAGTTTGTTATAGTCCCCTCTGCAGAAAACTCGTAGTTCTTCTC
TGATGTGCCATATTGCACTTTACTTGTCCCTGGCTCATCAGCCGTAACCC
ATGAGATGATCACAGCCTTTCCATCGTAGTCACCTTGGGTGATATGCACT
TGCTGTGGAGCATTGTGACCCTTTGGAACAGCAAACACTCTATGATCAAG
CGGAATATCAACAGATGGATACTCTGACCGAACAAAATTACTAGTGATTC
CTGCATTCCCAATTCTCAAACAGCTCAAAAACACCAAACAACTAACAACA
AACTGAACCAGCATGGATTCCATCCTAGCCACCCCTGCCATGGTTGTTCC
TTCACAGCATCACAGTACAGCTAGAACTGAAGAGAGAATATCCAGAAGCT
CTGAAGAATCAGTTGGGGAGGAGAAGAGGCGTGAGTTAACAGCATCCGGT
GAGCTGACGTGGTTTTTGGGGGGTACGGATTCTCTGCGGTTTCGTCGAAA
TGGGGAGTGCTAGTTGGCGGGGACTTTTTTTTGCAACTGGAGTGATTGAT
GGGATGATTTATGTG
>CL12.Contig2_All
GAGTAATTTACTTCTTGACAAGGAATTAGTGTTCTGAAAATAAATCCATG
CATTCAGAACAATTAATCAATAACAGTTGGCGATCATGTTGCTTATTCAA
TACATACAAAGTTCAGGCGATACACAATTCTTTTAAATCACTTAGAAATC
TTGTACAATATATCCCAGTGCCTCTGCCCTCCCTCTCTTCAATGATTAAT
ATCAAGCCATTGTCACTGGCGTCTGATTCCATGTCTGAGTGTTTAATAAG
CTGCTCGATCAATATATTTCCTAGCAGAATGCTTCTTCAGTTTTCGCCTC
CTGTGATTTGTACCCCAGAACTGGTTATGCAATACAAATGCATCAGTTGC
CATTTTCTTCCCGTCATCGTTGCGGTTCCAGTGGTACAGTGCATGTGTCC
TGTTATGAATCTCCAGGGTCGAATGCCCATAGCTCGCTTCGCGGAATGCA
GAATATTCTGGTTGTGGATCTCTAAACTTTCCAGCAAGACCTTCTTGGTT
TCCTCCATCTCCAACTGTTATGTAGACAGGAGCAGACTTGTCTGGTATGG
GATACTGGTCACCACTTGACACGTTGTAGTGTATATTGGAGATTCTATAA
GATCTTTCATATGCATGGACATGTCCAGCAAATATTACGTCAACTTTGTA
CTGAACAAACCAACTCTCAAATGCTGCTCGCATGCTTTCACCTTCCATGT
AATGTGCGTCATTACTATTGTAGATTGGAACATGCATAAGGACTATCAGC
CAAGGTGTCTTTTCCCTGTCAACCCTGTTCAATTCTTCTCGCAGCCACAT
CCATTGAGGTGTGTATTTCACAAATGGAGAATAACTGGAAAGTACTATTA
TATGAGCTGAGGCACGTCTGATGGCATACCAAAGAGGATTGCTACTTTTT
GAGGCGTAATAAGGAGTAGCGAACCGCTGAAGATAGTTTTTGAATGGAGT
AACTTCCCCCAGATAGGGCATGTAATCAATTTCATGATTGCCAGCAGACC
AAATCCATGGTTGATATGCAGTACTCTGCTCAGCAAATCGCCCCCATGAA
TCCCACCTTATACCAATATCATTATACTGATATCTGTCAGCATAAGAAAT
ATCCCCAAGAAATAAGACAGTCTGCCCGCCACTGTGCATGTAATGCTCAA
GAGTTGAAAGGGAGTTAAATGTCTGACCCAAATCACCTATAATTCCAAAT
TTATAAGGAGCATCTGGACCAACCTTTGGCGGTGTTATAAACCAAAACTC
TCGAGAAGAATCACCACTACCAATTTTGTAGTAGTACTTTGTGTCATGCT
CTAGGCCATCAACATGACAGTGGTGGATGTATCCAGATTTGTATTCATAG
AAAGTGTAGTTTGTTATAGTCCCCTCTGCAGAAAACTCGTAGTTCTTCTC
TGATGTGCCATATTGCACTTTACTTGTCCCTGGCTCATCAGCCGTAACCC
ATGAGATGATCACAGCCTTTCCATCGTAGTCACCTTGGGTGATATGCACT
TGCTGTGGAGCATTGTGACCCTTTGGAACAGCAAACACTCTATGATCAAG
CGGAATATCAACAGATGGATACTCTGACCGAACAAAATTACTAGTGATTC
CTGCATTCCCAATTCTCAAACAGCTCAAAAACACCAAACAACTAACAACA
AACTGAACCAGCATGGATTCCATCCTAGCCACCCCTGCCATGGTTGTTCC
TTCACAGCATCACAGTACAGCTAGAACAGAAAACCAAATTGAGCTGGGTA
CCTGAAGAGAGAATATCCAGAAGC
>CL13.Contig1_All
CCCACACTAAAATGATCATCCTTCAAAAAGCTTACTCACATTTACCTGCT
AAGCCTACATGTGTTCTCATGACTTCTTACATACATGATATGGGGTACCT
GCTAGTTCAATCTAAAAAAAGAAGGCACTAATCCCTCTTCTCTCTTTCAT
TTCTTTAAAAGATCTCATCTTTGTACAACATTTTCAGTCTCCAAGTGTGT
AGGCAAATTCAGTAAACCCAGCAGAGAGATGTCGGCGCGGCATTAGCCTA
ACTCATGGGCAGAGCACATTTCATTGAGCTGCCCTTTACTTTTTTTACAA
TAACAGCCTATCTATAATATTGCAAAAAGTAAGACTTATGCAAGTCATTT
TTCAGCTATAACGAGAAAACTCGTAATTAACAACTCCAGGTTCTGAATTG
ATCGTGATCTACTGCACTTAATGTTGCACAAAGTCTACCATGATTTCGTC
ATGTCAAGTTCTTCAAATTTAATACCACGAGGCATACTACTTTTGACCGG
AAAGATATTCTCGCATGTGAACATGGTTTTCAGACCTGACCACCAAACGC
ATCTTTTTTGAATCATCTGGAGCCTCCCATAGCAAACCATTGTAGCTTCT
CGCATAGTCAACAGCACCGTCAAAGAGATCCCTGGATGGAAATTCGTCGT
ATATATATGCATTAGTCATCTCAACTCTGTTTAGATCAGTTTCCCAGAGC
CTAATCTGATCCGTGACATTCTCAGGTACAGATGGTATCCTCTCCGCAAC
ACGTGGATGTGCATTTTGCTTTAGAAAAGAAATTATCTGTTCTGCAGTGA
TGCAATTGTCAAAAGCACCATACAAACTTTCTTTTGTTATTGCTCCAACT
ATAAGGTTTGGAAGTTGATATTCTACCCTTGCAAAAAGACGCAAAATTTC
ACAATGCAATTTAGATGAGGAGTAGGCATACAGCCTAAAGTTTGTTTCCA
CAACTACAAATCCCTGTTTCCTCGATGATGTGTCTGTCAAGCTCACAGAA
AGATTAGTAGCTAGTTTAGTAGGTATAAACCAACTCTCCTTCCTGCCCTG
CTGAAGTTTGACCAATCCCAAATCTGTGAAGTCCTTGATCGTATTCTTCT
GAAGCTCAGTCAATGTATTTATGTTATATGCCTCGCCTGTAACATGAAAA
CTTAGCTCTAGCAGGAATGCAATCAAATCTGCTGAATCTATCCCACGCTC
CTCCGAGCTAGTGATATATTCTCTGATGATGTACCAAAGTTGTGCATTTG
TATCCATTAGCAAGAATTGAAAACCACTTTCAGTTAACCTAGGAGCTTCT
CTGTCTCTTTGAGTCACAAGACCCCGCTGGAAAGTTTTCATCATGGAAGA
ACTGATGTTCGACGGCCTATCAGTTTGAGATGAGTTGATAAGTTGCAGCA
AGAAACACTCCCATTGCTCGAGGGCAAAAGCCTCAAGCTCCTCTGAGCTC
GGGAGCCTCACTGTGACATTCGAAGGCATTGGTTCTCTTGGCAAAACTAC
ACTGCAGTCCATAGACCAGAAGCTTCTTGAGATTAGTCTGAAATGTCGGA
TCCAATGTATACAGCAACTTGATGCTTGGAGGCCCCATCCGGCAGCACCC
ACTCCTCCATTGACTTGGAGTTGACCGGAAACTCCACGCACAGCATTTGC
AGCACGTATTTCTTAGCCAATGGCGGAAGAGACCTGAGAATGGCTTCGCA
GATGAAGGAGTTGTCGTAGAGCTTATCGAGCTTCATGGCGGGCAAGGCGG
CCACCATGTCCATGAAGTTCTTCGCTATTATCCTCACCTCAGGCATTTTC
CACCGATGCTGATCGATTCTAGGGTTCTACTCAAAAGATTTAAATTCTAG
AGAACTCCAAATTCAAATGAATTTGCAGATTCTGTTTATGCAGTCTTCAA
TGTCTGAGAGTCGGAGTGTTTTTTATTTTTTTTGGCAATTTTGGTCTGAG
>CL13.Contig2_All
CTTGGTTTTTTATTTTGAATAAGATAACGACTTCCCACACTAAAATGATC
ATCCTTCAAAAAGCTTACTCACATTTACCTGCTAAGCCTACATGTGTTCT
CATGACTTCTTACATACATGATATGGGGTACCTGCTAGTTCAATCTAAAA
AAAGAAGGCACTAATCCCTCTTCTCTCTTTCATTTCTTTAAAAGATCTCA
TCTTTGTACAACATTTTCAGTCTCCAAGTGTGTAGGCAAATTCAGTAAAC
CCAGCAGAGAGATGTCGGCGCGGCATTAGCCTAACTCATGGGCAGAGCAC
ATTTCATTGAGCTGCCCTTTACTTTTTTTACAATAACAGCCTATCTATAA
TATTGCAAAAAGTAAGACTTATGCAAGTCATTTTTCAGCTATAACGAGAA
AACTCGTAATTAACAACTCCAGGTTCTGAATTGATCGTGATCTACTGCAC
TTAATGTTGCACAAAGTCTACCATGATTTCGTCATGTCAAGTTCTTCAAA
TTTAATACCACGAGGCATACTACTTTTGACCGGAAAGATATTCTCGCATG
TGAACATGGTTTTCAGACCTGACCACCAAACGCATCTTTTTTGAATCATC
TGGAGCCTCCCATAGCAAACCATTGTAGCTTCTCGCATAGTCAACAGCAC
CGTCAAAGAGATCCCTGGATGGAAATTCGTCGTATATATATGCATTAGTC
ATCTCAACTCTGTTTAGATCAGTTTCCCAGAGCCTAATCTGATCCGTGAC
ATTCTCAGGTACAGATGGTATCCTCTCCGCAACACGTGGATGTGCATTTT
GCTTTAGAAAAGAAATTATCTGTTCTGCAGTGATGCAATTGTCAAAAGCA
CCATACAAACTTTCTTTTGTTATTGCTCCAACTATAAGGTTTGGAAGTTG
ATATTCTACCCTGCACATATAAGACAAAGAAATAGTAGTGACAACAAAAT
CCTACCTCAGAAATCAACAACATAAGAAAACAAACTAAGGAATTCTCAAC
ATATACCTTGCAAAAAGACGCAAAATTTCACAATGCAATTTAGATGAGGA
GTAGGCATACAGCCTAAAGTTTGTTTCCACAACTACAAATCCCTGTTTCC
TCGATGATGTGTCTGTCAAGCTCACAGAAAGATTAGTAGCTAGTTTAGTA
GGTATAAACCAACTCTCCTTCCTGCCCTGCTGAAGTTTGACCAATCCCAA
ATCTGTGAAGTCCTTGATCGTATTCTTCTGAAGCTCAGTCAATGTATTTA
TGTTATATGCCTCGCCTGTAACATGAAAACTTAGCTCTAGCAGGAATGCA
ATCAAATCTGCTGAATCTATCCCACGCTCCTCCGAGCTAGTGATATATTC
TCTGATGATGTACCAAAGTTGTGCATTTGTATCCATTAGCAAGAATTGAA
AACCACTTTCAGTTAACCTAGGAGCTTCTCTGTCTCTTTGAGTCACAAGA
CCCCGCTGGAAAGTTTTCATCATGGAAGAACTGATGTTCGACGGCCTATC
AGTTTGAGATGAGTTGATAAGTTGCAGCAAGAAACACTCCCATTGCTCGA
GGGCAAAAGCCTCAAGCTCCTCTGAGCTTGGGCGCCTCACTGTGACATTC
GAAGGCATTGGTTCTCTTGGCAAAACTACACTGCAGTCCATAGACCAGAA
GCTTCTTGAGATTAGTCTGAAATGTCGGATCCAATGTATAAGTGACATCC
CCCTTCTTCCTGGTCTCGGTGAATATTCTCAACTGAACCAAGCGATCAAC
AGCAACCCGATGCTTGGAGGCCCCATCCGGCAGCACCCACTCCTCCATTG
ACTTGGGAGTTGACCGGAAACTCCACGCACAGCATTTGCAGCACGTATTT
CTTAGCCAATGGCGAAAAAGTACTGCCATAATGCCATATAATTGTGCAAC
ATTTTTCTCCTATTTTATTCTCTTATTTCAAGAGAAATGGAGAAGTAAAT
TTTTCATAAAAGACAGAACGCACTTTGAAACATACTATATACTAAATTTT
TAATTTAGCAAGGACGTTGAAATGGACCAAATTATCTTTCATAGATTAAA
AAGGGATCCAGTTACAGTTCACATTTTGAAGGCTTTCTTCCCCGTCAAAA
ATTAAGGAAACCCAGATGTTAGTTGATGTGAAAGGATTCTGCAGGCTATT
CAGCTAACTTAGGTGTTGGTATTCATATTATTGTATAACTAGATCTCTGT
CTCTGACTATGCGGAAGTTCCAAGTATGTCTTCAGACGTTGCTTTGGATT
CAAAAAGTGGTGAGGCTGGCTTTGGTACAGGGGGAGGCTTAGGTGGCCTG
TTTGGGCGAACTTTGTCGGCTATGTCTGGAGGTTTATCAAACTTGTACCC
ACAGCCAGATACGCAAGCATGAAAACACTCCTCTGAGTACCTTTCAACTC
CAGGAGAACGGTCAATGCAAGCACTCCATTGTTGATCCTTCAAGACAGGA
TCCTTGTAACATATCTCAGTGCACTCCTCCAAGCATTGTTCCCAAGTCTC
TCCATCAGCGTCGCACCCTTTTTTGCAGAAGACTCGCCATGGAATCTGCA
TAAGAGTAGAGTACTTGTGCGTGCATTCGTGATTGCAGGGAGGACCCCAT
TGATGCCCCCGTATCATTCTCTCTGTCGCTTCCTAAAGTTCCTATCTCCA
ACTCCCCCGGGGGTTCATTGAGTTGAGGGCAACTCTAACTTCACCGGCTC
TCCTTTCATCATCTCTTACAACTCCACGTGTCTCAACCCCATTTGGCTGT
CATATCCATAGACCTAAAACCCCTCCTATTGGTCAAGAGAGACAGTGAGA
GAGTTCATCGGAAAACATGGAGGCGCT
>CL13.Contig3_All
CTTGGTTTTTTATTTTGAATAAGATAACGACTTCCCACACTAAAATGATC
ATCCTTCAAAAAGCTTACTCACATTTACCTGCTAAGCCTACATGTGTTCT
CATGACTTCTTACATACATGATATGGGGTACCTGCTAGTTCAATCTAAAA
AAAGAAGGCACTAATCCCTCTTCTCTCTTTCATTTCTTTAAAAGATCTCA
TCTTTGTACAACATTTTCAGTCTCCAAGTGTGTAGGCAAATTCAGTAAAC
CCAGCAGAGAGATGTCGGCGCGGCATTAGCCTAACTCATGGGCAGAGCAC
ATTTCATTGAGCTGCCCTTTACTTTTTTTACAATAACAGCCTATCTATAA
TATTGCAAAAAGTAAGACTTATGCAAGTCATTTTTCAGCTATAACGAGAA
AACTCGTAATTAACAACTCCAGGTTCTGAATTGATCGTGATCTACTGCAC
TTAATGTTGCACAAAGTCTACCATGATTTCGTCATGTCAAGTTCTTCAAA
TTTAATACCACGAGGCATACTACTTTTGACCGGAAAGATATTCTCGCATG
TGAACATGGTTTTCAGACCTGACCACCAAACGCATCTTTTTTGAATCATC
TGGAGCCTCCCATAGCAAACCATTGTAGCTTCTCGCATAGTCAACAGCAC
CGTCAAAGAGATCCCTGGATGGAAATTCGTCGTATATATATGCATTAGTC
ATCTCAACTCTGTTTAGATCAGTTTCCCAGAGCCTAATCTGATCCGTGAC
ATTCTCAGGTACAGATGGTATCCTCTCCGCAACACGTGGATGTGCATTTT
GCTTTAGAAAAGAAATTATCTGTTCTGCAGTGATGCAATTGTCAAAAGCA
CCATACAAACTTTCTTTTGTTATTGCTCCAACTATAAGGTTTGGAAGTTG
ATATTCTACCCTTGCAAAAAGACGCAAAATTTCACAATGCAATTTAGATG
AGGAGTAGGCATACAGCCTAAAGTTTGTTTCCACAACTACAAATCCCTGT
TTCCTCGATGATGTGTCTGTCAAGCTCACAGAAAGATTAGTAGCTAGTTT
AGTAGGTATAAACCAACTCTCCTTCCTGCCCTGCTGAAGTTTGACCAATC
CCAAATCTGTGAAGTCCTTGATCGTATTCTTCTGAAGCTCAGTCAATGTA
TTTATGTTATATGCCTCGCCTGTAACATGAAAACTTAGCTCTAGCAGGAA
TGCAATCAAATCTGCTGAATCTATCCCACGCTCCTCCGAGCTAGTGATAT
ATTCTCTGATGATGTACCAAAGTTGTGCATTTGTATCCATTAGCAAGAAT
TGAAAACCACTTTCAGTTAACCTAGGAGCTTCTCTGTCTCTTTGAGTCAC
AAGACCCCGCTGGAAAGTTTTCATCATGGAAGAACTGATGTTCGACGGCC
TATCAGTTTGAGATGAGTTGATAAGTTGCAGCAAGAAACACTCCCATTGC
TCGAGGGCAAAAGCCTCAAGCTCCTCTGAGCTCGGGAGCCTCACTGTGAC
ATTCGAAGGCATTGGTTCTCTTGGCAAAACTACACCGTAGACCAGGAGCT
TGTTGAGATTAGTTTGAAATATCGGATTCAATGTATAAGTGACATCCCCC
TTCTTCCTGGTCTCGGTGAATATTCTCAACTGAACCAAGCGATCAACAGC
AACCCGATGCTTGGAGGCCCCATCCGGCAGCACCCACTCCTCCATTGACT
TGGGAGTTGACCGGAAACTCCACGCACAGCATTTGCAGCACGTATTTCTT
AGCCAATGGCGAAAAAGTACTGCCATAATGCCATATAATTGTGCAACATT
TTTCTCCTATTTTATTCTCTTATTTCAAGAGAAATGGAGAAGTAAATTTT
TCATAAAAGACAGAACGCACTTTGAAACATACTATATACTAAATTTTTAA
TTTAGCAAGGACGTTGAAATGGACCAAATTATCTTTCATAGATTAAAAAG
GGATCCAGTTACAGTTCACATTTTGAAGGCTTTCTTCCCCGTCAAAAATT
AAGGAAACCCAGATGTTAGTTGATGTGAAAGGATTCTGCAGGCTATTCAG
CTAACTTAGGTGTTGGTATTCATATTATTGTATAACTAGATCTCTGTCTC
TGACTATGCGGAAGTTCCAAGTATGTCTTCAGACGTTGCTTTGGATTCAA
AAAGTGGTGAGGCTGGCTTTGGTACAGGGGGAGGCTTAGGTGGCCTGTTT
GGGCGAACTTTGTCGGCTATGTCTGGAGGTTTATCAAACTTGTACCCACA
GCCAGATACGCAAGCATGAAAACACTCCTCTGAGTACCTTTCAACTCCAG
GAGAACGGTCAATGCAAGCACTCCATTGTTGATCCTTCAAGACAGGATCC
TTGTAACATATCTCAGTGCACTCCTCCAAGCATTGTTCCCAAGTCTCTCC
ATCAGCGTCGCACCCTTTTTTGCAGAAGACTCGCCATGGAATCTGCATAA
GAGTAGAGTACTTGTGCGTGCATTCGTGATTGCAGGGAGGACCCCATTGA
TGCCCCCGTATCATTCTCTCTGTCGCTTCCTAAAGTTCCTATCTCCAACT
CCCCCGGGGGTTCATTGAGTTGAGGGCAACTCTAACTTCACCGGCTCTCC
TTTCATCATCTCTTACAACTCCACGTGTCTCAACCCCATTTGGCTGTCAT
ATCCATAGACCTAAAACCCCTCCTATTGGTCAAGAGAGACAGTGAGAGAG
TTCATCGGAAAACATGGAGGCGCTGCCATGGAGGCTCTTTCCGCTGCTCA
CACTACTCCTCTCTTTCTTAGTCTTCTTCTTCTTCCAATACTCACC
>CL13.Contig4_All
CTTGGTTTTTTATTTTGAATAAGATAACGACTTCCCACACTAAAATGATC
ATCCTTCAAAAAGCTTACTCACATTTACCTGCTAAGCCTACATGTGTTCT
CATGACTTCTTACATACATGATATGGGGTACCTGCTAGTTCAATCTAAAA
AAAGAAGGCACTAATCCCTCTTCTCTCTTTCATTTCTTTAAAAGATCTCA
TCTTTGTACAACATTTTCAGTCTCCAAGTGTGTAGGCAAATTCAGTAAAC
CCAGCAGAGAGATGTCGGCGCGGCATTAGCCTAACTCATGGGCAGAGCAC
ATTTCATTGAGCTGCCCTTTACTTTTTTTACAATAACAGCCTATCTATAA
TATTGCAAAAAGTAAGACTTATGCAAGTCATTTTTCAGCTATAACGAGAA
AACTCGTAATTAACAACTCCAGGTTCTGAATTGATCGTGATCTACTGCAC
TTAATGTTGCACAAAGTCTACCATGATTTCGTCATGTCAAGTTCTTCAAA
TTTAATACCACGAGGCATACTACTTTTGACCGGAAAGATATTCTCGCATG
TGAACATGGTTTTCAGACCTGACCACCAAACGCATCTTTTTTGAATCATC
TGGAGCCTCCCATAGCAAACCATTGTAGCTTCTCGCATAGTCAACAGCAC
CGTCAAAGAGATCCCTGGATGGAAATTCGTCGTATATATATGCATTAGTC
ATCTCAACTCTGTTTAGATCAGTTTCCCAGAGCCTAATCTGATCCGTGAC
ATTCTCAGGTACAGATGGTATCCTCTCCGCAACACGTGGATGTGCATTTT
GCTTTAGAAAAGAAATTATCTGTTCTGCAGTGATGCAATTGTCAAAAGCA
CCATACAAACTTTCTTTTGTTATTGCTCCAACTATAAGGTTTGGAAGTTG
ATATTCTACCCTGCACATATAAGACAAAGAAATAGTAGTGACAACAAAAT
CCTACCTCAGAAATCAACAACATAAGAAAACAAACTAAGGAATTCTCAAC
ATATACCTTGCAAAAAGACGCAAAATTTCACAATGCAATTTAGATGAGGA
GTAGGCATACAGCCTAAAGTTTGTTTCCACAACTACAAATCCCTGTTTCC
TCGATGATGTGTCTGTCAAGCTCACAGAAAGATTAGTAGCTAGTTTAGTA
GGTATAAACCAACTCTCCTTCCTGCCCTGCTGAAGTTTGACCAATCCCAA
ATCTGTGAAGTCCTTGATCGTATTCTTCTGAAGCTCAGTCAATGTATTTA
TGTTATATGCCTCGCCTGTAACATGAAAACTTAGCTCTAGCAGGAATGCA
ATCAAATCTGCTGAATCTATCCCACGCTCCTCCGAGCTAGTGATATATTC
TCTGATGATGTACCAAAGTTGTGCATTTGTATCCATTAGCAAGAATTGAA
AACCACTTTCAGTTAACCTAGGAGCTTCTCTGTCTCTTTGAGTCACAAGA
CCCCGCTGGAAAGTTTTCATCATGGAAGAACTGATGTTCGACGGCCTATC
AGTTTGAGATGAGTTGATAAGTTGCAGCAAGAAACACTCCCATTGCTCGA
GGGCAAAAGCCTCAAGCTCCTCTGAGCTCGGGAGCCTCACTGTGACATTC
GAAGGCATTGGTTCTCTTGGCAAAACTACACCGTAGACCAGGAGCTTGTT
GAGATTAGTTTGAAATATCGGATTCAATGTATAAGTGACATCCCCCTTCT
TCCTGGTCTCGGTGAATATTCTCAACTGAACCAAGCGATCAACAGCAACC
CGATGCTTGGAGGCCCCATCCGGCAGCACCCACTCCTCCATTGACTTGGA
GTTGACCGGAAACTCCACGCACAGCATTTGCAGCACGTATTTCTTAGCCA
ATGGCGGAAGAGACCTGAGAATGGCTTCGCAGATGAAGGAGTTGTCGTAG
AGCTTATCGAGCTTCATGGCGGGCAAGGCGGCCACCATGTCCATGAAGTT
CTTCGCTATTATCCTCACCTCAGGCATTTTCCACCGATGCTGATCGATTC
TAGGGTTCTACTCAAAAGATTTAAATTCTAGAGAACTCCAAATTCAAATG
AATTTGCAGATTCTGTTTATGCAGTCTTCAATGTCTGAGAGTCGGAGTGT
TTTTTATTTTTTTTGGCAATTTTGGTCTGAGAGAAATT
>CL13.Contig5_All
CTTGGTTTTTTATTTTGAATAAGATAACGACTTCCCACACTAAAATGATC
ATCCTTCAAAAAGCTTACTCACATTTACCTGCTAAGCCTACATGTGTTCT
CATGACTTCTTACATACATGATATGGGGTACCTGCTAGTTCAATCTAAAA
AAAGAAGGCACTAATCCCTCTTCTCTCTTTCATTTCTTTAAAAGATCTCA
TCTTTGTACAACATTTTCAGTCTCCAAGTGTGTAGGCAAATTCAGTAAAC
CCAGCAGAGAGATGTCGGCGCGGCATTAGCCTAACTCATGGGCAGAGCAC
ATTTCATTGAGCTGCCCTTTACTTTTTTTACAATAACAGCCTATCTATAA
TATTGCAAAAAGTAAGACTTATGCAAGTCATTTTTCAGCTATAACGAGAA
AACTCGTAATTAACAACTCCAGGTTCTGAATTGATCGTGATCTACTGCAC
TTAATGTTGCACAAAGTCTACCATGATTTCGTCATGTCAAGTTCTTCAAA
TTTAATACCACGAGGCATACTACTTTTGACCGGAAAGATATTCTCGCATG
TGAACATGGTTTTCAGACCTGACCACCAAACGCATCTTTTTTGAATCATC
TGGAGCCTCCCATAGCAAACCATTGTAGCTTCTCGCATAGTCAACAGCAC
CGTCAAAGAGATCCCTGGATGGAAATTCGTCGTATATATATGCATTAGTC
ATCTCAACTCTGTTTAGATCAGTTTCCCAGAGCCTAATCTGATCCGTGAC
ATTCTCAGGTACAGATGGTATCCTCTCCGCAACACGTGGATGTGCATTTT
GCTTTAGAAAAGAAATTATCTGTTCTGCAGTGATGCAATTGTCAAAAGCA
CCATACAAACTTTCTTTTGTTATTGCTCCAACTATAAGGTTTGGAAGTTG
ATATTCTACCCTTGCAAAAAGACGCAAAATTTCACAATGCAATTTAGATG
AGGAGTAGGCATACAGCCTAAAGTTTGTTTCCACAACTACAAATCCCTGT
TTCCTCGATGATGTGTCTGTCAAGCTCACAGAAAGATTAGTAGCTAGTTT
AGTAGGTATAAACCAACTCTCCTTCCTGCCCTGCTGAAGTTTGACCAATC
CCAAATCTGTGAAGTCCTTGATCGTATTCTTCTGAAGCTCAGTCAATGTA
TTTATGTTATATGCCTCGCCTGTAACATGAAAACTTAGCTCTAGCAGGAA
TGCAATCAAATCTGCTGAATCTATCCCACGCTCCTCCGAGCTAGTGATAT
ATTCTCTGATGATGTACCAAAGTTGTGCATTTGTATCCATTAGCAAGAAT
TGAAAACCACTTTCAGTTAACCTAGGAGCTTCTCTGTCTCTTTGAGTCAC
AAGACCCCGCTGGAAAGTTTTCATCATGGAAGAACTGATGTTCGACGGCC
TATCAGTTTGAGATGAGTTGATAAGTTGCAGCAAGAAACACTCCCATTGC
TCGAGGGCAAAAGCCTCAAGCTCCTCTGAGCTTGGGCGCCTCACTGTGAC
ATTCGAAGGCATTGGTTCTCTTGGCAAAACTACACTGCAGTCCATAGACC
AGAAGCTTCTTGAGATTAGTCTGAAATGTCGGATCCAATGTATACAGCAA
CTTGATGCTTGGAGGCCCCATCCGGCAGCACCCACTCCTCCATTGACTTG
GGAGTTGACCGGAAACTCCACGCACAGCATTTGCAGCACGTATTTCTTAG
CCAATGGCGAAAAAGTACTGCCATAATGCCATATAATTGTGCAACATTTT
TCTCCTATTTTATTCTCTTATTTCAAGAGAAATGGAGAAGTAAATTTTTC
ATAAAAGACAGAACGCACTTTGAAACATACTATATACTAAATTTTTAATT
TAGCAAGGACGTTGAAATGGACCAAATTATCTTTCATAGATTAAAAAGGG
ATCCAGTTACAGTTCACATTTTGAAGGCTTTCTTCCCCGTCAAAAATTAA
GGAAACCCAGATGTTAGTTGATGTGAAAGGATTCTGCAGGCTATTCAGCT
AACTTAGGTGTTGGTATTCATATTATTGTATAACTAGATCTCTGTCTCTG
ACTATGCGGAAGTTCCAAGTATGTCTTCAGACGTTGCTTTGGATTCAAAA
AGTGGTGAGGCTGGCTTTGGTACAGGGGGAGGCTTAGGTGGCCTGTTTGG
GCGAACTTTGTCGGCTATGTCTGGAGGTTTATCAAACTTGTACCCACAGC
CAGATACGCAAGCATGAAAACACTCCTCTGAGTACCTTTCAACTCCAGGA
GAACGGTCAATGCAAGCACTCCATTGTTGATCCTTCAAGACAGGATCCTT
GTAACATATCTCAGTGCACTCCTCCAAGCATTGTTCCCAAGTCTCTCCAT
CAGCGTCGCACCCTTTTTTGCAGAAGACTCGCCATGGAATCTGCATAAGA
GTAGAGTACTTGTGCGTGCATTCGTGATTGCAGGGAGGACCCCATTGATG
CCCCCGTATCATTCTCTCTGTCGCTTCCTAAAGTTCCTATCTCCAACTCC
CCCGGGGGTTCATTGAGTTGAGGGCAACTCTAACTTCACCGGCTCTCCTT
TCATCATCTCTTACAACTCCACGTGTCTCAACCCCATTTGGCTGTCATAT
CCATAGACCTAAAACCCCTCCTATTGGTCAAGAGAGACAGTGAGAGAGTT
CATCGGAAAACATGGAGGCGCTGCAATGGAGGCTCTTCCCGCTGCTCACA
CTACTCCTCTCTTTCTTACTCTTCTTCTTCTTCCAATACTCACCCACGCT
AAATCAGAAGCAATGCAGCCTGCTTCCTTACCAACATTATTGGATTGCAA
GCAAGCGCATTGTGACACCTCAAGGGGTTATTTCTGGACTAGTTGAGGTG
AAGGAGGGGAAGATTGTCTCCATTGTTAAAGAAGAGGAAAAGGATGGGAA
AACCAAGTCGGAGAATCTAATTGATTATGGAGATGCTGTTGTCATGCCTG
GCTTGATTGATGTGCATGCACATCTTGATGATCCTGGACGAAGTGAGTGG
GAAGGATTTCCATCAGGGACTAAAGCTGCTGCTGCCGGTGGTATAACAAC
CTTGGTTGACATGCCTCTAAATAGCTTTCCTTCCACTGTCTCTAGAGAGA
CTTTGGAGCTCAAGCTTAAGGCTGCTGAGAGCAGAATATATGTTGATGTT
GGTTTCTGGGGAGGCCTTGTTCCTGAAAATGCATTCAACAAATCTGTTCT
TGAGGATCTCTTAAATGCCGGTGCTCTTGGTTTGAAGTCTTTCATGTGTC
CATCAGGGATCAATGACTTTCCTATGACAAATAGCAGTCATATTAAGGAG
GGTCTGTCTGTACTGGCAAAATATCGAAGGCCTTTACTTGTACATGCAGA
GAAACAACCTGATCCTGCAACTAACTTGGATATCGAAGATATTAGTAATG
ATGCTCGTTCTTATTCGACATATCTCAAAACCAGGCCACCATCATGGGAA
GAGGCAGCTATAAAGGACCTCGTTACCTTGACAAAGGACACAAGGATTGG
TGCTCCTGCAGAAGGAGCTCATCTTCATATTGTGCACTTGTCTGACTCAA
GCTCTTCATTAGATCTTATTAAGGAAGCAAAAAGAGGAGGTGACAGTTTA
ACTGTTGAGACGTGCCCCCACTACTTAGCTTTCTCAGCAGAAGAGATTCG
GGATGGAGATACTCGTTTTAAGTGTTCTCCACCCATCCGTGATGCTGTTA
ATAAGGAAAAACTGTGGACAGCTTTAGTGGAAGGGGAACTTGACATGTTG
AGCTCTGATCATTCACCAACAACGCCAGAGCTGAAGCGTCTGGATGATGG
TGACTTTTTAAAGGCTTGGGGTGGCATCTCGTGTTTGCAGTTTGTTCTTC
CTGTGACATGGTCGTATGGCCAGAAATATGGAGTAACTTTAGAACAGATG
GCTCTATGGTGGAGTGAAAGGCCGGCCAAGCTTGCTGGACAAAAACTAAA
GGGGGCAATTGCAATTGGAAACTATGCAGATATCGTAGTATGGAATCCAG
ATGTTGATTTTGACCTTGATGATAGCCATCATGTATACATTAAGCATCCG
AGTATTTCAGCCTACATGGGAACAAAGTTATCTGGAAAAGTCTCAGCTAC
TTTTGTTAGAGGAAACCTTGTCTTCAAAGAAGGAAATCATGCTCCTGCAG
CCTGTGGTGTTCCGATTCTCGCCAAAGAACAACTCTAACGTGATTACCAA
GTGGCTCACTTATACAAGTCTTGGCACTACTGGTCTCATTGTTTCATCCT
TAACTCTAGCGCATTCTGATATAGTACCTGTTCATATAAGATAGCTCTGA
ATAAGTCCACAAGAATGAGAATCGATATCCAGCTTGATTCCTATCAGAAT
CACCTTTCGGCTATCACTAACAATACTGTATGATAGCGTATGGGTCACTG
TTAAACATTGATTTGATGCCATCTCCAGGCAGTGTAAATAGTGCTTTCCC
AAATATGTAATCGACAATTCGATGTAAAATTTGATATAGAATCCA
>CL13.Contig6_All
CTTGGTTTTTTATTTTGAATAAGATAACGACTTCCCACACTAAAATGATC
ATCCTTCAAAAAGCTTACTCACATTTACCTGCTAAGCCTACATGTGTTCT
CATGACTTCTTACATACATGATATGGGGTACCTGCTAGTTCAATCTAAAA
AAAGAAGGCACTAATCCCTCTTCTCTCTTTCATTTCTTTAAAAGATCTCA
TCTTTGTACAACATTTTCAGTCTCCAAGTGTGTAGGCAAATTCAGTAAAC
CCAGCAGAGAGATGTCGGCGCGGCATTAGCCTAACTCATGGGCAGAGCAC
ATTTCATTGAGCTGCCCTTTACTTTTTTTACAATAACAGCCTATCTATAA
TATTGCAAAAAGTAAGACTTATGCAAGTCATTTTTCAGCTATAACGAGAA
AACTCGTAATTAACAACTCCAGGTTCTGAATTGATCGTGATCTACTGCAC
TTAATGTTGCACAAAGTCTACCATGATTTCGTCATGTCAAGTTCTTCAAA
TTTAATACCACGAGGCATACTACTTTTGACCGGAAAGATATTCTCGCATG
TGAACATGGTTTTCAGACCTGACCACCAAACGCATCTTTTTTGAATCATC
TGGAGCCTCCCATAGCAAACCATTGTAGCTTCTCGCATAGTCAACAGCAC
CGTCAAAGAGATCCCTGGATGGAAATTCGTCGTATATATATGCATTAGTC
ATCTCAACTCTGTTTAGATCAGTTTCCCAGAGCCTAATCTGATCCGTGAC
ATTCTCAGGTACAGATGGTATCCTCTCCGCAACACGTGGATGTGCATTTT
GCTTTAGAAAAGAAATTATCTGTTCTGCAGTGATGCAATTGTCAAAAGCA
CCATACAAACTTTCTTTTGTTATTGCTCCAACTATGAGGTTTGGAAGTTG
ATATTCTACCCTTGCAAAAAGACGCAAAATTTCACAATGCAATTTAGATG
AGGAGTAGGCATACAGCCTAAAGTTTGTTTCCACAACTACAAATCCCTGT
TTCCTCGATGATGTGTCTGTCAAGCTCACAGAAAGATTAGTAGCTAGTTT
AGTAGGTATAAACCAACTCTCCTTCCTGCCCTGCTGAAGTTTGACCAATC
CCAAATCTGTGAAGTCCTTGATCGTATTCTTCTGAAGCTCAGTCAATGTA
TTTATGTTATATGCCTCGCCTGTAACATGAAAACTTAGCTCTAGCAGGAA
TGCAATCAAATCTGCTGAATCTATCCCACGCTCCTCCGAGCTAGTGATAT
ATTCTCTGATGATGTACCAAAGTTGTGCATTTGTATCCATTAGCAAGAAT
TGAAAACCACTTTCAGTTAACCTAGGAGCTTCTCTGTCTCTTTGAGTCAC
AAGACCCCGCTGGAAAGTTTTCATCATGGAAGAACTGATGTTCGACGGCC
TATCAGTTTGAGATGAGTTGATAAGTTGCAGCAAGAAACACTCCCATTGC
TCTAGGGCAAAAGCCTCAAGCTCCTCTGAGCTCGGGAGCCTCACTGTGAC
ATTCGAAGGCATTGGTTCTCTTGGTAAAACTACACCGTAGACCAGGAGCT
TGTTGAGATTAGTTTGAAATATCGGATTCAATGTATAAGTGACATCCCCC
TTCTTCCTGGTCTCGGTGAATATTCTCAACTGAACCAAGCGATCAACAGC
AACCCGATGCTTGGAGGCCCCATCCGGCAGCACCCACTCCTCCATTGACT
TGGAGTTGACCGGAAACTCCACGCACAGCATTTGCAGCACGTATTTCTTT
GCCAAGGGCGGAAGAGACCTGAGAATGGCTTCGCAGATGAAGGAGTTGTC
GTAGAGCTTATCGAGCTTCATGGCGGGCAAGGCGGCCACCATGTCCATGA
AGTTCTTCGCTATTATCCTCACCTCAGGCATTTTCCGCCGATGCTGATCG
ATTCTAGGGTTCTACTCAAAAGATTTAAATTCTAGAGAACTCCAAATTCA
AATGAATTTGCAGATTCTGTTTATGCAGTCTTCAATGTCTGAGAGTCGGA
GTGTTTTTTATTTTTTTTGGCAATTTTGGTCTGAGAGAAATTGGAGGGTG
CGGCCACCATGTCCATGAAGTT
>CL13.Contig7_All
GGGATCACAGTTCGCATTTTGCCGTCAAAAAATATGGGCACCCAGATGTT
AGTTGATGTGAGAGGATTCTGCAGACTATTCAGCTAACTATGTTGGTATT
CATATTGTTGTATAATTAGATCTCTGTCTGTGACTATGCGGAAGTCCCAA
GTATGTCTTCAGCCGTTGCTTTGGATTCAACAAGTGGTGAGGCTGGCTTT
GGTACAGGGGGAGGCTTCGGTGGCCTGTTTGGGCGAACTTTATCAGCTAT
GTCTGGAGGTTTGTCAAACTTGTAACCACAGCCAGATACACAAGCGTGAA
AGCACTCCTCTGAGTACCTTTCAACTCCAGGAGAACGGTCAATGCAAGCA
CTCCATTGTTGATCCTTCAAGACAGGATCCTTGTAACATATCTCATTGCA
CTCCTCCAAGCATTCTTCCCATGTCTCTCCATCAGCGTCGCATCCTTTTT
TGCAAAAGACTCGCCATGGAATCTGCATAAGGGCGGAGTACTTGTGCGTG
CATTCATGATTGCAGGGAGGACCCCATTGATGCGGTATCATCGTCTTTCT
TTCTCTCTCTCTCTTCCTTCTCTGTGATTCTCTCTGTGAATAATGCAGCG
GTGGAAATGGAGAGAGGGATAGGTCTATATATGGAAGAGGGTAGTTTGGT
AAATCTTTGGGGTCTAGACCGGACGTGGGCCGGGTTCATTAGCAAAATGG
GCGGTTCCGGCGTCGA
>CL13.Contig8_All
CTTGGTTTTTTATTTTGAATAAGATAACGACTTCCCACACTAAAATGATC
ATCCTTCAAAAAGCTTACTCACATTTACCTGCTAAGCCTACATGTGTTCT
CATGACTTCTTACATACATGATATGGGGTACCTGCTAGTTCAATCTAAAA
AAAGAAGGCACTAATCCCTCTTCTCTCTTTCATTTCTTTAAAAGATCTCA
TCTTTGTACAACATTTTCAGTCTCCAAGTGTGTAGGCAAATTCAGTAAAC
CCAGCAGAGAGATGTCGGCGCGGCATTAGCCTAACTCATGGGCAGAGCAC
ATTTCATTGAGCTGCCCTTTACTTTTTTTACAATAACAGCCTATCTATAA
TATTGCAAAAAGTAAGACTTATGCAAGTCATTTTTCAGCTATAACGAGAA
AACTCGTAATTAACAACTCCAGGTTCTGAATTGATCGTGATCTACTGCAC
TTAATGTTGCACAAAGTCTACCATGATTTCGTCATGTCAAGTTCTTCAAA
TTTAATACCACGAGGCATACTACTTTTGACCGGAAAGATATTCTCGCATG
TGAACATGGTTTTCAGACCTGACCACCAAACGCATCTTTTTTGAATCATC
TGGAGCCTCCCATAGCAAACCATTGTAGCTTCTCGCATAGTCAACAGCAC
CGTCAAAGAGATCCCTGGATGGAAATTCGTCGTATATATATGCATTAGTC
ATCTCAACTCTGTTTAGATCAGTTTCCCAGAGCCTAATCTGATCCGTGAC
ATTCTCAGGTACAGATGGTATCCTCTCCGCAACACGTGGATGTGCATTTT
GCTTTAGAAAAGAAATTATCTGTTCTGCAGTGATGCAATTGTCAAAAGCA
CCATACAAACTTTCTTTTGTTATTGCTCCAACTATAAGGTTTGGAAGTTG
ATATTCTACCCTTGCAAAAAGACGCAAAATTTCACAATGCAATTTAGATG
AGGAGTAGGCATACAGCCTAAAGTTTGTTTCCACAACTACAAATCCCTGT
TTCCTCGATGATGTGTCTGTCAAGCTCACAGAAAGATTAGTAGCTAGTTT
AGTAGGTATAAACCAACTCTCCTTCCTGCCCTGCTGAAGTTTGACCAATC
CCAAATCTGTGAAGTCCTTGATCGTATTCTTCTGAAGCTCAGTCAATGTA
TTTATGTTATATGCCTCGCCTGTAACATGAAAACTTAGCTCTAGCAGGAA
TGCAATCAAATCTGCTGAATCTATCCCACGCTCCTCCGAGCTAGTGATAT
ATTCTCTGATGATGTACCAAAGTTGTGCATTTGTATCCATTAGCAAGAAT
TGAAAACCACTTTCAGTTAACCTAGGAGCTTCTCTGTCTCTTTGAGTCAC
AAGACCCCGCTGGAAAGTTTTCATCATGGAAGAACTGATGTTCGACGGCC
TATCAGTTTGAGATGAGTTGATAAGTTGCAGCAAGAAACACTCCCATTGC
TCGAGGGCAAAAGCCTCAAGCTCCTCTGAGCTCGGGAGCCTCACTGTGAC
ATTCGAAGGCATTGGTTCTCTTGGCAAAACTACACCGTAGACCAGGAGCT
TGTTGAGATTAGTTTGAAATATCGGATTCAATGTATAAGTGACATCCCCC
TTCTTCCTGGTCTCGGTGAATATTCTCAACTGAACCAAGCGATCAACAGC
AACCCGATGCTTGGAGGCCCCATCCGGCAGCACCCACTCCTCCATTGACT
TGGGAGTTGACCGGAAACTCCACGCACAGCATTTGCAGCACGTATTTCTT
AGCCAATGGCGAAAAAGTACTGCCATAATGCCATATAATTGTGCAACATT
TTTCTCCTATTTTATTCTCTTATTTCAAGAGAAATGGAGAAGTAAATTTT
TCATAAAAGACAGAACGCACTTTGAAACATACTATATACTAAATTTTTAA
TTTAGCAAGGACGTTGAAATGGACCAAATTATCTTTCATAGATTAAAAAG
GGATCCAGTTACAGTTCACATTTTGAAGGCTTTCTTCCCCGTCAAAAATT
AAGGAAACCCAGATGTTAGTTGATGTGAAAGGATTCTGCAGGCTATTCAG
CTAACTTAGGTGTTGGTATTCATATTATTGTATAACTAGATCTCTGTCTC
TGACTATGCGGAAGTTCCAAGTATGTCTTCAGACGTTGCTTTGGATTCAA
AAAGTGGTGAGGCTGGCTTTGGTACAGGGGGAGGCTTAGGTGGCCTGTTT
GGGCGAACTTTGTCGGCTATGTCTGGAGGTTTATCAAACTTGTACCCACA
GCCAGATACGCAAGCATGAAAACACTCCTCTGAGTACCTTTCAACTCCAG
GAGAACGGTCAATGCAAGCACTCCATTGTTGATCCTTCAAGACAGGATCC
TTGTAACATATCTCAGTGCACTCCTCCAAGCATTGTTCCCAAGTCTCTCC
ATCAGCGTCGCACCCTTTTTTGCAAAAGACTCGCCATGGAATCTGCATAA
GGGCGGAGTACTTGTGCGTGCATTCATGATTGCAGGGAGGACCCCATTGA
TGCGGTATCATCGTCTTTCTTTCTCTCTCTCTTCCTTCTCTGTGATTCTC
TCTGTGAATAATGCAGCGGTGGGGGTTTGTCAAACTTGTAACCACAGCCA
GATACACAAGCGTGAAAGCACTCCTCTGAGTACCTTTCAACTCCAGGAGA
ACGGTCAATGCAAGCACTCCATTGTTGATCCTTCAAGACAGGATCCTTGT
AACATATCTCATTGCACTCCTCCAAGCATTCTTCCCATGTCTCTCCATCA
GCGTCGCATCCTTTTTTGCAAAAGACTCGCCA
>CL14.Contig1_All
GCAAGTAAAGCTAAAATGCCGTCAATGCGCGAGCTCTACCAGACGGTCCA
AAGGCACCGATGAAAGTTTTTGGAGATGAAGTGTGTGCAATTTGTAACAA
GTACACTAGCTTTGCCCTGAATGACGTAAGAGATGGTTATATGATGAGCG
ATTGTTACGAAATCCAATCGTTTTGAGACGGATGCACAATGGAGCTGACC
TTGGCCTTCTCAAATTACAAGTAGCACATTGTTGATTTTTTTTTTTTTTG
AAGACTATTGTTGATTTCTTAGTGTGTGTTGGAGAGATTTTTTCAAGTTT
TCCAACTTTTGCCACTTAATGTATATTTCGGAACTTATCCACCAATGTTG
TTCTTTGCTGTCTTAGAGGTTGATTTCATGGATGTTGTCACGAGTCCAGA
GGTGATGGTTGGTTATAAGTGTGTTGTTCGTGTTGTATCGATTTTGCCAT
GCCGGGCAATGGACTATCACTTTCCTGTCGGAATTTGTAAGATCAGACTA
ACTCTAGAGGACCCAACTACCAGAATTCATGCCTTTTTGTATGCTGAAGA
TGGGCTGAAGTTTTTCGAAGGATCTTCATCTGATGAAGTATTGAGTGGAA
TGCGAAATGCACTGTTAGGAGCTGCTGCAAATATTGATGGAGATGAAGGA
GAGGATACTCCTCGAAACCCACCTTGGGTGCAAGTTTGTTTGAGGGTGAA
ATGTGAAACTGAAGACGTTTTAGAGAGCAGAGAGTACATGGTATTTGGAA
CAAAGCTTAGAGCTTAGAGACTGACTTATATGTACAACTTATGTACTTAG
GAAGAGAAAATACGTGTATATACAACTCATGTAACTGATTTTGCATCTAA
TATGTATATATATATTCCAG
>CL14.Contig2_All
CTGGAATATATATATACATATTAGATGCAAAATCAGTTACATGAGTTGTA
TATACACGTATTTTCTCTTCCTAAGTACATAAGTTGTACATATAAGTCAG
TCTCTAAGCTCTAAGCTTTGTTCCAAATACCATGTACTCTCTGCTCTCTA
AAACGTCTTCAGTTTCACATTTCACCCTCAAACAAACTTGCACCCAAGGT
GGGTTTCGAGGAGTATCCTCTCCTTCATCTCCATCAATATTTGCAGCAGC
TCCTAACAGTGCATTTCGCATTCCACTCAATACTTCATCAGATGAAGATC
CTTCGAAAAACTTCAGCCCATCTTCAGCATACAAAAAGGCATGAATTCTG
GTAGTTGGGTCCTCTAGAGTTAGTCTGATCTTACAAATTCCGACAGGAAA
GTGATAGTCCATTGCCCGGCATGGCAAAATCGATACAACACGAACAACAC
ACTTATAACCAACCATCACCTCTGGACTCGTGACAACATCCATGAAATCA
ACCTCTAAGACAGCAAAGAACAACATTGATGGATAAGTTCCGAAATATAC
ATCAAGTGGCAAAAGTTGGAAAACTTGAAAAAATCTCTCCAACACTAAGA
AATCAACAATGCAGCTCCATTGTGCATCTGTCTCAAAACGATTGGATTTT
GTACCAATCACTATAACCTGACCAATATGTAACTATTTTAGCAAGTTGTT
GCAGCCAAACAATGCAAATACATAGCACTATGACAAAAATGTGCATCTAA
AAACCTTTGTGGCTCAGGTTTGAATTGATCCCCATTTGATGCAAAACAAA
TCCTAGAGTATTGAGTCAATACAACACACCATAGCCCATCATGCAATTCA
CACTGAATTTGTAAGTTATACCGAAGTCCCAGTTATGAACAAAGAAAGTC
AAGCTCATATCTTGAGATCACCCTTAAAACGGTCCCTAAAGACGGAAAGC
TACATTCAATATCTCTCGCTAAGGAAAAAGATTCCAAATGTAGAGCTAAT
GGCTGATCCGTCTCCTATGAGAGACTGCGATTCAAAGGAGATGGATCAGC
CATTGGCTCTACAATTATCTTTTTCTTTAGATAGAGATGTTGTATGTAGC
TTTCTGACTTTAGGAACCTCTTAAGGGTGATATCTCAAGATATTGAGCTT
GACTTCCTTACTTGGGACTTGGGTAAAACATACAGATTTGATGTGTGAAT
TTTGGGCGTCCACCATTACCATCTCTTATGTCATTCAGGGCAAAGCTAGT
GTACTTGAAACAAATTGCACACACTTCATCTCCAAAAACTTTCATCGGTG
CCTTTGGACCGTCTGGTAGAGCTCGCGCATTGACGGCATTTTAGCTTTAC
TTGCT
>CL14.Contig3_All
GCAAGTAAAGCTAAAATGCCGTCAATGCGCGAGCTCTACCAGACGGTCCA
AAGGCACCGATGAAAGTTTTTGGAGATGAAGTGTGTGCAATTTGTAACAA
GTACACTAGCTTTGCCCTGAATGACGTAAGAGATGGTAATGTTCCTTATC
AGCGATGGAGCTGAAAGTCACTGGACGCCCAAAATTCACACATCAAATCT
GTATGTTTTCCCAAGTCCCAAGTAAGGGAGGCAGTATATCTTGAGATATC
ACCATTAAGAGGATCCTGAAGTCGGAAAGCTACATACAACATCTCTATCT
AAAGAAAAAGATAATTGTAGAGCCAATGGTTGATCCATCTCCTTTGAATC
GCAGTCTCTCAGAGGAGACGGATCAGCCATTAGCTCTACATTTGGAATCT
TTTTCCTTAGCAAGAGATATTGAATGTAGCTTTCCGTCTTTAGGGACCGT
TTTAAGGGTGATCTCAAGATATGAGCTTGACTTTCTTTGTTGAGAACTGG
GACTTGGGTATAACTTACAAATCCGGTGTGAATTGCATGATGGACATGGC
GTGTTGTATTGACTCAATACTCTACGATTTGTTTTGCATCAAATGGGGAT
CGATTCAAACCTGAGCCACACAGGTTATATGATGAGCGATTGTTACGAAA
TCCAATCGTTTTGAGACGGATGCACAATGGAGCTGACCTTGGCCTTCTCA
AATTACAAGTAGCACATTGTTGATTTTTTTTTTTTTTGAAGACTATTGTT
GATTTCTTAGTGTGTGTTGGAGAGATTTTTTCAAGTTTTCCAACTTTTGC
CACTTAATGTATATTTCGGAACTTATCCACCAATGTTGTTCTTTGCTGTC
TTAGAGGTTGATTTCATGGATGTTGTCACGAGTCCAGAGGTGATGGTTGG
TTATAAGTGTGTTGTTCGTGTTGTATCGATTTTGCCATGCCGGGCAATGG
ACTATCACTTTCCTGTCGGAATTTGTAAGATCAGACTAACTCTAGAGGAC
CCAACTACCAGAATTCATGCCTTTTTGTATGCTGAAGATGGGCTGAAGTT
TTTCGAAGGATCTTCATCTGATGAAGTATTGAGTGGAATGCGAAATGCAC
TGTTAGGAGCTGCTGCAAATATTGATGGAGATGAAGGAGAGGATACTCCT
CGAAACCCACCTTGGGTGCAAGTTTGTTTGAGGGTGAAATGTGAAACTGA
AGACGTTTTAGAGAGCAGAGAGTACATGGTATTTGGAACAAAGCTTAGAG
CTTAGAGACTGACTTATATGTACAACTTATGTACTTAGGAAGAGAAAATA
CGTGTATATACAACTCATGTAACTGATTTTGCATCTAATATGTATATATA
TATTCCAG
>CL14.Contig4_All
CTGGAATATATATATACATATTAGATGCAAAATCAGTTACATGAGTTGTA
TATACACGTATTTTCTCTTCCTAAGTACATAAGTTGTACATATAAGTCAG
TCTCTAAGCTCTAAGCTTTGTTCCAAATACCATGTACTCTCTGCTCTCTA
AAACGTCTTCAGTTTCACATTTCACCCTCAAACAAACTTGCACCCAAGGT
GGGTTTCGAGGAGTATCCTCTCCTTCATCTCCATCAATATTTGCAGCAGC
TCCTAACAGTGCATTTCGCATTCCACTCAATACTTCATCAGATGAAGATC
CTTCGAAAAACTTCAGCCCATCTTCAGCATACAAAAAGGCATGAATTCTG
GTAGTTGGGTCCTCTAGAGTTAGTCTGATCTTACAAATTCCGACAGGAAA
GTGATAGTCCATTGCCCGGCATGGCAAAATCGATACAACACGAACAACAC
ACTTATAACCAACCATCACCTCTGGACTCGTGACAACATCCATTAAGGTA
TGAAATTCACAATCATCATCAAAATCAACCTCTGTAATTCGAGAAGGCCA
AGGTAAGCTCCATTGTGGCATCCGTCTTAAGCTTCTTGGACTTCGTGATA
ATCGCTCATCATATAACCTTTGCGGCTCAGGTCTGATTTGGTCCCCATAC
GAGGCAAAACGAATTCTAGAGTATTGAGTCAATACAACACGCCATGTCCA
TCATGCAATTCACACCGGATTTGTAAGTTATACCCAAGTCCCAGTTCTCA
ACAAAGAAAGTCAAGCTCATATCTTGAGATCACCCTTAAAACGGTCCCTA
AAGACGGAAAGCTACATTCAATATCTCTTGCTAAGGAAAAAGATTCCAAA
TGTAGAGCTAATGGCTGATCCGTCTCCTCTGAGAGACTGCGATTCAAAGG
AGATGGATCAACCATTGGCTCTACAATTATCTTTTTCTTTAGATAGAGAT
GTTGTATGTAGCTTTCTGACTTTAGGAACCTCTTAAGGGTGATATCTCAA
GATATTGAGCTTGACTTCCTTACTTGGGACTTGGGTAAAACATACAGATT
TGATGTGTGAATTTTGGGCGTCCACCATTACCATCTCTTATGTCATTCAG
GGCAAAGCTAGTGTACTTGAAACAAATTGCACACACTTCATCTCCAAAAA
CTTTCATCGGTGCCTTTGGACCGTCTGGTAGAGCTCGCGCATTGACGGCA
TTTTAGCTTTACTTGCT
>CL14.Contig5_All
GGAGTGTGTAATACAATTGTAAAAGGAAGGAAGATGATTTTTAAAAACAA
TTAGAATCTCAATAAGTATGGATGTGGCAATGAAAACAAATTGTGAGATT
AACAAGACACCTCTGGACTCGTGACAACATCCATGAAATCAACCTCTAAG
ACAGCAAAGAACAACATTGGTGGATAAGTTCCGAAATATACATTAAGTGG
CAAAAGTTGGAAAACTTGAAAAAATCTCTCCAACACACACTAAGAAATCA
ACAATAGTCTTCAAAAAAAAAAAAAATCAACAATGTGCTACTTGTAATTT
GAGAAGGCCAAGGTCAGCTCCATTGTGCATCCGTCTCAAAACGATTGGAT
TTCGTAACAATCGCTCATCATATAACCTGTGTGGCTCAGGTTTGAATCGA
TCCCCATTTGATGCAAAACAAATCGTAGAGTATTGAGTCAATACAACACG
CCATGTCCATCATGCAATTCACACCGGATTTGTAAGTTATACCCAAGTCC
CAGTTCTCAACAAAGAAAGTCAAGCTCATATCTTGAGATCACCCTTAAAA
CGGTCCCTAAAGACGGAAAGCTACATTCAATATCTCTTGCTAAGGAAAAA
GATTCCAAATGTAGAGCTAATGGCTGATCCGTCTCCTCTGAGAGACTGCG
ATTCAAAGGAGATGGATCAACCATTGGCTCTACAATTATCTTTTTCTTTA
GATAGAGATGTTGTATGTAGCTTTCCGACTTCAGGATCCTCTTAATGGTG
ATATCTCAAGATATACTGCCTCCCTTACTTGGGACTTGGGAAAACATACA
GATTTGATGTGTGAATTTTGGGCGTCCAGTGACTTTCAGCTCCATCGCTG
ATAAGGAACATTACCATCTCTTACGTCATTCAGGGCAAAGCTAGTGTACT
TGTTACAAATTGCACACACTTCATCTCCAAAAACTTTCATCGGTGCCTTT
GGACCGTCTGGTAGAGCTCGCGCATTGACGGCATTTTAGCTTTACTTGCT
>CL14.Contig6_All
AGCAAGTAAAGCTAAAATGCCGTCAATGCGCGAGCTCTACCAGACGGTCC
AAAGGCACCGATGAAAGTTTTTGGAGATGAAGTGTGTGCAATTTGTTTCA
AGTACACTAGCTTTGCCCTGAATGACATAAGAGATGGTAATGGTGGACGC
CCAAAATTCACACATCAAATCTGTATGTTTTACCCAAGTCCCAAGTAAGG
AAGTCAAGCTCAATATCTTGAGATATCACCCTTAAGAGGTTCCTAAAGTC
AGAAAGCTACATACAACATCTCTATCTAAAGAAAAAGATAATTGTAGAGC
CAATGGTTGATCCATCTCCTTTGAATCGCAGTCTCTCAGAGGAGACGGAT
CAGCCATTAGCTCTACATTTGGAATCTTTTTCCTTAGCAAGAGATATTGA
ATGTAGCTTTCCGTCTTTAGGGACCGTTTTAAGGGTGATCTCAAGATATG
AGCTTGACTTTCTTTGTTGAGAACTGGGACTTGGGTATAACTTACAAATC
CGGTGTGAATTGCATGATGGACATGGCGTGTTGTATTGACTCAATACTCT
ACGATTTGTTTTGCATCAAATGGGGATCGATTCAAACCTGAGCCACACAG
GTTATATGATGAGCGATTGTTACGAAATCCAATCGTTTTGAGACGGATGC
ACAATGGAGCTGACCTTGGCCTTCTCAAATTACAAGTAGCACATTGTTGA
TTTTTTTTTTTTTTGAAGACTATTGTTGATTTCTTAGTGTGTGTTGGAGA
GATTTTTTCAAGTTTTCCAACTTTTGCCACTTAATGTATATTTCGGAACT
TATCCACCAATGTTGTTCTTTGCTGTCTTAGAGGTTGATTTCATGGATGT
TGTCACGAGTCCAGAGGTGTCTTGTTAATATCACAATTTGTTTTCATTGC
CACATCCATACTTATTGAGAT
>CL14.Contig7_All
CTGGAATATATATATACATATTAGATGCAAAATCAGTTACATGAGTTGTA
TATACACGTATTTTCTCTTCCTAAGTACATAAGTTGTACATATAAGTCAG
TCTCTAAGCTCTAAGCTTTGTTCCAAATACCATGTACTCTCTGCTCTCTA
AAACGTCTTCAGTTTCACATTTCACCCTCAAACAAACTTGCACCCAAGGT
GGGTTTCGAGGAGTATCCTCTCCTTCATCTCCATCAATATTTGCAGCAGC
TCCTAACAGTGCATTTCGCATTCCACTCAATACTTCATCAGATGAAGATC
CTTCGAAAAACTTCAGCTAGAAAGAAAAAAAAGAATAATTACTATGAAAA
CATCATTTTTAGACATACAAATGATATTATTAATAAATTATTACCCCATC
TTCAGCATACAAAAAGGCATGAATTCTGGTAGTTGGGTCCTCTAGAGTTA
GTCTGATCTTACAAATTCCGACAGGAAAGTGATAGTCCATTGCCCGGCAT
GGCAAAATCGATACAACACGAACAACACACTTATAACCAACCATCACCTC
TGGACTCGTGACAACATCCATGAAATCAACCTCTAAGACAGCAAAGAACA
ACATTGATGGATAAGTTCCGAAATATACATCAAGTGGCAAAAGTTGGAAA
ACTTGAAAAAATCTCTCCAACACTAAGAAATCAACAATGCAGCTCCATTG
TGCATCTGTCTCAAAACGATTGGATTTTGTACCAATCACTATAACCTGAC
CAATATGTAACTATTTTAGCAAGTTGTTGCAGCCAAACAATGCAAATACA
TAGCACTATGACAAAAATGTGCATCTAAAAACCTTTGTGGCTCAGGTTTG
AATTGATCCCCATTTGATGCAAAACAAATCCTAGAGTATTGAGTCAATAC
AACACACCATAGCCCATCATGCAATTCACACTGAATTTGTAAGTTATACC
GAAGTCCCAGTTATGAACAAAGAAAGTCAAGCTCATATCTTGAGATCACC
CTTAAAACGGTCCCTAAAGACGGAAAGCTACATTCAATATCTCTTGCTAA
GGAAAAAGATTCCAAATGTAGAGCTAATGGCTGATCCGTCTCCTCTGAGA
GACTGCGATTCAAAGGAGATGGATCAACCATTGGCTCTACAATTATCTTT
TTCTTTAGATAGAGATGTTGTATGTAGCTTTCTGACTTTAGGAACCTCTT
AAGGGTGATATCTCAAGATATTGAGCTTGACTTCCTTACTTGGGACTTGG
GTAAAACATACAGATTTGATGTGTGAATTTTGGGCGTCCACCATTACCAT
CTCTTATGTCATTCAGGGCAAAGCTAGTGTACTTGAAACAAATTGCACAC
ACTTCATCTCCAAAAACTTTCATCGGTGCCTTTGGACCGTCTGGTAGAGC
TCGCGCATTGACGGCATTTTAGCTTTACTTGCT
>CL14.Contig8_All
CTGGAATATATATATACATATTAGATGCAAAATCAGTTACATGAGTTGTA
TATACACGTATTTTCTCTTCCTAAGTACATAAGTTGTACATATAAGTCAG
TCTCTAAGCTCTAAGCTTTGTTCCAAATACCATGTACTCTCTGCTCTCTA
AAACGTCTTCAGTTTCACATTTCACCCTCAAACAAACTTGCACCCAAGGT
GGGTTTCGAGGAGTATCCTCTCCTTCATCTCCATCAATATTTGCAGCAGC
TCCTAACAGTGCATTTCGCATTCCACTCAATACTTCATCAGATGAAGATC
CTTCGAAAAACTTCAGCCCATCTTCAGCATACAAAAAGGCATGAATTCTG
GTAGTTGGGTCCTCTAGAGTTAGTCTGATCTTACAAATTCCGACAGGAAA
GTGATAGTCCATTGCCCGGCATGGCAAAATCGATACAACACGAACAACAC
ACTTATAACCAACCATCACCTCTGGACTCGTGACAACATCCATTAAGGTA
TGAAATTCACAATCATCATCAAAATCAACCTCTGTAATTCGAGAAGGCCA
AGGTAAGCTCCATTGTGGCATCCGTCTTAAGCTTCTTGGACTTCGTGATA
ATCGCTCATCATATAACCTTTGCGGCTCAGGTCTGATTTGGTCCCCATAC
GAGGCAAAACGAATTCTAGAGTATTGAGTCAATACAACACGCCATAGCCC
GTCGTACAATTCACACAACAAATTTGAAAGTTTTATCCAACCGCCAGTTT
TGAACAAAGGGAGGAAGTCTGGCTCAATATCTTGAGTTATCACTCTCAAA
ACAGTTCCTAAAGTCGGAAAGCTGCGTACAACATCTCTTGCTAAAGAAAA
GGTTTCCACATGTAGAGCCAATGGTTGATGCATCTCCTCTGAGAGCTTTT
TGTGAATGTTGGCAGGAGGAGCATCACTTCCATCCCAAACAAATGCCGTC
CACTGACTTTCAGCTCCATTATAGATATAAAGTACTTTACAAAACAAATC
AAAATGCTCGCCTTCGGTTAAATGTCTGGCGATCGAGATATCATTTCGGC
CTTGATCAATCGGGAAATCCCGAAACCATCTTCTCAGGTCTGTAACAAAT
CTCTTGTCTAGGTCCCTTTCGCGGAACCTTTCAGATGTCTGATAAGGAAC
ACTACCATCACTTCCGTTATACAGGGCAAAGCTAGAGTACTTCTTATTAT
AAACTGCACACACATCATCTCCCACAACTTTCATCATGACATTTTGAAAC
TGCATTATGTCTCCAGGCGACAAAACACGAGGACTTTTTGCTATAGTTTC
AAAGAATATTTGAACGGGTAACCCAGGATCATGATGCGTCTCATCAATTA
TCTTCACAAAGTAATACCAATCGGTGCCTTTGGTCTGTCTGGGAAAACCG
TGCTCGAGAACGACGCCGATGATGTTGACTTTGCCGCGGGTGACATTCCG
GGCGCTTCTGATGTTGGTGAAGTGGTAGAGGTCGCGCATTGCCGACATCG
TAGCTCCTCTACTGCTTCACTCGATCTTCCGCTTCTAGGGTTTGTTTGTT
TGACTGTTTGAGAGGGAAAGTGAGGCAGAGAGATTCGGTCTG
>CL14.Contig9_All
AGCAAGTAAAGCTAAAATGCCGTCAATGCGCGAGCTCTACCAGACGGTCC
AAAGGCACCGATGAAAGTTTTTGGAGATGAAGTGTGTGCAATTTGTAACA
AGTACACTAGCTTTGCCCTGAATGACGTAAGAGATGGTAATGTTCCTTAT
CAGCGATGGAGCTGAAAGTCACTGGACGCCCAAAATTCACACATCAAATC
TGTATGTTTTCCCAAGTCCCAAGTAAGGGAGGCAGTATATCTTGAGATAT
CACCATTAAGAGGATCCTGAAGTCGGAAAGCTACATACAACATCTCTATC
TAAAGAAAAAGATAATTGTAGAGCCAATGGCTGATCCATCTCCTTTGAAT
CGCAGTCTCTCATAGGAGACGGATCAGCCATTAGCTCTACATTTGGAATC
TTTTTCCTTAGCAAGAGATATTGAATGTAGCTTTCCGTCTTTAGGGACCG
TTTTAAGGGTGATCTCAAGATATGAGCTTGACTTTCTTTGTTGAGAACTG
GGACTTGGGTATAACTTACAAATCCGGTGTGAATTGCATGATGGACATGG
CGTGTTGTATTGACTCAATACTCTAGAATTCGTTTTGCCTCGTATGGGGA
CCAAATCAGACCTGAGCCGCAAAGGTTATATGATGAGCGATTATCACGAA
GTCCAAGAAGCTTAAGACGGATGCCACAATGGAGCTTACCTTGGCCTTCT
CGAATTACAGGTAGCACATCTTTGTGTTGGAGAGAACTTTTCAAGTTTTC
TAACTTTTGCCGCTTCTGTTATGCATATTTCGGAACTTATCCACTGATGT
TATTATTTGCTCTCTTAGAGGTTGATTTTGATGATGATTGTGAATTTCAT
ACCTTAATGGATGTTGTCACGAGTCCAGAGGTGATGGTTGGTTATAAGTG
TGTTGTTCGTGTTGTATCGATTTTGCCATGCCGGGCAATGGACTATCACT
TTCCTGTCGGAATTTGTAAGATCAGACTAACTCTAGAGGACCCAACTACC
AGAATTCATGCCTTTTTGTATGCTGAAGATGGGCTGAAGTTTTTCGAAGG
ATCTTCATCTGATGAAGTATTGAGTGGAATGCGAAATGCACTGTTAGGAG
CTGCTGCAAATATTGATGGAGATGAAGGAGAGGATACTCCTCGAAACCCA
CCTTGGGTGCAAGTTTGTTTGAGGGTGAAATGTGAAACTGAAGACGTTTT
AGAGAGCAGAGAGTACATGGTATTTGGAACAAAGCTTAGAGCTTAGAGAC
TGACTTATATGTACAACTTATGTACTTAGGAAGAGAAAATACGTGTATAT
ACAACTCATGTAACTGATTTTGCATCTAATATGTATATATATATTCCAG
>CL14.Contig10_All
CCCTGGAATATATATATACATATTAGATGCAAAATCAGTTACATGAGTTG
TATATACACGTATTTTCTCTTCCTAAGTACATAAGTTGTACATATAAGTC
AGTCTCTAAGCTCTAAGCTTTGTTCCAAATACCATGTACTCTCTGCTCTC
TAAAACGTCTTCAGTTTCACATTTCACCCTCAAACAAACTTGCACCCAAG
GTGGGTTTCGAGGAGTATCCTCTCCTTCATCTCCATCAATATTTGCAGCA
GCTCCTAACAGTGCATTTCGCATTCCACTCAATACTTCATCAGATGAAGA
TCCTTCGAAAAACTTCAGCCCATCTTCAGCATACAAAAAGGCATGAATTC
TGGTAGTTGGGTCCTCTAGAGTTAGTCTGATCTTACAAATTCCGACAGGA
AAGTGATAGTCCATTGCCCGGCATGGCAAAATCGATACAACACGAACAAC
ACACTTATAACCAACCATCACCTCTGGACTCGTGACAACATCCATTAAGG
TATGAAATTCACAATCATCATCAAAATCAACCTCTGTAATTCGAGAAGGC
CAAGGTAAGCTCCATTGTGGCATCCGTCTTAAGCTTCTTGGACTTCGTGA
TAATCGCTCATCATATAACCTTTGCGGCTCAGGTCTGATTTGGTCCCCAT
ACGAGGCAAAACGAATTCTAGAGTATTGAGTCAATACAACACGCCATGTC
CATCATGCAATTCACACCGGATTTGTAAGTTATACCCAAGTCCCAGTTCT
CAACAAAGAAAGTCAAGCTCATATCTTGAGATCACCCTTAAAACGGTCCC
TAAAGACGGAAAGCTACATTCAATATCTCTTGCTAAGGAAAAAGATTCCA
AATGTAGAGCTAATGGCTGATCCGTCTCCTCTGAGAGACTGCGATTCAAA
GGAGATGGATCAACCATTGGCTCTACAATTATCTTTTTCTTTAGATAGAG
ATGTTGTATGTAGCTTTCCGACTTCAGGATCCTCTTAATGGTGATATCTC
AAGATATACTGCCTCCCTTACTTGGGACTTGGGAAAACATACAGATTTGA
TGTGTGAATTTTGGGCGTCCAGTGACTTTCAGCTCCATCGCTGATAAGGA
ACATTACCATCTCTTACGTCATTCAGGGCAAAGCTAGTGTACTTGTTACA
AATTGCACACACTTCATCTCCAAAAACTTTCATCGGTGCCTTTGGACCGT
CTGGTAGAGCTCGCGCATTGACGGCATTTTAGCTTTACTTGCT
>CL14.Contig11_All
AGCAAGTAAAGCTAAAATGCCGTCAATGCGCGAGCTCTACCAGACGGTCC
AAAGGCACCGATGAAAGTTTTTGGAGATGAAGTGTGTGCAATTTGTAACA
AGTACACTAGCTTTGCCCTGAATGACGTAAGAGATGGTAATGTTCCTTAT
CAGCGATGGAGCTGAAAGTCACTGGACGCCCAAAATTCACACATCAAATC
TGTATGTTTTCCCAAGTCCCAAGTAAGGGAGGCAGTATATCTTGAGATAT
CACCATTAAGAGGATCCTGAAGTCGGAAAGCTACATACAACATCTCTATC
TAAAGAAAAAGATAATTGTAGAGCCAATGGTTGATCCATCTCCTTTGAAT
CGCAGTCTCTCAGAGGAGACGGATCAGCCATTAGCTCTACATTTGGAATC
TTTTTCCTTAGCAAGAGATATTGAATGTAGCTTTCCGTCTTTAGGGACCG
TTTTAAGGGTGATCTCAAGATATGAGCTTGACTTTCTTTGTTGAGAACTG
GGACTTGGGTATAACTTACAAATCCGGTGTGAATTGCATGATGGACATGG
CGTGTTGTATTGACTCAATACTCTAGAATTCGTTTTGCCTCGTATGGGGA
CCAAATCAGACCTGAGCCGCAAAGGTTATATGATGAGCGATTATCACGAA
GTCCAAGAAGCTTAAGACGGATGCCACAATGGAGCTTACCTTGGCCTTCT
CGAATTACAGAGGTTGATTTTGATGATGATTGTGAATTTCATACCTTAAT
GGATGTTGTCACGAGTCCAGAGGTGATGGTTGGTTATAAGTGTGTTGTTC
GTGTTGTATCGATTTTGCCATGCCGGGCAATGGACTATCACTTTCCTGTC
GGAATTTGTAAGATCAGACTAACTCTAGAGGACCCAACTACCAGAATTCA
TGCCTTTTTGTATGCTGAAGATGGGGTAATAATTTATTAATAATATCATT
TGTATGTCTAAAAATGATGTTTTCATAGTAATTATTCTTTTTTTTCTTTC
TAGCTGAAGTTTTTCGAAGGATCTTCATCTGATGAAGTATTGAGTGGAAT
GCGAAATGCACTGTTAGGAGCTGCTGCAAATATTGATGGAGATGAAGGAG
AGGATACTCCTCGAAACCCACCTTGGGTGCAAGTTTGTTTGAGGGTGAAA
TGTGAAACTGAAGACGTTTTAGAGAGCAGAGAGTACATGGTATTTGGAAC
AAAGCTTAGAGCTTAGAGACTGACTTATATGTACAACTTATGTACTTAGG
AAGAGAAAATACGTGTATATACAACTCATGTAACTGATTTTGCATCTAAT
ATGTATATATATATTCCAG
>CL14.Contig12_All
CTGGAATATATATATACATATTAGATGCAAAATCAGTTACATGAGTTGTA
TATACACGTATTTTCTCTTCCTAAGTACATAAGTTGTACATATAAGTCAG
TCTCTAAGCTCTAAGCTTTGTTCCAAATACCATGTACTCTCTGCTCTCTA
AAACGTCTTCAGTTTCACATTTCACCCTCAAACAAACTTGCACCCAAGGT
GGGTTTCGAGGAGTATCCTCTCCTTCATCTCCATCAATATTTGCAGCAGC
TCCTAACAGTGCATTTCGCATTCCACTCAATACTTCATCAGATGAAGATC
CTTCGAAAAACTTCAGCTAGAAAGAAAAAAAAGAATAATTACTATGAAAA
CATCATTTTTAGACATACAAATGATATTATTAATAAATTATTACCCCATC
TTCAGCATACAAAAAGGCATGAATTCTGGTAGTTGGGTCCTCTAGAGTTA
GTCTGATCTTACAAATTCCGACAGGAAAGTGATAGTCCATTGCCCGGCAT
GGCAAAATCGATACAACACGAACAACACACTTATAACCAACCATCACCTC
TGGACTCGTGACAACATCCATGAAATCAACCTCTAAGACAGCAAAGAACA
ACATTGGTGGATAAGTTCCGAAATATACATTAAGTGGCAAAAGTTGGAAA
ACTTGAAAAAATCTCTCCAACACACACTAAGAAATCAACAATAGTCTTCA
AAAAAAAAAAAAATCAACAA
>CL14.Contig13_All
AGCAAGTAAAGCTAAAATGCCGTCAATGCGCGAGCTCTACCAGACGGTCC
AAAGGCACCGATGAAAGTTTTTGGAGATGAAGTGTGTGCAATTTGTAACA
AGTACACTAGCTTTGCCCTGAATGACGTAAGAGATGGTAATGTTCCTTAT
CAGCGATGGAGCTGAAAGTCACTGGACGCCCAAAATTCACACATCAAATC
TGTATGTTTTCCCAAGTCCCAAGTAAGGGAGGCAGTATATCTTGAGATAT
CACCATTAAGAGGATCCTGAAGTCGGAAAGCTACATACAACATCTCTATC
TAAAGAAAAAGATAATTGTAGAGCCAATGGCTGATCCATCTCCTTTGAAT
CGCAGTCTCTCATAGGAGACGGATCAGCCATTAGCTCTACATTTGGAATC
TTTTTCCTTAGCGAGAGATATTGAATGTAGCTTTCCGTCTTTAGGGACCG
TTTTAAGGGTGATCTCAAGATATGAGCTTGACTTTCTTTGTTCATAACTG
GGACTTCGGTATAACTTACAAATTCAGTGTGAATTGCATGATGGGCTATG
GTGTGTTGTATTGACTCAATACTCTAGGATTTGTTTTGCATCAAATGGGG
ATCAATTCAAACCTGAGCCACAAAGGTTTTTAGATGCACATTTTTGTCAT
AGTGCTATGTATTTGCATTGTTTGGCTGCAACAACTTGCTAAAATAGTTA
CATATTGGTCAGGTTATAGTGATTGGTACAAAATCCAATCGTTTTGAGAC
AGATGCACAATGGAGCTGCATTGTTGATTTCTTAGTGTTGGAGAGATTTT
TTCAAGTTTTCCAACTTTTGCCACTTGATGTATATTTCGGAACTTATCCA
TCAATGTTGTTCTTTGCTGTCTTAGAGGTTGATTTCATGGATGTTGTCAC
GAGTCCAGAGGTGATGGTTGGTTATAAGTGTGTTGTTCGTGTTGTATCGA
TTTTGCCATGCCGGGCAATGGACTATCACTTTCCTGTCGGAATTTGTAAG
ATCAGACTAACTCTAGAGGACCCAACTACCAGAATTCATGCCTTTTTGTA
TGCTGAAGATGGGCTGAAGTTTTTCGAAGGATCTTCATCTGATGAAGTAT
TGAGTGGAATGCGAAATGCACTGTTAGGAGCTGCTGCAAATATTGATGGA
GATGAAGGAGAGGATACTCCTCGAAACCCACCTTGGGTGCAAGTTTGTTT
GAGGGTGAAATGTGAAACTGAAGACGTTTTAGAGAGCAGAGAGTACATGG
TATTTGGAACAAAGCTTAGAGCTTAGAGACTGACTTATATGTACAACTTA
TGTACTTAGGAAGAGAAAATACGTGTATATACAACTCATGTAACTGATTT
TGCATCTAATATGTATATATATATTCCAG
>CL14.Contig14_All
CTGGAATATATATATACATATTAGATGCAAAATCAGTTACATGAGTTGTA
TATACACGTATTTTCTCTTCCTAAGTACATAAGTTGTACATATAAGTCAG
TCTCTAAGCTCTAAGCTTTGTTCCAAATACCATGTACTCTCTGCTCTCTA
AAACGTCTTCAGTTTCACATTTCACCCTCAAACAAACTTGCACCCAAGGT
GGGTTTCGAGGAGTATCCTCTCCTTCATCTCCATCAATATTTGCAGCAGC
TCCTAACAGTGCATTTCGCATTCCACTCAATACTTCATCAGATGAAGATC
CTTCGAAAAACTTCAGCTAGAAAGAAAAAAAAGAATAATTACTATGAAAA
CATCATTTTTAGACATACAAATGATATTATTAATAAATTATTACCCCATC
TTCAGCATACAAAAAGGCATGAATTCTGGTAGTTGGGTCCTCTAGAGTTA
GTCTGATCTTACAAATTCCGACAGGAAAGTGATAGTCCATTGCCCGGCAT
GGCAAAATCGATACAACACGAACAACACACTTATAACCAACCATCACCTC
TGGACTCGTGACAACATCCATGAAATCAACCTCTAAGACAGCAAAGAACA
ACATTGATGGATAAGTTCCGAAATATACATCAAGTGGCAAAAGTTGGAAA
ACTTGAAAAAATCTCTCCAACACTAAGAAATCAACAATGCAGCTCCATTG
TGCATCTGTCTCAAAACGATTGGATTTTGTACCAATCACTATAACCTGAC
CAATATGTAACTATTTTAGCAAGTTGTTGCAGCCAAACAATGCAAATACA
TAGCACTATGACAAAAATGTGCATCTAAAAACCTTTGTGGCTCAGGTTTG
AATTGATCCCCATTTGATGCAAAACAAATCCTAGAGTATTGAGTCAATAC
AACACACCATAGCCCATCATGCAATTCACACTGAATTTGTAAGTTATACC
GAAGTCCCAGTTATGAACAAAGAAAGTCAAGCTCATATCTTGAGATCACC
CTTAAAACGGTCCCTAAAGACGGAAAGCTACATTCAATATCTCTTGCTAA
GGAAAAAGATTCCAAATGTAGAGCTAATGGCTGATCCGTCTCCTCTGAGA
GACTGCGATTCAAAGGAGATGGATCAACCATTGGCTCTACAATTATCTTT
TTCTTTAGATAGAGATGTTGTATGTAGCTTTCCGACTTCAGGATCCTCTT
AATGGTGATATCTCAAGATATACTGCCTCCCTTACTTGGGACTTGGGAAA
ACATACAGATTTGATGTGTGAATTTTGGGCGTCCAGTGACTTTCAGCTCC
ATCGCTGATAAGGAACATTACCATCTCTTACGTCATTCAGGGCAAAGCTA
GTGTACTTGTTACAAATTGCACACACTTCATCTCCAAAAACTTTCATCGG
TGCCTTTGGACCGTCTGGTAGAGCTCGCGCATTGACGGCATTTTAGCTTT
ACTTGCT
>CL15.Contig1_All
GATAAAAGCTTTGCACCATTGAACTCTATATGACAACTTATAATAGATTA
CAGAGAATGGAAGTGCATTTGCATTATTGTTGTTCAAGAATTTTATACCA
AGTAAACCTATAACTCTGGTAGTGAGCAACAATCATCAGCTCTGAATTAT
TTTTCTACTTGCTATCCAAGCTATCAATCTCTATCTAATGAAATTGAATA
GTTCTGACTATCAAACAGTTCCAAATCTGAAAATGGCTTTTGTGTATTTG
GCACGATTTTACTTCTCCATGAGGATCTGCTTCAAAAGGATTTTACGTGG
GTGAAACATACATGGTATGCCAACAAAATGTTGCTTTCTGTAAAAGCTAG
GACAATGCTGGTGAGAATCTTCAGATTGTTGATGCAGTTGTGTTGTTGCC
TTCCTTTGTGCCTGGTGTGAAGGCAAACTCAGAAACTAAAGCCAGGTGAT
CGCTGCCCACTTTCTTGCAAGGGAGGCTACCAATCCTCTGGAGAGTGTCA
AGTGAAACTGTATCCAGAACTCCTGTCGGCACAAGACCATCCGAGTACCA
TAAGTAGTCAACGGTTCCAAGAAACTTAGAATGGTAGGAAGTAGCCAAAG
GCTCACCACTGGATCCCCGTGTTGCTGTAGAACCCTGCACCATAGCGTAA
GAACTGTTAAGCTTCAAAGGATGCACAACTGAATGGCTGCCAGAATTTCC
AGTTGCAACTCTAATCTCTTCATCTGTCCAGCTATGTTTCAATAATCCAT
CTATCAAGGTCAATGGACTGCTAGTTCTTTGATTGACTCCTAAAACTTGA
GCAGGATGACAGCTCTTCTGCCCAGATAACTCTGTTCTGTCATATGACAT
GATATTTAGCTCAGATGTTGACAAGAACTTGTATATCGCACTCTGAGGAG
TGCTATTGAAATCACCACAAAGGACAACAGGGGCATTACCCCATCTCTCC
GAGAGGATATGAGCCCTTGATAAGAGAAAACGAATCTGGCCCAATTTAAT
TTCCCCTCGGCTAGGGCTGTAAAGCACATGGATGTTGCCAATCACTAACT
TTCTTGATTTGTCTTTATGCATCTGCCTCAAAAACCGAAAGTTGGGCAAC
ATTGTCACGAAGTCCGTATCCCTTGAATTCAATGCTCTCTTCATCTAACA
ATCGTAAATTATGAGATTTCCAGAAAGTAGCGCAACCATCAACAGTATCT
CCTGTGCGTCTCTTGTAAGAACCGGCATATCCCAGTTTCGCCAAATTGTT
CGAAAGCTCCAAATACTTGTCTACCTCTTGCAAGCAAACTATATCAGAGT
TCCAGGCAGAGATTTCATCGCAGATGACCCTTTTCCGGTGGTCCCACTTC
AGATACATAGACGGCACATTCCCATACATGTCTCTATGAGCAAAAGCATT
TCTATCCCCCAAAATATTGTACGAAGCAACCGTGAACCTATCTTGAGAAG
CTAGAGGATGATCGGACTGGATCCAACGGCGGACGATGTCCGGAGCATGA
CTGCTACCGGAGTATCGCCGCTTGAGTGGGTTGGGAGAGTTGGTGCAGCA
TGAGACGGTGGGTCTGCAGAGGAAGAGGAAAGATGTTCCGGCGGTGGGCA
TGGCGGTTGCGACGGACACGTGGCGGCCGCAGAGCCAAGAGGTAGCAGCA
TCGCAGCGCATTTGCGGAAGGTGAGGTGGGTGCTGGAAAAAAATGGAGGG
ATTGGGTTGTTTGTTTATGATGTGGGCGGAGGAGTTACCGAGTTACTGCG
GTGGCGAGTTTACTGTGTAGCCGTCACTCTCAGAATCTCAGAGCCACACA
GTGTTGGGGAGCTCGGAATCGAGGGAATATCTTGC
>CL15.Contig2_All
TTACAGAGAATGGAAGTGCATTTGCATTATTGTTGTTCAAGAATTTTATA
CCAAGTAAACCTATAACTCTGGTAGTGAGCAACAATCATCAGCTCTGAAT
TATTTTTCTACTTGCTATCCAAGCTATCAATCTCTATCTAATGAAATTGA
ATAGTTCTGACTATCAAACAGTTCCAAATCTGAAAATGGCTTTTGTGTAT
TTGGCACGATTTTACTTCTCCATGAGGATCTGCTTCAAAAGGATTTTACG
TGGGTGAAACATACATGGTATGCCAACAAAATGTTGCTTTCTGTAAAAGC
TAGGACAATGCTGGTGAGAATCTTCAGATTGTTGATGCAGTTGTGTTGTT
GCCTTCCTTTGTGCCTGGTGTGAAGGCAAACTCAGAAACTAAAGCCAGGT
GATCGCTGCCCACTTTCTTGCAAGGGAGGCTACCAATCCTCTGGAGAGTG
TCAAGTGAAACTGTATCCAGAACTCCTGTCGGCACAAGACCATCCGAGTA
CCATAAGTAGTCAACGGTTCCAAGAAACTTAGAATGGTAGGAAGTAGCCA
AAGGCTCACCACTGGATCCCCGTGTTGCTGTAGAACCCTGAAAATACGAT
ATATAACCAGAGAGAAATCATTACAATGTATAATTGTCAGGGAAAAAAAA
TCATTACAATGCATACAACAGGAAACTGAACTGAGCAGCCAACTGGGTAA
AGGAGTAAACACTTATACCTGCACCATAGCGTAAGAACTGTTAAGCTTCA
AAGGATGCACAACTGAATGGCTGCCAGAATTTCCAGTTGCAACTCTAATC
TCTTCATCTGTCCAGCTATGTTTCAATAATCCATCTATCAAGGTCAATGG
ACTGCTAGTTCTTTGTTTGACTCCTAAAACTTGAGCAGGATGACAGCTCT
TCTGCCCAGATAACTCTGTTCTGTCATATGACATGATATTTAGCTCAGAT
GTTGACAAGAACTTGTATATCGCACTCTGAGGAGTGCTATTGAAATCACC
ACAAAGGACAACAGGGGCATTACCCCATCTCTCCGAGAGGATATGAGCCC
TTGATAAGAGAAAACGAATCTGGCCCAATTTAATTTCCCCTCGGCTAGGG
CTGTAAAGCACATGGATGTTGCCAATCACTAACTTTCTTGATTTGTCTTT
ATGCATCTGCCTCAAAAACCGAAAGTTGGGCAACATTGTCACGAAGTCCG
TATCCCTTGAATTCAATGCTCTCTTCATCTAACAATCGTAAATTATGAGA
TTTCCAGAAAGTAGCGCAACCATCAACAGTATCTCCTGTGCGTCTCTTGT
AAGAACCGGCATATCCCAGTTTCGCCAAATTGTTCGAAAGCTCCAAATAC
TTGTCTACCTCTTGCAAGCAAACTATATCAGAGTTCCAGGCAGAGATTTC
ATCGCAGATGACCCTTTTCCGGTGGTCCCACTTCAGATACATAGACGGCA
CATTCCCATACATGTCTCTATGAGCAAAAGCATTTCTATCCCCCAAAATA
TTGTACGAAGCAACCGTGAACCTATCTTGAGAAGCTAGAGGATGATCGGA
CTGGATCCAACGGCGGACGATGTCCGGAGCATGACTGCTACCGGAGTATC
GCCGCTTGAGTGGGTTGGGAGAGTTGGTGCAGCATGAGACGGTGGGTCTG
CAGAGGAAGAGGAAAGATGTTCCGGCGGTGGGCATGGCGGTTGCGACGGA
CACGTGGCGGCCGCAGAGCCAAGAGGAAGCAGCATCGCAGCGCATTTGCG
GAAGGTGAGGTGGGTGCTGGAAAAAAATGGAGGGATTGGGTTGTTTGTTT
ATGATGTGGGCGGAGGAGTTACCGAGTTACTGCGGTGGCGAGTTTACTGT
GTAGCCGTCACTCTCAGAATCTCAGAGCCACACAGTGTTG
>CL15.Contig3_All
AAAAGCTTTGCACCATTGAACTCTATATGACAACTTATAATAGATTACAG
AGAATGGAAGTGCATTTGCATTATTGTTGTTCAAGAATTTTATACCAAGT
AAACCTATAACTCTGGTAGCGAGCAATAATCATCAGCTCTGAATTATTTT
TCTACTTGCTATCCAAGCTATCAATCTCTATCTAATGAAATTGAATAGTT
CTGACTATCAAACAGTTCCAAATCTGAAAATGGCTTTTGTGTATTTGGCA
CGATTTTACTTCTCCATGAGGATCTGCTTCAAAAGGATTTTACGTGGGTG
AAACATACATGGTATGCCAACAAAATCTTGCCTTTCTGTAAAAGCTAGGA
CAATGCTGGTGAGAATCTTCAGATTGTTGATGCAGTTGTGTTGTTGCCTT
CCTTTGTGCCTGGTGTGAAGGCAAACTCAGAAACTAAAGCCAGGTGATCG
CTGCCCACTTTCTTGCAAGGGAGGCTACCAATCCTCTGGAGAGTGTCAAG
TGAAACTGTATCCAGAACTCCTGTCGGCACAAGACCATCCGAGTACCATA
AGTAGTCAACGGTTCCAAGAAACTTAGAATGGTAGGAAGTAGCCAAAGGC
TCACCACTGGATCCCCGTGTTGCTGTAGAACCCTGCACCATAGCGTAAGA
ACTGTTAAGCTTCAAAGGATGCACAACTGAATGGCTGCCAGAATTTCCAG
TTGCAACTCTAATCTCTTCATCTGTCCAGCTATGTTTCAATAATCCATCT
ATCAAGGTCAATGGACTGCTAGTTCTTTGATTGACTCCTAAAACTTGAGC
AGGATGACAGCTCTTCTGCCCAGATAACTCTGTTCTGTCATATGACATGA
TATTTAGCTGTAGATAAGAGGCACATATCAGATTAAAGAAAACTTGGATT
TTATATATGTACTTGGATTCTTTATATGACAATGATCGCCATCAGTTTTG
TAAAGACTGGACTATGTATCCGAATGTTATTCAAGTGGTTAACAACAGAC
ATGTGATCACCTCAGATGTTGACAAGAACTTGTATATCGCACTCTGAGGA
GTGCTATTGAAATCACCACAAAGGACAACAGGGGCATTACCCCATCTCTC
CGAGAGGATATGAGCCCTTGATAAGAGAAAACGAATCTGGCCCAATTTAA
TTTCCCCTCGGCTAGGGCTGTAAAGCACATGGATGTTGCCAATCACTAAC
TTTCTTGATTTGTCTTTATGCATCTGCCTCAAAAACCGAAAGTTGGGCAA
CATTGTCACGAAGTCCGTATCCCTTGAATTCAATGCTCTCTTCATCTAAC
AATCGTAAATTATGAGATTTCCAGAAAGTAGCGCAACCATCAACAGTATC
TCCTGTGCGTCTCTTGTAAGAACCGGCATATCCCAGTTTCGCCAAATTGT
TCGAAAGCTCCAAATACTTGTCTACCTCTTGCAAGCAAACTATATCAGAG
TTCCAGGCAGAGATTTCATCGCAGATGACCCTTTTCCGGTGGTCCCACTT
CAGATACATAGACGGCACATTCCCATACATGTCTCTATGAGCAAAAGCAT
TTCTATCCCCCAAAATATTGTACGAAGCAACCGTGAACCTATCTTGAGAA
GCTAGAGGATGATCGGACTGGATCCAACGGCGGACGATGTCCGGAGCATG
ACTGCTACCGGAGTATCGCCGCTTGAGTGGGTTGGGAGAGTTGGTGCAGC
ATGAGACGGTGGGTCTGCAGAGGAAGAGGAAAGATGTTCCGGCGGTGGGC
ATGGCGGTTGCGACGGACACGTGGCGGCCGCAGAGCCAAGAGGAAGCAGC
ATCGCAGCGCATTTGCGGAAGGTGAGGTGGGTGCTGGAAAAAAATGGAGG
GATTGGGTTGTTTGTTTATGATGTGGGCGGAGGAGTTACCGAGTTACTGC
GGTGGCGAGTTTACTGTGTAGCCGTCACTCTCAGAATCTCAG
>CL15.Contig4_All
CGCCGCCGTGGACCTATCTGCTACATTAACCCAACCAATCAGAATCATCC
ACATCATGCATGTAAAGTATGAAATGAGAATCAAACCTTGAGAAGCTAGA
GGATGATCGGACTGGATCCAACGGCGGACGATGTCCGGAGCATGACTGCT
ACCGGAGTATCGCCGCTTGAGTGGGTTGGGAGAGTTGGTGCAGCATGAGA
CGGTGGGTCTGCAGAGGAAGAGGAAAGATGTTCCGGCGGTGGGCATGGCG
GTTGCGACGGACACGTGGCGGCCGCAGAGCCAAGAGGTAGCAGCATCGCA
GCGCATTTGCGGAAGGTGAGGTGGGTGCTGGAAAAAAATGGAGGGATTGG
GTTGTTTGTTTATGATGTGGGCGGAGGAGTTACCGAGTTACTGCGGTGGC
GAGTTTACTGTGTAGCCGTCACTCTCAGAATCTCAGAGCCACACAGTGTT
GGGGAGCTCGGAATCGAGGGAATATCTTGC
>CL15.Contig5_All
ATTTTGAACTCAACTTGCAATTGTCAAACTGATAAGCACGCAGTAAGAAT
CAAATTGGCGCATAACATAGAAATTATTAACCTTGTAAGAACCGGCATAT
CCCAGTTTCGCCAAATTGTTCGAAAGCTCCAAATACTTGTCTACCTCTTG
CAAGCAAACTATATCAGAGTTCCAGGCAGAGATTTCATCGCAGATGACCC
TTTTCCGGTGGTCCCACTTCAGATACATAGACGGCACATTCCCATACATG
TCTCTATGAGCAAAAGCATTTCTATCCCCCAAAATATTGTACGAAGCAAC
CGTGAACCTATCTTGAGAAGCTAGAGGATGATCGGACTGGATCCAACGGC
GGACGATGTCCGGAGCATGACTGCTACCGGAGTATCGCCGCTTGAGTGGG
TTGGGAGAGTTGGTGCAGCATGAGACGGTGGGTCTGCAGAGGAAGAGGAA
AGATGTTCCGGCGGTGGGCATGGCGGTTGCGACGGACACGTGGCGGCCGC
AGAGCCAAGAGGTAGCAGCATCGCAGCGCATTTGCGGAAGGTGAGGTGGG
TGCTGGAAAAAAATGGAGGGATTGGGTTGTTTGTTTATGATGTGGGCGGA
GGAGTTACCGAGTTACTGCGGTGGCGAGTTTACTGTGTAGCCGTCACTCT
CAGAATCTCAGAGCCACACAGTGTTGG
>CL16.Contig1_All
GTGCAACCGATGATTTAAAAGTGTGAAGTTGTAGAGAAGTACATCATATC
ATGTTTGCTAACTGTGTTTACTTGTAGGGAGCAGCTCTAGTCCTTCTTGA
GTAGCATGATCATTATTATTATCATAGATGATTCAGTCCCCAGCCACAAA
AGATCAATCCATATTCAAAACCTTTAACATAATAATCGGAATAATGCATC
AAAGATCAAGGCATATAAGGTAAAGTTTTCCGAGTTCAAGTCTCTAGCTC
TCTATATTTTCTTCTTTAGCTCTAGTCTCATCCAGCTTGTCTTCCATAAG
TTTCCCATGCGGGTTCAAACTCAATAATTGTGCTTCCTAGGAATTTGAAA
GTTCGTTCAATGACCTCAGGACCCAACTTGTAAGATGGTCCGGATCACTT
GAAGTTGAACCAACAGGCCTCACTGAATTATGACCTTGTAATAGGTTCCT
TACTTCCTTCTTAATCTCCCCAAATTTCTAATCCACGCAGGAGTCACAAA
TAGCTTCTGTAGGAAATTAACATTTTACAAAGAGATGAGCATATATACAC
AGACCTTGAACACTAATATCAAAGCTAAAAATAAATGTAGTAAGATAATT
ATATATATACCAAAGGAAAAAAAAAAAAAAA
>CL16.Contig2_All
GATCATTATTATTATCATAGATGATTCAGTCCCCAGCCACAAAAGATCAA
TCCATATTCAAAACCTTTATCATATTAATCGGAATAATGCATCAAAGATC
AAGGCATATAAGGTAAAGTTTTCCGAGTTCAAGTCTCTAGCTCTCTATAT
TTTCTTCTTTAGCTCTAGTCTCATCCAGCTTGTCTTCCATAAGTTTCCCA
TGCGGGTTCAAACTCAATAATTGTGCTTCCTAGGAATTTGAAAGTTCGTT
CAATGACCTCAGGACCCAACTTGTAAGATGGTCCGGATCACTTGAAGTTG
AACCAACAGGCCTCACTGAATTATGACCTTGTAATAGGTTCCTTACTTCC
TTCTTAATCTCCCCAAATTTCTAATCCACGCAGGAGTCACAAATAGCTTC
TCAAAACTTCATCCAATCCCGCCCTAGTTCTTCATTCAAAAACTCTATCT
CACTTGCACTTCGAAACATTCTTTGGCCCTGGTAAAACTTTCTCTTCTAA
GAACAGAAATCGATCAGAGAATCTTTGGAATCACATATATCAACTTGTTT
GACAAAGGACGTGCGCAGCTACTTCGTGTGAAGGTCGAACAGAGCACCAA
CTAATTTCTGAATACACCAACTCCACCAACTCAACAACCTGAGTTCTTCT
AGACATCCATTCATGTTCGAACCCAGGAGTTCAAGAACAGTTGCCGGAAA
CAGAAACACATGCAGAAGAATCGATTGTCGAAGCCGCTGGAAATTGTCGT
CGAACCGTCGAAGTTTCGAACATCAATTATCCTTCCTTGGCTAACTATTG
GACGAGCCACCAATCCTAGCGCGTCTGCGACGTCGTGAGAAGCCGAGAGG
AACAAGTGTGCTGTAGGAAACTCACCGGAAGGAGGAGAGCCAGTCCGGCC
GACCTCGACATGTCGGTGGGTCGAAAACTCGATCTGAACAGTTCTGTTTC
TTTCTAAATTATAGATAACTCCAATTTG
>CL16.Contig3_All
GTGCAACCGATGATTTAAAAGTGTGAAGTTGTAGAGAAGTACATCATATC
ATGTTTGCTAACTGTGTTTACTTGTAGGGAGCAGCTCTAGTCCTTCTTGA
GTAGCATGATCATTATTATTATCATAGATGATTCAGTCCCCAGCCACAAA
AGATCAATCCATATTCAAAACCTTTATCATATTAATCGGAATAATGCATC
AAAGATCAAGGCATATAAGGTAAAGTTTTCCGAGTTCAAGTCTCTAGCTC
TCTATATTTTCTTCTTTAGCTCTAGTCTCATCCAGCTTGTCTTCCATAAG
TTTCCCATGCGGGTTCAAACTCAATAATTGTGCTTCCTAGGAATTTGAAA
GTTCGTTCAATGACCTCAGGACCCAACTTGTAAGATGGTCCGGATCACTT
GAAGTTGAACCAACAGGCCTCACTGAATTATGACCTTGTAATAGGTTCCT
TACTTCCTTCTTAATCTCCCCAAATTTCTAATCCACGCAGGAGTCACAAA
TAGCTTCTTGAGAATGGAACTTCCAGCAACAAACTAATTTCCTGAATTCC
TTACACTACAGATCAACAAATGAATAGACAATATCTTTCATTACACAATC
CCCAAATGCAATCCCCAAAGAAGTACCCTTTAAGCTTAATTGATTATGAT
ACTCTCTTTCCTGCAGACATGCACCTCAAAACTTCATCCAATCCCGCCCT
AGTTCTTCATTCAAAAACTCTATCTCACTTGCACTTCGAAACATTCTTTG
GCCCTGGTAAAACTTTCTCTTCTAAGAACAGAAATCGATCAGAGAATCTT
TGGAATCACATATATCAACTTGTTTGACAAAGGACGTGCGCAGCTACTTC
GTGTGAAGGTCGAACAGAGCACCAACTAATTTCTGAATACACCAACTCCA
CCAACTCAACAACCTGAGTTCTTCTAGACATCCATTCATGTTCGAACCCA
GGAGTTCAAGAACAGTTGCCGGAAACAGAAACACATGCAGAAGAATCGAT
TGTCGAAGCCGCTGGAAATTGTCGTCGAACCGTCGAAGTTTCGAACATCA
ATTATCCTTCCTTGGCTAACTATTGGACGAGCCACCAATCCTAGCGCGTC
TGCGACGTCGTGAGAAGCCGAGAGGAACAAGTGTGCTGTAGGAAACTCAC
CGGAAGGAGGAGAGCCAGTCCGGCCGACCTCGACATGTCGGTGGGTCGAA
AACTCGATCTGAACAGTTCTGTTTCTTTCTAAATTATAGATAACTCCAAT
TTGTTGATTAACGGCTGAGATGAAGCTATGGGATTTGTGGGGCTGATATT
GCACTTAATCAAATTCCTTTTCATTTGGGTTAATTTCTGCAGTTTCTGAA
CATTCAGGGAATCACAAAAATTAGCTCGAATAGCAGTCAAATCTCTAAAA
ATATGGAAGGAACCTGTACCCAGAAACCCTGTGCCAAACCTGTGCCTCCT
CTCATATCGTGACATCTGTCCACCAGCTTAACAGAGGTCAGCACTTAACA
CTGTTCATCTAATT
>CL16.Contig4_All
GATAATTGATGTTCGAAACTTCGACGGTTCGACGACAATTTCCAGCGGCT
TCGACAATCGATTCTTCTGCATGTGTTTCTGTTTCCGGCAACTGTTCTTG
AACTCCTGGGTTCGAACATGAATGGATGTCTAGAAGAACTCAGGTTGTTG
AGTTGGTGGAGTTGGTGTATTCAGAAATTAGTTGGTGCTCTGTTCGACCT
TCACACGAAGTAGCTGCGCACGTCCTTTGTCAAACAAGTTGATATATGTG
ATTCCAAAGATTCTCTGATCGATTTCTGTTCTTAGAAGAGAAAGTTTTAC
CAGGGCCAAAGAATGTTTCGAAGTGCAAGTGAGATAGAGTTTTTGAATGA
AGAACTAGGGCGGGATTGGATGAAGTTTTGAGGTACAATTAAATTATTTC
CAAAACAAATGCATCTTTATATTTTACTTTTTCCAGAACCAGTGCAGCTT
TAGCCAATTAAGCCTAAAGGGTACTTCGGATTTGAGACTATCGGATTTTG
TTTTAGTTGTGTCTCTAATCTACTCTGTTTTCTGGTAGGTGCATGTCTGC
AGGAAAGAGAGTATCATAATCAATTAAGCTTAAAGGGTACTTCTTTGGGG
ATTGCATTTGGGGATTGTGTAATGAAAGATATTG
>CL16.Contig5_All
AGATGATTCAGTCCCCAGCCACAAAAGATCAATCCATATTCAAAACCTTT
AACATAATAATCGGAATAATGCATCAAAGATCAAGGCATATAAGGTAAAG
TTTTCCGAGTTCAAGTCTCTAGCTCTCTATATTTTCTTCTTTAGCTCTAG
TCTCATCCAGCTTGTCTTCCATAAGTTTCCCATGCGGGTTCAAACTCAAT
AATTGTGCTTCCTAGGAATTTGAAAGTTCGTTCAATGACCTCAGGACCCA
ACTTGTAAGATGGTCCGGATCACTTGAAGTTGAACCAACAGGCCTCACTG
AATTATGACCTTGTAATAGGTTCCTTACTTCCTTCTTAATCTCCCCAAAT
TTCTAATCCACGCAGGAGTCACAAATAGCTTCTTGAGAATGGAACTTCCA
GCAACAAACTAATTTCCTGAATTCCTTACACTACAGATCAACAAATGAAT
AGACAATATCTTTCATTACACAATCCCCAAATGCAATCCCCAAAGAAGTA
CCCTTTAAGCTTAATTGATTATGATACTCTCTTTCCTGCAGACATGCACC
TCAAAACTTCATCCAATCCCGCCCTAGTTCTTCATTCAAAAACTCTATCT
CACTTGCACTTCGAAACTGAAATATATTAATAATTAAAAGACGAAGAGGA
TTCTGTGATAGAACTAAAAGAAAAGCATGAGAAATAATGGATACGGAAAG
TAAAAGGGTGGAACTACACTGTAATCTGAGGTGCCTAAATGCCTACACAT
TTGCAGATAACAAAAGAGGTAGCTGCAATCCCCCTTTATAAGTTAATGGA
TCAATCAACGAAGTTAAACATGCAAAAAAA
>CL16.Contig6_All
CAGAGATAATAATTGCCTGCAATGAGAACATGCACAGTATCATATGAACT
CGAATTTAAAGCAGAATTTTTGAGTAAAAAAGAAGAAGTTTCAGATCAAC
AAATGAATAGACAATATCTTTCATTACACTACAGATCAACAAATGAATAG
ACAATATCTTTCATTACACAATCCCCAAATGCAATCCCCAAAGAAGTACC
CTTTAAGCTTAATTGATTATGATACTCTCTTTCCTGCAGACATGCACCTC
AAAACTTCATCCAATCCCGCCCTAGTTCTTCATTCAAAAACTCTATCTCA
CTTGCACTTCGAAACATTCTTTGGCCCTGGTAAAACTTTCTCTTCTAAGA
ACAGAAATCGATCAGAGAATCTTTGGAATCACATATATCAACTTGTTTGA
CAAAGGACGTGCGCAGCTACTTCGTGTGAAGGTCGAACAGAGCACCAACT
AATTTCTGAATACACCAACTCCACCAACTCAACAACCTGAGTTCTTCTAG
ACATCCATTCATGTTCGAACCCAGGAGTTCAAGAACAGTTGCCGGAAACA
GAAACACATGCAGAAGAATCGATTGTCGAAGCCGCTGGAAATTGTCGTCG
AACCGTCGAAGTTTCGAACATCAATTATCCTTCCTTGGCTAACTATTGGA
CGAGCCACCAATCCTAGCGCGTCTGCGACGTCGTGAGAAGCCGAGAGGAA
CAAGTGTGCTGTAGGAAACTCACCGGAAGGAGGAGAGCCAGTCCGGCCGA
CCTCGACATGTCGGTGGGTCGAAAACTCGATCTGAACAGTTCTGTTTCTT
TCTAAATTATAGATAACTCCAATTTGTTGATTAACGGCTGAGATGAAGCT
ATGGGATTTGTGGGGCTGATATTGCACTTAATCAAATTCCTTTTCATTTG
GGTTAATTTCTGCAGTTTCTGAACATTCAGGGAATCACAAAAATTAGCTC
GAATAGCAGTCAAATCTCTAAAAATATGGAAGGAACCTGTACCCA
>CL16.Contig7_All
CAGAGATAATAATTGCCTGCAATGAGAACATGCACAGTATCATATGAACT
CGAATTTAAAGCAGAATTTTTGAGTAAAAAAGAAAAAGTTTCAGCCCTAT
TAGTCAAATAAAAATAAAAAGTTAATATGCTGACTAATATGACTCAAAGA
CACAAATACATCACCTTGAGAATGGAACTTCCAGCAACAAACTAATTTCC
TGAATTCCTTACACTACAGATCAACAAATGAATAGACAATATCTTTCATT
ACACAATCCCCAAATGCAATCCCCAAAGAAGTACCCTTTAAGCTTAATTG
ATTATGATACTCTCTTTCCTGCAGACATGCACCTCAAAACTTCATCCAAT
CCCGCCCTAGTTCTTCATTCAAAAACTCTATCTCACTTGCACTTCGAAAC
ATTCTTTGGCCCTGGTAAAACTTTCTCTTCTAAGAACAGAAATCGATCAG
AGAATCTTTGGAATCACATATATCAACTTGTTTGACAAAGGACGTGCGCA
GCTACTTCGTGTGAAGGTCGAACAGAGCACCAACTAATTTCTGAATACAC
CAACTCCACCAACTCAACAACCTGAGTTCTTCTAGACATCCATTCATGTT
CGAACCCAGGAGTTCAAGAACAGTTGCCGGAAACAGAAACACATGCAGAA
GAATCGATTGTCGAAGCCGCTGGAAATTGTCGTCGAACCGTCGAAGTTTC
GAACATCAATTATCCTTCCTTGGCTAACTATTGGACGAGCCACCAATCCT
AGCGCGTCTGCGACGTCGTGAGAAGCCGAGAGGAACAAGTGTGCTGTAGG
AAACTCACCGGAAGGAGGAGAGCCAGTCCGGCCGACCTCGACATGTCGGT
GGGTCGAAAACTCGATCTGAACAGTTCTGTTTCTTTCTAAATTATAGATA
ACTCCAATTTGTTGATTAACGGCTGAGATGAAGCTATGGGATTTGTGGGG
CTGATATTGCACTTAATCAAATTCCTTTTCATTTGGGTTAATTTCTGCAG
TTTCTGAACATTCAGGGAATCACAAAAATTAGCTCGAATAGCAGTCAAAT
CTCTAAAAATATGGAAGGAACCTGTACCCA
>CL16.Contig8_All
GTGCAACCGATGATTTAAAAGTGTGAAGTTGTAGAGAAGTACATCATATC
ATGTTTGCTAACTGTGTTTACTTGTAGGGAGCAGCTCTAGTCCTTCTTGA
GTAGCATGATCATTATTATTATCATAGATGATTCAGTCCCCAGCCACAAA
AGATCAATCCATATTCAAAACCTTTATCATATTAATCGGAATAATGCATC
AAAGATCAAGGCATATAAGGTAAAGTTTTCCGAGTTCAAGTCTCTAGCTC
TCTATATTTTCTTCTTTAGCTCTAGTCTCATCCAGCTTGTCTTCCATAAG
TTTCCCATGCGGGTTCAAACTCAATAATTGTGCTTCCTAGGAATTTGAAA
GTTCGTTCAATGACCTCAGGACCCAACTTGTAAGATGGTCCGGATCACTT
GAAGTTGAACCAACAGGCCTCACTGAATTATGACCTTGTAATAGGTTCCT
TACTTCCTTCTTAATCTCCCCAAATTTCTAATCCACGCAGGAGTCACAAA
TAGCTTCATTCTTTGGCCCTGGTAAAACTTTCTCTTCTAAGAACAGAAAT
CGATCAGAGAATCTTTGGAATCACATATATCAACTTGTTTGACAAAGGAC
GTGCGCAGCTACTTCGTGTGAAGGTCGAACAGAGCACCAACTAATTTCTG
AATACACCAACTCCACCAACTCAACAACCTGAGTTCTTCTAGACATCCAT
TCATGTTCGAACCCAGGAGTTCAAGAACAGTTGCCGGAAACAGAAACACA
TGCAGAAGAATCGATTGTCGAAGCCGCTGGAAATTGTCGTCGAACCGTCG
AAGTTTCGAACATCAATTATCCTTCCTTGGCTAACTATTGGACGAGCCAC
CAATCCTAGCGCGTCTGCGACGTCGTGAGAAGCCGAGAGGAACAAGTGTG
CTGTAGGAAACTCACCGGAAGGAGGAGAGCCAGTCCGGCCGACCTCGACA
TGTCGGTGGGTCGAAAACTCGATCTGAACAGTTCTGTTTCTTTCTAAATT
ATAGATAACTCCAATTTGTTGATTAACGGCTGAGATGAAGCTATGGGATT
TGTGGGGCTGATATTGCACTTAATCAAATTCCTTTTCATTTGGGTTAATT
TCTGCAGTTTCTGAACATTCAGGGAATCACAAAAATTAGCTCGAATAGCA
GTCAAATCTCTAAAAATATGGAAGGAACCTGTACCCA
>CL16.Contig9_All
ACCAAGACTATGGTATGTACGAGTAAATGTAATTGAGGGGGAGTCACAAA
TAGCTTCATTCTTTGGCCCTGGTAAAACTTTCTCTTCTAAGAACAGAAAT
CGATCAGAGAATCTTTGGAATCACATATATCAACTTGTTTGACAAAGGAC
GTGCGCAGCTACTTCGTGTGAAGGTCGAACAGAGCACCAACTAATTTCTG
AATACACCAACTCCACCAACTCAACAACCTGAGTTCTTCTAGACATCCAT
TCATGTTCGAACCCAGGAGTTCAAGAACAGTTGCCGGAAACAGAAACACA
TGCAGAAGAATCGATTGTCGAAGCCGCTGGAAATTGTCGTCGAACCGTCG
AAGTTTCGAACATCAATTATCCTTCCTTGGCTAACTATTGGACGAGCCAC
CAATCCTAGCGCGTCTGCGACGTCGTGAGAAGCCGAGAGGAACAAGTGTG
CTGTAGGAAACTCACCGGAAGGAGGAGAGCCAGTCCGGCCGACCTCGACA
TGTCGGTGGGTCGAAAAC
>CL17.Contig1_All
TTTTTTCATATCAATTTTTTCAAGTATAAACCGGCCTAGTTATAGTGATG
CACAAATTGGATACACCAGACTCTTTTGATACATATAGTTCAAGGTCATA
CTGAGCAGGTGCTCTCCCTCCATATATACAATGAGATGAAAAAAGAAGAC
AAAAAGTCCTAATGGTTTTAGCCTATAGCTAAACAACTAGAGCTATCCTT
TTTCCCGAAACCAATTTTTGCTATGGCTTTGTACAAATCCAGATGCGTTC
ACAGGTGTGATATTATGGGGACTCCTCGTGCATTTCCCGAAGAGCTTGTG
GCAAATTCAGCACAATCTCCGCATATGCTTCAGGTAAGCTCATAGTTCTT
AAGGCATCCTCTGCATACAGAAGACAAGTTGGACCTTCCAGTATATTCAT
GGTTGATGTATTTAGACTGAATCTCCGGATTTGAATGGGCCATGCTACCA
CACTGACATTAGTTGGAAGCACTGAAATAAGATCTGCATATTTAAGCTTT
ACCATTACCTGGCAGCCACAATCAACAATTGCAAACAAAATCAAATGGTA
GGTCATGCTACAATGAAGTTCTTTAATTTGGTTCCCATATAACTCCTTGA
TGAGCCGAACCTGTTCCTTTCTGTCCACATAAGCCTGCAAAAGCTCTCCA
ACATAATCGATAAATTTCATAGCATTGGAGGAAAGAAGATCATTTTCTGC
TTCAGTTAGTGGCAAAAAAAATGGAATAGTGTGTTCAAGAACGGTCATCT
TCTCCAGAAATGACTTGCTCTCAAGTACTAAATGGTACATGTCACAGGGT
TCTCCTGCATAAGATGTCTCATACAGTATGCCAATTCTGGCGCCTTCCAA
ACAACAAATAACCTTATCCCCAACTCTGTAAGTGATTCTCTCTTGGAGAT
GAGGACTGTGCAACATGCCTACATCTCTTGCCATCGCCTTTCTTTCTACC
TCCATGTGAACCTGATTAAAGTCCGTTCTCTGATTGTGGCTAGCAGTCCA
TCATTCCATTGCTCACCTTCTAAATAAATCTCTTCAGTTTGTGAAGCCCG
TGCAGCTTCAAATTCCTTATGTAGACGCTCGTAAATTGTCTTGTCAGAAT
CCCTAGACATGCGCTCGGCTAAATCCCCATGCTTCTTGAAAATATTCAAC
AATCTAGATCGTGTCGCCTCTAGCCGAATATCTTCCTCCATATCTCCCAT
AAATCCATAGGAACGTTCCCTTGGCGACTCAAATTGCCTGCGAGCAGATT
CGCCGAGAATAGCGATTTTCCTGGACCGCCGGCGCAGCGAATCGTCGGTG
TCGCTGTAATCCATCGGTGATTGCACGGAGAGAGCAGAGAGGAAAGGGCA
CCGATTCAAAATTAGGGCTTTGTGTTTTTTCGATTTGGGTGGAAATTGGG
AAATTAGGGCTTGTTTGCAGTCGGGTAATTTGACTCTTGACCCGAACCCG
GAAGTGATGTAAAAG
>CL17.Contig2_All
TTTTTTCATATCAATTTTTTCAAGTATAAACCGGCCTAGTTATAGTGATG
CACAAATTGGATACACCAGACTCTTTTGATACATATAGTTCAAGGTCATA
CTGAGCAGGTGCTCTCCCTCCATATATACAATGAGATGAAAAAAGAAGAC
AAAAAGTCCTAATGGTTTTAGCCTATAGCTAAACAACTAGAGCTATCCTT
TTTCCCGAAACCAATTTTTGCTATGGCTTTGTACAAATCCAGATGCGTTC
ACAGGTGTGATATTATGGGGACTCCTCGTGCATTTCCCGAAGAGCTTGTG
GCAAATTCAGCACAATCTCCGCATATGCTTCAGGTAAGCTCATAGTTCTT
AAGGCATCCTCTGCATACAGAAGACAAGTTGGACCTTCCAGTATATTCAT
GGTTGATGTATTTAGACTGAATCTCCGGATTTGAATGGGCCATGCTACCA
CACTGACATTAGTTGGAAGCACTGAAATAAGATCTGCATATTTAAGCTTT
ACCATTACCTGGCAGCCACAATCAACAATTGCAAACAAAATCAAATGGTA
GGTCATGCTACAATGAAGTTCTTTAATTTGGTTCCCATATAACTCCTTGA
TGAGCCGAACCTGTTCCTTTCTGTCCACATAAGCCTGCAAAAGCTCTCCA
ACATAATCGATAAATTTCATAGCATTGGAGGAAAGAAGATCATTTTCTGC
TTCAGTTAGTGGCAAAAAAAATGGAATAGTGTGTTCAAGAACGGTCATCT
TCTCCAGAAATGACTTGCTCTCAAGTACTAAATGGTACATGTCACAGGGT
TCTCCTGCATAAGATGTCTCATACAGTATGCCAATTCTGGCGCCTTCCAA
ACAACAAATAACCTTATCCCCAACTCTGTAAGTGATTCTCTCTTGGAGAT
GAGGACTGTGCAACATGCCTACATCTCTTGCCATCGCCTTTCTTTCTACC
TCCATGTGAACCTGATTAAAGTCCGTTCTCTGATTGTGGCTAGCAGTCCA
TCATTCCATTGCTCACCTTCTAAATAAATCTCTTCAGTTTGTGAAGCCCG
TGCAGCTTCAAATTCCTTATGTAGACGCTCGTAAATTGTCTTGTCAGAAT
CCCTGTTAAATCAATGAAAGCCCATACAACGCAAACCCTGATTTCACATA
ACCAAAAATACATGATGAAAGCTAACAAATTTCCCAAGAGGTTTTACCTA
GACATGCGCTCGGCTAAATCCCCATGCTTCTTGAAAATATTCAACAATCT
AGATCGTGTCGCCTCTAGCCGAATATCTTCCTCCATATCTCCCATAAATC
CATAGGAACGTTCCCTTGGCGACTCAAATTGCCTGCGAGCAGATTCGCCG
AGAATAGCGATTTTCCTGGACCGCCGGCGCAGCGAATCGTCGGTGTCGCT
GTAATCCATCGGTGATTGCACGGAGAGAGCAGAGAGGAAAGGGCACCGAT
TCAAAATTAGGGCTTTGTGTTTTTTCGATTTGGGTGGAAATTGGGAAATT
AGGGCTTGTTTGCAGTCGGGTAATTTGACTCTTGACCCGAACCCGGAAGT
GATGTAAAAG
>CL18.Contig1_All
CGGTGGGTAAGAGAAGATAGAAGAAAGAAAGAAAGAAACGGAACAGAGAG
AGGAGAGGGAAAGAAAGAAAGAGAAGGAAAGAAGATGAGGTCGAAGGGAA
AAGTAGCTGGAGAAGAGGAACCAGGGTCCTTTTTGCGAGTGTGTGAGAGT
GATTCAAGTCTAGAGTTTTTGTGTATTGCGAGTTTAAGGAAGATTTGAGG
GTTGTGATATCTTTGTTTTGGGTTTTACCTTTAGTAGTACCAGAGTTGGG
GGTATTTAAAGAGGTTGTGTTTTTGTTGGTGAGTCTTTTGGCCTTTTTGG
GTGTTGGTTCTGTTCAAGATTTGAGATTTCTTGGTTGGTTCTGTTTACAA
AGTTGACAAAAGTGGGCTCTTTCAATAGCTTAAAGCATGAACCTTGTTGC
CGCACATGGACAAAGCTTTAAAAAGCAAGGCTTGCATACTTGGTGATCAG
AATACCAGTGACGTGGTCATCTCCTTGAAGGATAGAGAAGGACGATACCA
ACAGTTTTACTCCCACTCATCTGTTCTCATAAAAAGGAGCAAGTACTTTG
CTAAACGGTTGTCTAATCCAAACCCTAGTAATTCCATCTATGTTCATTGC
TCTGAGGTCAACTTTGATCACCACGTCAACCTGTTGAGGCTGCTCTATCT
TCCAACAGAGTTAATTGTAGACGCATTGGATTCTGTTAAGTCGGCTGTTG
GTATTCTTCAGTCAGCAGTGAACTTCAAGTGTGACGAGATTGTGTACTGC
TGCATCCAGTACTTGGAGGCTGTGCCTTGGGAGAACAAAGAAGAAGAACA
CATATTAAGAGCAGTATCAAAGTTGGGTCCCGTAGCTATGCCCATAATAG
CCAGGATCCAACCTGTTGATTTAGCTGCCACCAAAACTGTTTTCATCTCA
GCAATTCGTGTTGCGACATCCATTGTTGGCCCATGTCCTCCATTTGGCAA
TGAGCTTAAAACCTCTGCTCAAGAGCAAGTCGAGTACATGTTAGGAGAAG
ATGAGGATACACCATTGGTCAAAGCTGACGATGACATCAGATCTGTGGCA
AGATTGGGTCTGTCGCATATTTGTTCAACATTTGAAAAAGAATTGTCGTC
CTTGCTTTTGGAGCCAGACCTTGCATCTGAGACAGCAGATGAGAAAATAA
TGCTTAGTTTATCTGATCTCGAGTGGATGTGTAGCATACTTGGCAAGATG
GATTTGATGAAAGATTTTGTTTCCAACTGGGCCGAAAGCTCCAATAATGT
TTTAGGAGTGATGGAGGACAAGAAACTTGATTCGTTTATGTGGGGCTTGA
AGATTAAGCTCATAGAAGTCACTGCTAAAGTCTTGGAAGCAGTTGGCTAT
GGTAGCGTAATTCTTCCGGCTCCAATTCGCTTGACATTACTGAAATCATG
GCTCCCTTATATTAGGAAGATGAAGCCGCTCTTGGATGCAAAGAGCAGTG
AGGACACAAGTTTTCCATACAAGATGAACGAAGACTTGTGCCAGACCATT
GAAGGAGCCATTGTCACCTTAGTACTGGCGTTACCGTCAAATGATCAAGC
CGACATTCTAGCGGACTGGATGAGAGCCGAGCAGGTCCGTTATCCGGACT
TGAGTGAGGCTTTCGAGGTCTGGTGTTTCAGAACAAAGTCTGCAAAGAGA
AGATTAGTTGAGGCATTGGATGGGACTGGTAATGCCACACCTACCCGTCG
ATAGTTTTTGCTCTCACATGTGGTAGAATTGTTTAATTGAAGGACATTAT
CAAACTGGTAATGATTCCATTGCATTTATGTATCTTTATCAAACTGGAAT
TTCATCTATGTATCTTTATTTTTATTTTTGTTGTTGTATAGATGTAGGAG
ATATTTTCATTTTAGCATTATATGTAATTGTATCTCTATATAGACCTTCT
ATTCAGAGAAGAATAATACATCAAAGCTTACCAATCA
>CL18.Contig2_All
GATTGGTAAGCTTTGATGTATTATTCTTCTCTGAATAGAAGGTCTATATA
GAGATACAATTACATATAATGCTAAAATGAAAATATCTCCTACATCTATA
CAACAACAAAAATAAAAATAAAGATACATAGATGAAATTCCAGTTTGATA
AAGATACATAAATGCAATGGAATCATTACCGATTTGATCATGCCCTTCCA
CTGGAACTAAACAATTTTACAACATATGAGAGCAAAAAACTATCAGAGTG
TAAGTGTGGCATTGCCAGCCCCATCCAATCCCTCAACTAATCTTCTCTTT
GCAGACTTTGTTCTGAAACACCAGACCTCGAAAGCCTCGCTCAAGTCCGG
ATACTGGACCTGCTTGGCTCTCATCCAGTCTGCCAGGATGTCGGCTTGAT
CATTTGATGGTAACGCGAGTACTAATGTGACAATGGCCCCTTCAATGGTC
TGGCACAAGTCCTCATTCATCTTGTATGGAAAACTAGTGTCCTCACTGCT
CTTTGCATCCAAGAGCGGCTTCATCTTCCTAATATAAGGGAGCCATGACT
TCAGTAATGTCAAGCGAATTGGAGCCGGAAGAATCACACTACCATAGCCA
ACTGCTTCCAAGACTTTAGCAGTGACTTCTATGAGCTTAATCTTCAAGCC
CCACATAAACGAATCAAGTTTCTTGTCCTCGATCACTCCTAAAACAATAT
TGGAGCTTTCGGCCCAGTTGGAAACAAAATCTTTCATCAAATCCATCTTG
CCAAGTATGCTACACATCCATTCGAGATCAGATAAACTATGCATTATTTT
ATCATCTGCTGTCTCGGATGCAAGGTCTGGCTCCAAAAGTAAAGAAGACA
ATTCGTTTTCAAATGTTGAACAAATATGCAAGAGACCCAATCTTGCCACA
GATCTGATGTCATCGTCAGCTTTGACCAATGGTGTATCCTCATCTTCTCC
TAACATGTACTCGACTTGCTCTTGAGCAGAGGTTTTAAGCTCATTGCCAA
ATGGAGGACATGGTCCAACAATGGATGTGGCAACACGAATTGCTGAGATG
AAAACAGTTTTGGTGGCAGCTAAATCAACAGGTTGGATCCTAGCTATTAT
GGGCATAGCTACAGGACCCAACTTTGATACAGCTCTTAATATGTGCTCTT
CTTCTTTGTCCTCCCAAGGAACAGCCTCCAAGTACTGGATACAGCAGTAC
ACAATCTCGTCGCACTTGAAGTTTACTGCTGACTGAAGAATACTAACAGC
AGACTTAACAGAGTCCAAGGCGTCCAAAATTAACTCTGTTGGAAGATAGA
ACAACCTCAACAGGTTGACATGGTGATCAAAGTTGACCTCATAGCAATGA
ACACTAATGGGATTACTAGGGCTTAGATTAGACAACCGTTCAGCAAAGTA
CTTGCTCCTTTTTATGAGAACAGATGAATGGGAGTAAAACTGTTGGTGTC
GTCCTTCTATATCCTTCAAGAAGATAACTACGTCACTGGTATTCTGATCA
CCAAGTATGCAAGCCTTGCTTTTTAAAGCTTTGTCCATGTGCGGCAACAA
GGTTCATGCTTTAAGCTATTGAAAGAGCCCACTTCTTTCTTCAGCCCGTA
ACTGTATGAACCGCAGAAATGGGTCCCAAGCTTCAACTGAAGAAACCGGA
TCCGTTGTGAATTGCTGAATTTTACGGCAGCTTATAACTGAAAAGCGCAT
AGATGAAAGCCCTCAGGTGTTTTCAGAGTTCTCTGAATTTCTCAGTTGAG
TTTCAACTAATCAACTGAGAAACAAACTGAGATGAAGTGAAGGGACAAAA
GGTGTTTC
>CL18.Contig3_All
CGGTGGGTAAGAGAAGATAGAAGAAAGAAAGAAAGAAACGGAACAGAGAG
AGGAGAGGGAAAGAAAGAAAGAGAAGGAAAGAAGATGAGGTCGAAGGGAA
AAGTAGCTGGAGAAGAGGAACCAGGGTCCTTTTTGCGAGTGTGTGAGAGT
GATTCAAGTCTAGAGTTTTTGTGTATTGCGAGTTTAAGGAAGATTTGAGG
GTTGTGATATCTTTGTTTTGGGTTTTACCTTTAGTAGTACCAGAGTTGGG
GGTATTTAAAGAGGTTGTGTTTTTGTTGGTGAGTCTTTTGGCCTTTTTGG
GTGTTGGTTCTGTTCAAGATTTGAGGTGAGTGGCTTGTATTTGTTTTCAT
TGCTGTTATTGTTTTGCCGATTTTCTGTACTCTTATCAAAGAGCAAGGTT
TGGTGAGCTCTCATTTCTTTTTTGTGAAATTATGAGCTCTTGTTTTTAAT
CGAGTTTGTTCTTGGAAGACTGATGTCTTCTTGAGGGTTTATGCAATTAT
GTGTGTGAGAGGGGTGAAAGTTTCTGGGTGTTATAAGTTACCTAAATTTA
CAGTATCTGCGATTAATTATATTGGGTGTCAAATGTGGCTGCTCAAGTTA
GCAAGAACCATTTTGGTGTGTTGATTTGTGTCCTAATTTTGGCGTCTTTA
TGGCGGTGAGAGTTCTTCTGACTTCCGATTTGTGGAATTTGAATGTCTAT
GTGTGTTATGTTTCAGTGTGTTCTTGAGTGCTTGATTTCCCGTTTTGTGC
GGTGGGAGCATGAAAACTATATATTATTTGGAATCCTCTAGTCAGCTAGA
GATGATGCTGACAATGTGCACATTACTAGTATGACGTGACCATGAATCGT
GGCATGAGGGGATGTGGTAGCCTGGTTTTTATTGAACGGGTTTTGCAGTG
GCAATTCTCATATGTATTTAGTTAACAGGTTTGCAGTGGCTTGCCCATAT
GATATATAGTGATCGGAATTGAGGTGGAGTTTTGTTGTGTTATTCTTGGC
CTTGCGGTGGCATCCCAAGTTCTGTTGTGAGATTACAGTGGCAGCTTTTT
GATTTTTAATTTGATGTTTGTGCTCAAATCAGTGGGTTGAACATGATTAT
TACAGTTGAATTCTTGTCATGTCATAGTTCTGTTGGTTTTCAACGCTTTG
TTGATTGGTGATTCCTTGATTTCCTTACTCTTGTTTTTGTTACTCACTGA
GCTTAGTTTTGCTCATCCCTCAATTGATTTGTGTTTGCAGATTTCTTGGT
TGGTTCTGTTTACAAAGGTGTGGGTCAGATACCTCGGTGGAGTTGTGGTT
TTTTTTTTAAATTCTTGGCAGAAATTGTAATTGATACTTTCATTTTTTTT
TTTCAATTGGAATTTGAGCAGTTTACAGTGCTTCGGTTTTGTTATTTGGG
GCTGGGATTTGACAAATGGTATCAGAGCAATGGTTCTTCGGACCATTTTT
ATTTGATGCTCTATTTAGTTGTGATATTAGTCTTGTATTGTGTTAGTTTT
TAATTATCATGTTCAATAATTTCATGTTGGGAGGCCAAATTGTTTATTGT
TATGTTATTTGTCTTGGTTAGTACTATGCTTCGTTTTTTGTTCTGGTAGT
ATGATAAGTTTTAAATCTGGTTTGAAGAGCTGTTGATTTTTTGGTTAGTA
TTGATTGTGATTTGGTAATGCTTCTCTGCATTTCATCATATAAGTATACA
GTTTGGTTTCTAAGCACAGTAGCAGAACTTGGTTTCTTTATTTATGCTAT
CATTGCTTAATTAATAAGTCCTGAAAAGTATAGATATGGTTTGTAATGTG
TATTCTGTAATATGATTTCTAAGGTTTTTGCAGATGATTTCTAATATTCT
ACATTATTAAAGAAGAAGATTATGGTCCGTTCTATGACTTCTAATTTCAT
ACTAGTGTAGAAGTATGGAACTACATGGATGAGCTATTGTTGCTGCAGAA
CAGTGTTGAAAATTTTCCTTATTAACATATTTCATGTTGTTTTGAGATTA
GATTCTCATGCAAACATACCTGAGCTTTGAATCGATAATTTGTTTGTATT
TCTTTTCGAATTTATGTGGATTGACTGACTGTTTATGTCAAATCTAATTT
TCAGTTGACAAAAGTGGGCTCTTTCAATAGCTTAAAGCATGAACCTTGTT
GCCGCACATGGACAAAGCTTTAAAAAGCAAGGCTTGCATACTTGGTGATC
AGAATACCAGTGACGTGGTCATCTCCTTGAAGGATAGAGAAGGACGATAC
CAACAGTTTTACTCCCACTCATCTGTTCTCATAAAAAGGAGCAAGTACTT
TGCTAAACGGTTGTCTAATCCAAACCCTAGTAATTCCATCTATGTTCATT
GCTCTGAGGTCAACTTTGATCACCACGTCAACCTGTTGAGGCTGCTCTAT
CTTCCAACAGAGTTAATTGTAGACGCATTGGATTCTGTTAAGTCGGCTGT
TGGTATTCTTCAGTCAGCAGTGAACTTCAAGTGTGACGAGATTGTGTACT
GCTGCATCCAGTACTTGGAGGCTGTGCCTTGGGAGAACAAAGAAGAAGAA
CACATATTAAGAGCAGTATCAAAGTTGGGTCCCGTAGCTATGCCCATAAT
AGCCAGGATCCAACCTGTTGATTTAGCTGCCACCAAAACTGTTTTCATCT
CAGCAATTCGTGTTGCGACATCCATTGTTGGCCCATGTCCTCCATTTGGC
AATGAGCTTAAAACCTCTGCTCAAGAGCAAGTCGAGTACATGTTAGGAGA
AGATGAGGATACACCATTGGTCAAAGCTGACGATGACATCAGATCTGTGG
CAAGATTGGGTCTGTCGCATATTTGTTCAACATTTGAAAAAGAATTGTCG
TCCTTGCTTTTGGAGCCAGACCTTGCATCTGAGACAGCAGATGAGAAAAT
AATGCTTAGTTTATCTGATCTCGAGTGGATGTGTAGCATACTTGGCAAGA
TGGATTTGATGAAAGATTTTGTTTCCAACTGGGCCGAAAGCTCCAATAAT
GTTTTAGGAGTGATGGAGGACAAGAAACTTGATTCGTTTATGTGGGGCTT
GAAGATTAAGCTCATAGAAGTCACTGCTAAAGTCTTGGAAGCAGTTGGCT
ATGGTAGCGTAATTCTTCCGGCTCCAATTCGCTTGACATTACTGAAATCA
TGGCTCCCTTATATTAGGAAGATGAAGCCGCTCTTGGATGCAAAGAGCAG
TGAGGACACAAGTTTTCCATACAAGATGAACGAAGACTTGTGCCAGACCA
TTGAAGGAGCCATTGTCACCTTAGTACTGGCGTTACCGTCAAATGATCAA
GCCGACATTCTAGCGGACTGGATGAGAGCCGAGCAGGTCCGTTATCCGGA
CTTGAGTGAGGCTTTCGAGGTCTGGTGTTTCAGAACAAAGTCTGCAAAGA
GAAGATTAGTTGAGGCATTGGATGGGACTGGTAATGCCACACCTACCCGT
CGATAGTTTTTGCTCTCACATGTGGTAGAATTGTTTAATTGAAGGACATT
ATCAAACTGGTAATGATTCCATTGCATTTATGTATCTTTATCAAACTGGA
ATTTCATCTATGTATCTTTATTTTTATTTTTGTTGTTGTATAGATGTAGG
AGATATTTTCATTTTAGCATTATATGTAATTGTATCTCTATATAGACCTT
CTATTCAGAGAAGAATAATACATCAAAGCTTACCAATCATATTGACG
>CL18.Contig4_All
TGAACAGAATGATATTTGTTTTTAAATTATTCAATTGGTACAGAAATTCA
GCATTGTGTATGAAGCTATGAACAAATATGAATGGGGGACTTAGGTTGTA
CTGGAAAATAATATGTTGAAAGAGCGTAGAAATGGGGCTCAATCTCTTCG
AAGGAGCTCAATTACGCCAAAGATACATAAATGCAATGGAATCATTACCG
ATTTGATAATGCCCTTCCACTGGAACTAAACAATTCTACCACATGTGAGA
GCAAAAAACTATCGACGGGTAGGTGTGGCATTACCAGTCCCATCCAATGC
CTCAACTAATCTTCTCTTTGCAGACTTTGTTCTGAAACACCAGACCTCGA
AAGCCTCACTCAAGTCCGGATAACGGACCTGCTCGGCTCTCATCCAGTCC
GCTAGAATGTCGGCTTGATCATTTGACGGTAACGCCAGTACTAAGGTGAC
AATGGCTCCTTCAATGGTCTGGCACAAGTCTTCGTTCATCTTGTATGGAA
AACTTGTGTCCTCACTGCTCTTTGCATCCAAGAGCGGCTTCATCTTCCTA
ATATAAGGGAGCCATGATTTCAGTAATGTCAAGCGAATTGGAGCCGGAAG
AATTACGCTACCATAGCCAACTGCTTCCAAGACTTTAGCAGTGACTTCTA
TGAGCTTAATCTTCAAGCCCCACATAAACGAATCAAGTTTCTTGTCCTCC
ATCACTCCTAAAACATTATTGGAGCTTTCGGCCCAGTTGGAAACAAAATC
TTTCATCAAATCCATCTTGCCAAGTATGCTACACATCCACTCGAGATCAG
ATAAACTAAGCATTATTTTCTCATCTGCTGTCTCAGATGCAAGGTCTGGC
TCCAAAAGCAAGGACGACAATTCTTTTTCAAATGTTGAACAAATATGCGA
CAGACCCAATCTTGCCACAGATCTGATGTCATCGTCAGCTTTGACCAATG
GTGTATCCTCATCTTCTCCTAACATGTACTCGACTTGCTCTTGAGCAGAG
GTTTTAAGCTCATTGCCAAATGGAGGACATGGGCCAACAATGGATGTCGC
AACACGAATTGCTGAGATGAAAACAGTTTTGGTGGCAGCTAAATCAACAG
GTTGGATCCTGGCTATTATGGGCATAGCTACGGGACCCAACTTTGATACT
GCTCTTAATATGTGTTCTTCTTCTTTGTTCTCCCAAGGCACAGCCTCCAA
GTACTGGATGCAGCAGTACACAATCTCGTCACACTTGAAGTTCACTGCTG
ACTGAAGAATACCAACAGCCGACTTAACAGAATCCAATGCGTCTACAATT
AACTCTGTTGGAAGATAGAGCAGCCTCAACAGGTTGACGTGGTGATCAAA
GTTGACCTCAGAGCAATGAACATAGATGGAATTACTAGGGTTTGGATTAG
ACAACCGTTTAGCAAAGTACTTGCTCCTTTTTATGAGAACAGATGAGTGG
GAGTAAAACTGTTGGTATCGTCCTTCTCTATCCTTCAAGGAGATGACCAC
GTCACTGGTATTCTGATCACCAAGTATGCAAGCCTTGCTTTTTAAAGCTT
TGTCCATGTGCGGCAACAAGGTTCATGCTTTAAGCTATTGAAAGAGCCCA
CTTTTGTCAACTGAAAATTAGATTTGACATAAACAGTCAGTCAATCCACA
TAAATTCGAAAAGAAATACAAACAAATTATCGATTCAAAGCTCAGGTATG
TTTGCATGAGAATCTAATCTCAAAACAACATGAAATATGTTAATAAGGAA
AATTTTCAACACTGTTCTGCAGCAACAATAGCTCATCCATGTAGTTCCAT
ACTTCTACACTAGTATGAAATTAGAAGTCATAGAACGGACCATAATCTTC
TTCTTTAATAATGTAGAATATTAGAAATCATCTGCAAAAACCTTAGAAAT
CATATTACAGAATACACATTACAAACCATATCTATACTTTTCAGGACTTA
TTAATTAAGCAATGATAGCATAAATAAAGAAACCAAGTTCTGCTACTGTG
CTTAGAAACCAAACTGTATACTTATATGATGAAATGCAGAGAAGCATTAC
CAAATCACAATCAATACTAACCAAAAAATCAACAGCTCTTCAAACCAGAT
TTAAAACTTATCATACTACCAGAACAAAAAACGAAGCATAGTACTAACCA
AGACAAATAACATAACAATAAACAATTTGGCCTCCCAACATGAAATTATT
GAACATGATAATTAAAAACTAACACAATACAAGACTAATATCACAACTAA
ATAGAGCATCAAATAAAAATGGTCCGAAGAACCATTGCTCTGATACCATT
TGTCAAATCCCAGCCCCAAATAACAAAACCGAAGCACTGTAAACTGCTCA
AATTCCAATTGAAAAAAAAAAATGAAAGTATCAATTACAATTTCTGCCAA
GAATTTAAAAAAAAAACCACAACTCCACCGAGGTATCTGACCCACACCTT
TGTAAACAGAACCAACCAAGAAATCTGCAAACACAAATCAATTGAGGGAT
GAGCAAAACTAAGCTCAGTGAGTAACAAAAACAAGAGTAAGGAAATCAAG
GAATCACCAATCAACAAAGCGTTGAAAACCAACAGAACTATGACATGACA
AGAATTCAACTGTAATAATCATGTTCAACCCACTGATTTGAGCACAAACA
TCAAATTAAAAATCAAAAAGCTGCCACTGTAATCTCACAACAGAACTTGG
GATGCCACCGCAAGGCCAAGAATAACACAACAAAACTCCACCTCAATTCC
GATCACTATATATCATATGGGCAAGCCACTGCAAACCTGTTAACTAAATA
CATATGAGAATTGCCACTGCAAAACCCGTTCAATAAAAACCAGGCTACCA
CATCCCCTCATGCCACGATTCATGGTCACGTCATACTAGTAATGTGCACA
TTGTCAGCATCATCTCTAGCTGACTAGAGGATTCCAAATAATATATAGTT
TTCATGCTCCCACCGCACAAAACGGGAAATCAAGCACTCAAGAACACACT
GAAACATAACACACATAGACATTCAAATTCCACAAATCGGAAGTCAGAAG
AACTCTCACCGCCATAAAGACGCCAAAATTAGGACACAAATCAACACACC
AAAATGGTTCTTGCTAACTTGAGCAGCCACATTTGACACCCAATATAATT
AATCGCAGATACTGTAAATTTAGGTAACTTATAACACCCAGAAACTTTCA
CCCCTCTCACACACATAATTGCATAAACCCTCAAGAAGACATCAGTCTTC
CAAGAACAAACTCGATTAAAAACAAGAGCTCATAATTTCACAAAAAAGAA
ATGAGAGCTCACCAAACCTTGCTCTTTGATAAGAGTACAGAAAATCGGCA
AAACAATAACAGCAATGAAAACAAATACAAGCCACTCACCTCAAATCTTG
AACAGAACCAACACCCAAAAAGGCCAAAAGACTCACCAACAAAAACACAA
CCTCTTTAAATACCCCCAACTCTGGTACTACTAAAGGTAAAACCCAAAAC
AAAGATATCACAACCCTCAAATCTTCCTTAAACTCGCAATACACAAAAAC
TCTAGACTTGAATCACTCTCACACACTCGCAAAAAGGACCCTGGTTCCTC
TTCTCCAGCTACTTTTCCCTTCGACCTCATCTTCTTTCCTTCTCTTTCTT
TCTTTCCCTCTCCTCTCTCTGTTCCGTTTCTTTCTTTCTTTCTTCTATCT
TCTCTTACCCACCG
>CL19.Contig1_All
GGATGGTAAAGGTAGTTTCCTATCTGTGGTTGATTTAGGTTGAAATTAGG
TTAGAACGCCCACCCCATCGCCGCCGCTGAGAAGAATATCAAGCATGAGC
ACTGGGTATTATTATTCGTTGTGGGAGACCCGTCATGAATTTTTCAGCCG
AGCAATTCAAATCAATAGTATCAGGCACCGAAGCAGAGCCGGCGTGGACA
TAATTCCGATCACATTCCTCCATTTCAAGATATATGTAAACTACGATCCA
AGTGTCCGTGGCTATCTTATTGACCCACCAACTCTGTTACTTAGGAGAAC
TCTCAAGTTGCGGTTCTCCAGGGAGAAGGCCATCAGTGGAGATGCAAAGA
CAAGATTGGAGAGATTTGCAAGGTATAAAAGGGTCATAGCTGGGTCACCA
AAGGAAGCTAACAAGTTACGGAACAAGCTGGGTAGGTATCTCTGCAACGC
TATGGGTCTTCCCGAATATAAGCATCCCTATGTTATTGAACCATTATTGG
CTAAGCTTAAATCAAGATCATCCGTCCCCGATAAAGCTATCGATGTGACG
ATCGCGGATCTGACATGTAGAGATACAGAGGAGTCAATGCACATGAACTT
GAACCCGGACGATGCAGACTTCAAGCCCATCAGAATGATTCCGGCATCAG
AATCATTCATCCTAGCTCTGGAGGAAGCCAGTCCACCAGACGATGATGAA
TTAGAGTGTGCTATTTGTATGGAAATGTTTGCGCATGACAGCAATACCAT
CACTCGGTTGCCCTGCGCACACTATTATCATCGAGGTTGCATTGTCCCGT
GGCTCCACATCAATCATCTCTGTCCTACTTGTCGACACCCTAACCCTCAA
TCTACTCAAGGAAGCTAGCTAGTTGCTCTGCATTTTTGGGCATTACCAGC
TGCCTTGCCTTTCCGATTGCTTCTAAGAAGAATGGTCGGTCTGCCACAAT
GAACCAACACGACATCCACACAGTGGCAGGCCGAGGCTGCTGCCGCTGCC
GCCCTCGTCGCTGAGGCAGCCGCTGCTGCTGTTCTTGAAGCGGCGGCTGC
TGTCCCAGCTGTCCCCGAGGCGGCTGTTGCTGTTGTGGACATAGCGGCAA
TCCAGCAGATAACAAATGCAAGGGTTTCAGCTTTGCACAACACTAGGTTT
ATGTTTGAGCTGCGGTGAGTTTTACCTCAGGCTGATAAAGGAGAAGAACT
TGTTGATATATGTGCTTGACCTATTTGATATGAGGATAGTTGTTTTCTAT
TACCGTCACCTCGTCCGGGAAAAGATATATTCTTTTCACAGTTTCAACAT
ATTTTGTTTGTTTGTTTATGGTTCATACTTGGTATTCCTTTGGTAAATGC
ATATAGATCTTGCATTTGTTTAGGTAGGTTTGTTCTTTTATTTTTTTTTT
AATGGCTTGATGAACTCTGGAG
>CL19.Contig2_All
TACGCCGTCAGTGAGGCCAACTACGTGGCAGCACAATGTCCATGAAATTT
GAATTTGAAGGCAACTAAGTAAATTTACAACTTAACTTTCATCACTGGTG
TAAAATAACACCATCATAAATAGATCAGGTTTTGCCGGTGTACTGCATGC
CCTACAATATACGAAGGCAGGCAGTACACCGGCAAAACCGCTCACACCGG
ATCTTGTTCCTTGCACATTCAAGCTCTTGACCCTACACTGTACCATTAAT
TTGTTTCAAGGGGAATATACTGGGAGGCATGAAGCTATATAGTATGCAGT
TATTGTTGGTCTTCACGGCATGCCTTCTGGGTTTCTCTTCCACCACCACA
ACCTCGCCTTTGTCAAGGCTAACACAATGTTGAGGTCGATCCACGCTTCA
CGCTCCTGAAGGATCACCCACCCCATGGCAGTTGCAAACAACGCCATATC
GAATAAAGGGGCATATATTGCAGGGCAGGCAGCACACCGGCAAAACCGCT
CAAATCGGATCCGGTTCCTCGCACATTCAAGCTCCTGACCAACCGTCTGG
TTGTCGTGGTTCATCCTCTCTTGAAGAAAGTGTGCTACCCTTCTTGTTTG
CCACCTTTGCACACGCTCTTCCCGGATGAGGTGGCGGTAATAGAAAACAA
TTGTCCTCATATTAGATAGGTCAAGCACAGATATCAGCAAGTTCTTCTCC
TTTATCAGCCCTAGTGTTGTGCACGGCTGAAACCCTTGCATTTATTATCT
GCTGGATTGCCGCTATGTCCACAACAGCAACAGCCGCCTCGGGGACAGCT
GGGACAGCAGCCGCCGCTTCAAGAACAGCAGCAGCCGCCGCCTCGGCGAC
TAGGGCGGCAGCGGCAGCAGCCTCGGCCTGCCACTGTGTGGATGTCGTGT
CGGTTCATTGTGGCAGACCGACCATTCTTCTTAGAAGCAATCGGAAAGGC
AAGGCAGCTGGTAATGCCCAAAAATGCAGAGCAACTAGCTAGCTTCCTTG
AGTAGATTGAGGGTTAGGGTGTCGACAAGTAGGACAGAGATGATTGATGT
GGAGCCACGGGACAATGCAACCTCGATGATAATAGTGTGCGCAGGGCAAC
CGAGTGATGGTATTGCTGTCATGCGCAAACATTTCCATACAAATAGCACA
CTCTAATTCATCATCGTCTGGTGGACTGGCTTCCTCCAGAGCTAGGATGA
ATGATTCTGATGCCGGAATCATTCTGATGGGCTTGAAGTCTGCATCGTCC
GGGTTCAAGTTCATGTGCATTGACTCCTCTGTATCTCTACATGTCAGATC
CGCGATCGTCACATCGATAGCTTTATCGGGGACGGATGATCTTGATTTAA
GCTTAGCCAATAATGGTTCAATAACATAGGGATGCTTATATTCGGGAAGA
CCCATAGCGTTGCAGAGATACCTACCCAGCTTGTTCCGTAACTTGTTAGC
TTCCTTTGGTGACCCAGCTATGACCCTTTTATACCTTGCAAATCTCTCCA
ATCTTGTCTTTGCATCTCCACTGATGGCCTTCTCCCTGGAGAACCGCAAC
TTGAGAGTTCTCTTAAGTAACAGAGTTGGTGGGTCAATAAGATAGCCACG
GACACTTGGATCGTAGTTTACATATATCTTGAAATGGAGGAATGTGATCG
GAATTATGTCCACGCCGGCTCTGCTTCGGTGCCTGATACTATTGATTTGA
ATTGCTCGGCTGAAAAATTCATGACGGGTCTCCCACAACGAATAATAATT
CTCATCATCAGAAAAGGTGCTCATGCTTGATATTCTTCTCAGCGGCGGCG
ATGGGGTGGGCGTTCTAACCTAATTTCAACCTAAATCAACCACAGATAGG
AAACTACCTTTACCATCCATATCTATATATCTCTATCTATACATATATAA
AGGAAATGCCCTTTTCTT
>CL19.Contig3_All
GGCCGCTCACACCGGATCTTGTTCCTTGCACATTCAAGCTCTTGACCAAC
CGTCTGGTTGTCGTGATTCATCATCTCTTGAAGAAAGTGCGCCACCCTTC
TTGTTTGCCACTTTTGCACACCATGCAAACATAAAGATGTAAATCAGAAA
GATCGATACAAATAAGAGATGCTAAAAATACCACAAGTCCCTAATCAGGA
GGCAGACCACACAAATTCTCCAGAGTTCATCAAGCCATTAAAAAAAAAAT
AAAAGAACAAACCTACCTAAACAAATGCAAGACCTATATGCATTTACCAA
AGGAATACCAAGTATGAACCATAAACAAACAAACAAAATATGTTGAAACT
GTGAAAAGAATATATCTTTTCCCGGACGAGGTGACGGTAATAGAAAACAA
CTATCCTCATATCAAATAGGTCAAGCACATATATCAACAAGTTCTTCTCC
TTTATCAGCCTGAGGTAAAACTCACCGCAGCTCAAACATAAGCTGAGTTC
CAGTTGAAAAAAAAAAACATACCAAAAAGTCAATATGAAAGCACATGAAA
ATGAAAAATATTATTAAAACTATTGAAAAAAAAACTTACCCTAGTGTTAT
GCAAGGCTGAAACCCTTGCATTTGTTATCTATCGGATTGTCGCTATGCCC
ACAACAACAACAGCCGCCTAAACAAATTCTAAAAATACCACTGTCCTCGT
ATCAAATAGGTCAAGCATAGATATCAGCAAGTTCTTCTCCTTTATCAGCC
TGAGGTAAAACTCACCGCAGCTCAAACATAAGCTGAGTTCCAGCTTAGTG
TTGTGCAAGGCTGATACCCTTGCATTTGTTATCTGCCGGATTGCCGCTAT
GTCTACAACAGCAACAGCCGCCGCTTCAGGGACAGCAGCAGCGTCAATAT
TGATGAAGGAGATTCAAACGATAAAGCTATAAACTGGATGGACAACTGCC
ACTGTGTGGATGTCGTGTCGGTTCATTGTGGCAGACCGACCATTCTTCTT
AGAAGCAATCGGAAAGACAACGCAGCTGGTTATGCCCAAAAATGCAGAGC
AGCTAGCTAGCTTCATTGAGTAGATTGAGGGTTAGGGTGTCGACAAGTAG
GACAGAGATGATTCATGTGGAGCCAAGCGATAATGCAATCTCGATGATAA
TAGTGTGAGCAGGGCATCCGAGTGATGGTATTGCTGGCATGCGCAAACAT
TTCCATACAAATAGCACACTCTAATTCATCATCATCTGGTGGACTTGCTT
CCTCCAGAGCTAGGATGAATGATTCTGATGCCGGAATCATTTTGGGCTTG
AAGTCTTCATCGTCCGGGTTCAAGTTCATGTGCATTGACTCCGCCAGCTT
GTTCCGTAACTTGTTAGCTTCCTTTGGTGACCCAGCTATGACCCTTTT
>CL19.Contig4_All
GGCCGCTCACACCGGATCTTGTTCCTTGCACATTCAAGCTCTTGACCAAC
CGTCTGGTTGTCGTGATTCATCATCTCTTGAAGAAAGTGCGCCACCCTTC
TTGTTTGCCACTTTTGCACACCATGCAAACATAAAGATGTAAATCAGAAA
GATCGATACAAATAAGAGATGCTAAAAATACCACAAGTCCCTAATCAGGA
GGCAGACCACACAAATTCTCCAGAGTTCATCAAGCCATTAAAAAAAAAAT
AAAAGAACAAACCTACCTAAACAAATGCAAGACCTATATGCATTTACCAA
AGGAATACCAAGTATGAACCATAAACAAACAAACAAAATATGTTGAAACT
GTGAAAAGAATATATCTTTTCCCGGACGAGGTGACGGTAATAGAAAACAA
CTATCCTCATATCAAATAGGTCAAGCACATATATCAACAAGTTCTTCTCC
TTTATCAGCCTGAGGTAAAACTCACCGCAGCTCAAACATAAGCTGAGTTC
CAGTTGAAAAAAAAAACATACCAAAAAGTCAATATGAAAGCACATGAAAA
TGAAAAATATTATTAAAACTATTGAAAAAAAAACTTACCCTAGTGTTATG
CAAGGCTGAAACCCTTGCATTTGTTATCTGTCGGATTGTCGCTATGCCCA
CAACAACAACAGCCGCCTAAACAAATTCTAAAAATACCACTGTCCTCATA
TCAAATAGGTCAAACACAGATATCAGCAATTTCTTCTCCTTTATCAGCTT
GAGGTAAAACTCACCGCAGCTCAAACATAAACCTAGTGTTGTGCAAAGCT
GAAACCCTTGCATTTGTTATCTGCTGGATTGCTGCTATGTCCACAACAAC
AACAGCCGCCTAAACAAATTCTAAAAATACCACTGTCCTCGTATCAAATA
GGTCAAGCATAGATATCAGCAAGTTCTTCTCCTTTATCAGCCTGAGGTAA
AACTCACCGCAGCTCAAACATAAGCTGAGTTCCAGCTTAGTGTTGTGCAA
GGCTGATACCCTTGCATTTGTTATCTGCCGGATTGCCGCTATGTCTACAA
CAGCAACAGCCGCCTCCTCGGGGACAGCAGCCGCCGCTTCAGGGACAGCA
GCAGCGTCAATATTGATGAAGGAGATTCAAACGATAACGCTACAAACTGG
ATGGACAACTGCCACTGTGTGGATGTCGTGTCGGTTCATTGTGGCAGACC
GACCATTCTTCTTAGAAGCAATCGGAAAGACAACGCAGCTGGTTATGCCC
AAAAATGCAGAGCAGCTAGCTAGCTTCATTGAGTAGATTGAGGGTTAGGG
TGTCGACAAGTAGGACAGAGATGATTCATGTGGAGCCAAGCGATAATGCA
ATCTCGATGATAATAGTGTGAGCAGGGCATCCGAGTGATGGTATTGCTGG
CATGCGCAAACATTTCCATACAAATAGCACACTCTAATTCATCATCATCT
GGTGGACTTGCTTCCTCCAGAGCTAGGATGAATGATTCTGATGCCGGAAT
CATTTTGGGCTTGAAGTCTTCATCGTCCGGGTTCAAGTTCATGTGCATTG
ACTCCGCTGTATCTCTACATGTCAGATCCGAGATCATCACAGAGATAGCT
TTATCGGGGATGGCAGATTTAAGCTTAGCCAATAATGGTTCAATAATATA
GGGATGCTTATGTTCGGGAAAACCCATAGCTTTGCAGAGATACCTACCCA
GCTTGTTCCGTAACTTGTTAGCTTCCTTTGGTGACCCAGCTATGACCCTT
TT
>CL19.Contig5_All
TGGGGATTATTTTGGACCAATTACAATATCTTAGATGCAAGTTACCTTTA
CGGCTTTAAACCCTAGAAACATAGAATCATCTGATGATATTCCAGAGTAC
ACTACATTTATTCTCCAATACTGACAGAAATTCCTCAGCAAGTCTAACAT
CCGCAGTGTTACAACCAAAAATGAAACAAGGACACATAAAGCAAAAGCTC
CAAAGGATCTGCAATGCCCCATTAGCTCCTGCATTTCCTCAATTACTTGC
AAGAACATTCACAAAGCACCAGCGGGATATCCTACACACAACACAACAGA
GCTGGAAAGCAAGAGCTGTAACATATGTCGTATGAAGAACCGGAGTAACA
GTTTGACATCTGTTAAGCTTCAAATTTGTTAAGCAGACACGGACATAGAT
TGCAGAATCATCATTTACCTGAGTTTATAGGAAGATTATACAGTAAACTT
GTAATATAGATTGTAGCAACAGAGCAACAGTTTCAAATTTGTTCCAACAT
TGGATTTTCCTAGACATATAATATACAAAAGATGGATGGCAGAATTAACT
GTCAAGTCATACATCTTGCTTTTACCATTCTTGTTTCATTCTTCACACAA
CAAACCCAAACATGACCACTCCTAATACCTGCATATACTCTGATTTATTT
TTGTACACTCCTAGCACTGCTACTTCTTTATACCACTTTACATAACATAA
TTCGTATTTCAAACTCAGTGTTGCTTACTATAGATAGGAGAAAATTCTTT
AGCCTAGTAGAAAAAGAAAATAATGATAAAAAATTTGCCATACTGATTGT
CTAGTCCATTTTTCTTCTTAATGCATCTTCAAAATCAATGGGGATAGCAC
AAGCAAAAAATCTCAATCAATCATAGCTGTGACAAGCTCAAATCAAACAA
GGCTAATGAGCATAGAAATTTTTGATAATCAAACAAGCCTAAGCTACACA
AATCAAGCCAAATCAAGGCCAAGCAAATTTCAAAGAAAAGTTACACATGT
GACGTGAAGAGTAACCATCAATTTAAGATAATCAAATATAATTTTCTATA
CATATTCTTTCCTGCCTACGCTACATGACAATCTTTATAGTGATTCATGC
TTCAACAATATATTATCAAGATACACACAATCTCATCAACCAAACTATGA
CTAGCATTACCAAACCCGTCAAGCTAAGAAATCGACCAAGTTCTCTTTAT
TTATATGGACAAAACACATACATCTCTCATTGTGGCCAGAAACTTTCCAT
TTCTTAATAATTAACTTAACTTACACCTAGTTTGTTAGGTAGCTTCTAAT
TTACCCTAAACCATTTCTGCCCAATCCTTTCTAACAGATTTAGGTCCCAA
CCTGCCAGCATGCCATAGTTTCATTATTCTCTATTACAAACATATGATAT
GACCTTCTCCTTTGACAGTACTTACTAAATTTTGATTAACCATGACTTAT
AAGGATTTGTACACCGGCCTCACTTAATTATCCCTAGCTGCCCCCTATCA
AGTCACAACAATAAAGTTAAGCTGCCAGCCAGTCCAAGAAGAAGGAATCA
ATATGTTTACCTGCCACTGTCTGGATGTTCTGTCGATTCCTTGTGCCAGA
CCGACCATTCTTCTTAGAAGCAATCGGAAAGACTACAAGATAAAGAAGAA
TAGCTGAATAGAAAACTAAAATGAGACTTATATGAACCAACAGCTTAGAA
TCAAAAATCGCAACACTTTTGATATAAGGAGAGATGCCCCAAAGATGTAT
AGAGGCCACAACCTAGCACTCCAAACAAGACTATAAACCATGGTGAACCC
AAACAAGGAAGAGAATGCCAGAAGCACCATTAAGAAAAAGAAAAGAAAAA
AGAAGCAGTTTAGCAAACAATAGAATTAACAGCAAATGGGAAGATTGAAC
AGCATATATGTAATGTAGAGTTTGAAATTTGTTCTAACACTGGACTTTTA
TAAATAGAAATTATACAAATGATGGATGATCAAGGCATGGAAATACAAAC
AAGGTAGCAGTCAGAGCATAGTCGCAGTACCAAGGCAGCTGGTAATGCCC
AAAAATGCAGAGCAACTAGCTAGCTTCCTTGAGTAGATTGAGGGTTAGGG
TGTCGACAAGTAGGACAGAGATGATTGATGTGGAGCCACGGGACAATGCA
ACCTCGATGATAATAGTGTGCGCAGGGCAACCGAGTGATGGTATTGCTGT
CATGCGCAAACATTTCCATACAAATAGCACACTCTAATTCATCATCGTCT
GGTGGACTGGCTTCCTCCAGAGCTAGGATGAATGATTCTGATGCCGGAAT
CATTCTGATGGGCTTGAAGTCTGCATCGTCCGGGTTCAAGTTCATGTGCA
TTGACTCCTCTGTATCTCTACATGTCAGATCCGCGATCGTCACATCGATA
GCTTTATCGGGGACGGATGATCTTGATTTAAGCTTAGCCAATAATGGTTC
AATAACATAGGGATGCTTATATTCGGGAAGACCCATAGCGTTGCAGAGAT
ACCTACCCAGCTTGTTCCGTAACTTGTTAGCTTCCTTTGGTGACCCAGCT
ATGACCCTTTTATACCTTGCAAATCTCTCCAATCTTGTCTTTGCATCTCC
ACTGATGGCCTTCTCCCTGGAGAACCGCAACTTGAGAGTTCTCCTAAGTA
ACAGAGTTGGTGGGTCAATAAGATAGCCACGGACACTTGGATCGTAGTTT
ACATATATCTTGAAATGGAGGAATGTGATCGGAATTATGTCCACGCCGGC
TCTGCTTCGGTGCCTGATACTATTGATTTGAATTGCTCGGCTGAAAAATT
CATGACGGGTCTCCCACAACGAATAATAATACCCAGTGCTCATGCTTGAT
ATTCTTCTCAGCGGCGGCGATGGGGTGGGCGTTCTAACCTAATTTCAACC
TAAATCAACCACAGATAGGAAACTACCTTTACCA
>CL19.Contig6_All
GCAGCACAATGTCCATGAAATTTGAATTTGAAGGCAACTAAGTAAATTTA
CAACTTAACTTTCATCACTGGTGTAAAATAACACCATCATAAATAGATCA
GGTTTTGCCGGTGTACTGCATGCCCTACAATATACGAAGGCAGGCAGTAC
ACCGGCAAAACCGCTCACACCGGATCTTGTTCCTTGCACATTCAAGCTCT
TGACCCTACACTGTACCATTAATTTGTTTCAAGGGGAATATACTGGGAGG
CATGAAGCTATATAGTATGCAGTTATTGTTGGTCTTCACGGCATGCCTTC
TGGGTTTCTCTTCCACCACCACAACCTCGCCTTTGTCAAGGCTAACACAA
TGTTGAGGTCGATCCACGCTTCACGCTCCTGAAGGATCACCCACCCCATG
GCAGTTGCAAACAACGCCATATCGAATAAAGGGGCATATATTGCAGGGCA
GGCAGCACACCGGCAAAACCGCTCAAATCGGATCCGGTTCCTCGCACATT
CAAGCTCCTGTTGTCGTGGTTCATCCTCTCTTGAAGAAAGTGTGCCACCC
TTCTTGTTTGCCACCTTTGCACACGCTCTTCTCGGATGAGGTGGCAGTAA
TAGAAAACAATTGTCCTCATATTAGATAGGTCAAGCACAGATATCAGCAA
GTTCTTCTCCTTTATCAGCCCTAGTGTTGTGCACGGCTGAAACCCTTGCA
TTTATTATCTGCTGGATTGCCGCTATGTCCACAACAGCAACAGCCGCCTC
GGGGACAGCTGGGACAGCAGCCGCCGCTTCAAGAACAGCAGCAGCCGCCG
CCTCGGCGACTAGGGCGGCAGCGGCAGCAGCCTCGGCCTGCCACTGTGTG
GATGTCGTGTCGGTTCATTGTGGCAGACCGACCATTCTTCTTAGAAGCAA
TCGGAAAGACAACGCAGCTGGTTATGCCCAAAAATGCAGAGCAGCTAGCT
AGCTTCATTGAGTAGATTGAGGGTTAGGGTGTCGACAAGTAGGACAGAGA
TGATTCATGTGGAGCCAAGCGATAATGCAATCTCGATGATAATAGTGTGA
GCAGGGCATCCGAGTGATGGTATTGCTGGCATGCGCAAACATTTCCATAC
AAATAGCACACTCTAATTCATCATCATCTGGTGGACTTGCTTCCTCCAGA
GCTAGGATGAATGATTCTGATGCCGGAATCATTCTGATGGGCTTGAAGTC
TGCATCGTCCGGGTTCAAGTTCATGTGCATTGACTCCTCTGTATCTCTAC
ATGTCAGATCCGCGATCGTCACATCGATAGCTTTATCGGGGACGGATGAT
CTTGATTTAAGCTTAGCCAATAATGGTTCAATAACATAGGGATGCTTATA
TTCGGGAAGACCCATAGCGTTGCAGAGATACCTACCCAGCTTGTTCCGTA
ACTTGTTAGCTTCCTTTGGTGACCCAGCTATGACCCTTTTATACCTTGCA
AATCTCTCCAATCTTGTCTTTGCATCTCCACTGATGGCCTTCTCCCTGGA
GAACCGCAACTTGAGAGTTCTCTTAAGTAACAGAGTTGGTGGGTCAATAA
GATAGCCACGGACACTTGGATCGTAGTTTACATATATCTTGAAATGGAGG
AATGTGATCGGAATTATGTCCACGCCGGCTCTGCTTCGGTGCCTGATACT
ATTGATTTGAATTGCTCGGCTGAAAAATTCATGACGGGTCTCCCACAACG
AATAATAATTCTCATCATCAGAAAAGGTGCTCATGCTTGATATTCTTCTC
AGCGGCGGCGATGGGGGTGGGTGTTTTAACCTAATTTCAACCTAAATCAA
CCACAGATAGGAAACTACCTTTACC
>CL19.Contig7_All
TTTGAATTTGAAGGCAACTAAGTAAATTTACAACTTAACTTTCATCACTG
GTGTAAAATAACACCATCATAAATAGATCAGGTTTTGCCGGTGTACTGCA
TGCCCTACAATATACGAAGGCAGGCAGTACACCGGCAAAACCGCTCACAC
CGGATCTTGTTCCTTGCACATTCAAGCTCTTGACCCTACACTGTACCATT
AATTTGTTTCAAGGGGAATATACTGGGAGGCATGAAGCTATATAGTATGC
AGTTATTGTTGGTCTTCACGGCATGCCTTCTGGGTTTCTCTTCCACCACC
ACAACCTCGCCTTTGTCAAGGCTAACACAATGTTGAGGTCGATCCACGCT
TCACGCTCCTGAAGGATCACCCACCCCATGGCAGTTGCAAACAACGCCAT
ATCGAATAAAGGGGCATATATTGCAGGGCAGGCAGCACACCGGCAAAACC
GCTCAAATCGGATCCGGTTCCTCGCACATTCAAGCTCCTGACCAACCGTC
TGGTTGTCGTGGTTCATCATCTCTTAAAGAAAGTGCGCCACCCTTCTTGT
TTGCCACTTTTGCACACCATGCAAACATAAAGATGTAAATCAGAAAGATC
GATACAAATAAGAGATGCTAAAAATACCACAAGTCCCTAATCAGGAGGCA
GACCACACAAATTCTCCAGAGTTCATCAAGCCATTAAAAAAAAAATAAAA
GAACAAACCTACCTAAACAAATGCAAGACCTATATGCATTTACCAAAGGA
ATACCAAGTATGAACCATAAACAAACAAACAAAATATGTTGAAACTGTGA
AAAGAATATATCTTTTCCCGGACGAGGTGACGGTAATAGAAAACAACTAT
CCTCATATCAAATAGGTCAAGCACATATATCAACAAGTTCTTCTCCTTTA
TCAGCCTGAGGTAAAACTCACCGCAGCTCAAACATAAGCCTAGTGTTATG
CAAGGCTGAAACCCTTGCATTTGTTATCTATCGGATTGTCGCTATGCCCA
CAACAACAACAGCCGCCTAAACAAATTCTAAAAATACCATTGTCCTCATA
TCAAATAGGTCAAGCATAGATATCAGCAAGTTCTTCTCCTTTATCAGCCT
GAGGTAAAACTCACCGCAGCTCAAACATAAGCTGAGTTCCAGCTTAGTGT
TGTGCAAGGCTGATACCCTTGCATTTGTTATCTGCCGGATTGCCGCTATG
TCTACAACAGCAACAGCCGCCGCTTCAGGGACAGCAGCAGCGTCAATATT
GATGAAGGAGATTCAAACGATAAAGCTATAAACTGGATGGACAACTGCCA
CTGTGTGGATGTCGTGTCGGTTCATTGTGGCAGACCGACCATTCTTCTTA
GAAGCAATCGGAAAGACTACAAGATAAAGAAGAATAGCTGAATAGAAAAC
TAAAATGAGACTTATATGAACCAACAGCTTAGAATCAAAAATCGCAACAC
TTTTGATATAAGGAGAGATGCCCCAAAGATGTATAGAGGCCACAACCTAG
CACTCCAAACAAGACTATAAACCATGGTGAACCCAAACAAGGAAGAGAAT
GCCAGAAGCACCATTAAGAAAAAGAAAAGAAAAAAGAAGCAGTTTAGCAA
ACAATAGAATTAACAGCAAATGGGAAGATTGAACAGCATATATGTAATGT
AGAGTTTGAAATTTGTTCTAACACTGGACTTTTATAAATAGAAATTATAC
AAATGATGGATGATCAAGGCATGGAAATACAAACAAGGTAGCAGTCAGAG
CATAGTCGCAGTACCAAGGCAGCTGGTAATGCCCAAAAATGCAGAGCAAC
TAGCTAGCTTCCTTGAGTAGATTGAGGGTTAGGGTGTCGACAAGTAGGAC
AGACATGATTGATTTGGAGCCAGGGGACAATGCAATCTCGATGATAATAG
TGTGAGCAGGGCAACTGAGTAATGCTGCTATCTTTTCTCAGTACAAACAT
TTCCATACAAACAGCACACTGTAATTCATCATCATCAGGTGGAGTCGCTG
CTTCCTCTAAAGCCTCGATGAATGATTCAGTTGACGGATTCAGCTTGGAC
TTGTAGTTTAAATACTCCGCATCTTCCGACAGCAACTCCAGGTGCCGTTC
CTCCGTATATCTATATATCATATTCATTGCTCGAACCTCGATAATCTTAT
CAGGGACGGCTCTTCGAAGCACATTGAGTATTTGATCAATAATAGACTGA
TGCTGATTTTCGGCAACACCGACTTTGTTGTAAACGTACCTACGCAATTT
GTCCCGTAACTTGTTGGCTTCCCTGGGAGACCCAGCAATGATCCTCTTGT
ACCTTGCCAATCTCTCCATGGTCGTCTTTGCATCGCCGCTCGCCTTCTCC
CTCGAGAACCGCAACTTGAGAGTGTTTGTGGATTGCACAATTGGTCCTTC
CTTATCATACTGATGGGTTTCTGGATTATAGTTGCCGTATGCCTTCCATC
GCTGGATTTTGATCGGAATTACGTCCACGCAGGATCTGCTTCGGTAGGTG
CTTTCCCGGGTCTGATAAACTGTGCTGCCATGTTCAAGTCTCGCATACGG
GTAAATGGTGCTCATGCTTTGCTTCCCCGGCGGCGTGAAGGTTGGTAGGT
ATGTAGA
>CL19.Contig8_All
TACGCCGTCAGTGAGGCCAACTACGTGGCAGCACAATGTCCATGAAATTT
GAATTTGAAGGCAACTAAGTAAATTTACAACTTAACTTTCATCACTGGTG
TAAAATAACACCATCATAAATAGATCAGGTTTTGCCGGTGTACTGCATGC
CCTACAATATACGAAGGCAGGCAGTACACCGGCAAAACCGCTCACACCGG
ATCTTGTTCCTTGCACATTCAAGCTCTTGACCCTACACTGTACCATTAAT
TTGTTTCAAGGGGAATATACTGGGAGGCATGAAGCTATATAGTATGCAGT
TATTGTTGGTCTTCACGGCATGCCTTCTGGGTTTCTCTTCCACCACCACA
ACCTCGCCTTTGTCAAGGCTAACACAATGTTGAGGTCGATCCACGCTTCA
CGCTCCTGAAGGATCACCCACCCCATGGCAGTTGCAAACAACGCCATATC
GAATAAAGGGGCATATATTGCAGGGCAGGCAGCACACCGGCAAAACCGCT
CAAATCGGATCCGGTTCCTCGCACATTCAAGCTCCTGACCAACCGTCTGG
TTGTCGTGGTTCATCATCTCTTGAAGAAAGTGCGCCACCCTTCTTGTTTG
CCACTTTTGCACACCATGCAAACATAAAGATGTAAATCAGAAAGATCGAT
ACAAATAAGAGATGCTAAAAATACCACAAGTCCCTAATCAGGAGGCAGAC
CACACAAATTCTCCAGAGTTCATCAAGCCATTAAAAAAAAAATAAAAGAA
CAAACCTACCTAAACAAATGCAAGACCTATATGCATTTACCAAAGGAATA
CCAAGTATGAACCATAAACAAACAAACAAAATATGTTGAAACTGTGAAAA
GAATATATCTTTTCCCGGACGAGGTGACGGTAATAGAAAACAACTATCCT
CATATCAAATAGGTCAAGCACATATATCAACAAGTTCTTCTCCTTTATCA
GCCTGAGGTAAAACTCACCGCAGCTCAAACATAAACCTAGTGTTGTGCAA
AGCTGAAACCCTTGCATTTGTTATCTGTCGGATTGTCGCTATGCCCACAA
CAACAACAGCCGCCTAAACAAATTCTAAAAATACCACTGTCCTCATATCA
AATAGGTCAAACACAGATATCAGCAATTTCTTCTCCTTTATCAGCTTGAG
GTAAAACTCACCGCAGCTCAAACATAAACCTAGTGTTGTGCAAAGCTGAA
ACCCTTGCATTTGTTATCTGCTGGATTGCTGCTATGTCCACAACAACAAC
AGCCGCCTAAACAAATTCTAAAAATACCACTGTCCTCGTATCAAATAGGT
CAAGCATAGATATCAGCAAGTTCTTCTCCTTTATCAGCCTGAGGTAAAAC
TCACCGCAGCTCAAACATAAGCTGAGTTCCAGCTTAGTGTTGTGCAAGGC
TGATACCCTTGCATTTGTTATCTGCCGGATTGCCGCTATGTCTACAACAG
CAACAGCCGCCTCCTCGGGGACAGCAGCCGCCGCTTCAGGGACAGCAGCA
GCGTCAATATTGATGAAGGAGATTCAAACGATAACGCTACAAACTGGATG
GACAACTGCCACTGTGTGGATGTCGTGTCGGTTCATTGTGGCAGACCGAC
CATTCTTCTTAGAAGCAATCGGAAAGACTACAAGATAAAGAAGAATAGCT
GAATAGAAAACTAAAATGAGACTTATATGAACCAACAGCTTAGAATCAAA
AATCGCAACACTTTTGATATAAGGAGAGATGCCCCAAAGATGTATAGAGG
CCACAACCTAGCACTCCAAACAAGACTATAAACCATGGTGAACCCAAACA
AGGAAGAGAATGCCAGAAGCACCATTAAGAAAAAGAAAAGAAAAAAGAAG
CAGTTTAGCAAACAATAGAATTAACAGCAAATGGGAAGATTGAACAGCAT
ATATGTAATGTAGAGTTTGAAATTTGTTCTAACACTGGACTTTTATAAAT
AGAAATTATACAAATGATGGATGATCAAGGCATGGAAATACAAACAAGGT
AGCAATCAGAGCATAGTGGCAGTACCAAGGCAGCTGGTAATGCCCAAAAA
TGCAGAGCAACTAGCTAGCTTCCTTGAGTAGATTGAGGGTTAGGGTGTCG
ACAAGTAGGACAGAGATGATTGATGTGGAGCCACGGGACAATGCAACCTC
GATGATAATAGTGTGCGCAGGGCAACCGAGTGATGGTATTGCTGTCATGC
GCAAACATTTCCATACAAATAGCACACTCTAATTCATCATCGTCTGGTGG
ACTGGCTTCCTCCAGAGCTAGGATGAATGATTCTGATGCCGGAATCATTC
TGATGGGCTTGAAGTCTGCATCGTCCGGGTTCAAGTTCATGTGCATTGAC
TCCTCTGTATCTCTACATGTCAGATCCGCGATCGTCACATCGATAGCTTT
ATCGGGGACGGATGATCTTGATTTAAGCTTAGCCAATAATGGTTCAATAA
CATAGGGATGCTTATATTCGGGAAGACCCATAGCGTTGCAGAGATACCTA
CCCAGCTTGTTCCGTAACTTGTTAGCTTCCTTTGGTGACCCAGCTATGAC
CCTTTTATACCTTGCAAATCTCTCCAATCTTGTCTTTGCATCTCCACTGA
TGGCCTTCTCCCTGGAGAACCGCAACTTGAGAGTTCTCCTAAGTAACAGA
GTTGGTGGGTCAACAACATAGCCACGGACAACTGGATCGTAGTTTATATA
TACCCTGAAATGGAGGAATGTGATCGGAATTATGTCCACGCCGGCTCTGC
TTCGGTGCCTGATATTATTGATTTGAATTGCTTGGCTGGAAAATTCATGA
TGGGTCTCGAACAACGAATAATAATTCTCATCATCAGAAAAGGTGCTCAT
GCTTGATATTCTTCTCAGCGGCGGCGATGGGGGTGGGTGTTTTAACCTAA
TTTCAACCTAAATCAACCACAGATAGGAAACTACCTTTACCA
>CL19.Contig9_All
TACGCCGTCAGTGAGGCCAACTACGTGGCAGCACAATGTCCATGAAATTT
GAATTTGAAGGCAACTAAGTAAATTTACAACTTAACTTTCATCACTGGTG
TAAAATAACACCATCATAAATAGATCAGGTTTTGCCGGTGTACTGCATGC
CCTACAATATACGAAGGCAGGCAGTACACCGGCAAAACCGCTCACACCGG
ATCTTGTTCCTTGCACATTCAAGCTCTTGACCCTACACTGTACCATTAAT
TTGTTTCAAGGGGAATATACTGGGAGGCATGAAGCTATATAGTATGCAGT
TATTGTTGGTCTTCACGGCATGCCTTCTGGGTTTCTCTTCCACCACCACA
ACCTCGCCTTTGTCAAGGCTAACACAATGTTGAGGTCGATCCACGCTTCA
CGCTCCTGAAGGATCACCCACCCCATGGCAGTTGCAAACAACGCCATATC
GAATAAAGGGGCATATATTGCAGGGCAGGCAGCACACCGGCAAAACCGCT
CAAATCGGATCCGGTTCCTCGCACATTCAAGCTCCTGACCAACCGTCTGG
TTGTCGTGGTTCATCCTCTCTTGAAGAAAGTGTGCTACCCTTCTTGTTTG
CCACCTTTGCACACGCTCTTCCCGGATGAGGTGGCGGTAATAGAAAACAA
TTGTCCTCATATTAGATAGGTCAAGCACAGATATCAGCAAGTTCTTCTCC
TTTATCAGCCTGAGGTAAAACTCACCGCGGCTCAAACATAAGCTCCAAAA
AGTCAATATGAAAGCACATGAAAATGAAAAATATTATTAAAACTACTGAA
AAAAAACTTACCCTAGTGTTGTGCAAGGCTGAAACCCTTGCATTTGTTAT
CTGCTGGATTGCCGCTATGTCCACAACAGCAACAGCCGCCTCGGGGACAG
CTGGGACAGCAGCCGCCGCTTCAAGAACAGCAGCAGCGGCTGCCTCAGCG
ACGAGGGCGGCAGCGGCAGCAGCCTCGGCCTGCCACTGTGTGGATGTCGT
GTTGGTTCATTGTGGCAGACCGACCATTCTTCTTAGAAGCAATCGGAAAG
GCAAGGCAGCTGGTAATGCCCAAAAATGCAGAGCAACTAGCTAGCTTCCT
TGAGTAGATTGAGGGTTAGGGTGTCGACAAGTAGGACAGAGATGATTGAT
GTGGAGCCACGGGACAATGCAACCTCGATGATAATAGTGTGCGCAGGGCA
ACCGAGTGATGGTATTGCTGTCATGCGCAAACATTTCCATACAAATAGCA
CACTCTAATTCATCATCGTCTGGTGGACTGGCTTCCTCCAGAGCTAGGAT
GAATGATTCTGATGCCGGAATCATTCTGATGGGCTTGAAGTCTGCATCGT
CCGGGTTCAAGTTCATGTGCATTGACTCCTCTGTATCTCTACATGTCAGA
TCCGCGATCGTCACATCGATAGCTTTATCGGGGACGGATGATCTTGATTT
AAGCTTAGCCAATAATGGTTCAATAACATAGGGATGCTTATATTCGGGAA
GACCCATAGCGTTGCAGAGATACCTACCCAGCTTGTTCCGTAACTTGTTA
GCTTCCTTTGGTGACCCAGCTATGACCCTTTTATACCTTGCAAATCTCTC
CAATCTTGTCTTTGCATCTCCACTGATGGCCTTCTCCCTGGAGAACCGCA
ACTTGAGAGTTCTCCTAAGTAACAGAGTTGGTGGGTCAATAAGATAGCCA
CGGACACTTGGATCGTAGTTTACATATATCTTGAAATGGAGGAATGTGAT
CGGAATTATGTCCACGCCGGCTCTGCTTCGGTGCCTGATACTATTGATTT
GAATTGCTCGGCTGAAAAATTCATGACGGGTCTCCCACAACGAATAATAA
TACCCAGTGCTCATGCTTGATATTCTTCTCAGCGGCGGCGATGGGGTGGG
CGTTCTAACCTAATTTCAACCTAAATCAACCACAGATAGGAAACTACCTT
TACCATCC
>CL19.Contig10_All
GGATGGTAAAGGTAGTTTCCTATCTGTGGTTGATTTAGGTTGAAATTAGG
TTAAAACACCCACCCCCATCGCCGCCGCTGAGAAGAATATCAAGCATGAG
CACCTTTTCTGATGATGAGAATTATTATTCGTTGTTCGAGACCCATCATG
AATTTTCCAGCCAAGCAATTCAAATCAATAATATCAGGCACCGAAGCAGA
GCCGGCGTGGACATAATTCCGATCACATTCCTCCATTTCAGGGTATATAT
AAACTACGATCCAGTTGTCCGTGGCTATGTTGTTGACCCACCAACTCTGT
TACTTAGGAGAACTCTCAAGTTGCGGTTCTCCAGGGAGAAGGCCATCAGT
GGAGATGCAAAGACAAGATTGGAGAGATTTGCAAGGTATAAAAGGGTCAT
AGCTGGGTCACCAAAGGAAGCTAACAAGTTACGGAACAAGCTGGGTAGGT
ATCTCTGCAAAGCTATGGGTTTTCCCGAACATAAGCATCCCTATATTATT
GAACCATTATTGGCTAAGCTTAAATCTGCCATCCCCGATAAAGCTATCTC
TGTGATGATCTCGGATCTGACATGTAGAGATACAGAGGAGTCAATGCACA
TGAACTTGAACCCGGACGATGAAGACTTCAAGCCCAAAATGATTCCGGCA
TCAGAATCATTCATCCTAGCTCTGGAGGAAGCAAGTCCACCAGATGATGA
TGAATTAGAGTGTGCTATTTGTATGGAAATGTTTGCGCATGCCAGCAATA
CCATCACTCGGATGCCCTGCTCACACTATTATCATCGAGATTGCATTATC
GCTTGGCTCCACATGAATCATCTCTGTCCTACTTGTCGACACCCTAACCC
TCAATCTACTCAATGAAGCTAGCTAGCTGCTCTGCATTTTTGGGCATAAC
CAGCTGCGTTGTCTTTCCGATTGCTTCTAAGAAGAATGGTCGGTCTGCCA
CAATGAACCGACACGACATCCACACAGTGGCAGTTGTCCATCCAGTTTAT
AGCTTTATCGTTTGAATCTCCTTCATCAATATTGACGCTGCTGCTGTCCC
TGAAGCGGCGGCTGCTGTCCCCGAGGAGGCGGCTGTTGCTGTTGTAGACA
TAGCGGCAATCCGGCAGATAACAAATGCGGGGTCAGCCTTGCATAACGCT
AGGGTAAGTTATTTTCAATAGTTTTAATAATATTTTCCATTTTCATGTGT
TTTCATATTGACTTTTTGTTATGTTTTTTTTCAACTGGAACTCAGCTTAT
GTTTGAGCTGCGGTGAGTTTTACCTCAGGCTGATAAAGGAGAAGAACTTG
TTGATATTTGTGCTTGACCTATCTGATATGAGGACAGTTGTTTTCTATTA
CCGTCACCTCATCCGGGAAGAGATATTCTTTCCACAGTTTCAACATATTT
CTTTTGTTTGTTTATGGTTCATACTTGGTATTCCTTTGGTAAATGCATAT
AGGTCTTGCATTTGTTTAGATAGGTTTGTTCTTTTATTGTTTTTCTAATG
GCTTGATGAACTCTGGAGAATTTGTGTGGTCTGCCTCCTGATTAGGGACT
TGTGGTATTTTTAGCATCTCTTATTTGTATCGATCTTTCTGATTTACATC
TTTATGTTTGCATGGTGTGCAAAAGTGGCAAACAAGAAGGGTGGCGCACT
TTCTTCAAGAGATGATGAATCACGACAACCAGACGGTTGGTCAAGAGCTT
GAATGTGCAAGGAACAAGATCCGGTGTGAGCGGTTTTGCCGGTGTACTGC
CTGCCTTCGTATATTGTAGGGCATGCAGTACACCGGCAAAACCTGATCTA
TTTATGATGGTGTTATTTTACACCAGTGATGAAAGTTAAGTTGTAAATTT
ACTTAGTTGCCTTCAAATTCAAATTTCATGGACATTGTGCTGCCAC
>CL19.Contig11_All
GGCAGCACAATGTCCATGAAATTTGAATTTGAAGGCAACTAAGTAAATTT
ACAACTTAACTTTCATCACTGGTGTAAAATAACACCATCATAAATAGATC
AGGTTTTGCCGGTGTACTGCATGCCCTACAATATACGAAGGCAGGCAGTA
CACCGGCAAAACCGCTCACACCGGATCTTGTTCCTTGCACATTCAAGCTC
TTGACCCTACACTGTACCATTAATTTGTTTCAAGGGGAATATACTGGGAG
GCATGAAGCTATATAGTATGCAGTTATTGTTGGTCTTCACGGCATGCCTT
CTGGGTTTCTCTTCCACCACCACAACCTCGCCTTTGTCAAGGCTAACACA
ATGTTGAGGTCGATCCACGCTTCACGCTCCTGAAGGATCACCCACCCCAT
GGCAGTTGCAAACAACGCCATATCGAATAAAGGGGCATATATTGCAGGGC
AGGCAGCACACCGGCAAAACCGCTCAAATCGGATCCGGTTCCTCGCACAT
TCAAGCTCCTGACCAACCGTCTGGTTGTCGTGGTTCATCATCTCTTGAAG
AAAGTGCGCCACCCTTCTTGTTTGCCACTTTTGCACACCATGCAAACATA
AAGATGTAAATCAGAAAGATCGATACAAATAAGAGATGCTAAAAATACCA
CAAGTCCCTAATCAGGAGGCAGACCACACAAATTCTCCAGAGTTCATCAA
GCCATTAAAAAAAAAATAAAAGAACAAACCTACCTAAACAAATGCAAGAC
CTATATGCATTTACCAAAGGAATACCAAGTATGAACCATAAACAAACAAA
AGAAATATGTTGAAACTGTGGAAAGAATATATCTTTTCCCGGACGAGGTG
ACGGTAATAGAAAACAACTATCCTCATATCAAATAGGTCAAGCACATATA
TCAACAAGTTCTTCTCCTTTATCAGCCTGAGGTAAAACTCACCGCAGCTC
AAACATAAGCTGAGTTCCAGTTGAAAAAAAAAACATACCAAAAAGTCAAT
ATGAAAGCACATGAAAATGAAAAATATTATTAAAACTATTGAAAAAAAAA
CTTACCCTAGTGTTATGCAAGGCTGAAACCCTTGCATTTGTTATCTGCCG
GATTGCCGCTATGTCCACAACAACAACAGCCGCCTAAACAAATTCTAAAA
ATACCACTGTCCTCATATCAAATAGGTCAAACACAGATATCAGCAATTTC
TTCTCCTTTATCAGCTTGAGGTAAAACTCACCGCAGCTCAAACATAAGCT
GAGTTCCAGCTTAGTGTTGTGCAAAGCTGAAACCCTTGCATTTGTTATCT
GCTGGATTGCTGCTATGTCCACAACAACAACAGCCGCCTAAACAAATTCT
AAAAATACCACTGTCCTCGTATCAAATAGGTCAAGCATAGATATCAGCAA
GTTCTTCTCCTTTATCAGCCTGAGGTAAAACTCACCGCAGCTCAAACATA
AGCTGAGTTCCAGCTTAGTGTTGTGCAAGGCTGATACCCTTGCATTTGTT
ATCTGCCGGATTGCCGCTATGTCTACAACAGCAACAGCCGCCTCCTCGGG
GACAGCAGCCGCCGCTTCAGGGACAGCAGCAGCGTCAATATTGATGAAGG
AGATTCAAACGATAACGCTACAAACTGGATGGACAACTGCCACTGTGTGG
ATGTCGTGTCGGTTCATTGTGGCAGACCGACCATTCTTCTTAGAAGCAAT
CGGAAAGACTACAAGATAAAGAAGAATAGCTGAATAGAAAACTAAAATGA
GACTTATATGAACCAACAGCTTAGAATCAAAAATCGCAACACTTTTGATA
TAAGGAGAGATGCCCCAAAGATGTATAGAGGCCACAACCTAGCACTCCAA
ACAAGACTATAAACCATGGTGAACCCAAACAAGGAAGAGAATGCCAGAAG
CACCATTAAGAAAAAGAAAAGAAAAAAGAAGCAGTTTAGCAAACAATAGA
ATTAACAGCAAATGGGAAGATTGAACAGCATATATGTAATGTAGAGTTTG
AAATTTGTTCTAACACTGGACTTTTATAAATAGAAATTATACAAATGATG
GATGATCAAGGCATGGAAATACAAACAAGGTAGCAGTCAGAGCATAGTCG
CAGTACCAAGGCAGCTGGTAATGCCCAAAAATGCAGAGCAACTAGCTAGC
TTCCTTGAGTAGATTGAGGGTTAGGGTGTCGACAAGTAGGACAGAGATGA
TTGATGTGGAGCCACGGGACAATGCAACCTCGATGATAATAGTGTGCGCA
GGGCAACCGAGTGATGGTATTGCTGTCATGCGCAAACATTTCCATACAAA
TAGCACACTCTAATTCATCATCGTCTGGTGGACTGGCTTCCTCCAGAGCT
AGGATGAATGATTCTGATGCCGGAATCATTCTGATGGGCTTGAAGTCTGC
ATCGTCCGGGTTCAAGTTCATGTGCATTGACTCCTCTGTATCTCTACATG
TCAGATCCGCGATCGTCACATCGATAGCTTTATCGGGGACGGATGATCTT
GATTTAAGCTTAGCCAATAATGGTTCAATAACATAGGGATGCTTATATTC
GGGAAGACCCATAGCGTTGCAGAGATACCTACCCAGCTTGTTCCGTAACT
TGTTAGCTTCCTTTGGTGACCCAGCTATGACCCTTTT
>CL19.Contig12_All
GGCAGCACAATGTCCATGAAATTTGAATTTGAAGGCAACTAAGTAAATTT
ACAACTTAACTTTCATCACTGGTGTAAAATAACACCATCATAAATAGATC
AGGTTTTGCCGGTGTACTGCATGCCCTACAATATACGAAGGCAGGCAGTA
CACCGGCAAAACCGCTCACACCGGATCTTGTTCCTTGCACATTCAAGCTC
TTGACCCTACACTGTACCATTAATTTGTTTCAAGGGGAATATACTGGGAG
GCATGAAGCTATATAGTATGCAGTTATTGTTGGTCTTCACGGCATGCCTT
CTGGGTTTCTCTTCCACCACCACAACCTCGCCTTTGTCAAGGCTAACACA
ATGTTGAGGTCGATCCACGCTTCACGCTCCTGAAGGATCACCCACCCCAT
GGCAGTTGCAAACAACGCCATATCGAATAAAGGGGCATATATTGCAGGGC
AGGCAGCACACCGGCAAAACCGCTCAAATCGGATCCGGTTCCTCGCACAT
TCAAGCTCCTGACCAACCGTCTGGTTGTCGTGGTTCATCCTCTCTTGAAG
AAAGTGTGCTACCCTTCTTGTTTGCCACCTTTGCACACGCTCTTCCCGGA
TGAGGTGGCGGTAATAGAAAACAATTGTCCTCATATTAGATAGGTCAAGC
ACAGATATCAGCAAGTTCTTCTCCTTTATCAGCCTGAGGTAAAACTCACC
GCGGCTCAAACATAAGCTCCAAAAAGTCAATATGAAAGCACATGAAAATG
AAAAATATTATTAAAACTATTGAAAAAAAAACTTACCCTAGTGTTATGCA
AGGCTGAAACCCTTGCATTTGTTATCTGTCGGATTGTCGCTATGCCCACA
ACAACAACAGCCGCCTAAACAAATTCTAAAAATACCACTGTCCTCATATC
AAATAGGTCAAACACAGATATCAGCAATTTCTTCTCCTTTATCAGCTTGA
GGTAAAACTCACCGCAGCTCAAACATAAACCTAGTGTTGTGCAAAGCTGA
AACCCTTGCATTTGTTATCTGCTGGATTGCTGCTATGTCCACAACAACAA
CAGCCGCCTAAACAAATTCTAAAAATACCACTGTCCTCGTATCAAATAGG
TCAAGCATAGATATCAGCAAGTTCTTCTCCTTTATCAGCCTGAGGTAAAA
CTCACCGCAGCTCAAACATAAGCTGAGTTCCAGCTTAGTGTTGTGCAAGG
CTGATACCCTTGCATTTGTTATCTGCCGGATTGCCGCTATGTCTACAACA
GCAACAGCCGCCTCCTCGGGGACAGCAGCCGCCGCTTCAGGGACAGCAGC
AGCGTCAATATTGATGAAGGAGATTCAAACGATAACGCTACAAACTGGAT
GGACAACTGCCACTGTGTGGATGTCGTGTCGGTTCATTGTGGCAGACCGA
CCATTCTTCTTAGAAGCAATCGGAAAGACTACAAGATAAAGAAGAATAGC
TGAATAGAAAACTAAAATGAGACTTATATGAACCAACAGCTTAGAATCAA
AAATCGCAACACTTTTGATATAAGGAGAGATGCCCCAAAGATGTATAGAG
GCCACAACCTAGCACTCCAAACAAGACTATAAACCATGGTGAACCCAAAC
AAGGAAGAGAATGCCAGAAGCACCATTAAGAAAAAGAAAAGAAAAAAGAA
GCAGTTTAGCAAACAATAGAATTAACAGCAAATGGGAAGATTGAACAGCA
TATATGTAATGTAGAGTTTGAAATTTGTTCTAACACTGGACTTTTATAAA
TAGAAATTATACAAATGATGGATGATCAAGGCATGGAAATACAAACAAGG
TAGCAGTCAGAGCATAGTCGCAGTACCAAGGCAGCTGGTAATGCCCAAAA
ATGCAGAGCAACTAGCTAGCTTCCTTGAGTAGATTGAGGGTTAGGGTGTC
GACAAGTAGGACAGAGATGATTGATGTGGAGCCACGGGACAATGCAACCT
CGATGATAATAGTGTGCGCAGGGCAACCGAGTGATGGTATTGCTGTCATG
CGCAAACATTTCCATACAAATAGCACACTCTAATTCATCATCGTCTGGTG
GACTGGCTTCCTCCAGAGCTAGGATGAATGATTCTGATGCCGGAATCATT
CTGATGGGCTTGAAGTCTGCATCGTCCGGGTTCAAGTTCATGTGCATTGA
CTCCTCTGTATCTCTACATGTCAGATCCGCGATCGTCACATCGATAGCTT
TATCGGGGACGGATGATCTTGATTTAAGCTTAGCCAATAATGGTTCAATA
ACATAGGGATGCTTATATTCGGGAAGACCCATAGCGTTGCAGAGATACCT
ACCCAGCTTGTTCCGTAACTTGTTAGCTTCCTTTGGTGACCCAGCTATGA
CCCTTTTATACCTTGCAAATCTCTCCAATCTTGTCTTTGCATCTCCACTG
ATGGCCTTCTCCCTGGAGAACCGCAACTTGAGAGTTCTCTTAAGTAACAG
AGTTGGTGGGTCAATAAGATAGCCACGGACACTTGGATCGTAGTTTACAT
ATATCTTGAAATGGAGGAATGTGATCGGAATTATGTCCACGCCGGCTCTG
CTTCGGTGCCTGATACTATTGATTTGAATTGCTCGGCTGAAAAATTCATG
ACGGGTCTCCCACAACGAATAATAATACCCAGTGCTCATGCTTGATATTC
TTCTCAGCGGCGGCGATGGGGTGGGCGTTCTAACCTAATTTCAACCTAAA
TCAACCACAGATAGGAAACTACCTTTACCATCCATATCTATATATCTCTA
TCTATACATATATAAAGGAAATGCCCTTTTCTT
>CL19.Contig13_All
TACGCCGTCAGTGAGGCCAACTACGTGGCAGCACAATGTCCATGAAATTT
GAATTTGAAGGCAACTAAGTAAATTTACAACTTAACTTTCATCACTGGTG
TAAAATAACACCATCATAAATAGATCAGGTTTTGCCGGTGTACTGCATGC
CCTACAATATACGAAGGCAGGCAGTACACCGGCAAAACCGCTCACACCGG
ATCTTGTTCCTTGCACATTCAAGCTCTTGACCCTACACTGTACCATTAAT
TTGTTTCAAGGGGAATATACTGGGAGGCATGAAGCTATATAGTATGCAGT
TATTGTTGGTCTTCACGGCATGCCTTCTGGGTTTCTCTTCCACCACCACA
ACCTCGCCTTTGTCAAGGCTAACACAATGTTGAGGTCGATCCACGCTTCA
CGCTCCTGAAGGATCACCCACCCCATGGCAGTTGCAAACAACGCCATATC
GAATAAAGGGGCATATATTGCAGGGCAGGCAGCACACCGGCAAAACCGCT
CAAATCGGATCCGGTTCCTCGCACATTCAAGCTCCTGACCAACCGTCTGG
TTGTCGTGGTTCATCATCTCTTGAAGAAAGTGCGCCACCCTTCTTGTTTG
CCACTTTTGCACACCATGCAAACATAAAGATGTAAATCAGAAAGATCGAT
ACAAATAAGAGATGCTAAAAATACCACAAGTCCCTAATCAGGAGGCAGAC
CACACAAATTCTCCAGAGTTCATCAAGCCATTAGAAAAACAATAAAAGAA
CAAACCTACCTAAACAAATGCAAGACCTATATGCATTTACCAAAGGAATA
CCAAGTATGAACCATAAACAAACAAACAAAATATGTTGAAACTGTGAAAA
GAATATATCTTTTCCCGGACGAGGTGACGGTAATAGAAAACAACTATCCT
CATATCAAATAGGTCAAGCACATATATCAACAAGTTCTTCTCCTTTATCA
GCCTGAGGTAAAACTCACCGCAGCTCAAACATAAACCTAGTGTTGTGCAA
AGCTGAAACCCTTGCATTTGTTATCTGTCGGATTGTCGCTATGCCCACAA
CAACAACAGCCGCCTAAACAAATTCTAAAAATACCACTGTCCTCATATCA
AATAGGTCAAACACAGATATCAGCAATTTCTTCTCCTTTATCAGCTTGAG
GTAAAACTCACCGCAGCTCAAACATAAACCTAGTGTTGTGCAAAGCTGAA
ACCCTTGCATTTGTTATCTGCTGGATTGCTGCTATGTCCACAACAACAAC
AGCCGCCTAAACAAATTCTAAAAATACCACTGTCCTCGTATCAAATAGGT
CAAGCATAGATATCAGCAAGTTCTTCTCCTTTATCAGCCTGAGGTAAAAC
TCACCGCAGCTCAAACATAAGCTGAGTTCCAGCTTAGTGTTGTGCAAGGC
TGATACCCTTGCATTTGTTATCTGCCGGATTGCCGCTATGTCTACAACAG
CAACAGCCGCCTCCTCGGGGACAGCAGCCGCCGCTTCAGGGACAGCAGCA
GCGTCAATATTGATGAAGGAGATTCAAACGATAACGCTACAAACTGGATG
GACAACTGCCACTGTGTGGATGTCGTGTCGGTTCATTGTGGCAGACCGAC
CATTCTTCTTAGAAGCAATCAGAAAGGCAATGCAGCTGGTTATGCCCAAA
AATGCAGAGCAGCTAGCTAGCTTCATTGAGTAGATTGAGGGTTAGGGTGT
CGACAAGTAGGACAGAGATGATTCATGTGGAGCCAAGCGATAATGCAATC
TCGATGATAATAGTGTGAGCAGGGCATCCGAGTGATGGTATTGCTGGCAT
GCGCAAACATTTCCATACAAATAGCACACTCTAATTCATCATCATCTGGT
GGACTTGCTTCCTCCAGAGCTAGGATGAATGATTCTGATGCCGGAATCAT
TTTGGGCTTGAAGTCTTCATCGTCCGGGTTCAAGTTCATGTGCATTGACT
CCGCTGTATCTCTACATGTCAGATCCGAGATCATCACAGAGATAGCTTTA
TCGGGGATGGCAGATTTAAGCTTAGCCAATAATGGTTCAATAATATAGGG
ATGCTTATGTTCGGGAAAACCCATAGCTTTGCAGAGATACCTACCCAGCT
TGTTCCGTAACTTGTTAGCTTCCTTTGGTGACCCAGCTATGACCCTTTTA
TACCTTGCAAATCTCTCCAATCTTGTCTTTGCATCTCCACTGATGGCCTT
CTCCCTGGAGAACCGCAACTTGAGAGTTCTCCTAAGTAACAGAGTTGGTG
GGTCAACAACATAGCCACGGACAACTGGATCGTAGTTTATATATACCCTG
AAATGGAGGAATGTGATCGGAATTATGTCCACGCCGGCTCTGCTTCGGTG
CCTGATATTATTGATTTGAATTGCTTGGCTGGAAAATTCATGATGGGTCT
CGAACAACGAATAATAATACCCAGTGCTCATGCTTGATATTCTTCTCAGC
GGCGGCGATGGGGTGGGCGTTCTAACCTAATTTCAACCTAAATCAACCAC
AGATAGGAAACTACCTTTACCA
>CL19.Contig14_All
GTCAGTATTATATATAGGGAGAGATGGTTGGTAAAGGTGGTTTCCCCTAT
CTGTGGTCGATTTAGGTTTCAACTAGGTTAAAAATCCCCATCGCCGCCGC
CGAAAAGCATGCAGTCCCCAGCAGAATCAGACTATGATTCTGAACTCTAT
TATTATTTGTTTGAGACCCGTAATATATTTACCAGCAAAGTACTTCAAGC
CAATGAAATCAGGTACCGAAGCAGAGCCGGCGTGGATACAATTCCGATCA
CTTTCCGGCATTTCCAGGGATATGCAACCTATGATCCAGATCTTCGTGGG
TATCATGTTGACTCTCCAAATCTGTTACTTAAAAGAACTCTCAAGTTGCG
GTTCTCCAGGGAAAAGGCGAGTGGAGATGCAAAGACAAGGATGGAGAGAT
TTGCAAGGTATAAGAGGATCATAGCTAGGTCGCCGAGGGAAGCTAACAAG
TTACGGAACAAGTTGGGTAGGTATCTCTGCGCAGCTATGGGTCTTCCCGA
AGAAAAGCATCGCTATATTATTGAGCCTTTTATGGCTAAGCTTCAATCAG
TCGTCCCCTATAAAGCTATCGATGTGTCAATCATTGATCTGACATATAGA
GATACAGTGGAGTCAATGCACATGAACTTGGACCCGGACGATGAGTTCTT
CAAGCCCAATCTGAATCCGGCATCAGAATCATTCATCCGAGCTTTGGAGG
AAGCGAGTCCACCAGATGATGAATTAGTGTGCGCTATTTGTATGGAAATG
TTTGCGCTGAAAAAAGATGCCAGCATCACTCACTTGCCCTGCTCACACTA
TTATCATCGAGATTGCATTGTCCCGTGGCTCCAGATCAATCATGTCTGTC
CCATTTGTCGACACTCTAACACTCAGAAGGAAGCTAGCTAGCTGCTGCAT
TTTTGGGCATAACCAGCTGCGTTGTCTTTCCGATTGCTTCTAAGAAGAAT
GGTCGGTCTGCCACAATGAACCGACACGACATCCACACAGTGGCAGTTGT
CCATCCAGTTTATAGCTTTATCGTTTGAATCTCCTTCATCAATATTGACG
CTGCTGCTGTCCCTGAAGCGGCGGCTGTTGCTGTTGTAGACATAGCGGCA
ATCCGGCAGATAACAAATGCAAGGGTATCAGCCTTGCACAACACTAAGCT
GGAACTCAGCTTATGTTTGAGCTGCGGTGAGTTTTACCTCAGGCTGATAA
AGGAGAAGAACTTGCTGATATCTATGCTTGACCTATTTGATACGAGGACA
GTGGTATTTTTAGAATTTGTTTAGGCGGCTGTTGTTGTTGTGGGCATAGC
GACAATCCGATAGATAACAAATGCAAGGGTTTCAGCTTTGCACAACACTA
GGTTTATGTTTGAGCTGCGGTGAGTTTTACCTCAGGCTGATAAAGGAGAA
GAACTTGTTGATATATGTGCTTGACCTATTTGATATGAGGATAGTTGTTT
TCTATTACCGTCACCTCGTCCGGGAAAAGATATATTCTTTTCACAGTTTC
AACATATTTTGTTTGTTTGTTTATGGTTCATACTTGGTATTCCTTTGGTA
AATGCATATAGGTCTTGCATTTGTTTAGGTAGGTTTGTTCTTTTATTTTT
TTTTTAATGGCTTGATGAACTCTGGAGAATTTGTGTGGTCTGCCTCCTGA
TTAGGGACTTGTGGTATTTTTAGCATCTCTTATTTGTATCGATCTTTCTG
ATTTACATCTTTATGTTTGCATGGTGTGCAAAAGTGGCAAACAAGAAGGG
TGGCGCACTTTCTTCAAGAGATGATGAATCACGACAACCAGACGGTTGGT
CAAGAGCTTGAATGTGCAAGGAACAAGATCCGGTGTGAGCGGCC
>CL19.Contig15_All
TTTGAATTTGAAGGCAACTAAGTAAATTTACAACTTAACTTTCATCACTG
GTGTAAAATAACACCATCATAAATAGATCAGGTTTTGCCGGTGTACTGCA
TGCCCTACAATATACGAAGGCAGGCAGTACACCGGCAAAACCGCTCACAC
CGGATCTTGTTCCTTGCACATTCAAGCTCTTGACCCTACACTGTACCATT
AATTTGTTTCAAGGGGAATATACTGGGAGGCATGAAGCTATATAGTATGC
AGTTATTGTTGGTCTTCACGGCATGCCTTCTGGGTTTCTCTTCCACCACC
ACAACCTCGCCTTTGTCAAGGCTAACACAATGTTGAGGTCGATCCACGCT
TCACGCTCCTGAAGGATCACCCACCCCATGGCAGTTGCAAACAACGCCAT
ATCGAATAAAGGGGCATATATTGCAGGGCAGGCAGCACACCGGCAAAACC
GCTCAAATCGGATCCGGTTCCTCGCACATTCAAGCTCCTGACCAACCGTC
TGGTTGTCGTGGTTCATCCTCTCTTGAAGAAAGTGTGCTACCCTTCTTGT
TTGCCACCTTTGCACACGCTCTTCCCGGATGAGGTGGCGGTAATAGAAAA
CAATTGTCCTCATATTAGATAGGTCAAGCACAGATATCAGCAAGTTCTTC
TCCTTTATCAGCCCTAGTGTTGTGCAAGGCTGAAACCCTTGCATTTGTTA
TCTGCTGGATTGCTGCTATGTCCACAACAACAACAGCCGCCTAAACAAAT
TCTAAAAATACCACTGTCCTCGTATCAAATAGGTCAAGCATAGATATCAG
CAAGTTCTTCTCCTTTATCAGCCTGAGGTAAAACTCACCGCAGCTCAAAC
ATAAGCTGAGTTCCAGCTTAGTGTTGTGCAAGGCTGATACCCTTGCATTT
GTTATCTGCCGGATTGCCGCTATGTCTACAACAGCAACAGCCGCCTCCTC
GGGGACAGCAGCCGCCGCTTCAGGGACAGCAGCAGCGTCAATATTGATGA
AGGAGATTCAAACGATAACGCTACAAACTGGATGGACAACTGCCACTGTG
TGGATGTCGTGTCGGTTCATTGTGGCAGACCGACCATTCTTCTTAGAAGC
AATCAGAAAGGCAATGCAGCTGGTTATGCCCAAAAATGCAGAGCAGCTAG
CTAGCTTCATTGAGTAGATTGAGGGTTAGGGTGTCGACAAGTAGGACAGA
GATGATTCATGTGGAGCCAAGCGATAATGCAATCTCGATGATAATAGTGT
GAGCAGGGCATCCGAGTGATGGTATTGCTGGCATGCGCAAACATTTCCAT
ACAAATAGCACACTCTAATTCATCATCATCTGGTGGACTTGCTTCCTCCA
GAGCTAGGATGAATGATTCTGATGCCGGAATCATTTTGGGCTTGAAGTCT
TCATCGTCCGGGTTCAAGTTCATGTGCATTGACTCCGCTGTATCTCTACA
TGTCAGATCCGAGATCATCACAGAGATAGCTTTATCGGGGATGGCAGATT
TAAGCTTAGCCAATAATGGTTCAATAATATAGGGATGCTTATGTTCGGGA
AAACCCATAGCTTTGCAGAGATACCTACCCAGCTTGTTCCGTAACTTGTT
AGCTTCCTTTGGTGACCCAGCTATGACCCTTTTATACCTTGCAAATCTCT
CCAATCTTGTCTTTGCATCTCCACTGATGGCCTTCTCCCTGGAGAACCGC
AACTTGAGAGTTCTCTTAAGTAACAGAGTTGGTGGGTCAACAACATAGCC
ACGGACAACTGGATCGTAGTTTATATATACCCTGAAATGGAGGAATGTGA
TCGGAATTATGTCCACGCCGGCTCTGCTTCGGTGCCTGATATTATTGATT
TGAATTGCTTGGCTGGAAAATTCATGATGGGTCTCGAACAACGAATAATA
ATTCTCATCATCAGAAAAGGTGCTCATGCTTGATATTCTTCTCAGCGGCG
GCGATGGGGGTGGGTGTTTTAACCTAATTTCAACCTAAATCAACCACAGA
TAGGAAACTACCTTTACCATCCATATCTATATATCTCTATCTATACATAT
ATAAAGGAAATGCCCTTTTCTT
>CL19.Contig16_All
GTGGCAGCACAATGTCCATGAAATTTGAATTTGAAGGCAACTAAGTAAAT
TTACAACTTAACTTTCATCACTGGTGTAAAATAACACCATCATAAATAGA
TCAGGTTTTGCCGGTGTACTGCATGCCCTACAATATACGAAGGCAGGCAG
TACACCGGCAAAACCGCTCACACCGGATCTTGTTCCTTGCACATTCAAGC
TCTTGACCCTACACTGTACCATTAATTTGTTTCAAGGGGAATATACTGGG
AGGCATGAAGCTATATAGTATGCAGTTATTGTTGGTCTTCACGGCATGCC
TTCTGGGTTTCTCTTCCACCACCACAACCTCGCCTTTGTCAAGGCTAACA
CAATGTTGAGGTCGATCCACGCTTCACGCTCCTGAAGGATCACCCACCCC
ATGGCAGTTGCAAACAACGCCATATCGAATAAAGGGGCATATATTGCAGG
GCAGGCAGCACACCGGCAAAACCGCTCAAATCGGATCCGGTTCCTCGCAC
ATTCAAGCTCCTGACCAACCGTCTGGTTGTCGTGGTTCATCCTCTCTTGA
AGAAAGTGTGCTACCCTTCTTGTTTGCCACCTTTGCACACGCTCTTCCCG
GATGAGGTGGCGGTAATAGAAAACAATTGTCCTCATATTAGATAGGTCAA
GCACAGATATCAGCAAGTTCTTCTCCTTTATCAGCCTGAGGTAAAACTCA
CCGCGGCTCAAACATAAGCTCCAAAAAGTCAATATGAAAGCACATGAAAA
TGAAAAATATTATTAAAACTATTGAAAAAAAAACTTACCCTAGTGTTATG
CAAGGCTGAAACCCTTGCATTTGTTATCTGTCGGATTGTCGCTATGCCCA
CAACAACAACAGCCGCCTAAACAAATTCTAAAAATACCACTGTCCTCATA
TCAAATAGGTCAAACACAGATATCAGCAATTTCTTCTCCTTTATCAGCTT
GAGGTAAAACTCACCGCAGCTCAAACATAAACCTAGTGTTGTGCAAAGCT
GAAACCCTTGCATTTGTTATCTGCTGGATTGCTGCTATGTCCACAACAAC
AACAGCCGCCTAAACAAATTCTAAAAATACCACTGTCCTCGTATCAAATA
GGTCAAGCATAGATATCAGCAAGTTCTTCTCCTTTATCAGCCTGAGGTAA
AACTCACCGCAGCTCAAACATAAGCTGAGTTCCAGCTTAGTGTTGTGCAA
GGCTGATACCCTTGCATTTGTTATCTGCCGGATTGCCGCTATGTCTACAA
CAGCAACAGCCGCCTCCTCGGGGACAGCAGCCGCCGCTTCAGGGACAGCA
GCAGCGTCAATATTGATGAAGGAGATTCAAACGATAACGCTACAAACTGG
ATGGACAACTGCCACTGTGTGGATGTCGTGTCGGTTCATTGTGGCAGACC
GACCATTCTTCTTAGAAGCAATCGGAAAGACAACGCAGCTGGTTATGCCC
AAAAATGCAGAGCAGCTAGCTAGCTTCATTGAGTAGATTGAGGGTTAGGG
TGTCGACAAGTAGGACAGAGATGATTCATGTGGAGCCAAGCGATAATGCA
ATCTCGATGATAGTAGTGTGAGCAGGGCATCCGAGTGATGGTATTGCTGG
CATGCGCAAACATTTCCATACAAATAGCACACTCTAATTCATCATCATCT
GGTGGACTTGCTTCCTCCAGAGCTAGGATGAATGATTCTGATGCCGGAAT
CATTTTGGGCTTGAAGTCTTCATCGTCCGGGTTCAAGTTCATGTGCATTG
ACTCCTCTGTATCTCTACATGTCAGATCCGAGATCATCACAGAGATAGCT
TTATCGGGGATGGCAGATTTAAGCTTAGCCAATAATGGTTCAATAATATA
GGGATGCTTATGTTCGGGAAAACCCATAGCTTTGCAGAGATACCTACCCA
GCTTGTTCCGTAACTTGTTAGCTTCCTTTGGTGACCCAGCTATGACCCTT
TTATACCTTGCAAATCTCTCCAATCTTGTCTTTGCATCTCCACTGATGGC
CTTCTCCCTGGAGAACCGCAACTTGAGAGTTCTCCTAAGTAACAGAGTTG
GTGGGTCAACAACATAGCCACGGACAACTGGATCGTAGTTTATATATACC
CTGAAATGGAGGAATGTGATCGGAATTATGTCCACGCCGGCTCTGCTTCG
GTGCCTGATATTATTGATTTGAATTGCTTGGCTGGAAAATTCATGATGGG
TCTCGAACAACGAATAATAATTCTCATCATCAGAAAAGGTGCTCATGCTT
GATATTCTTCTCAGCGGCGGCGATGGGGGTGGGTGTTTTAACCTAATTTC
AACCTAAATCAACCACAGATAGGAAACTACCTTTACCATCCATATCTATA
TATCTCTATCTATACATATATAAAGGAAATGCCCTTTTCTT
>CL19.Contig17_All
GGATGGTAAAGGTAGTTTCCTATCTGTGGTTGATTTAGGTTGAAATTAGG
TTAAAACACCCACCCCCATCGCCGCCGCTGAGAAGAATATCAAGCATGAG
CACCTTTTCTGATGATGAGAATTATTATTCGTTGTTCGAGACCCATCATG
AATTTTCCAGCCAAGCAATTCAAATCAATAATATCAGGCACCGAAGCAGA
GCCGGCGTGGACATAATTCCGATCACATTCCTCCATTTCAGGGTATATAT
AAACTACGATCCAGTTGTCCGTGGCTATGTTGTTGACCCACCAACTCTGT
TACTTAGGAGAACTCTCAAGTTGCGGTTCTCCAGGGAGAAGGCCATCAGT
GGAGATGCAAAGACAAGATTGGAGAGATTTGCAAGGTATAAAAGGGTCAT
AGCTGGGTCACCAAAGGAAGCTAACAAGTTACGGAACAAGCTGGGTAGGT
ATCTCTGCAAAGCTATGGGTTTTCCCGAACATAAGCATCCCTATATTATT
GAACCATTATTGGCTAAGCTTAAATCTGCCATCCCCGATAAAGCTATCTC
TGTGATGATCTCGGATCTGACATGTAGAGATACAGAGGAGTCAATGCACA
TGAACTTGAACCCGGACGATGAAGACTTCAAGCCCAAAATGATTCCGGCA
TCAGAATCATTCATCCTAGCTCTGGAGGAAGCAAGTCCACCAGATGATGA
TGAATTAGAGTGTGCTATTTGTATGGAAATGTTTGCGCATGCCAGCAATA
CCATCACTCGGATGCCCTGCTCACACTACTATCATCGAGATTGCATTATC
GCTTGGCTCCACATGAATCATCTCTGTCCTACTTGTCGACACCCTAACCC
TCAATCTACTCAATGAAGCTAGCTAGCTGCTCTGCATTTTTGGGCATAAC
CAGCTGCGTTGTCTTTCCGATTGCTTCTAAGAAGAATGGTCGGTCTGCCA
CAATGAACCGACACGACATCCACACAGTGGCAGTTGTCCATCCAGTTTAT
AGCTTTATCGTTTGAATCTCCTTCATCAATATTGACGCTGCTGCTGTCCC
TGAAGCGGCGGCTGCTGTCCCCGAGGAGGCGGCTGTTGCTGTTGTAGACA
TAGCGGCAATCCGGCAGATAACAAATGCAAGGGTATCAGCCTTGCACAAC
ACTAAGCTGGAACTCAGCTTATGTTTGAGCTGCGGTGAGTTTTACCTCAG
GCTGATAAAGGAGAAGAACTTGCTGATATCTATGCTTGACCTATTTGATA
TGAGGACAATGGTATTTTTAGAATTTGTTTAGGCGGCTGTTGTTGTTGTG
GGCATAGCGACAATCCGATAGATAACAAATGCAAGGGTTTCAGCCTTGCA
TAACACTAGGGTAAGTTTTTTTTTCAATAGTTTTAATAATATTTTCCATT
TTCATGTGTTTTCATATTGACTTTTTGTTATGTTTTTTTTCAACTGGAAC
TCAGCTTATGTTTGAGCTGCGGTGAGTTTTACCTCAGGCTGATAAAGGAG
AAGAACTTGTTGATATATGTGCTTGACCTATTTGATATGAGGATAGTTGT
TTTCTATTACCGTCACCTCGTCCGGGAAAAGATATATTCTTTTCACAGTT
TCAACATATTTTGTTTGTTTGTTTATGGTTCATACTTGGTATTCCTTTGG
TAAATGCATATAGGTCTTGCATTTGTTTAGGTAGGTTTGTTCTTTTATTT
TTTTTTTAATGGCTTGATGAACTCTGGAGAATTTGTGTGGTCTGCCTCCT
GATTAGGGACTTGTGGTATTTTTAGCATCTCTTATTTGTATCGATCTTTC
TGATTTACATCTTTATGTTTGCATGGTGTGCAAAAGTGGCAAACAAGAAG
GGTGGCGCACTTTCTTTAAGAGATGATGAACCACGACAACCAGATGGTTG
GTCAAGAGCTTGAATGTGCAAGGAACAAGATCCGGTGTGAGCGGTTTTGC
CGGTGTACTGCCTGCCTTCGTATATTGTAGGGCATGCAGTACACCGGCAA
AACCTGATCTATTTATGATGGTGTTATTTTACACCAGTGATGAAAGTTAA
GTTGTAAATTTACTTAGTTGCCTTCAAATTCAAATTTCATGGACATTGTG
CTGCCAC
>CL19.Contig18_All
GTGGCAGCACAATGTCCATGAAATTTGAATTTGAAGGCAACTAAGTAAAT
TTACAACTTAACTTTCATCACTGGTGTAAAATAACACCATCATAAATAGA
TCAGGTTTTGCCGGTGTACTGCATGCCCTACAATATACGAAGGCAGGCAG
TACACCGGCAAAACCGCTCACACCGGATCTTGTTCCTTGCACATTCAAGC
TCTTGACCCTACACTGTACCATTAATTTGTTTCAAGGGGAATATACTGGG
AGGCATGAAGCTATATAGTATGCAGTTATTGTTGGTCTTCACGGCATGCC
TTCTGGGTTTCTCTTCCACCACCACAACCTCGCCTTTGTCAAGGCTAACA
CAATGTTGAGGTCGATCCACGCTTCACGCTCCTGAAGGATCACCCACCCC
ATGGCAGTTGCAAACAACGCCATATCGAATAAAGGGGCATATATTGCAGG
GCAGGCAGCACACCGGCAAAACCGCTCAAATCGGATCCGGTTCCTCGCAC
ATTCAAGCTCCTGACCAACCGTCTGGTTGTCGTGGTTCATCCTCTCTTGA
AGAAAGTGTGCTACCCTTCTTGTTTGCCACCTTTGCACACGCTCTTCTCG
GATGAGGTGGCAGTAATAGAAAACAATTGTCCTCATATTAGATAGGTCAA
GCACAGATATCAGCAAGTTCTTCTCCTTTATCAGCCTGAGGTAAAACTCA
CCGCGGCTCAAACATAAGCTCCAAAAAGTCAATATGAAAGCACATGAAAA
TGAAAAATATTATTAAAACTATTGAAAAAAAAACTTACCCTAGTGTTATG
CAAGGCTGAAACCCTTGCATTTGTTATCTATCGGATTGTCGCTATGCCCA
CAACAACAACAGCCGCCTAAACAAATTCTAAAAATACCATTGTCCTCATA
TCAAATAGGTCAAGCATAGATATCAGCAAGTTCTTCTCCTTTATCAGCCT
GAGGTAAAACTCACCGCAGCTCAAACATAAGCTGAGTTCCAGCTTAGTGT
TGTGCAAGGCTGATACCCTTGCATTTGTTATCTGCCGGATTGCCGCTATG
TCTACAACAGCAACAGCCGCCTCCTCGGGGACAGCAGCCGCCGCTTCAGG
GACAGCAGCAGCGTCAATATTGATGAAGGAGATTCAAACGATAAAGCTAT
AAACTGGATGGACAACTGCCACTGTGTGGATGTCGTGTCGGTTCATTGTG
GCAGACCGACCATTCTTCTTAGAAGCAATCGGAAAGACAACGCAGCTGGT
TATGCCCAAAAATGCAGAGCAGCTAGCTAGCTTCATTGAGTAGATTGAGG
GTTAGGGTGTCGACAAGTAGGACAGACATGATTGATTTGGAGCCAGGGGA
CAATGCAATCTCGATGATAATAGTGTGAGCAGGGCATCCGAGTGATGGTA
TTGCTGGCATGCGCAAACATTTCCATACAAATAGCACACTCTAATTCATC
ATCATCTGGTGGACTTGCTTCCTCCAGAGCTAGGATGAATGATTCTGATG
CCGGAATCATTTTGGGCTTGAAGTCTTCATCGTCCGGGTTCAAGTTCATG
TGCATTGACTCCTCTGTATCTCTACATGTCAGATCCGCGATCGTCACATC
GATAGCTTTATCGGGGACGGATGATCTTGATTTAAGCTTAGCCAATAATG
GTTCAATAATATAGGGATGCTTATGTTCGGGAAAACCCATAGCTTTGCAG
AGATACCTACCCAGCTTGTTCCGTAACTTGTTAGCTTCCTTTGGTGACCC
AGCTATGACCCTTTTATACCTTGCAAATCTCTCCAATCTTGTCTTTGCAT
CTCCACTGATGGCCTTCTCCCTGGAGAACCGCAACTTGAGAGTTCTCCTA
AGTAACAGAGTTGGTGGGTCAACAACATAGCCACGGACAACTGGATCGTA
GTTTATATATACCCTGAAATGGAGGAATGTGATCGGAATTATGTCCACGC
CGGCTCTGCTTCGGTGCCTGATATTATTGATTTGAATTGCTTGGCTGGAA
AATTCATGATGGGTCTCGAACAACGAATAATAATTCTCATCATCAGAAAA
GGTGCTCATGCTTGATATTCTTCTCAGCGGCGGCGATGGGGGTGGGTGTT
TTAACCTAATTTCAACCTAAATCAACCACAGATAGGAAACTACCTTTACC
ATCCATATCTATATATCTCTAT
>CL19.Contig19_All
GTGGCAGCACAATGTCCATGAAATTTGAATTTGAAGGCAACTAAGTAAAT
TTACAACTTAACTTTCATCACTGGTGTAAAATAACACCATCATAAATAGA
TCAGGTTTTGCCGGTGTACTGCATGCCCTACAATATACGAAGGCAGGCAG
TACACCGGCAAAACCGCTCACACCGGATCTTGTTCCTTGCACATTCAAGC
TCTTGACCCTACACTGTACCATTAATTTGTTTCAAGGGGAATATACTGGG
AGGCATGAAGCTATATAGTATGCAGTTATTGTTGGTCTTCACGGCATGCC
TTCTGGGTTTCTCTTCCACCACCACAACCTCGCCTTTGTCAAGGCTAACA
CAATGTTGAGGTCGATCCACGCTTCACGCTCCTGAAGGATCACCCACCCC
ATGGCAGTTGCAAACAACGCCATATCGAATAAAGGGGCATATATTGCAGG
GCAGGCAGCACACCGGCAAAACCGCTCAAATCGGATCCGGTTCCTCGCAC
ATTCAAGCTCCTGACCAACCGTCTGGTTGTCGTGGTTCATCCTCTCTTGA
AGAAAGTGTGCTACCCTTCTTGTTTGCCACCTTTGCACACGCTCTTCTCG
GATGAGGTGGCAGTAATAGAAAACAATTGTCCTCATATTAGATAGGTCAA
GCACAGATATCAGCAAGTTCTTCTCCTTTATCAGCCCTAGTGTTGTGCAC
GGCTGAAACCCTTGCATTTATTATCTGCTGGATTGCCGCTATGTCCACAA
CAGCAACAGCCGCCTCGGGGACAGCTGGGACAGCAGCCGCCGCTTCAAGA
ACAGCAGCAGCCGCCGCCTCGGCGACTAGGGCGGCAGCGGCAGCAGCCTC
GGCCTGCCACTGTGTGGATGTCGTGTTGGTTCATTGTGGCAGACCGACCA
TTCTTCTTAGAAGCAATCGGAAAGACTACAAGATAAAGAAGAATAGCTGA
ATAGAAAACTAAAATGAGACTTATATGAACCAACAGCTTAGAATCAAAAA
TCGCAACACTTTTGATATAAGGAGAGATGCCCCAAAGATGTATAGAGGCC
ACAACCTAGCACTCCAAACAAGACTATAAACCATGGTGAACCCAAACAAG
GAAGAGAATGCCAGAAGCACCATTAAGAAAAAGAAAAGAAAAAAGAAGCA
GTTTAGCAAACAATAGAATTAACAGCAAATGGGAAGATTGAACAGCATAT
ATGTAATGTAGAGTTTGAAATTTGTTCTAACACTGGACTTTTATAAATAG
AAATTATACAAATGATGGATGATCAAGGCATGGAAATACAAACAAGGTAG
CAGTCAGAGCATAGTCGCAGTACCAAGGCAGCTGGTAATGCCCAAAAATG
CAGAGCAACTAGCTAGCTTCCTTGAGTAGATTGAGGGTTAGGGTGTCGAC
AAGTAGGACAGAGATGATTGATGTGGAGCCACGGGACAATGCAACCTCGA
TGATAATAGTGTGCGCAGGGCAACCGAGTGATGGTATTGCTGTCATGCGC
AAACATTTCCATACAAATAGCACACTCTAATTCATCATCGTCTGGTGGAC
TGGCTTCCTCCAGAGCTAGGATGAATGATTCTGATGCCGGAATCATTCTG
ATGGGCTTGAAGTCTGCATCGTCCGGGTTCAAGTTCATGTGCATTGACTC
CTCTGTATCTCTACATGTCAGATCCGCGATCGTCACATCGATAGCTTTAT
CGGGGACGGATGATCTTGATTTAAGCTTAGCCAATAATGGTTCAATAACA
TAGGGATGCTTATATTCGGGAAGACCCATAGCGTTGCAGAGATACCTACC
CAGCTTGTTCCGTAACTTGTTAGCTTCCTTTGGTGACCCAGCTATGACCC
TTTTATACCTTGCAAATCTCTCCAATCTTGTCTTTGCATCTCCACTGATG
GCCTTCTCCCTGGAGAACCGCAACTTGAGAGTTCTCTTAAGTAACAGAGT
TGGTGGGTCAATAAGATAGCCACGGACACTTGGATCGTAGTTTACATATA
TCTTGAAATGGAGGAATGTGATCGGAATTATGTCCACGCCGGCTCTGCTT
CGGTGCCTGATACTATTGATTTGAATTGCTCGGCTGAAAAATTCATGACG
GGTCTCCCACAACGAATAATAATTCTCATCATCAGAAAAGGTGCTCATGC
TTGATATTCTTCTCAGCGGCGGCGATGGGGTGGGCGTTCTAACCTAATTT
CAACCTAAATCAACCACAGATAGGAAACTACCTTTACCATCCATATCTAT
ATATCTCTATCTATACATATATAAAGGAAATGCCCTTTTCTT
>CL19.Contig20_All
GGCCGCTCACACCGGATCTTGTTCCTTGCACATTCAAGCTCTTGACCAAC
CGTCTGGTTGTCGTGATTCATCATCTCTTGAAGAAAGTGCGCCACCCTTC
TTGTTTGCCACTTTTGCACACCATGCAAACATAAAGATGTAAATCAGAAA
GATCGATACAAATAAGAGATGCTAAAAATACCACAAGTCCCTAATCAGGA
GGCAGACCACACAAATTCTCCAGAGTTCATCAAGCCATTAAAAAAAAAAT
AAAAGAACAAACCTACCTAAACAAATGCAAGACCTATATGCATTTACCAA
AGGAATACCAAGTATGAACCATAAACAAACAAACAAAATATGTTGAAACT
GTGAAAAGAATATATCTTTTCCCGGACGAGGTGACGGTAATAGAAAACAA
CTATCCTCATATCAAATAGGTCAAGCACATATATCAACAAGTTCTTCTCC
TTTATCAGCCTGAGGTAAAACTCACCGCAGCTCAAACATAAGCTGAGTTC
CAGTTGAAAAAAAAAAACATACCAAAAAGTCAATATGAAAGCACATGAAA
ATGAAAAATATTATTAAAACTATTGAAAAAAAAACTTACCCTAGTGTTAT
GCAAGGCTGAAACCCTTGCATTTGTTATCTATCGGATTGTCGCTATGCCC
ACAACAACAACAGCCGCCTAAACAAATTCTAAAAATACCACTGTCCTCGT
ATCAAATAGGTCAAGCATAGATATCAGCAAGTTCTTCTCCTTTATCAGCC
TGAGGTAAAACTCACCGCAGCTCAAACATAAGCTGAGTTCCAGCTTAGTG
TTGTGCAAGGCTGATACCCTTGCATTTGTTATCTGCCGGATTGCCGCTAT
GTCTACAACAGCAACAGCCGCCGCTTCAGGGACAGCAGCAGCGTCAATAT
TGATGAAGGAGATTCAAACGATAAAGCTATAAACTGGATGGACAACTGCC
ACTGTGTGGATGTCGTGTCGGTTCATTGTGGCAGACCGACCATTCTTCTT
AGAAGCAATCGGAAAGACTACAAGATAAAGAAGAATAGCTGAATAGAAAA
CTAAAATGAGACTTATATGAACCAACAGCTTAGAATCAAAAATCGCGACA
CTTTTGATATAAGGAGAGATGCCCCAAAGATGTATAGAGGCCACAACCTA
GCACTCCAAACAAGACTATAAACCATGGTGAACCCAAACAAGGAAGAGAA
TGCCAGAAGCACCATTAAGAAAAAGAAAAGAAAAAAGAAGCAGTTTAGCA
AACAATAGAATTAACAGCAAATGGGAAGATTGAACAGCATATATGTAATG
TAGAGTTTGAAATTTGTTCTAACACTGGACTTTTATAAATAGAAATTATA
CAAATGATGGATGATCAAGGCATGGAAATACAAACAAGGTAGCAGTCAGA
GCATAGTCGCAGTACCAAGGCAGCTGGTAATGCCCAAAAATGCAGAGCAA
CTAGCTAGCTTCCTTGAGTAGATTGAGGGTTAGGGTGTCGACAAGTAGGA
CAGAGATGATTGATGTGGAGCCACGGGACAATGCAACCTCGATGATAATA
GTGTGCGCAGGGCAACCGAGTGATGGTATTGCTGTCATGCGCAAACATTT
CCATACAAATAGCACACTCTAATTCATCATCGTCTGGTGGACTGGCTTCC
TCCAGAGCTAGGATGAATGATTCTGATGCCGGAATCATTCTGATGGGCTT
GAAGTCTGCATCGTCCGGGTTCAAGTTCATGTGCATTGACTCCGCTGTAT
CTC
>CL19.Contig21_All
GGCCGCTCACACCGGATCTTGTTCCTTGCACATTCAAGCTCTTGACCCTA
CACTGTACCATTAATTTGTTTCAAGGGGAATATACTGGGAGGCATGAAGC
TATATAGTATGCAGTTATTGTTGGTCTTCACGGCATGCCTTCTGGGTTTC
TCTTCCACCACCACAACCTCGCCTTTGTCAAGGCTAACACAATGTTGAGG
TCGATCCACGCTTCACGCTCCTGAAGGATCACCCACCCCATGGCAGTTGC
AAACAACGCCATATCGAATAAAGGGGCATATATTGCAGGGCAGGCAGCAC
ACCGGCAAAACCGCTCAAATCGGATCCGGTTCCTCGCACATTCAAGCTCC
TGACCAACCGTCTGGTTGTCGTGGTTCATCCTCTCTTGAAGAAAGTGTGC
TACCCTTCTTGTTTGCCACCTTTGCACACGCTCTTCCCGGATGAGGTGGC
GGTAATAGAAAACAATTGTCCTCATATTAGATAGGTCAAGCACAGATATC
AGCAAGTTCTTCTCCTTTATCAGCCCTAGTGTTGTGCAAGGCTGAAACCC
TTGCATTTGTTATCTGCTGGATTGCTGCTATGTCCACAACAACAACAGCC
GCCTAAACAAATTCTAAAAATACCACTGTCCTCGTATCAAATAGGTCAAG
CATAGATATCAGCAAGTTCTTCTCCTTTATCAGCCTGAGGTAAAACTCAC
CGCAGCTCAAACATAAGCTGAGTTCCAGCTTAGTGTTGTGCAAGGCTGAT
ACCCTTGCATTTGTTATCTGCCGGATTGCCGCTATGTCTACAACAGCAAC
AGCCGCCTCCTCGGGGACAGCAGCCGCCGCTTCAGGGACAGCAGCAGCGT
CAATATTGATGAAGGAGATTCAAACGATAACGCTACAAACTGGATGGACA
ACTGCCACTGTGTGGATGTCGTGTCGGTTCATTGTGGCAGACCGACCATT
CTTCTTAGAAGCAATCGGAAAGACTACAAGATAAAGAAGAATAGCTGAAT
AGAAAACTAAAATGAGACTTATATGAACCAACAGCTTAGAATCAAAAATC
GCGACACTTTTGATATAAGGAGAGATGCCCCAAAGATGTATAGAGGCCAC
AACCTAGCACTCCAAACAAGACTATAAACCATGGTGAACCCAAACAAGGA
AGAGAATGCCAGAAGCACCATTAAGAAAAAGAAAAGAAAAAAGAAGCAGT
TTAGCAAACAATAGAATTAACAGCAAATGGGAAGATTGAACAGCATATAT
GTAATGTAGAGTTTGAAATTTGTTCTAACACTGGACTTTTATAAATAGAA
ATTATACAAATGATGGATGATCAAGGCATGGAAATACAAACAAGGTAGCA
GTCAGAGCATAGTCGCAGTACCAAGGCAGCTGGTAATGCCCAAAAATGCA
GAGCAACTAGCTAGCTTCCTTGAGTAGATTGAGGGTTAGGGTGTCGACAA
GTAGGACAGAGATGATTGATGTGGAGCCACGGGACAATGCAACCTCGATG
ATAATAGTGTGCGCAGGGCAACCGAGTGATGGTATTGCTGTCATGCGCAA
ACATTTCCATACAAATAGCACACTCTAATTCATCATCGTCTGGTGGACTG
GCTTCCTCCAGAGCTAGGATGAATGATTCTGATGCCGGAATCATTCTGAT
GGGCTTGAAGTCTGCATCGTCCGGGTTCAAGTTCATGTGCATTGACTCCG
CTGTATCTCTACATGTCAGATCCGAGATCATCACAGAGATAGCTTTATCG
GGGATGGCAGATTTAAGCTTAGCCAATAATGGTTCAATAACATAGGGATG
CTTATATTCGGGAAGACCCATAGCGTTGCAGAGATACCTACCCAGCTTGT
TCCGTAACTTGTTAGCTTCCTTTGGTGACCCAGCTATGACCCTTTTATAC
CTTGCAAATCTCTCCAATCTTGTCTTTGCATCTCCACTGATGGCCTTCTC
CCTGGAGAACCGCAACTTGAGAGTTCTCCTAAGTAACAGAGTTGGTGGGT
CAATAAGATAGCCACGGACACTTGGATCGTAGTTTACATATATCTTGAAA
TGGAGGAATGTGATCGGAATTATGTCCACGCCGGCTCTGCTTCGGTGCCT
GATACTATTGATTTGAATTGCTCGGCTGAAAAATTCATGACGGGTCTCCC
ACAACGAATAATAATACCCAGTGCTCATGCTTGATATTCTTCTCAGCGGC
GGCGATGGGGTGGGCGTTCTAACCTAATTTCAACCTAAATCAACCACAGA
TAGGAAACTACCTTT
>CL19.Contig22_All
TTTGAATTTGAAGGCAACTAAGTAAATTTACAACTTAACTTTCATCACTG
GTGTAAAATAACACCATCATAAATAGATCAGGTTTTGCCGGTGTACTGCA
TGCCCTACAATATACGAAGGCAGGCAGTACACCGGCAAAACCGCTCACAC
CGGATCTTGTTCCTTGCACATTCAAGCTCTTGACCCTACACTGTACCATT
AATTTGTTTCAAGGGGAATATACTGGGAGGCATGAAGCTATATAGTATGC
AGTTATTGTTGGTCTTCACGGCATGCCTTCTGGGTTTCTCTTCCACCACC
ACAACCTCGCCTTTGTCAAGGCTAACACAATGTTGAGGTCGATCCACGCT
TCACGCTCCTGAAGGATCACCCACCCCATGGCAGTTGCAAACAACGCCAT
ATCGAATAAAGGGGCATATATTGCAGGGCAGGCAGCACACCGGCAAAACC
GCTCAAATCGGATCCGGTTCCTCGCACATTCAAGCTCCTGACCAACCGTC
TGGTTGTCGTGGTTCATCATCTCTTAAAGAAAGTGCGCCACCCTTCTTGT
TTGCCACTTTTGCACACCATGCAAACATAAAGATGTAAATCAGAAAGATC
GATACAAATAAGAGATGCTAAAAATACCACAAGTCCCTAATCAGGAGGCA
GACCACACAAATTCTCCAGAGTTCATCAAGCCATTAAAAAAAAAATAAAA
GAACAAACCTACCTAAACAAATGCAAGACCTATATGCATTTACCAAAGGA
ATACCAAGTATGAACCATAAACAAACAAACAAAATATGTTGAAACTGTGA
AAAGAATATATCTTTTCCCGGACGAGGTGACGGTAATAGAAAACAACTAT
CCTCATATCAAATAGGTCAAGCACATATATCAACAAGTTCTTCTCCTTTA
TCAGCCTGAGGTAAAACTCACCGCAGCTCAAACATAAGCCTAGTGTTATG
CAAGGCTGAAACCCTTGCATTTGTTATCTATCGGATTGTCGCTATGCCCA
CAACAACAACAGCCGCCTAAACAAATTCTAAAAATACCATTGTCCTCATA
TCAAATAGGTCAAGCATAGATATCAGCAAGTTCTTCTCCTTTATCAGCCT
GAGGTAAAACTCACCGCAGCTCAAACATAAGCTGAGTTCCAGCTTAGTGT
TGTGCAAGGCTGATACCCTTGCATTTGTTATCTGCCGGATTGCCGCTATG
TCTACAACAGCAACAGCCGCCTCCTCGGGGACAGCAGCCGCCGCTTCAGG
GACAGCAGCAGCGTCAATATTGATGAAGGAGATTCAAACGATAACGCTAC
AAACTGGATGGACAACTGCCACTGTGTGGATGTCGTGTCGGTTCATTGTG
GCAGACCGACCATTCTTCTTAGAAGCAATCAGAAAGGCAATGCAGCTGGT
TATGCCCAAAAATGCAGAGCAGCTAGCTAGCTTCATTGAGTAGATTGAGG
GTTAGGGTGTCGACAAGTAGGACAGAGATGATTCATGTGGAGCCAAGCGA
TAATGCAATCTCGATGATAATAGTGTGAGCAGGGCATCCGAGTGATGGTA
TTGCTGGCATGCGCAAACATTTCCATACAAATAGCACACTCTAATTCATC
ATCGTCTGGTGGACTGGCTTCCTCCAGAGCTAGGATGAA
>CL19.Contig23_All
GGATGGTAAAGGTAGTTTCCTATCTGTGGTTGATTTAGGTTGAAATTAGG
TTAGAACGCCCACCCCATCGCCGCCGCTGAGAAGAATATCAAGCATGAGC
ACTGGGTATTATTATTCGTTGTGGGAGACCCGTCATGAATTTTTCAGCCG
AGCAATTCAAATCAATAGTATCAGGCACCGAAGCAGAGCCGGCGTGGACA
TAATTCCGATCACATTCCTCCATTTCAAGATATATGTAAACTACGATCCA
AGTGTCCGTGGCTATCTTATTGACCCACCAACTCTGTTACTTAGGAGAAC
TCTCAAGTTGCGGTTCTCCAGGGAGAAGGCCATCAGTGGAGATGCAAAGA
CAAGATTGGAGAGATTTGCAAGGTATAAAAGGGTCATAGCTGGGTCACCA
AAGGAAGCTAACAAGTTACGGAACAAGCTGGGTAGGTATCTCTGCAACGC
TATGGGTCTTCCCGAATATAAGCATCCCTATGTTATTGAACCATTATTGG
CTAAGCTTAAATCAAGATCATCCGTCCCCGATAAAGCTATCGATGTGACG
ATCGCGGATCTGACATGTAGAGATACAGAGGAGTCAATGCACATGAACTT
GAACCCGGACGATGCAGACTTCAAGCCCATCAGAATGATTCCGGCATCAG
AATCATTCATCCTAGCTCTGGAGGAAGCCAGTCCACCAGACGATGATGAA
TTAGAGTGTGCTATTTGTATGGAAATGTTTGCGCATGACAGCAATACCAT
CACTCGGTTGCCCTGCGCACACTATTATCATCGAGGTTGCATTGTCCCGT
GGCTCCACATCAATCATCTCTGTCCTACTTGTCGACACCCTAACCCTCAA
TCTACTCAAGGAAGCTAGCTAGTTGCTCTGCATTTTTGGGCATTACCAGC
TGCCTTGCCTTTCCGATTGCTTCTAAGAAGAATGGTCGGTCTGCCACAAT
GAACCAACACGACATCCACACAGTGGCAGGCCGAGGCTGCTGCCGCTGCC
GCCCTCGTCGCTGAGGCAGCCGCTGCTGCTGTTCTTGAAGCGGCGGCTGC
TGTCCCAGCTGTCCCCGAGGCGGCTGTTGCTGTTGTGGACATAGCGGCAA
TCCAGCAGATAACAAATGCAAGGGTTTCAGCCTTGCACAACACTAGGGTA
AGTTTTTTTTCAGTAGTTTTAATAATATTTTTCATTTTCATGTGCTTTCA
TATTGACTTTTTGGAGCTTATGTTTGAGCCGCGGTGAGTTTTACCTCAGG
CTGATAAAGGAGAAGAACTTGCTGATATCTGTGCTTGACCTATCTAATAT
GAGGACAATTGTTTTCTATTACTGCCACCTCATCCGAGAAGAGCGTGTGC
AAAGGTGGCAAACAAGAAGGGTAGCACACTTTCTTCAAGAGAGGATGAAC
CACGACAACAGGAGCTTGAATGTGCGAGGAACCGGATCCGATTTGAGCGG
TTTTGCCGGTGTGCTGCCTGCCCTGCAATATATGCCCCTTTATTCGATAT
GGCGTTGTTTGCAACTGCCATGGGGTGGGTGATCCTTCAGGAGCGTGAAG
CGTGGATCGACCTCAACATTGTGTTAGCCTTGACAAAGGCGAGGTTGTGG
TGGTGGAAGAGAAACCCAGAAGGCATGCCGTGAAGACCAACAATAACTGC
ATACTATATAGCTTCATGCCTCCCAGTATATTCCCCTTGAAACAAATTAA
TGGTACAGTGTAGGGTCAAGAGCTTGAATGTGCAAGGAACAAGATCCGGT
GTGAGCGGTTTTGCCGGTGTACTGCCTGCCTTCGTATATTGTAGGGCATG
CAGTACACCGGCAAAACCTGATCTATTTATGATGGTGTTATTTTACACCA
GTGATGAAAGTTAAGTTGTAAATTTACTTAGTTGCCTTCAAATTCAAATT
TCATGGACATTGTGCTGCCAC
>CL19.Contig24_All
GGCAGCACAATGTCCATGAAATTTGAATTTGAAGGCAACTAAGTAAATTT
ACAACTTAACTTTCATCACTGGTGTAAAATAACACCATCATAAATAGATC
AGGTTTTGCCGGTGTACTGCATGCCCTACAATATACGAAGGCAGGCAGTA
CACCGGCAAAACCGCTCACACCGGATCTTGTTCCTTGCACATTCAAGCTC
TTGACCCTACACTGTACCATTAATTTGTTTCAAGGGGAATATACTGGGAG
GCATGAAGCTATATAGTATGCAGTTATTGTTGGTCTTCACGGCATGCCTT
CTGGGTTTCTCTTCCACCACCACAACCTCGCCTTTGTCAAGGCTAACACA
ATGTTGAGGTCGATCCACGCTTCACGCTCCTGAAGGATCACCCACCCCAT
GGCAGTTGCAAACAACGCCATATCGAATAAAGGGGCATATATTGCAGGGC
AGGCAGCACACCGGCAAAACCGCTCAAATCGGATCCGGTTCCTCGCACAT
TCAAGCTCCTGACCAACCGTCTGGTTGTCGTGGTTCATCATCTCTTGAAG
AAAGTGCGCCACCCTTCTTGTTTGCCACTTTTGCACACCATGCAAACATA
AAGATGTAAATCAGAAAGATCGATACAAATAAGAGATGCTAAAAATACCA
CAAGTCCCTAATCAGGAGGCAGACCACACAAATTCTCCAGAGTTCATCAA
GCCATTAAAAAAAAAATAAAAGAACAAACCTACCTAAACAAATGCAAGAC
CTATATGCATTTACCAAAGGAATACCAAGTATGAACCATAAACAAACAAA
AGAAATATGTTGAAACTGTGGAAAGAATATCTCTTCCCGGATGAGGTGAC
GGTAATAGAAAACAACTGTCCTCATATCAGATAGGTCAAGCACAAATATC
AACAAGTTCTTCTCCTTTATCAGCCTGAGGTAAAACTCACCGCAGCTCAA
ACATAAGCTGAGTTCCAGTTGAAAAAAAAAACATACCAAAAAGTCAATAT
GAAAGCACATGAAAATGAAAAATATTATTAAAACTATTGAAAAAAAAACT
TACCCTAGTGTTATGCAAGGCTGAAACCCTTGCATTTGTTATCTGCTGGA
TTGCTGCTATGTCCACAACAACAACAGCCGCCTAAACAAATTCTAAAAAT
ACCACTGTCCTCGTATCAAATAGGTCAAGCATAGATATCAGCAAGTTCTT
CTCCTTTATCAGCCTGAGGTAAAACTCACCGCAGCTCAAACATAAGCTGA
GTTCCAGTTGAAAAAAAAAACATACCAAAAAGTCAATATGAAAGCACATG
AAAATGAAAAATATTATTAAAACTATTGAAAAAAAAACTTACCCTAGTGT
TATGCAAGGCTGAAACCCTTGCATTTGTTATCTGTCGGATTGTCGCTATG
CCCACAACAACAACAGCCGCCTAAACAAATTCTAAAAATACCACTGTCCT
CATATCAAATAGGTCAAACACAGATATCAGCAATTTCTTCTCCTTTATCA
GCTTGAGGTAAAACTCACCGCAGCTCAAACATAAGCTGAGTTCCAGCTTA
GTGTTGTGCAAGGCTGATACCCTTGCATTTGTTATCTGCCGGATTGCCGC
TATGTCCACAAATTTTCCCCTTTCTTCGATATGACGTTGTTGGGGTGGGT
GATCCTTGAGAATCGTGAAGCTGATCGGCCTCAACACCGTGTTAGGGTTG
AGGCAAGGTTGTTGTGGTGGAAGAGAAGGCATGCCAACAATAACCATATA
GCTTCATGCTTCCCAGTATATTCAAATTAATGGTACAGTGTGGGGTCATG
CATGTTCTCTGATTGGTTATGAGAGTGTCATCTATATTCAAGCTTGACTA
TTTAGAGTTTTGATTACAAGGAGCAAAATTAAAATTCTGGAGTTAAATAT
GCATTGCATTTACATCATGGAACGCAACCTCCTTGCAGATCGTCATATTC
TTCTTCTCAATCTTTTTTTCTCTTGCTGTTAGAAC
>CL19.Contig25_All
GGCAGCACAATGTCCATGAAATTTGAATTTGAAGGCAACTAAGTAAATTT
ACAACTTAACTTTCATCACTGGTGTAAAATAACACCATCATAAATAGATC
AGGTTTTGCCGGTGTACTGCATGCCCTACAATATACGAAGGCAGGCAGTA
CACCGGCAAAACCGCTCACACCGGATCTTGTTCCTTGCACATTCAAGCTC
TTGACCCTACACTGTACCATTAATTTGTTTCAAGGGGAATATACTGGGAG
GCATGAAGCTATATAGTATGCAGTTATTGTTGGTCTTCACGGCATGCCTT
CTGGGTTTCTCTTCCACCACCACAACCTCGCCTTTGTCAAGGCTAACACA
ATGTTGAGGTCGATCCACGCTTCACGCTCCTGAAGGATCACCCACCCCAT
GGCAGTTGCAAACAACGCCATATCGAATAAAGGGGCATATATTGCAGGGC
AGGCAGCACACCGGCAAAACCGCTCAAATCGGATCCGGTTCCTTGCACAT
TCAAGCTCTTGACCAACCGTCTGGTTGTCGTGATTCATCATCTCTTGAAG
AAAGTGCGCCACCCTTCTTGTTTGCCACTTTTGCACACCATGCAAACATA
AAGATGTAAATCAGAAAGATCGATACAAATAAGAGATGCTAAAAATACCA
CAAGTCCCTAATCAGGAGGCAGACCACACAAATTCTCCAGAGTTCATCAA
GCCATTAGAAAAACAATAAAAGAACAAACCTACCTAAACAAATGCAAGAC
CTATATGCATTTACCAAAGGAATACCAAGTATGAACCATAAACAAACAAA
AGAAATATGTTGAAACTGTGGAAAGAATATCTCTTCCCGGATGAGGTGAC
GGTAATAGAAAACAACTATCCTCATATCAAATAGGTCAAGCACATATATC
AACAAGTTCTTCTCCTTTATCAGCCTGAGGTAAAACTCACCGCAGCTCAA
ACATAAGCTGAGTTCCAGTTGAAAAAAAACATAACAAAAAGTCAATATGA
AAACACATGAAAATGGAAAATATTATTAAAACTATTGAAAATAACTTACC
CTAGCGTTATGCAAGGCTGACCCCGCATTTGTTATCTGCCGGATTGCCGC
TATGTCCACAAATTTTCCCCTTTCTTCGATATGACGTTGTTGGGGTGGGT
GATCCTTGAGAATCGTGAAGCTGATCGGCCTCAACACCGTGTTAGGGTTG
AGGCAAGGTTGTTGTGGTGGAAGAGAAGGCATGCCAACAATAACCATATA
GCTTCATGCTTCCCAGTATATTCAAATTAATGGTACAGTGTGGGGTCATG
CATGTTCTCTGATTGGTTATGAGAGTGTCATCTATATTCAAGCTTGACTA
TTTAGAGTTTTGATTACAAGGAGCAAAATTAAAATTCTGGAGTTAAATAT
GCATTGCATTTACATCATGGAACGCAACCTCCTTGCAGATCGTCATATTC
TTCTTCTCAATCTTTTTTTCTCTTGCTGTTAGAACAACTCCAACCGTAGT
CTTATAAATTGAGTTATGTATCCATTTTAGGACATCTTGTTGCCCTATTA
TAC
>CL19.Contig26_All
GAGCCATTCTAATACCAAATGAGAGACCTTTTACATGAAGTTTGAAAACC
CAGGACCAATGACATCTAGTACAAGGTAGTAGTCAGAGGAGAAAATAGCA
TAGTGGCAGCACCAATCCAGCTGGTTATGCCCAAAAATGCAGCAGCTAGC
TAGCTTCCTTCCCTAGATGGAGCGTTAGGGCGTCAACAAGTAGGACAGAC
ATGATTGATTTGGAGCCAGGGGACAATGCAATCTCGATGATAATAGTGCG
AGCAGGGCAACTGAGTAATGCTGCTATCTTTTCTCAGTGCAAACATTTCC
ATACAAATAGCACACTCCTCTAATTCATCATCATCAGGTGGAGTCGCTGC
TTCCTCTAAAGCCTCGATGAATGATTCAGTTGACGGATTCAGCTTGGACT
TGTAGTTTAAATACTCCGCATCTTCCGACAGCAACTCCAGGTGCCGTTCC
TCCGTATATCTATATATCATATTCATTGCTCGAACCTCGATAATCTTATC
AGGGACGGCTCTTCGAAGCACATTGAGTATTTGATCAATAATAGACTGAT
GCTGATTTTCGGCAACACCCATAGATGTTGTAAACGTACCTACGCAATTT
GTCCCGTAACTTGTTGGCTTCCCTGGGAGACCGAGCTATGACCCTTTTGT
ACCTTGCAAATCTCTTCATCGTTGTCTTCTCATCGCCACTCGCCCACTCC
CTCGAGAACCGCAGCTTGAGAGTTTTCCTGCGTACCAAAATTGGTATTCC
TGCTTCCACCACATACTCGCGGATTTCTGGATTATAGTCTGCATATGACT
TGTGCAGGTCGAATCTGATCGGAATTATGTCCACGGAGGCTCTGCTTTTG
TAGCCACTGATTATATCGGTTTGATAAATTCGGGTGCTAAATTCTTCTTT
GGTCTCAAACAGAGTGCTCATGCTTGTTTCGGATCTCTGTTCCTCTACGG
CGGCGATGGGGTTCGTG
>CL20.Contig1_All
GGGTTCGAGTTTTCAGAGATACAGACGTCTTCTTCTTCTCGGCTCTGAAG
AGCTCAGGGAGAAATTATGCATAATATGAATGGCAATGGCGTATCAGGCG
ATGAAGTCATTGCGAAGCTGCTTGAAATGGGTTTTGAGAATTCCAGTGTA
GTAGAAGCTGTGAAAGAAGTTGGGCCGTCTTTTGATGATGCATTGGAGTT
TATGCTGAATGGTTGTAGAAGCAATCAGAGAGCATCAAGTAGTTCCACTA
GCAAGGCAAAGGCTCCTGGGAAAAGAGCTTTGCCCTCCTCGAAACCGTTG
GGACAGATTCGGCAGTCTAGCATACTGGATCATTTCCAATCCTCAAGTGC
ACCTAAGCGGAGGAAGACTGATGTGGTACCTGATGTACCAGTTTCCAGGT
CAGAAAGTGTACATGGTTCTGTAGACCAATGTGTGGAGGTTTTATCAGAA
TTGCCTTCGGTTGGTTGCCTGGACATTGGTTCAGATTGGGAGAAGAAAGC
TGAGAGTCTCTTGCAAAAGCATTTTGGTTTTTTGTCATTAAAACCTTTCC
AGAAGGAGGTGTTAGCTGCTTGGTTGGCTCACAAAGATACACTTGTTCTT
GCGGCAACAGGATCTGGTAAATCTCTGTGTTTCCAGATTCCAGCATTGTT
GACTGGGAAGGTAGTTGTTGTGATTTCACCATTAATAAGCTTGATGCATG
ATCAGTGCTTAAGGTTGGCAAAACATGGGGTTTCTGCTTGCTTCCTTGGA
TCTGGGCAACCTGACAGTACTGTGGAAAATAAAGCAATGAAAGGCATGTA
CAACATAATATACGTTTGCCCCGAGACAATCTTAAGGCTGATAAAACCAC
TCCAGAATTTGGCAGAAATCCGTGGGATTGCTCTTTTTGCAATTGATGAA
GTCCATTGTGTTTCGAAGTGAGGCCATGATTTTCGGCCTGACTACAGGAG
ATTGTCTGAGTTGCGAAAGAACTTCAGTGCTAGCAATTTAAAATGCTTAG
AATTCGATATACCACTGATGGCATTGACTGTTACTGCCACAATTCTGGTT
CGTGAAGACATTCTTAAGTCATTGTCCATGTCAAAGGAAACAAAAGTTGT
GTTTACTTCATTTTTCCGGCCAAATCTAAGGTTCAGGGTGCAGCATAGTA
GAACATCAACATCATCATATGAGAATGATTTCCTTGACCTGATAGACATG
TATATGGACAAGAGAGGAAAAGATGAAAAGAAACAATTGATCACCTCAGA
AGAAGTAAACGAAGTGCTGGACAGCTCATCTAACAGTAGTGTGTCAGAAG
CTGATTGCAATTCAGAGAATGAGTTGGACAATATTGAGGATGGTAATTAT
GACAGGTTTGATGAAGCAAATGCACTCCAGGAAAATGGTTCAAGTGCTTC
AAAGGGAAGGGAACTGTCAGTCGACTACTTGGAGAATGAAGTTGATGTCT
TTCAGAGTGTGGATGATTGGGATGTTACCTGTGGTGAATTCTGTGGACTA
CCACTATGGGATTTCAGGTCATGATATGCATTACCATGCAGAGTTTGGAA
GAATACCATCAAGAAGCAGGTCGAGCAGGAAGGGATGGAAAATTAGCTGA
CTGCACAGTTTTATTTGCAAACCTAACAAGAGCACCATCACTTTTGCCGA
GTCGAAGAAGTGAAGAGCAGACAAAGCAAGCGTATAAAATGTTGTCTGAT
TGTTTCAGGTACTTTCTCCCGCTGTCCGGCAAAAGAACTTGTGGAGTACT
TTGGGGAGAATTTCAGTTATGACAAGTGTATCTCAGACAAAGCAGATACA
AGAATGATGATGCCATGAGTAGTGTAGTGATAATAGACGTGAGAGCTATA
TGGAAAACTCAATCTCAGAAAGATTGTCAGTAAAGTAAGAGAGCAGTCTC
AGCAGTTAATGGCAACTGAGCTGCTTTGGTGGCAAGGTCTTCTCCGAATT
ATGGAAGACACATGTTCAATTGAAGTTCCCCAAGCTAACATAACTTGGCC
TGGAGTTTCTGCAATCCGAAAAGGAGAGATTTTTCTACGTTCACCCTGTA
GCAGATATGCTACTCTCGGCAAGCATGCCCAAATCTTTCTCAACTTTCTC
AAAGTGGGGAAAAGGCTTGGCTGATCCTGAGATTCAACGTCAGCGGTTGG
AGAGTTTTCGACACAACAGAAGCCCACAAAGCTCCTTTGGTAAAAGAGGA
AAACGAAAATCACGAAAGCAACGAACGAGAAAATCAAGTGCTAGTAGTAG
TGTTAGAACTGTTAGAGGTAGAATAGAGGCTAAACTCTCCAAACGAAGTA
TCAGACCAAAGTCATAGAATGATTAAAAATGTTTGCAATTAGCATGTAGA
ATATATAGTAGCCTTTGACAAATTACATTGTAGGGGATCCTAT
>CL20.Contig2_All
ATTGAATCATAGGATCCCCTACAATGTAATTTGTCAAAGGCTACTATATA
TTCTACATGCTAATTGCAAACATTTTTAATCATTCTATGACTTTGGTCTG
ATACTTCGTTTGGAGAGTTTAGCCTCTATTCTACCTCTAACAGTTCTAAC
ACTACTACTAGCACTTGATTTTCTCGTTCGTTGCTTTCGTGATTTTCGTT
TTCCTCTTTTACCAAAGGAGCTTTGTGGGCTTCTGTTGTGTCGAAAACTC
TCCAACCGCTGACGTCGAATCTCAGGATCAGCCCAACCTTTTCCCCACTC
TGAGAAAGTAGAGAAAGATTTGGGCATGCTTGCCGAGAGCAGCATATCTG
CTTCAGGGTGAACATAGAAACTTTTCTCCTTTTCGGATAGTAGAAACTCC
AGGCCAAGTTCTGTTAGCTTGGGGAACTTCAATTGAACATGCGTCTTATC
ATCTTCCTCTCTGACAAACCCTTTACCTTCCATAATCCGGAGAAGACCTT
GCCACCAAAGCAGCTGAGTTGCCATAAACTGCTGAGACTGCTCTCTTATT
TTACTGACAATCATTCTGAGATTGAGTCTCCCCGTATAGCTCTCACGTCT
AATATCATTACTCACAACATCATTATTCTTGTATCTGCCCTGTCTATCAT
GAGCAGCAATAACTTGCAATAAGACATCTGCCTCCTTCCTGAAATTCTGC
ATTTCTGGAGGTCCATTAACACAGACATCACACGAGAGACACTTGTCATG
ACTGAAATCCTCCCCAAAGTACTCCACAAGCTTTTTAGCCCGACAGCATG
AGGAAGCCATTCCATACCTGAAACAATCAGACAACATTCTATATGCTTGC
TTTGTCTGCTCTTCGCTTCTTTGACTCGGCAAAAGTGATGGTGCTCTTGT
TAGGTTTGCAAATAAAATGCAGTCAGCTAACTTTCCATCCCTTCCTGCTC
GACCTGCTTCTTGATGGTATTCTTCCAAACTCTGCATGGTAATGCATATC
ATGACCTGAAATCCCATAGTGGTAGTCCACAGAATTCACCACAGGTAACA
TCCCAATCATCCACACTCTGAAAGACATCAACTTCATTCTCCAAGTAGTC
AACTGACAGTTCCCTTCCCTTTGAAGCACTTGAACCATTTTCCTGGAGTG
AATTTGCTTCATCATACCTGTCATAATTACCATCCTCAATACTGTCCAAA
TCATTCTCTGAATCGCAATCAGCCTCTGACATACTACTGTTAGATGAACT
GTCAAGCACTTCGTTTACTTCTTCTGAGGTGATCATTTGTTTCTTTTCAC
CATTTCCTCTCTTGCCCGTATACATGTCTCAAGTCATGGAAATCATTCTC
ATACAATGATGTTGATGTTCTAGCATATTGTACCCTGAGCCTTAGATTTG
GCCGGAAAAATGAAGTAAGCACAACTTTTGTTTCCTTTGACATGGACAAG
GAATTAAGAATGTCTTCACGAACCTGAATTGTTGCAGTAGCAGTCAATGC
CATCAGTGGTATATCG
>CL20.Contig3_All
GCTCCTAGTATAAAAGCCATCTTTGCTAAAAAGTTACATACAACTACAAA
AGAGAAGAAATGATACATACGAGATACACTTGTCATAACTGAAATTCTCC
CCAAAGTACTCCACAAGTTCTTTTGCCCGACAGCGGGAGAAAGTACCTGA
AACAATCAGACAACATTTTATACGCTTGCTTTGTCTGCTCTTCACTTCTT
CGACTCGGCAAAAGTGATGGTGCTCTTGTTAGGTTTGCAAATAAAACTGC
GCACACAAGGGAAGAAGTGGTTAAAGACCCCAACTGAGCCTAGCTCACTA
TTGTATTCTGAAGCGATAAGTGAACTTACTGCAGTCAGCTAATTTTCCAT
CCCTTCCTGCTCGACCTGCTTCTTGATGGTATTCTTCCAAACTCTGCATG
GTAATGCATATCATGACCTGAAATCCCATAGTGGTAGTCCACAGAATTCA
CCACAGGTAACATCCCAATCATCCACACTCTGAAAGACATCAACTTCATT
CTCCAAGTAGTCAACTGACAGTTCCCTTCCCTTTGAAGCACTTGAACCAT
TTTCCTGGAGTGAATTTGCTTCATCATACCTGTCATAATTACCATCCTCA
ATACTGTCCAAATCATTCTCTGAATCGCAATCAGCCTCTGACATACTACT
GTTAGATGAACTGTCAAGCACTTCGTTTACTTCTTCTGAGGTGATCATTT
GTTTCTTTTCACCATTTCCTCTCTTGCCCGTATACATGTCTCAAGTCATG
GAAATCATTCTCATACAATGATGTTGATGTTCTAGCATATTGTACCCTGA
GCCTTAGATTTGGCCGGAAAAATGAAGTAAGCACAACTTTTGTTTCCTTT
GACATGGACAAGGAATTAAGAATGTCTTCACGAACCTGAATTGTTGCAGT
AGCAGTCAATGCCATCAGTGGTATATCGAATTCTAAGCATTTTAAATTGC
TAGCACTGAAGTTCTTTCGCAACTCAGACAATCTCCTGTAGTCAGGCCGA
AAATCATGGCCCCACTTTGAAACACAATGGACTTCATCAATTGCAAAAAG
AGCAATCCCACGGATTTCTGCCAAATTCTGGAGTGGTTTTATCAGCCTTA
AGATTGTCTCGGGGCAAACGTATATTATGTTGTACATGCCTTTCATTGCT
TTATTTTCCACAGTACTGTCAGGTTGCCCAGATCCAAGGAAGCAAGCAGA
AACCCCATGTTTTGCCAACCTTAAGCACTGATCATGCATCAAGCTTATTA
ATGGTGAAATCACAACAACTACCTTCCCAGTCAACAATGCTGGAATCTGG
AAACACAGAGATTTACCAGATCCTGTTGCCGCAAGAACAAGTGTATCTTT
GTGAGCCAACCAAGCAGCTAACACCTCCTTCTGGAAAGGTTTTAATGACA
AAAAACCAAAATGCTTTTGCAAGAGACTCTCAGCTTTCTTCTCCCAATCT
GAACCAATGTCCAGGCAACCAACCGAAGGCAATTCTGATAAAACCTCCAC
ACATTGGTCTACAGAACCATGTACACTTTCTGACCTGGAAACTGGTACAT
CAGGTACCACATCAGTCTTCCTCCGCTTAGGTGCACTTGAGGATTGGAAA
TGATCCAGTATGCTAGACTGCCGAATCTGACCCAACGGTTTCGAGAAGCT
AGTGGACACTACTCGATGCTCTCTGATTGCTTCTACAACCATTCAGTATA
AACTCCAATGCATCATCAAAAGACGGGCCAACTTCTTTCACAGCTTCTAC
TACACTGGAATTCTCGAAACCCATTTCAAGCAGCTTCGCAATGACTTCAT
CGCCTGATACGCCATTGCCATTCATATTATGCATAATTTCTCCCTGAGCT
CTTCAGAGCCGAGAAGAAGAAGACGTCTGTATCTCTGAGAACTCGAACCC
GCCA
>CL20.Contig4_All
CGGGTTCGAGTTTTCAGAGATACAGACGTCTTCTTCTTCTCGGCTCTGAA
GAGCTCAGGGAGAAATTATGCATAATATGAATGGCAATGGCGTATCAGGC
GATGAAGTCATTGCGAAGCTGCTTGAAATGGGTTTCGAGAATTCCAGTGT
AGTAGAAGCTGTGAAAGAAGTTGGCCCGTCTTTTGATGATGCATTGGAGT
TTATACTGAATGGTTGTTGTAGAAGCAATCAGAGAGCATCAAGTAGTTCC
ACTAGCAAGGCAAAGGCTCCTGGGAAAAGAGCTTTGCCCTCCTCGAAACC
GTTGGGACAGATTCGGCAGTCTAGCATACTGGATCATTTCCAATCCTCAA
GTGCACCTAAGCGGAGGAAGACTGATGTGGTACCTGATGTACCAGTTTCC
AGGTCAGAAAGTGTACATGGTTCTGTAGACCAATGTGTGGAGGTTTTATC
AGAATTGCCTTCGGTTGGTTGCCTGGACATTGGTTCAGATTGGGAGAAGA
AAGCTGAGAGTCTCTTGCAAAAGCATTTTGGTTTTTTGTCATTAAAACCT
TTCCAGAAGGAGGTGTTAGCTGCTTGGTTGGCTCACAAAGATACACTTGT
TCTTGCGGCAACAGGATCTGGTAAATCTCTGTGTTTCCAGATTCCAGCAT
TGTTGACTGGGAAGGTAGTTGTTGTGATTTCACCATTAATAAGCTTGATG
CATGATCAGTGCTTAAGGTTGGCAAAACATGGGGTTTCTGCTTGCTTCCT
TGGATCTGGGCAACCTGACAGTACTGTGGAAAATAAAGCAATGAAAGGCA
TGTACAACATAATATACGTTTGCCCCGAGACAATCTTAAGGCTGATAAAA
CCACTCCAGAATTTGGCAGAAATCCGTGGGATTGCTCTTTTTGCAATTGA
TGAAGTCCATTGTGTTTCGAAGTGAGGCCATGATTTTCGGCCTGACTACA
GGAGATTGTCTGAGTTGCGAAAGAACTTCAGTGCTAGCAATTTAAAATGC
TTAGAATTCGATATACCACTGATGGCATTGACTGTTACTGCCACAATTCT
GGTTCGTGAAGACATTCTTAAGTCATTGTCCATGTCAAAGGAAACAAAAG
TTGTGTTTACTTCATTTTTCCGGCCAAATCTAAGGTTCAGGGTGCAGCAT
AGTAGAACATCAACATCATCATATGAGAATGATTTCCTTGACCTGATAGA
CATGTATATGGACAAGAGAGGAAAAGATGAAAAGAAACAATTGATCACCT
CAGAAGAAGTAAACGAAGTGCTGGACAGCTCATCTAACAGTAGTGTGTCA
GAAGCTGATTGCAATTCAGAGAATGAGTTGGACAATATTGAGGATGGTAA
TTATGACAGGTTTGATGAAGCAAATGCACTCCAGGAAAATGGTTCAAGTG
CTTCAAAGGGAAGGGAACTGTCAGTCGACTACTTGGAGAATGAAGTTGAT
GTCTTTCAGAGTGTGGATGATTGGGATGTTACCTGTGGTGAATTCTGTGG
ACTACCACTATGGGATTTCAGGTCATGATATGCATTACCATGCAGAGTTT
GGAAGAATACCATCAAGAAGCAGGTCGAGCAGGAAGGGATGGAAAATTAG
CTGACTGCACAGTTTTATTTGCAAACCTAACAAGAGCACCATCACTTTTG
CCGAGTCGAAGAAGTGAAGAGCAGACAAAGCAAGCGTATAAAATGTTGTC
TGATTGTTTCAGGTACTTTCTCCCGCTGTCCGGCAAAAGAACTTGTGGAG
TACTTTGGGGAGAATTTCAGTTATGACAAGTGTATCTCAGACAAAGCAGA
TACAAGAATGATGATGCCATGAGTAGTGTAGTGATAATAGACGTGAGAGC
TATATGGAAAACTCAATCTCAGAAAGATTGTCAGTAAAGTAAGAGAGCAG
TCTCAGCAGTTAATGGCAACTGAGCTGCTTTGGTGGCAAGGTCTTCTCCG
AATTATGGAAGGTAAAGGGTTCTTCAGAGAGGGAGATGATAAGACACATG
TTCAATTGAAGTTCCCCAAGCTAACATAACTTGGCCTGGAGTTTCTGCAA
TCCGAAAAGGAGAGATTTTTCTACGTTCACCCTGTAGCAGATATGCTACT
CTCGGCAAGCATGCCCAAATCTTTCTCAACTTTCTCAAAGTGGGGAAAAG
GCTTGGCTGATCCTGAGATTCAACGTCAGCGGTTGGAGAGTTTTCGACAC
AACAGAAGCCCACAAAGCTCCTTTGGTAAAAGAGGAAAACGAAAATCACG
AAAGCAACGAACGAGAAAATCAAGTGCTAGTAGTAGTGTTAGAACTGTTA
GAGGTAGAATAGAGGCTAAACTCTCCAAACGAAGTATCAGACCAAAGTCA
TAGAATGATTAAAAATGTTTGCAATTAGCATGTAGAATATATAGTAGCCT
TTGACAAATTACATTGTAGGGGATCCTAT
>CL20.Contig5_All
TGTCTTATCATCTCCCTCTCTGAAGAACCCTTTACCTTCCATAATTCGGA
GAAGACCTTGCCACCAAAGCAGCTCAGTTGCCATTAACTTCTGAGACTGC
TCTCTTACTTTACTGACAATCTTTCTGAGATTGAGTTTTCCATATAGCTC
TCACGTCTATTATCACTACACTACTCATGGCATCATCATTCTTGTATCTG
CTTTGTCTGAGATACACTTGTCATAACTGAAATTCTCCCCAAAGTACTCC
ACAAGTTCTTTTGCCCGACAGCGGGAGAAAGTACCTGAAACAATCAGACA
ACATTTTATACGCTTGCTTTGTCTGCTCTTCACTTCTTCGACTCGGCAAA
AGTGATGGTGCTCTTGTTAGGTTTGCAAATAAAACTGCGCACACAAGGGA
AGAAGTGGTTAAAGACCCCAACTGAGCCTAGCTCACTATTGTATTCTGAA
GCGATAAGTGAACTTACTGCAGTCAGCTAATTTTCCATCCCTTCCTGCTC
GACCTGCTTCTTGATGGTATTCTTCCAAACTCTGCATGGTAATGCATATC
ATGACCTGAAATCCCATAGTGGTAGTCCACAGAATTCACCACAGCTAACA
TCCCAATCATCCACACTCTGAAAGACATCAACTTCATTCTCCAAGTAGTC
AACTGACAGTTCCCTTCCCTTTGAAGCACTTGAACCATTTTCCTGGAGTG
CATTTGCTTCATCAAACCTGTCATAATTACCATCCTCAATATTGTCCAAC
TCATTCTCTGAATTGCAATCAGCTTCTGACACACTACTGTTAGATGAGCT
GTCCAGCACTTCGTTTACTTCTTCTGAGGTGATCAATTGTTTCTTTTCAT
CTTTTCCTCTCTTGTCCATATACATGTCTATCAGGTCAAGGAAATCATTC
TCATATGATGATGTTGATGTTCTACTATGCTGCACCCTGAACCTTAGATT
TGGCCGGAAAAATGAAGTAAGCACAACTTTTGTTTCCTTTGACATGGACA
AGGAATTAAGAATGTCTTCACGAACCTGAATTGTTGCAGTAGCAGTCAAT
GCCATCAGTGGTATATCGAATTCTAAGCATTTTAAATTGCTAGCACTGAA
GTTCTTTCGCAACTCAGACAATCTCCTGTAGTCAGGCCGAAAATCATGGC
CTCACTTCGAAACACAATGGACTTCATCAATTGCAAAAACAGCAATCCCA
CGAATTTCTGCATCAGCCGAAGATTGTCTCAGGGCACGTATATTATGTCG
TGCATGCCTCTCATTGCTTTATTTTCCACGGTACTATCAGGTTGCCCAGA
TCCAAACAGCAAGCAGAAACCCCATATTTTGCCAGCTTTAAGCATTGATC
GTGCATCAAGCATATCAATGGTGAAATCACAACAACCACTTTCCCAGTCA
ACAATGCTGGAATCTGGAAACACAGAGATTTACCAGTCCTCCTCCGCTTA
GGTCCACTCGAGGATTGGAAATGATCCAGTATGCTAGACTGCCGAATCTG
ACCCAACGGTTTCGAGAAGCTAGTGGACACTACTCGATGCTCTCTGATTG
CTTCTACAACAACCATTCAGTATAAACTCCAATGCATCATCAAAAGACGA
CCCAACTTCTTTTACCAGCTTCTACTACACTGGAATTCTCGAAACCCATT
TCAAGCAGCTTTGCAATGACTTCATAGCCTGAGACGCTAGTCCCACTCAT
GGTGTGCAAAATTGCTTCCTCG
>CL20.Contig6_All
ATAGGATCCCCTACAATGTAATTTGTCAAAGGCTACTATATATTCTACAT
GCTAATTGCAAACATTTTTAATCATTCTATGACTTTGGTCTGATACTTCG
TTTGGAGAGTTTAGCCTCTATTCTACCTCTAACAGTTCTAACACTACTAC
TAGCACTTGATTTTCTCGTTCGTTGCTTTCGTGATTTTCGTTTTCCTCTT
TTACCAAAGGAGCTTTGTGGGCTTCTGTTGTGTCGAAAACTCTCCAACCG
CTGACGTCGAATCTCAGGATCAGCCCAACCTTTTCCCCACTCTGAGAAAG
TAGAGAAAGATTTGGGCATGCTTGCCGAGAGCAGCATATCTGCTTCAGGG
TGAACATAGAAACTTTTCTCCTTTTCGGATAGTAGAAACTCCAGGCCAAG
TTCTGTTAGCTTGGGGAACTTCAATTGAACATGTGTCTTATCATCTTCCT
CTCTGACAAACCCTTTACCTTCCATAATCCGGAGAAGACCTTGCCACCAA
AGCAGCTGAGTTGCCATAAACTGCTGAGACTGCTCTCTTATTTTACTGAC
AATCATTCTGAGATTGAGTCTCCCCGTATAGCTCTCACGTCTAATATCAT
TACTCACAACATCATTATTCTTGTATCTGCCCTGTCTATCATGAGCAGCA
ATAACTTGCAATAAGACATCTGCCTCCTTCCTGAAATTCTGCATTTCTGG
AGGTCCATTAACACAGACATCACACGAGAGACACTTGTCATGACTGAAAT
CCTCCCCAAAGTACTCCACAAGCTTTTTAGCCCGACAGCATGAGGAAGCC
ATTCCATACCTGAAACAATCAGACAACATTCTATATGCTTGCTTTGTCTG
CTCTTCGCTTCTTTGACTCGGCAAAAGTGATGGTGCTCTTGTTAGGTTTG
CAAATAAAATGCAGTCAGCTAACTTTCCATCCCTTCCTGCTCGACCTGCT
TCTTGATAATATGCTTCCAAACTCTGTGGCCAACCATAATGAATGATTCT
TCGGACATTTAACTTGTCAATTCCCATTCCAAAAGCAATTGTTGCCACGA
CAACCTCTATTGTATTTTCATGAAACATCTTGTGAACCTGCCTTAAACGT
GATTTTGGCAACCCTGCATGATAGGCAGCAGCCTTCAATCCACACCTACA
AAGATAAGTTGCAATTTTCAACGTTTGTTTTCTTGTAGGAACATATATGA
TAGTTGATCCTTTCTCTAGAGGCTGTTGCAGAAATCTCAGTCTTTCTTCC
GGTTGATTTGGTAATTCAAGTACATCAGATGTAGTTTCTTTTCTAGTATT
CATGTCCTCACAAAGAGGTAGTCCACAGAATTCACCACAGGTAACATCCC
AATCATCCACACTCTGAAAGACATCAACTTCATTCTCCAAGTAGTCGACT
GACAGTTCCCTTCCCTTTGAAGCACTTGAACCATTTTCCTGGAGTGCATT
TGCTTCATCAAACCTGTCATAATTACCATCCTCAATATTGTCCAACTCAT
TCTCTGAATTGCAATCAGCTTCTGACACACTACTGTTAGATGAGCTGTCC
AGCACTTCGTTTACTTCTTCTGAGGTGATCAATTGTTTCTTTTCATCTTT
TCCTCTCTTGTCCATATACATGTCTATCAGGTCAAGGAAATCATTCTCAT
ATGATGATGTTGATGTTCTACTATGCTGCACCCTGAACCTTAGATTTGGC
CGGAAAAATGAAGTAAACACAACTTTTGTTTCCTTTGACATGGACAATGA
CTTAAGAATGTCTTCACGAACCAGAATTGTGGCAGTAACAGTCAATGCCA
TCAGTGGTATATCGAATTCTAAGCATTTTAAATTGCTAGCACTGAAGTTC
TTTCGCAACTCAGACAATCTCCTGTAGTCAGGCCGAAAATCATGGCCTCA
CTTCGAAACACAATGGACTTCATCAATTGCAAAAAGAGCAATCCCACGGA
TTTCTGCCAAATTCTGGAGTGGTTTTATCAGCCTTAAGATTGTCTCGGGG
CAAACGTATATTATGTTGTACATGCCTTTCATTGCTTTATTTTCCACAGT
ACTGTCAGGTTGCCCAGATCCAAGGAAGCAAGCAGAAACCCCATGTTTTG
CCAACCTTAAGCACTGATCATGCATCAAGCTTATTAATGGTGAAATCACA
ACAACTACCTTCCCAGTCAACAATGCTGGAATCTGGAAACACAGAGATTT
ACCAGATCCTGTTGCCGCAAGAACAAGTGTATCTTTGTGAGCCAACCAAG
CAGCTAACACCTCCTTCTGGAAAGGTTTTAATGACAAAAAACCAAAATGC
TTTTGCAAGAGACTCTCAGCTTTCTTCTCCCAATCTGAACCAATGTCCAG
GCAACCAACCGAAGGCAATTCTGATAAAACCTCCACACATTGGTCTACAG
AACCATGTACACTTTCTGACCTGGAAACTGGTACATCAGGTACCACATCA
GTCTTCCTCCGCTTAGGTGCACTTGAGGATTGGAAATGATCCAGTATGCT
AGACTGCCGAATCTGTCCCAACGGTTTCGAGGAGGGCAAAGCTCTTTTCC
CAGGAGCCTTTGCCTTGCTAGTGGAACTACTTGATGCTCTCTGATTGCTT
CTACAACCATTCAGCATAAACTCCAATGCATCATCAAAAGACGGCCCAAC
TTCTTTCACAGCTTCTACTACACTGGAATTCTCAAAACCCATTTCAAGCA
GCTTCGCAATGACTTCATCGCCTGATACGCCATTGCCATTCATATTATGC
ATAATTTCTCCCTGAGCTCTTCAGAGCCGAGAAGAAGAAGACGTCTGTAT
CTCTGAAAACTCGAACCC
>CL20.Contig7_All
ATAGGATCCCCTACAATGTAATTTGTCAAAGGCTACTATATATTCTACAT
GCTAATTGCAAACATTTTTAATCATTCTATGACTTTGGTCTGATACTTCG
TTTGGAGAGTTTAGCCTCTATTCTACCTCTAACAGTTCTAACACTACTAC
TAGCACTTGATTTTCTCGTTCGTTGCTTTCGTGATTTTCGTTTTCCTCTT
TTACCAAAGGAGCTTTGTGGGCTTCTGTTGTGTCGAAAACTCTCCAACCG
CTGACGTCGAATCTCAGGATCAGCCCAACCTTTTCCCCACTCTGAGAAAG
TAGAGAAAGATTTGGGCATGCTTGCCGAGAGCAGCATATCTGCTTCAGGG
TGAACATAGAAACTTTTCTCCTTTTCGGATAGTAGAAACTCCAGGCCAAG
TTCTGTTAGCTTGGGGAACTTCAATTGAACATGTGTCTTATCATCTTCCT
CTCTGACAAACCCTTTACCTTCCATAATCCGGAGAAGACCTTGCCACCAA
AGCAGCTGAGTTGCCATAAACTGCTGAGACTGCTCTCTTATTTTACTGAC
AATCATTCTGAGATTGAGTCTCCCCGTATAGCTCTCACGTCTAATATCAT
TACTCACAACATCATTATTCTTGTATCTGCCCTGTCTATCATGAGCAGCA
ATAACTTGCAATAAGACATCTGCCTCCTTCCTGAAATTCTGCATTTCTGG
AGGTCCATTAACACAGACATCACACGAGAGACACTTGTCATGACTGAAAT
CCTCCCCAAAGTACTCCACAAGCTTTTTAGCCCGACAGCATGAGGAAGCC
ATTCCATACCTGAAACAATCAGACAACATTCTATATGCTTGCTTTGTCTG
CTCTTCGCTTCTTTGACTCGGCAAAAGTGATGGTGCTCTTGTTAGGTTTG
CAAATAAAATGCAGTCAGCTAACTTTCCATCCCTTCCTGCTCGACCTGCT
TCTTGATAATATGCTTCCAAACTCTGTGGCCAACCATAATGAATGATTCT
TCGGACATTTAACTTGTCAATTCCCATTCCAAAAGCAATTGTTGCCACGA
CAACCTCTATTGTATTTTCATGAAACATCTTGTGAACCTGCCTTAAACGT
GATTTTGGCAACCCTGCATGATAGGCAGCAGCCTTCAATCCACACCTACA
AAGATAAGTTGCAATTTTCAACGTTTGTTTTCTTGTAGGAACATATATGA
TAGTTGATCCTTTCTCTAGAGGCTGTTGCAGAAATCTCAGTCTTTCTTCC
GGTTGATTTGGTAATTCAAGTACATCAGATGTAGTTTCTTTTCTAGTATT
CATGTCCTCACAAAGAGGTAGTCCACAGAATTCACCACAGCTAACATCCC
AATCATCCACACTCTGAAAGACATCAACTTCATTCTCCAAGTAGTCAACT
GACAGTTCCCTTCCCTTTGAAGCACTTGAACCATTTTCCTGGAGTGCATT
TGCTTCATCAAACCTGTCATAATTACCATCCTCAATATTGTCCAACTCAT
TCTCTGAATTGCAATCAGCTTCTGACACACTACTGTTAGATGAGCTGTCC
AGCACTTCGTTTACTTCTTCTGAGGTGATCAATTGTTTCTTTTCATCTTT
TCCTCTCTTGTCCATATACATGTCTATCAGGTCAAGGAAATCATTCTCAT
ATGATGATGTTGATGTTCTACTATGCTGCACCCTGAACCTTAGATTTGGC
CGGAAAAATGAAGTAAGCACAACTTTTGTTTCCTTTGACATGGACAATGA
CTTAAGAATGTCTTCACGAACCAGAATTGTGGCAGTAACAGTCAATGCCA
TCAGTGGTATATCGAATTCTAAGCATTTTAAATTGCTAGCACTGAAGTTC
TTTCGCAACTCAGACAATCTCCTGTAGTCAGGCCGAAAATCATGGCCTCA
CTTCGAAACACAATGGACTTCATCAATTGCAAAAACAGCAATCCCACGAA
TTTCTGCATCAGCCGAAGATTGTCTCAGGGCACGTATATTATGTCGTGCA
TGCCTCTCATTGCTTTATTTTCCACGGTACTATCAGGTTGCCCAGATCCA
AACAGCAAGCAGAAACCCCATATTTTGCCAGCTTTAAGCATTGATCGTGC
ATCAAGCATATCAATGGTGAAATCACAACAACCACTTTCCCAGTCAACAA
TGCTGGAATCTGGAAACACAGAGATTTACCAGTCCTCCTCCGCTTAGGTC
CACTCGAGGATTGGAAATGATCCAGTATGCTAGACTGCCGAATCTGACCC
AACGGTTTCGAGAAGCTAGTGGACACTACTCGATGCTCTCTGATTGCTTC
TACAACAACCATTCAGTATAAACTCCAATGCATCATCAAAAGACGACCCA
ACTTCTTTTACCAGCTTCTACTACACTGGAATTCTCGAAACCCATTTCAA
GCAGCTTCGCAATGACTTCATCGCCTGATACGCCATTGCCATTCATATTA
TGCATAATTTCTCCCTGAGCTCTTCAGAGCCGAGAAGAAGAAGACGTCTG
TATCTCTGAAAACTCGAACCCG
>CL20.Contig8_All
GGGAGAGGCTTCGAGGAAGCAATTTTGCACACCATGAGTGGGACTAGCGT
CTCAGGCTATGAAGTCATTGCAAAGCTGCTTGAAATGGGTTTCGAGAATT
CCAGTGTAGTAGAAGCTGGTAAAAGAAGTTGGGTCGTCTTTTGATGATGC
ATTGGAGTTTATACTGAATGGTTGTTGTAGAAGCAATCAGAGAGCATCGA
GTAGTGTCCACTAGCTTCTCGAAACCGTTGGGTCAGATTCGGCAGTCTAG
CATACTGGATCATTTCCAATCCTCAAGTGCACCTAAGCGGAGGAAGACTG
ATGTGGTACCTGATGTACCAGTTTCCAGGTCAGAAAGTGTACATGGTTCT
GTAGACCAATGTGTGGAGGTTTTATCAGAATTGC
>CL21.Contig1_All
CTGACAAGGATATTGTGGCACTTTCAGGGGGCCACACTTTGGGGAGGGCG
CATCCAGAGAGATCTGGTTTTGATGGCCCCTGGACTAAGGACCCTCTCAA
GTTCGATAACTCTTACTTTCTGGAGCTGCTGAAAGGAGAATCAGAGGGGC
TTTTGAGACTCCCAACAGACACTGCTTTATTGAATGTTCCTGAATTTCGG
GGTTTTGTTGAGCTATATGCAAAGGATGAGGAGG
>CL21.Contig2_All
CAAAACTGTTTAACATGCCAGTATACCTGGTCATTCAATAACCAACTATC
TTTATAGGATGTCATGTTCTATGATTTATAAGTCTTCATGTCAGCTGTGC
AAATATAGTGTTTACTTCAAAATGACTCAAAAGTTCTACTTGTATGATGT
ATCTAGTAGTAAATGTAGCAGCTAAGCTGCACTGAAGGAATGAGTTATTA
ATGTCATCAAAGATGAGAAGTATAGACCTCTCTCAGATCTAATTGAAAAT
AAAACTAAAAAAACTAAATTCAACATCACTTATTCATAAGGGATCGAAAG
TATTCAGCTGAGCAAGTCTACATTCTTTTGCGAGCTTCATATAAGTAGCC
CAGGATCACAACAGCAGCACAAACTGCAACTCCAACTGCGCCTTGTGCCA
GTACAGTGCTATCCTTTGCAATGATCTTAGAGGAACTTGAAGTAAACCCA
AGCTCAGAGAGTTTCTTATGTGATTCAGCATAATCTCTGAAGAATGCCTC
CTCATCCTTTGCATATAGCTCAACAAATTTACGGAACTCAGCATCATCTA
ACAGAGCTGTATCTGATGGGAGTTTCAGCAATCCCTCTGATTCGCCTTTC
AGCAATTCTATGAAGTATGAGTTATCAAACTTCAGGGGTTCCTGAGTCCA
AGGACCATCAAAACCAGATCTCTCCGGATGTGCCCTTCCCAGTGTATGAG
CCCCAGAGAGTGCAACAATATCCTTGTCAGATAACCCCATTCGATAGAAG
ATGTCCCTCAGATGTGGTGCCCCTCTTTTAGCATCTGGAAGTCGTCCTTC
CCTCGGAGAAATTTTTGAATCCTTCCTGCCAGGAGTAAAATCAACAGTGG
GGCCTCCAGTGACCTCAACAGCAACAACACCAGCAAGCTGGTATAGGTCT
GCATATGTAATCCTTGGATGCTTAGACTTTACTTCCTCGCAAAAATCAAC
AGCTTTCTTCAATCCACTATTAGCGCCGTGAGTATACTCTTCCTCATTCC
TAATCGAACCATTAGGTCCGCCGGTCTTCGTCTTCGCATCGTAAGTACCA
GCATCGTGCCACGCTAATCGGAGCATGATCGGAGCGCAGTTTCGACTGGA
AATGAGAGCACGGAGATCACGGCGAGCCTTATCGATTTCTTTGAGGTACT
CTCTGTCAACGACCGGCGGCGCCATCGGAGCAAGAGCTGAGTGCTTCTGC
GGCGACTCGGAGCGAAGAGGAAACGATCAGAGAGAGTGAGAGGGAATGAG
AGCGATGAAAGAGAAATGGCTATATACAAGAGTGAGGTAGTTGGACTAAT
>CL21.Contig3_All
GGTTTCTTCCCCCATCTTTCAATTGTGCTCTTCAATTTTCTTGATCAAGT
TATTAAAGGCAAGCGATGCAGTCACAAATACCAGCAATATGTCCTCTATA
AGCTGAATCGAGAATCTTAGAACTTATTACAGCAAAAGTGCAAGGTTCCA
CTGAGAATAAGTACTATTGTTCTCTGAATAGAACAAGAAATATGATTCAC
TGGTTTCTTATGATATACTAGAAAGGAAGACATCTTCACTTGACTCTTTT
ATGAACTTCGTATAAGTAACCCAGAATCACCACAGCAGCGGCAACCGCAA
CTCCAACAGCACTTTGTGCCACTACCACACTAGTCTTTTCAGCTTCCTTG
ACACTAGATGAAGGTGGAGTAAAGCCTAGCTCTGATAGTTTCTTCTGTGA
TGCTGCGTAGTCTGTGAAAAATGCATCCTCATCCTTTGCATAGAGTTCAA
CATAGGGACGGAACGCAGGATCATCCAATAAAGCCTTGTCTGTGGGTAGT
TTCAACAGCCCCTCTGATTCTCCTTTCAGTAGCTCCACAAAGTATGAATT
GTCAAACTTGAGAGGCTCTTTTGTCCAAGGGCCATCAAAGCCTGACCTTT
CTGGATGTGCTCTACCCAATGTATGGGCTCCAGACAGCGCCACAATGTCC
TTATCAGACAGACCCATGCGGTAAAAGATGTCCTTCAAATGTGGTGCACC
TTTTTTAGCATCTGGAAGCCTTCCTTCTTCAGGAGATTCCAATGAATCCT
TCCTACCGGGAACAAACTCGATAGTAGGGCCTCCAGTGACCTCGACTGCT
ACAACCCCAGCAAGCTGGTAAAGGTCAGCATATGTGATTCTAGGATGCTT
TGCTTTCACTTCCTCACAAAAATTAACAGCAATTTTCAAACCACTATTAG
CTCCATGGCTCAACTCATGCTCATTCCTAATAGAGCCAGTAGCCCCTCCG
GTCTTCGTTTCAGCGTTGTAGGTCCCAGCATCGTGCCACGCGAGACGAAG
CATGATAGGAGCGCAGTTGCGGTTGGAGATGAGGGCGCGGAGGTCTCGGC
GAGCCTTCTCGATTTCTTTCAGGTACTGCGCGTCTACGACTGGTTCCGCC
ATGGCAGCGCGTTCAGTCCACGCGCCTGGGTCTGGTTTGGTTAGCTCTGT
GGATAGCGGGAGAGGGAATGGGAAAGCTTTG
>CL21.Contig4_All
GCTTGTTTTCGATCAACACCAGTGAGATCTTTATTTCTTCGTTTTCTGGC
TCTGGATTGAGCAAGAATATATACCAATACCAATCAAATTACACGGGGTA
TGTACTTGTTTACACACATAAGTATCCATTGACCCTAATTATTGTATTGT
TTCCATAACAGATAAGGGTCTGGGCTGATATCTGTCAACTGATCCCACAC
AAATGCCAAAACTAGGACAGCAGCAATGCTAAGAGCAAGTCCTACCTTCT
GACCTGAAGAAGGTGGACTAAACCCAAGTTCGGATAGTTTCTTGTGTGAT
ACTGCATAGTCTCTGAAGAATGCATCCTTATCGTTTGCATATAGTTCGAC
ATAGTGATGGAACTCGGGATCCTCCACTAAAGCCTTGTCTGTGGGAAGTT
TCAGCAGTCCTTGTGACTCCCCTTTCAATAGTTCCACAAAGTATGAGTTG
TCAAACTTCGCAGGCTCCTTTGTCCAGGGTCCATCAAAGCCTGATCTCTC
CTGATGTGCCCTTCCCAATGTGTGGCCTCCTGATAGTGCCACAATGTCCT
GATCGTCTAGTCCCATGCGGTTAAAAGTATCCCTTAAATGTGATGCACCT
GTGAACAAAGTGAAACTGATGCAGGGAGCAACCTTTTTAACACATGAAAT
ACTAACAGCGTAGTTGATGGCACACCGAGTTTGGCATCTGGAAGACGGCC
TTCTGGTGGTGATTGCTTTGAGTCCTTTCTACCCGAAATAAAGTCAATAG
GTGGACCTCCAGTGACCTCTACTGCAACAACCCCAGCAAGCTGGTAGAGG
TCAGCATATGTAATTTTTGGGTGCTTAGCCTTAACTTCTTCGCATAAATC
AACCGCGATTTTCAGTCCATTGTTGGCACTATGTTTTAACTCTTCCTCAT
TCCTGATTGAGCCATTAGGCCCTCCAGTTTTTGTTTTAGCATCATATGTT
CCAGCATCATGCCACGCTAAACGAAGCATAATAGGAGCACAGTTCTTGCT
GTAGATAAGAGCACGAAGGTCTTGGCGAGCCTTCTCAATTTCCTGCAGGT
AGGGTTGCCTTGCCTTTGCAGACCATAATGCAGCCATGGGAACTGGTATG
CAGCCTTTCTGAAATTGCAG
>CL21.Contig5_All
GCTTGTTTTCGATCAACACCAGTGAGATCTTTATTTCTTCGTTTTCTGGC
TCTGGATTGAGCAAGAATATATACCAATACCAATCAAATTACACGGGGTA
TGTACTTGTTTACACACATAAGTATCCATTGACCCTAATTATTGTATTGT
TTCCATAACAGATAAGGGTCTGGGCTGATATCTGTCAACTGATCCCACAC
AAATGCCAAAACTAGGACAGCAGCAATGCTAAGAGCAAGTCCTACCTTCT
GACCTGAAGAAGGTGGACTAAACCCAAGTTCGGATAGTTTCTTGTGTGAT
ACTGCATAGTCTCTGAAGAATGCATCCTTATCGTTTGCATATAGTTCGAC
ATAGTGATGGAACTCGGGATCCTCCACTAAAGCCTTGTCTGTGGGAAGTT
TCAGCAGTCCTTGTGACTCCCCTTTCAATAGTTCCACAAAGTATGAGTTG
TCAAACTTCGCAGGCTCCTTTGTCCAGGGTCCATCAAAGCCTGATCTCTC
CTGATGTGCCCTTCCCAATGTGTGGCCTCCTGATAGTGCCACAATGTCCT
GATCGTCTAGTCCCATGCGGTTAAAAGTATCCCTTAAATGTGATGCACCG
AGTTTGGCATCTGGAAGACGGCCTTCTGGTGGTGATTGCTTTGAGTCCTT
TCTACCCGAAATAAAGTCAATAGGTGGACCTCCAGTGACCTCTACTGCAA
CAACCCCAGCAAGCTGGTAGAGGTCAGCATATGTAATTTTTGGGTGCTTA
GCCTTAACTTCTTCGCATAAATCAACCGCGATTTTCAGTCCATTGTTGGC
ACTATGTTTTAACTCTTCCTCATTCCTGATTGAGCCATTAGGCCCTCCAG
TTTTTGTTTTAGCATCATATGTTCCAGCATCATGCCACGCTAAACGAAGC
ATAATAGGAGCACAGTTCTTGCTGTAGATAAGAGCACGAAGGTCTTGGCG
AGCCTTCTCAATTTCCTGCAGGTAGGGTTGCCTTGCCTTTGCAGACCATA
ATGCAGCCATGGGAACTGGTATGCAGCCTTTCTGAAATTGCAG
>CL22.Contig1_All
TGCTGAATGCTCAGTCGAGTGCGGTTGTTTACGAGTGTGCCAATACTCTT
GTGTCTTTGTCGTCTGCCCCGACTGCGATTCGAGCTGCAGCCAATACGTA
TTGTCAGTTATTATTATCACAGAGCGATAACAATGTGAAGTTGATTGTGC
TCGATAGGATTAATGAGCTTAAGGCTTCACATAGGGAGATTCTGGTTGAG
TTGGTTATGGATGTGCTGAGGGTACTTTCAAGTCCAAATCTTGATATCAG
GAGGAAGACTCTTGATATTGTTCTTGAG
>CL22.Contig2_All
GGTAAACTAAATTTAGTCCATAAAGAAACGCATTGTTATTACACTTAATA
GTTTGGTACCATAGTAGATACCCAGAAACCCACCCCCACTTGAAAATTTG
AATTTCATAATCACAGAGTACTGTAATGGTTTCTACAGCATTCAGAACAA
ACGTTGAAATGAAAATTACACACTTGAATTTGATGAAAGAATGTCAATGA
AAACTTATCTCAATAGAACCCAGGTAAAAATGGTTCCGGCAACCCTCTTG
CTGCAAATCAATGTAAATGAATGCCTAATATTTAACAATAAAATCTTTTC
CACTAATATCCTTAAGCTCGAACTAAACCGCCTGCGCAAATTGCAGCTTA
TGACATACCGACAGGGCAAAAAGGAACCAAAGTTGCGGTCACGAGGAGAC
AACAGGTCACTTGCTGAATAAGCTGTTCTTTCCTCTCTAGATTCATTTAG
ATAGAAGAGTATCAGTATAGTATGATTCAATGATATATCTTTTTAAATGC
CTCCCTTCTGCTTGAGAGTGATCTTATCACCCAAACTGAGGGCAATTCCC
TGGGTCTTGCTCCTTATCCGGATGTATCCACTAAGCTTTCCATCCACTTG
CTTTTCAATGCTCACATTCACCAAGGCATCCTCTCCAAACACACTCTTTG
CATACAAGTTAGCTGCTAAGAATCCACACTGACCATCCAAAGCCGATGGT
GCAGTGAGGCACTTCATATTAGTTGACTTCATAATATGGTCAAGAAATTC
CTTCTCGTCTTGAATTACAGTATTGACTGCAACCTTGTTCTCCCACTCAA
ATTCAGCCCACATGGTTCTGAAAGCTCCATCACTACAAACAGCAGGAGAA
ATGTAATCCATAATGTCAATATGAATATCATTGAGGACAATAACAGTTCG
CTCATGCACATTTGAGGTCTCATAAACAATGTTTCCAAATATGACTCCCG
TCTCTGTTGAGGACACCTTGATACTGGCTTTTATTTTTTTACTAGATTCA
GGAGCCAGAGTATAATTCTGTGGCCGCTCAACAAGTTTAAGATCACCCAT
AGTTGCCAACTCCAAGCACAAATTTTGTAAGGTCTCCTTGGTTCGATTGA
TTACGGTGACATCAAGGACAATATCATAATGATGAACAGTTACATATGCT
TCGGCATACACTGGGTCACTAAATCCAGTGAGCTGGAGAATTCGGTTGAG
CTTGTTTGCAGCATCCCCTTCCTTAATGAACTCTCCTGTAGCACGTTTTA
AATCATCTTGAACCTCATCTTCGAGTTCCAGTTGGCTCATACCCTTCCTG
CTCTTTAAATGGTAGAAGTCAATAAGGTCATCCGGCTGTGCATGAGAAAT
CTGAGCCCTTGCTCTAATTTCCTCTGTTTCCCTTAATTGTTGTTCTGTAA
GCATACTAACAAAACTTTGACGGCAAGATTGCAGCCATATATTCCTTATC
TCATCACTAGTATTGCATAGTAATCGTATGCAGAGGACAATCCTATCATA
TGAATCGTTGTCAATTGGATGTGGAAGGACTGGAGATTGGCCTAATTGCA
ACATAGAGACAAAAATCAACAGTGCTTGTGTAGATGCCTTATGCACTTCC
ACCTTAGATGGCTGGACCTCTTCCAATCTCAGAACAAGCTTAGTCAGAGT
GCAAGCAACAACTGCCCCAAGAAAAAAGTCACCAGTGAGAAGCAGGGATC
TCAAGTTCCCAGATGCTAAGGATCCTTGGACAAAGGTAGGTGGGGAGAAA
GCAGTTTCAGATGCAGCACTCTGTGTAGCATAAGTCCCATCAGAAAGAAT
AGCTGGTCTTTTAGAAGACACAGTCATGGAGTTCACTTGCTGAGCCTTCT
TTGAAGAATCATTACCTTCATCTTCTTCTGAGCGTGAGTAAAAAGGCAAT
TCTCCAAGACACTGTTTAATTGTTGCGAGTCCACTTTCAACTTCAGAAAG
TGATAGGCAGTATTCTCCAACAATCCAAAGAGCACAAGCACAAACACGTG
ATGCTCGGATTTGGTAAAATGTGTCCAATAGTCTTGTTATTATAGACACC
CTAAGTTTAGGATTGGTTTCGATTATCTCCCGAACAAACACAATCACATC
AGTGGCTGAAGCAACATTGCTGTCTCCCAAGAAATCCATCAACAAATGCA
CCACTGTGCTCGCAACTTCTGGGAACTTTACTGCACAAGAATGAATGGCC
TGAATAAGCATCTGCCTGTATTCACCATTCTTCTCTAGCTCTCCATTTTG
AGTCTTCACAACTTCCTTTTTCAAAGTAAGAACAACCTCATTTATGTTCC
GGTTAGTAACCAGCTCAAGAACAATGTCTAGAGTCTTCCTACGGACGTCA
AGATTTGGACTAGAAAGTGCCCTAAGAATGTCCATGAACATATCAGCCAT
AACTTCTCTGTGAGAAGACTTCAGCTCATTCAGCCGATCAAGGACAATAA
GCTTCACATTGTTGTCACTCTGAGAAAGAAGAAGCTGACAGTAGGTGTTG
GCAGCAGCTCTAATAGCAGTAGGGGCATATGACAAGGAAACAAGTGTCCC
AGCACATTCATAAACAACTGCAGTTGAGGGCACATTCAGTAAGGATATAA
TAATTTTAATGTACCTCCCCTTCTCTCCACGGTTTGTCCGGCACACTTTT
CGTATCAGGTCTAACACAATCATCTGCAGCAATTCACCCCATTCAGAGAC
CTTATCAACATTGGTCAAAAGATAATTAACTGCACGCTCCTGGGCACAAG
TGAAGAGCATGAGAAACGCGTTCCGCTTAGCAGATGGATCCTGCTCCGTC
GAAAGAAGTTTCTCGATCATTTCAGGCGCATCAACCAAAATTTGCTCACC
CTGTGGTAGCTTGTAAATGGACATCATAGCTAATATGGCATTTCTCCTAA
TATAAGGATGCCTGTGCTCCAAATTTTGCAATACAGAAGGGATTAACGGC
TCAATTATCTCGGCCTCGTTCAACCGGCAAAGAAACCTCAAAGTTACACC
ACGGATATATTCATTGGGGTGTTGTAGGTTGTTCCTCAGATTTTGGCAAA
TCAAAATCATTTCAGGTAAGACTCTGCCCTTTGCATCAGTTTTCTCAATT
ATCTCCAAATATAACAGAAGCAGTTTTTGGACAGTGTGGTCCTCAGAAGG
CAAAACATATCTAACAATGGTGATAAAAAGCTGAGGCAACGTTTCTCCAT
TCAACAAAAGCGAGATTGCCTTCTTCATTGCATCTATCTTAGCCTCTACA
TCATTGCCTTCAAGAGCTTCCCTGATCTCATTCGCAATCGCGGGTGTTCC
TTTATCAAAATGAACTAGCAGACTACAAGATTTCTCCATTTCTCAATTGC
TTTCTTATGGAGAGAAATCAGATCCAAAAGATTTCATTAAGCTTCCTACA
AATATTAGTTGCCGCAAAGTTGTAACTTATAAATTAAGAGAAACCGGGGA
GCGCAAGCGCGGCCACCAGTAGCTATCGGGTTCGGATCTGGGCTCGGTTC
GGATCTGTACCCGCATCCGGATCCTTTGTTAGTCTCTTTTTTTGTTAGTC
TCGGTTAG
>CL22.Contig3_All
CGAGAATCTGAATGAAAGATATCAATTAACAAAAGGGAGTGTGAACAATA
CAACAAATTTACTTTAAATATATTGTGGGTATGGCAAATGTAAAGAATCC
ATAGCAACCCCGATCGTCGGAGAAACATATAAAAACAATTGCAAGTGAGA
TCAACAAAGTAAAGCCTCATGCTGCTAGCAGTCTAGTACTAGCATAAAAG
CAATCAACGCATCATCCAAGGTAATGTCAACAGAGAAAGGATTAATAACA
GACTCGATCCTCTGGGAAACATTTAAAAGCAATTATAAGTGAGATGAACA
CAGATGGAGCGTCAAGCATACTAGCAGACTAGTAGTACTAACAAGGTTGG
ATGTAGGTATACAATGCCACAAAACTAGGCATGAGGCCCTCCAATCAAGG
GCCACCCTTCTGTTTCAAGGTGATCTTGTCTCCAAGACTCAGCGCAATAC
CTTGAGTCTTGCTTCTAATTCTGATGTATCCACTTAGCTTACCATCTGCT
TGTTTCTCAACACTCACATTCACCAAAGCGTCCTCTCCAAAAACACTCTT
TGCATACAAATTAGCAGCAAGGACTCCACACTCTCCTTCCAGCGCCGACG
GTGGAGTCAGGCACTTCATGTTAGTTGCTTTAACAATGTGGTTCAGAAAT
TCCTTCTCGTTCTCAATAACAGTACTTACAGCAACCTTATTTTCCCATTC
AAACTCAGCCCACATTGTCCGAAATAACACATCAGCACATGAAGAAGGAG
AGATGTAATCCATTATATCAATATGAATGTCATTAAGAACAATAACTGTT
CTCTCGAGCAAATTTGAAGACGTCTCATAAACAATGTTACCAAATATAAC
TCCTGTTTCAGTAGAGGAGACCTTAATGTTTGCCTTTATCTGTTTGGTTG
ATTCCGGACCTAGTGTATAGTTCTGAGGACGCTCAACAAGTTTGAGATCG
CCCATCGTGGCCAACTCTAAGCACAAATTCTGAAGGGTTCCCTTGGTTCG
GTTGATTACGGTAACATCGAGAACAATATCATAATGGTTAACTGTAACAT
AGGCTTCAGCATAAACAGGATCGCTGAATCCAGTGAGCTGAAGAATGCGG
TTGAGTTTATTTGCATCATCTCCATCCTTTACAAACTCTCCAGTAGCACG
TTTGAGATCATCTTGAACCTCATCTTCCAACTCAAGCTGGCTCATACCCT
TTCTGCTCTTAAGATGGTAGAAATCAATAAGGTCATCTGGTTGTGCATTT
GATATCTGGGCTATAGCTTTACTTTCCTCTATTTCTCGATGCTTCTTATC
TTCAAGCATTATAACAAAACTCTCTCTACAAGACTTTAGCCATATCCTCT
TCACTTCATCACTTTTATTGCATAGCAATCGGATGCAAAGAACAATTCTG
TCATGAGAATCATTATCAATTGGATGTGGAAGGACCGACGATTGACCCAG
TTGCAGCATAGAGACCATGATTAGCAAAGCCTGTGTGGTTGCCTTGTTAA
CTTCAACTTTAGAAGGCTGGACCTCATCCAGTCTCAAAACAAGCTTTGTT
AACGTGCAAGCCACAACTGACTCCAGGAAAAAGTCACCTGAGAGAATCAA
TGATCTTAAGTTCCCTACAGAAGCCAAGGATCCTTGAACAAGAACAGGTG
CAGACATAGCAGTTTCCAGTGCAGCAGACTGGGTAGCATAAGTCCCATCT
GCAAGGACTACAGGTCTCCTGGAAGACACAGTAGAAGAGTTTACCACCTG
AGTATTCTTTGAAACATCTTGTGCCTCGCTTTCCTCAGAAGCTGTGTAAA
ATGGGAGCTCCCCGAGACACTGCTTAATGGTTGCAAGCCCACTCTCAACC
TCGGAAAGTGAGAGACAGTACTCCCCAATAATCCAAAGAGCATAAGTACA
CACCCTTGAAGTCCGAATCTGATAAAAAGTATCCAACAGCCTTGTAATTA
TAGAAACACGCAACTTGGGGTTGGTTTCAATAATCTCGCGCACAAAAATA
GCCACATCCATAGCTGAAGCCACATTGGAATCACCCAAGAAATCCATCAA
AGGATGGACCACCGTGCTCGCCACCTCAGGAAACTTCACTGCACATGAAT
AAATCGCCTGCACCAGCATCTGCCTGTATTCCCCATTCTTCTCAAGCTCA
GCACCCTGAGTCTTGACGACCTCCTTCTTCAACATCATCACAACCTCATC
AATATTCCCAGGAGTAATCAAATCAAGCACAATATCAAGAGTCTTCCTTC
TAATATCAGGATTCGGGCTCGACAGAGCCCTCAGCACATCCATAACCAAC
TCCACCAAAATCTCCCTATGCGAAGTCTTAAGCTCATTAATCCTATCCAG
CACTATCAACTTCACATTGTTGTCACTCTGCGACTGCAGCAACTGACAGT
AAGTATTGGCCGCAGCGCGAATCGCAGTCGGGGCAGACGACAAGGACACA
AGAGTATTGGCACACTCGTAAACAACCGCACTCGACTGAGCATTCAGCAA
TGATATAATAACCTTAATGTACTTCCCCTTCTGACTCTTATTGACTCTAC
AAACCTTCCTAATCAACTCCAACACAACCATCTGGAGCTGCTCGCCCCAA
TCGATAATCTTTTCGATATGCGAAAACAGATAACTAACAGCTCTATCTTG
CGCGCAATTAAACAGCATAAGGAAAGCGTTTCGCTTACTGGAAAGATCTT
GCTCGGAGGCCAAGAACCGTTCGATGATCTCCGGCGCATCCACCAGTAAC
TGCTCCCCTTGCGGCAGCTTATACACATACATGACGGCACTGACGGCGTT
CCGTCGCACAAACGGGTGCCGGTGCTCCAGATTGGCCAGAATCGAAGGGA
TCAACGGCTCGACGATCTCGGCCTCGTTCAACCGGCAGAGGAATCGGAGC
GTGACGCCGCGGATGTACTCGTTAGGGCTCTGGAGGTTGTTGCGGAGGTT
CTGGCAGATGAGGATCATCTCCGGGAGGACCTTGCCTCGGGAATCGGTCT
TGTCAATGATCTCGAGGTAGAGGAGGAGGAGCTTCTGCACGGTGTGGTCC
TCGGAGGGGAGGACGTAGCGGATGATGGTGATGAAGAGCTGGGGGATGGT
GTCGCCGTTGAGGAGGAGCATGATGGCTTTCTTCATGGCCTCGATCTTGG
CTTCGTCGTCGTTGCCTTCGAGAGCTTCTTTGATCTCGTTGGCCAGGGCC
GGCGTGCCCTTGTCGAAGTGGACCAGGAGCGTGCATGACTTCTCCATGAG
CAATGTGCTGGGGAGGAGGAAGAAGAAGAAGGAGGAGGAGGAGGAGGAGG
AGGAGATCTGAGTTGGATTGGATGGTCTGTGATTGGAATAGTGGGAGTGA
CTACGAGAGTAATGGGGCC
>CL22.Contig4_All
CAACAAAATGTGTATACACCATAAAATCTATAAATGAACCAACAAGAAGC
TCAATTCTATGTACCTCTAAATGAATTATATGATTCAAATAAGTCTCTCA
TTAAACTTGGGACAGTTTAACCAAGCTCAAGTGTTATTAAGAAATCATGT
AATATGATATGCTCAAGAAATATTACAAACCGTTGTGATGCCGACAGCTA
GTACTAACAAGGTTGGAGTAGGTATAATTGGTGCAAAATTAGGCAAGATG
TTCTTCAGTCAAGGGCCGCCCTTCTGTTTCAAAGTGATCTTGTCCCCAAG
ACTTAGGGCAATACCCTGAGTCTTGCTTCTAATTCTGATGTATCCACTTA
GCTTACCATCTGCTTGTTTCTCAACACTCACATTCACCAAAGCATCCTCC
CCGAAAACACTCTTTGCATATAGATTAGCAGCAAGGACTCCACACTCTCC
TTCCAGTGCCGACGGAGGAGTCAGGCACTTCATGTTAGTTGCTTTAACAA
TGTGGTTCAGAAATTCCTTCTCGTCTTCGATAATAGTGCTCACAGCAACC
TTATTCTCCCACTCAAACTCAGCCCACATTGTCCGAAATAACACATCAGC
ACATGAAGAAGGAGAGATGTAATCCATTATATCAATATGAATGTCATTAA
GAACAATAACTGTTCTCTCGAGCAAATTTGAAGACGTCTCATAAACAATG
TTACCAAATATAACTCCTGTTTCAGTAGAGGAGACCTTAATGTTTGCCTT
TATCTGTTTGGTTGATTCCGGACCTAGTGTATAGTTCTGAGGACGCTCAA
CTAGTTTGAGATCCCCCATCGTGGCCAACTCCAAGCACAAATTCTGAAGG
GTTTCTCTTGTTCGGTTGATGACGGTAACATCAAGAACAATGTCATAATG
ATTGACTGTAACATATGCTTCAGCATAAACTGGATCACTAAATCCTGTTA
GCTGAAGAATGCGATTGAGTTTATTTGCATCATCTCCATCCTTTACAAAC
TCTCCAGTAGCACGTTTGAGATCATCTTGGACCTGATCTTCCAACTCAAG
CTGGCTCATACCCTTTCTGCTCTTAAGATGGTAGAAATCAATAAGGTCAT
CTGGTTGTGCATTTGATATCTGGGCTATAGCTTTACTTTCCTCTATTTCT
CGATGCTTCTTATCTTCAAGCATTTTAACAAAACTCTCTCGACAAGACTT
CAACCATATCCTCTTTACTTCTTCACCTTTGTTGCATAGCAGTCGGATGC
AAAGAACAATTCTGTCATGAGAATCATTATCAATAGGATGTGGAAGGGCT
GATGATTGACCCAGTTGCAGCATAGAGACCATGATCAACAAAGCCTGTGT
AGTTGCCTTGTTCACTTCGACTTTTGAAGGCTGAACCTCTGTTAATCTCA
AAACAAGCTTTGTCAGCGTGCATGCCACAACTGACTCAAGGAAAAAGTCA
CCAGAGAGAATCAACGATCTCAAGTTTCCCATAGAAGCCAATGATCCTTG
AACAAGGAGAGGTGCAGACATAGCAGTTTCCAGAGCAGCAGACTGAGTAG
CATAGGTCCCATCAGCAAGGACTACAGGTCTCCTGGAAGACACAGTAGAA
GAGTTTACCACCTGAGAATTCTTTGAAACATCTTGAGACTCGCTTTCCTC
TGAAACCGTGAAAAACGGGAGCTCCCCTAGACACTGCTTAATGGTTGCAA
TCCCACTCTCAACCTCAGAAAGTGAGAGACAATACTCCCCAATAATCCAA
AGAGCGTAAGTACACACCCTTGAAGTCCGAATCTGGTAGAAAGTGTCCAA
CAGCCTCATTATTATTGAAACACGCAACTTGGGGTTTGTCTCAATTATCT
CACGAACAAAAATAGCAACATCCAAGGCCGAAGCCACATTGGAGTCGCCC
AGGAAATCCATCAAAGGATGCACCACAGTGCTCGCCACCTCCGGAAACTT
AACTGCACATGAATATATAGCTTGTACCAGCATCTGCCTGTATTCCCCAT
TCTTCTCAAGCTCACCACTCTGAGTCTTGACGACCTCCTTCTTCAACATC
ATCACAACCTCATCAATATTCCTCGGAGTAATCAACTCAAGAACAATATC
AAGAGTCTTCCTCCTGATATCAAGATTTGGACTTGAAAGTACCCTCAGCA
CATCCATAACCAACTCCACCAAAATCTCCCTATGCGAAGTCTTAAGCTCA
TTAATCCTATCCAGCACTATCAACTTCACATTGTTGTCACTCTGCGACTG
CAGCAACTGACAGTAAGTATTGGCCGCAGCGCGAATCGCAGTCGGGGCAG
ACGACAAGGACACAAGAGTATTGGCACACTCGTAAACAACCGCACTCGAC
TGAGCATTCAGCAATGATATAATAACCTTAATGTACTTCCCCTTCTGACT
CTTATTGACTCTACAAACCTTCCTAATCAACTCCAACACAACCATCTGGA
GCTGCTCGCCCCAATCGATAATCTTTTCGATATGCGAAAACAGATAACTA
ACAGCTCTATCTTGCGCGCAATTAAACAGCATAAGGAAAGCGTTTCGCTT
ACTGGAAAGATCTTGCTCGGAGGCCAAGAACCGTTCGATGATCTCCGGCG
CATCCACCAGTAACTGCTCCCCTTGCGGCAGCTTATACACATACATGACG
GCACTGACGGCGTTCCGTCGCACAAACGGGTGCCGGTGCTCCAGATTGGC
CAGAATCGAAGGGATCAACGGCTCGACGATCTCGGCCTCGTTCAACCGGC
AGAGGAATCGGAGCGTGACGCCGCGGATGTACTCGTTAGGGCTCTGGAGG
TTGTTGCGGAGGTTCTGGCAGATGAGGATCATCTCCGGGAGGACCTTGCC
TCGGGAATCGGTCTTGTCAATGATCTCGAGGTAGAGGAGGAGGAGCTTCT
GCACGGTGTGGTCCTCGGAGGGGAGGACGTAGCGGATGATGGTGATGAAG
AGCTGGGGGATGGTGTCGCCGTTGAGGAGGAGCATGATGGCTTTCTTCAT
GGCCTCGATCTTGGCTTCGTCGTCGTTGCCTTCGAGAGCTTCTTTGATCT
CGTTGGCCAGGGCCGGCGTGCCCTTGTCGAAGTGGACCAGGAGCGTGCAT
GACTTCTCCATGAGCAATGTGCTGGGGAGGAGGAAGAAGAAGAAGGAGGA
GGAGGAGGAGGAGGAGGAGATCTGAGTTGGATTGGATGGTCTGTGATTGG
AATAGTGGGAGTGACTACGAGAGTAATGGGGCC
>CL23.Contig1_All
GCCCGACAGGCAGTGAGGATGTCAACACCGGCAAGAAAGAGACTAATGAG
AGACTTTAAGAGGTTGCAACAGGACCCTCCTGCAGGCATCAGTGGTGCGC
CTCAAGACAACAATATAATGCTTTGGAATGCAGTCATATTTGGTCCTGAT
GACACCCCATGGGATGGAGGTACGTTCAAATTGACTCTTCAGTTTTCTGA
GGACTATCCAAATAAGCCACCAACAGTGCGTTTTGTTTCTCGGATGTTCC
ACCCGAACATTTACGCAGAT
>CL23.Contig2_All
AGAAAAAAGACTATAGCAATAGCAATAGCAAATCCCCTATAAATCAATAC
GATTCCCAACTCTCAAACACTTTTAACCTAAAAATAATTCATCTCTCTCT
CTCTCTCTCTCTCTCTCTCTCTCTCTCTCTCTCTCTCTCTCTCTCCTCTC
TTCCCTTGATCGCCGGTCACCGTGGAAGTCATTCTCCGTCACCGGTCGCG
CCTTCGTCCGCCGTCTCTTTGTTTCGCGGGAAATTCCTCAGCTGCCGTTC
CCGCGGTTCTGAAGATTCCGATAACCGAAATCTTCTCGCCGTCAGCTAAC
AGGCGGTGAGGATGTCGACTCCTGCAAGGAAGAGACTGATGAGGGATTTC
AAGAGGTTGCAGCAGGACCCTCCTGCCGGCATAAGCGGTGCTCCTCAGGA
CAATAATATTATGCTTTGGAATGCTGTTATATTCGGGCCTGATGACACGC
CGTGGGATGGAGGTACGTTCAAGTTGACACTTCAATTTTCCGAGGATTAT
CCAAATAAGCCACCAACAGTGCGCTTTGTTTCCCGAATGTTTCATCCTAA
CATTTATGCGGATGGAAGCATTTGTTTGGACATCCTACAGAATCAATGGA
GCCCAATTTATGATGTAGCAGCTATACTTACTTCGATTCAGTCATTGCTG
TGTGATCCAAACCCGAACTCTCCAGCAAATTCAGAAGCTGCACGTATGTT
CAGTGAGAACAAACGGGAATACAACAGGAGAGTCCGTGAGATTGTTGAGC
AGAGTTGGACTGCTGATTAACAACCCTTGCTCCTAATCGGGAGCTTTCAG
AGATCAGTGGAACATGTTTAAATAACCTGAAACTTACGATCATTCTGTTG
TGAACTCAGACATTTGATCTTGTGAATGTTTGCTTGGGCTTTCGTATGGT
ATTTGGCCTCGTATATTTATTAATTTATATATATTATGGACCAGTTTCGT
ATGCTTGTTTTTATGTACTTTGTTGCCTGGGAGTGATCAAAACATGATTA
TTTTTAACTTGGACAAGGTACAAACTCAGCTCAATGAAAGATTGGGAGAA
ACTTTATGGTTGTATTGAAATTGATTGCTAAACAGCGACGCGAGCTGCGA
CCTGCATTTACATTTTATTTGTATAGACAGGGATTCAAGAAAGCTACACT
AACTACATTTGTGCGCTAAGGTTGCCGCTGCTGGTCCATCCCTCTTGGAC
CTGAATTGCGTACTGCAAATTCCAGAGAACATTATCTATTGAAGGACGCT
TGCTTGGATCTTTGCACAGACAATTGATGATGATTTCGACAGCGGTCTTC
AGCGACTGGTATGCAAAACTACCCTGGATAGAGGGATCTATTGCAAGTCG
TAGTCTCGATTGCCCTTCTGCTAAGCCTTTCTCGAGCTCAAGCTTGAGCT
CATTCAGTTCACTTGTTGATTTGACCAACTTGCCAGTAAGAACTTGGAGC
AAAATGACACCCAGCTGGTAAATATCTTCCTTCTCTGCTTCAGCACTGGG
TTTAGGACTCTCTGAACCAATCTGAAATGGAAGGTTATAGTTGCTGATCT
TTGCAGAAACACTCTCATCCAACAATATGTTTTCCATCTTCAAATTATTT
CCAAAGACGCCGGGTGCTACTCCGGTGTGCAAGAACTGAACTCCCCTTGC
AATACCAATAGTAACAGCCATTCTCTGTGGCCATTTCAGCCAGTCTTTCT
TTCTCCAATCAGTGAGATGGTCTCTCAATGATCCATTTGAGATGTTTTCA
AGAACAATGAATACAGTGGTAACTGTATTAGGAGGGTCCTGATAAGTGAC
AGTACAGTGTCCAAGAACACTGACCAAATGCTTATGCCTTAGCTTTGACA
AGGTTTCCACATTCTGCATTAAGTTTTGGGGCATATTCTTCTGCTTTAGT
TTCACACATTTCACTAGTACCCCTGCACCATCTCTAACCCAGCCTCTGTA
GACCTGTCCTTGAGATCCTTCAACCATTAGGTTTGAAGCATCAAAATTGT
TCGTTGCATCCTCGATTTCTTCCAATGTGAAAACATGATACGGTGGCAGG
CCAAGGGTTGGCAGCCTCATCATTTGGGGGACATGCCTTGCTTCTGAGTT
TGGCATATGGGATGCTTGAAACGTAAACTTTTCGAGATGAGGTCTGGTGT
CAAATTTATCTTCTTTCTTCCTATCTCCTACTTTCTTGATGATGACCAAA
ATCAGCAACCCTATTACTCCAGCAATACCAACAATGCCACCAATGATACC
AAGCACAACTCCTATCTTTATTTTTGACTCCTCCTGTTGAGTTTTAACAG
GAGGCTGAACAGCCAAGGCCTCCTTGTGACAATACTTATAGGTATGCTGA
TACTTTGACACTCCACTAGACAAACAGTTCCATGAATCAAAAACCGTCCG
ATTCGACGACTTTGATCCAATGCAGGAAGGCAGTGCCCCTATCAAAAGGT
TCTGTGAAACATCCACAACTTGAAGCTTTGCACTGCAAGTTGTGTTCACC
GAAAGAGCCCCAGTGAGTTGGTTCTGAGCCAAATTTAGGTACTGAAGTGA
AGGGAGGGAGAACAAGAAAGAAGGAATTGGACCAACAAAGTTATTGTAGG
AAAGGTCCAGCTGCTGCAGCTGATCAAATCCGGTCAACATTTTGGGAATC
TGAGATCTCACAGAGTTGTTTCTAAGTATGAGACTTACAAGGCTATTTCC
CAATGAGGGAAACGCAGGTCCAATATGATTGTTCCCCAAATTGATCTCTT
CAAGAAGTGCCAAACCCTTAAGATCTGGGACACTCCCATTGAACATATTA
TCTGCCAAGTTGATGCTCCTCAGATTCTTCACTGAAGCAAGTGAAGCAGG
AACAGAGCCGGAGATGAAATTCGAACTAATATTGAGCTGCTCCAGGTACC
AGAATCTGTTGATCTTCGCCGGCAGCGGTCCCCACAGGCCTAAACCAACC
AGGGTGAGGACTTTGAGGCCGGAGAGCTTCGTGACGACGGTGAAGAAGGA
ATCAATGGAGAAGCTTTTAGACAGAGTAGTCGGCTGAGAAATGATTAAAC
TTCTTTGTGGGATGTGAGATGGGGAGGACTTGTTTCCGACGACCGTTAAT
TCTGTTACGCGGTTGTTGGTGCAGACGATTCTGAGAGATGAAGAAGGAGG
AAGGTAGCAGAAGTTGGTCCAGTTCGACCATCCTTGCAGAGCAGGAGGAT
ACTCTAGAAGCTTCTGAACTTGGAATAGGATACGTCTCTCTGTTGCTGTT
AACTGAGCAGTGGGGATCGGAGGAAACAGAGACAGAATCACAAGCAGCAA
ACTCGAACACAACCAGAAATTCTTCATTGCTTGGATTGGACTCAAACGCC
ACAGGGTTCAACTCCCACTAATTAACATACATATGGATCAAAAGCTTCAA
GCTAGCTAGCACAAACTGTGATCAGAACCAACTGTGACGAAGCTAGAAAA
GAGGGTATGTATTTTCTGTTATACCTAGTCTAGAGAAAAGCAGGTTCTGT
GCTCAACTATGAATAGCAAACTGATTGGGATTAGAATAAGAAAGTTAGTA
GCTAATGAGAGCATAAGGATCTAAGTTTGGTGTACTGGGATGACAGGGAA
GGATTTTACTTACGTATAGTATTATTGTGATATTGATTGCTCTGTAATAG
CACCCAGCTTTGATTCAAAGATCTGAAAAGACTGGAATTTCTGAGCTAAG
TGAACATGATGGACAGTGTGGAAAGTGGTGAGTCAAGTACAAAGAGACAA
CGAGAGCCAACTAACTAAATTTTTTTAAAAATAATTCTGCAAATCCATGG
TTTTATTT
>CL24.Contig1_All
GAAAAAGATTATTACTTTATATGTTTTTGTAAAATAGCAGAGTCGTCTTT
TCTGTTTTCTCGTGTATATAAATGCAGAAGCAGAGAGAGTTTTAGGGAAG
CAAGAAAACCAAAGCTGGAAGCTTTCAGAGTGAGTTCGGAGACAGAACCA
AAAACCGGTGAGAGCTTTTTTATGTTTTGCTTTGTTTTAGGTAGTGTTTG
GTTTGCTGCGAAGAATTTGGAACCTTTGACACACATTTCGAGCAAATTCA
AAGTTTTGAGGACCGTGCTGATTTATTCTGATGGGTTTGGAGGAGAGGGC
TGCCACTTATGGCAGCCAGAACGGCAAATGTGATCAGACAATTTGCAAGC
ATGGATTTTCCGACCTTTCGCACATTTCTCCGTTGGTGTTCTTATACCTC
TTGAAAGAATGTTACTTTATTGGCACATGCAAGGCAACTAAGAAGTTCCG
AGCTCTTCAAGAACAGGTCCATCTAGTGCTGCGCAATGACCCCCAACCTG
GACCAGCTACTTTTGTTGTCCAGTGCCTCTATGTCTTGCCTATTTTCGAC
TTATACTGTGAAGGGTTCAGTCACTTAATTATATCTGCTCTACGCCGTTT
CCTAAAAGAAGAAACTTCCGTGGGGGACAATGTGGAAGCAAAAGACCTTG
CTGCCAAGTTATTTCTAGATATTGTTGGGGGCTCTGTCAACCATGATGAG
AGGATAGTTGAGAAGATACTTGAAGTTTTTGATGTTCAGTTAGAGAACAT
TCAAAAAGCTCTGTGCCCAAATGCAATGAATGATGACAGTTTTAGCATGG
CAACAAAATTTGTTGAGGATTATATATATCACTTGATAGAGTGTCAAACA
TACATGACTGCAGTTACTCTATTGGCGCACTTCTCTATCCGCCAGTCTGG
TCAATCTTTTCTGCTTTCTATGATAGAAAGCAAACAATTGAAAGCAGCAG
AGAAGTGGGCAACCTTCATCGGGAAGCCAATGCTATGTGTTCTGGTCCAA
GAGTATTCTGATAGAAACATGCTGCAGGATGCTTATGAGATTATACACAA
AAACAATCTCCGACAGGAATTCCCAAATGTTTGTCACAAGTATAAAGAGA
GTTCATTAAAGAAATTAGCAGAAAAAGGATGCTGGGACGTTGCAGAAGCA
AAGACAAAGAGTAATAGACAACTCCTTGAATACCTGGTTTATTTAGCCAT
GGAGGCTGGTTACACAGAAAAGGTTGATGAACTGTGTGATCGATATTCAC
TAAAAGGTTTCTTGAATGTCAAAGTGCCTGAGCCAAGCCTTCTCCATAAT
CGCTATTTGCATCTGAATGAGTTAGCTGTAGGAGGTATCTTTTGGGTTGA
TGAAGTTGATGCTTTGCATAAGGCGACCTGCCATTTTGAGGAATGCAAAG
TTGTGGGTCTTGATTGTGAATGGAAACCAAATTATGTTAAAGGTAGCAGA
CCAAACAAGGTTTCTATTATGCAAATTGCTTCTGATAAAATGGTTTTCAT
CCTTGACTTGATCAAATTATATCAAGATGTACCTGATGTTCTGGATGACA
GCTTAACTCGTGTTCTACAGTCTCCTGGGATCCTAAAGCTTGGTTATAAT
TTTCAATGTGATATGAGGCAGCTGGCTCAGTCATATGAAGATTTAGAGTG
TTTCAAGCACTATCAGATGCTACTGGACGTTCAGAATGTGTTCAAAGAAC
CTCGTGGTGGTCTGTCCGGGCTTGCAAAGAAAATACTCGGAGTTGGTTTG
AACAAGACAAGAAGGAACAGCAATTGGGAGCAACGGCCTCTGACACCCAA
TCAGCTGGAATATGCAGCTCTCGATGCAATTGTACTGGTTCACATATTTG
GCCATGTTCGCACTCATTCTCAGCCTGCTGATGGAGAGGAACATGGAAAA
CTTGAGTGGAAATCCTGCATTGTTTCCAACATGACTAACATGAAGAAGTT
CAAAAAGTGAAGTCCCAAGGAGTCTCCTGAAGCTCAGGCAAAGGAGCATT
TAGCAGTTTAGTTATCTGTGCGTCTAGTTGAAATTTACCCTTTGCCATTG
CATTAGGCTATAATCACCTGTAAATATTTCCATTTAGTTGAAGAGTGTTT
AACTATTAGATGGTTAATTTAACTGTTCTGCATTTTATGTGCCATTTTTC
CAAACTAGTTACCTAAATATTATGCAAGAGTGAAGGGTAAATTGCACGCT
TAGG
>CL24.Contig2_All
GAAAAAGATTATTACTTTATATGTTTTTGTAAAATAGCAGAGTCGTCTTT
TCTGTTTTCTCGTGTATATAAATGCAGAAGCAGAGAGAGTTTTGGGGAAG
CAAGAAAACCAAAGCCGGAAGCTTTCAGAGTGAGTTCGGAGACAGAACCA
AAAACCGTTTTGAGGACCGTGCTGATTTATTCTGATGGGTTTGGAGGAGA
GGGCTGCCACTTATGGCAGCCAGAACGGCAAATGTGATCAGACAATTTGC
AAGCATGGATTTTCCGACCTTTCGCACATTTCTCCGTTGGTGTTCTTATA
CCTCTTGAAAGAATGTTACTTTATTGGCACATGCAAGGCAACTAAGAAGT
TCCGAGCTCTTCAAGAACAGGTCCATCTAGTGCTGCGCAATGACCCCCAA
CCTGGACCAGCTACTTTTGTTGTCCAGTGCCTCTATGTCTTGCCTATTTT
CGACTTATACTGTGAAGGGTTCAGTCACTTAATTATATCTGCTCTACGCC
GTTTCCTAAAAGAAGAAACTTCCGTGGGGGACAATGTGGAAGCAAAAGAC
CTTGCTGCCAAGTTATTTCTAGATATTGTTGGGGGCTCTGTCAACCATGA
TGAGAGGATAGTTGAGAAGATACTTGAAGTTTTTGATGTTCAGTTAGAGA
ACATTCAAAAAGCTCTGTGCCCAAATGCAATGAATGATGACAGTTTTAGC
ATGGCAACAAAATTTGTTGAGGATTATATATATCACTTGATAGAGTGTCA
AACATACATGACTGCAGTTACTCTATTGGCGCACTTCTCTATCCGCCAGT
CTGGTCAATCTTTTCTGCTTTCTATGATAGAAAGCAAACAATTGAAAGCA
GCAGAGAAGTGGGCAACCTTCATCGGGAAGCCAATGCTATGTGTTCTGGT
CCAAGAGTATTCTGATAGAAACATGCTGCAGGATGCTTATGAGATTATAC
ACAAAAACAATCTCCGACAGGAATTCCCAAATGTTTGTCACAAGTATAAA
GAGAGTTCATTAAAGAAATTAGCAGAAAAAGGATGCTGGGACGTTGCAGA
AGCAAAGACAAAGAGTAATAGACAACTCCTTGAATACCTGGTTTATTTAG
CCATGGAGGCTGGTTACACAGAAAAGGTTGATGAACTGTGTGATCGATAT
TCACTAAAAGGTTTCTTGAATGTCAAAGTGCCTGAGCCAAGCCTTCTCCA
TAATCGCTATTTGCATCTGAATGAGTTAGCTGTAGGAGGTATCTTTTGGG
TTGATGAAGTTGATGCTTTGCATAAGGCGACCTGCCATTTTGAGGAATGC
AAAGTTGTGGGTCTTGATTGTGAATGGAAACCAAATTATGTTAAAGGTAG
CAGACCAAACAAGGTTTCTATTATGCAAATTGCTTCTGATAAAATGGTTT
TCATCCTTGACTTGATCAAATTATATCAAGATGTACCTGATGTTCTGGAT
GACAGCTTAACTCGTGTTCTACAGTCTCCTGGGATCCTAAAGCTTGGTTA
TAATTTTCAATGTGATATGAGGCAGCTGGCTCAGTCATATGAAGATTTAG
AGTGTTTCAAGCACTATCAGATGCTACTGGACGTTCAGAATGTGTTCAAA
GAACCTCGTGGTGGTCTGTCCGGGCTTGCAAAGAAAATACTCGGAGTTGG
TTTGAACAAGACAAGAAGGAACAGCAATTGGGAGCAACGGCCTCTGACAC
CCAATCAGCTGGAATATGCAGCTCTCGATGCAATTGTACTGGTTCACATA
TTTGGCCATGTTCGCACTCATTCTCAGCCTGCTGATGGAGAGGAACATGG
AAAACTTGAGTGGAAATCCTGCATTGTTTCCAACATGACTAACATGAAGA
AGTTCAAAAAGTGAAGTCCCAAGGAGTCTCCTGAAGCTCAGGCAAAGGAG
CATTTAGCAGTTTAGTTATCTGTGCGTCTAGTTGAAATTTACCCTTTGCC
ATTGCATTAGGCTATAATCACCTGTAAATATTTCCATTTAGTTGAAGAGT
GTTTAACTATTAGATGGTTAATTTAACTGTTCTGCATTTTATGTGCCATT
TTTCCAAACTAGTTACCTAAATATTATGCAAGAGTGAAG
>CL24.Contig3_All
ATAAATTACCTTAAATCTGACCCAACAAAAAACCCAAAAGAAAAGAGAAA
AAGATTATTACTTTATATGTTTTTGTAAAATAGCAGAGTCGTCTTTTCTG
TATTCTCGTGTATATAAATGCAGAAGCAGAGAGAGTTTTAGGGAAGCAAG
AAAACCAAAGCTGGAAGCTTTCAGAGTGAGTTCGGAGACAGAACCAAAAA
CCGTTTTGAGGACCGTGCTGATTTATTCTGATGGGTTTGGAGGAGAGGGC
TGCCACTTATGGCAGCCAGAACGGCAAATGTGATCAGACAATTTGCAAGC
ATGGATTTTCCGACCTTTCGCACATTTCTCCGTTGGTGTTCTTATACCTC
TTGAAAGAATGTTACTTTATTGGCACATGCAAGGCAACTAAGAAGTTCCG
AGCTCTTCAAGAACAGGTCCATCTAGTGCTGCGCAATGACCCCCAACCTG
GACCAGCTACTTTTGTTGTCCAGTGCCTCTATGTCTTGCCTATTTTCGAC
TTATACTGTGAAGGGTTCAGTCACTTAATTATATCTGCTCTACGCCGTTT
CCTAAAAGAAGAAACTTCCGTGGGGGACAATGTGGAAGCAAAAGACCTTG
CTGCCAAGTTATTTCTAGATATTGTTGGGGGCTCTGTCAACCATGATGAG
AGGATAGTTGAGAAGATACTTGAAGTTTTTGATGTTCAGTTAGAGAACAT
TCAAAAAGCTCTGTGCCCAAATGCAATGAATGATGACAGTTTTAGCATGG
CAACAAAATTTGTTGAGGATTATATATATCACTTGATAGAGTGTCAAACA
TACATGACTGCAGTTACTCTATTGGCGCACTTCTCTATCCGCCAGTCTGG
TCAATCTTTTCTGCTTACTATGATAGAAAGCAAACAATTGAAAGCAGCAG
AGAAGTGGGCAACCTTCATCGGGAAGCCAATGCTATGTGTTCTGGTCCAA
GAGTATTCTGATAGAAACATGCTGCAGGATGCTTATGAGATTATACACAA
AAACAATCTCCGACAGGAATTCCCAAATGTTTGTCACAAGTATAAAGAGA
GTTCATTAAAGAAATTAGCAGAAAAAGGATGCTGGGACGTTGCAGAAGCA
AAGACAAAGAGTAATAGACAACTCCTTGAATACCTGGTTTATTTAGCCAT
GGAGGCTGGTTACACAGAAAAGGTTGATGAACTGTGTGATCGATATTCAC
TAAAAGGTTTCTTGAATGTCAAAGTGCCTGAGCCAAGCCTTCTCCATAAT
CGCTATTTGCATCTGAATGAGTTAGCTGTAGGAGGTATCTTTTGGGTTGA
TGAAGTTGATGCTTTGCATAAGGCGACCTGCCATTTTGAGGAATGCAAAG
TTGTGGGTCTTGATTGTGAATGGAAACCAAATTATGTTAAAGGTAGCAGA
CCAAACAAGGTTTCTATTATGCAAATTGCTTCTGATAAAATGGTTTTCAT
CCTTGACTTGATCAAATTATATCAAGATGTACCTGATGTTCTGGATGACA
GCTTAACTCGTGTTCTACAGTCTCCTGGGATCCTAAAGCTTGGTTATAAT
TTTCAATGTGATATGAGGCAGCTGGCTCAGTCATATGAAGATTTAGAGTG
TTTCAAGCACTATCAGATGCTACTGGACGTTCAGAATGTGTTCAAAGAAC
CTCGTGGTGGTCTGTCCGGGCTTGCAAAGAAAATACTCGGAGTTGGTTTG
AACAAGACAAGAAGGAACAGCAATTGGGAGCAACGGCCTCTGACACCCAA
TCAGCTGGAATATGCAGCTCTCGATGCAATTGTACTGGTTCACATATTTG
GCCATGTTCGCACTCATTCTCAGCCTGCTGATGGAGAGGAACATGGAAAA
CTTGAGTGGAAACCTTTTGTCCGTCCCCACGTGGATAACATCAAGAAGTC
CAAAAAAGGACACCAGTGAGATGTCAGAAGCTGAGAAGGAGCACTAGCAA
TGTTCTGTATAATGTAAGTGGATTAGCAATCTCATCTTTCTTTTGTAGTC
CTTGCATTTCAGTCCCCTCATGCCGCCTGTGGAATCACTGTGGACCACCT
TGTGGACTTTAGAGATATTACACTCTAAAGGAGCATTCCACGGTTCACTG
GCCGAGCATTAGCAATTAGTTAGCCGTGTAGTAGACTCTTCCCTTCCATT
TCATTTGGCTATAAACACTTTTTCCCTTTCCATTTAGTTATGAGAAATAC
TTGTTGGTGGTTATGCCAAAAGTGAAATGTGCTGGGATTTGGAAAATGGG
CCGTCAGAAATTCAGAATACATACGTATCTTGATAAGAG
>CL24.Contig4_All
AGGGTTCAGTCAGCTAATTATAGGTGCTCTTTGTCGCTTCCTAAAAATGG
AAACTTCCATTGAAGATTCTTTGAAAGCCAAAGACCTTGCTGCCCAGTTA
TTTCTGGACATTGTTAGAGGCTTTGTCAACTATGATGAGAGGATAGTTGA
GAAACTATTTGAAATTTTTGATGTTCAGTTAGCAAACATAGAGAAAGTAA
TGTGCCAGAGTGAAATGAATGAATCCAGGTTTGACATGGCACAGAAGCTT
GTGGAGCAATATATTCTTAAGTTGATAGAGTCTGGATCATATATGACTGC
AGTTACTCTATTAGAGCACTTCTCTATCCGCCAGTTTGACAATTTTTTTC
TCCTCAATATGATAGAAAGCAAGCAATTCAAAGCTGCCGAGAAATGGGCA
ACGTTCATCGGAAAGCCAATGTTATGTGTTCTTGTCCATGAGTACATTGA
CAGGAATATGCTAAAGAATGCCAAGGAGGTCATGTTGAAAAACAATTTCC
AACAGGAATTTCCTGATCTTTATCACAGGTATAAAGAAGGCTCAATAAAG
AAACTAGCAGAAAAAGGCTGCTGGGATATAGCTGAAGCAAGGACAAAAGG
TAATAGACAACTCCTTGAATATCTGGTTTATTTGGCAATGGAGGCTGGAT
ACTCAGAGAAGGTTGATGAACTTTGTGATAGGTACTTGCTCAAAGTGCCT
GAACCAAGTCTTCGCCATGTGCATCGGGATGAGTTGCTTGTAGAAGATAT
CATTTGTGTTGATCAAGTTGATTCTTTGCCTATTGTAACCTGTCATATTG
AAGAGTCCAAAGTCATACATAGTGACTGTGAATCGAAAGCGTATAATGTG
CAGAGAGGTAAACGACATATGGTTTCTATCATTCCAGTTGCTTCTGAAGA
GAAGAAGCAAAGGTTTACCAATAGAAGGCCCATAAATTACTTAAAGAAGT
GGAAAGCTCAGAGGCCACTCACCATTTGCAAACATTGTTTCTCTGACCTG
AAGTATATTTCTCCCCTGTTGTTCATCTTCCTCCTGAAAGAGTGGTACTT
TAGGGGAAAATGTAAGGCAACAAAGAAATTCCAAGCTCTTGAAGAATGTG
TCCATCTAGTACTGCATAATGATCCCCATCCTGGAAGAGCTACATTTGTT
GTTCAGTG
>CL24.Contig5_All
CAAATCCCAGCACATTTCACTTTTGGCATAACCACCAACAAGTATTTCTC
ATAACTAAATGGAAAGGGAAAAAGTGTTTATAGCCAAATGAAATGGAAGG
GAAGAGTCTACTACACGGCTAACTAATTGCTAATGCTCGGCCAGTGAACC
GTGGAATGCTCCTTTAGAGTGTAATATCTCTAAAGTCCACAAGGTGGTCC
ACAGTGATTCCACAGGCGGCATGAGGGGACTGAAATGCAAGGACTACAAA
AGAAAGATGAGATTGCTAATCCACTTACATTATACAGAACATTGCTAGTG
CTCCTTCTCAGCTTCTGACATCTCACTGGTGTCCTTTTTTGGACTTCTTG
ATGTTATCCACGTGGGGACGGACAAAAGGTTTCCACTCTACTATTCCAAG
TCCTTCTCCATCAGCAGTTTGAGAATGATTACGAACATGGTCAAATATGT
GAAGCAGTACAGCTGCATCGATAGCTGCATATTCCAGCTGATTAGGCGTC
AAAGGCCGTTGCTCCCAATTGCTGTTCCTTCTTGTCTTGTTCAAACCAAC
TCCCAGTATTTTCTGTGCAAGCCCAGACAGACCTCCCCCTTGTTCTTTAA
ATACTTGCTGAATGTCCAGTAGCATCTGATAGTGATTGAAGCAGTTTAAC
ACTCCATATGAATCAGCCAGATGCCTTGCATCATAGATGAAAGCATAACC
AAGTTTTAGTATCTTCGGAGACTGAAAAATGCGAGTTAAGCATTCATCCA
AGACGTCAGGCACATCTTCAAATAATTTGATCAAGTCAAGGATGAAAACC
ATTTTATCAGAAGCAATTTGCATAATAGAAACCTTGTTTGGTCTGCTACC
TTTAACATAATTTGGTTTCCATTCACAATCAAGACCCACAACTTTGCATT
CCTCAAAATGGCAGGTCGCCTTATGCAAAGCATCAACTTCATCAACCCAA
AAGATACCTCCTACAGCTAACTCATTCAGATGCAAATAGCGATTATGAAG
AAGGCTTGGCTCAGGCACTTTGACATTCAAGAAACATTTTAGTGAATATC
GATCACACAGTTCATCAACCTTTTCTGTGTAACCAGCCTCCATGGCTAAA
TAAACCAGGTATTCAAGGAGTTGTCTATTACTCTTTGTCTTTGCTTCTGC
AACGTCCCAGCATCCTTTTTCTGCTAATTTCTTTAATGAACTCTCTTTAT
ACTTGTGACAAACATTTGGGAATTCCTGTCGGAGATTGTTTTTGTGTATA
ATCTCATAAGCATCCTGCAGCATGTTTCTATCAGAATACTCTTGGACCAG
AACACATAGCATTGGCTTCCCGATGAAGGTTGCCCACTTCTCTGCTGCTT
TCAATTGTTTGCTTTCTATCATAGTAAGCAGAAAAGATTGACCAGACTGG
CGGATAGAGAAGTGCGCCAATAGAGTAACTGCAGTCATGTATGTTTGACA
CTCTATCAAGTGATATATATAATCCTCAACAAATTTTGTTGCCATGCTAA
AACTGTCATCATTCATTGCATTTGGGCACAGAGCTTTTTGAATGTTCTCT
AACTGAACATCAAAAACTTCAAGTATCTTCTCAACTATCCTCTCATCATG
GTTGACAGAGCCCCCAACAATATCTAGAAATAACTTGGCAGCAAGGTCTT
TTGCTTCCACATTGTCCCCCACGGAAGTTTCTTCTTTTAGGAAACGGCGT
AGAGCAGATATAATTAAGTGACTGAACCCTTCACAGTATAAGTCGAAAAT
AGGCAAGACATAGAGGCACTGGACAACAAAAGTAGCTGGTCCAGGTTGGG
GGTCATTGCGCAGCACTAGATGGACCTGTTCTTGAAGAGCTCGGAACTTC
TTAGTTGCCTTGCATGTGCCAATAAAGTAACATTCTTTCAAGAGGTATAA
GAACACCAACGGAGAAATGTGCGAAAGGTCGGAAAATCCATGCTTGCAAA
TTGTCTGATCACATTTGCCGTTCTGGCTGCCATAAGTGGCAGCCCTCTCC
TCCAAACCCATCAGAATAAATCAGCACGGTCCTCAAAACGGTTTTTGGTT
CTGTCTCCGAACTCACTCTGAAAGCTTCCGGCTTTGGTTTTCTTGCTTCC
CCAAAACTCTCTCTGCT
>CL24.Contig6_All
CGGCTAACTAATTGCTAATGCTCGGCCAGTGAACCGTGGAATGCTCCTTT
AGAGTGTAATATCTCTAAAGTCCACAAGGTGGTCCACAGTGATTCCACAG
GCGGCATGAGGGGACTGAAATGCAAGGACTACAAAAGAAAGATGAGATTG
CTAATCCACTTACATTATACAGAACATTGCTAGTGCTCCTTCTCAGCTTC
TGACATCTCACTGGTGTCCTTTTTTGGACTTCTTGATGTTATCCACGTGG
GGACGGACAAAAGGTTTCCACTCTACTATTCCAAGTCCTTCTCCATCAGC
AGTTTGAGAATGATTACGAACATGGTCAAATATGTGAAGCAGTACAGCTG
CATCGATAGCTGCATATTCCAGCTGATTAGGCGTCAAAGGCCGTTGCTCC
CAATTGCTGTTCCTTCTTGTCTTGTTCAAACCAACTCCCAGTATTTTCTG
TGCAAGCCCAGACAGACCTCCCCCTTGTTCTTTAAATACTTGCTGAATGT
CCAGTAGCATCTGATAGTGATTGAAGCAGTTTAACACTCCATATGAATCA
GCCAGATGCCTTGCATCATAGATGAAAGCATAACCAAGTTTTAGTATCTT
CGGAGACTGAAAAATGCGAGTTAAGCATTCATCCAAGACGTCAGGCACAT
CTTCAAATAATTTGATCAAGTCAAGGATGAAAACCATCTTCCCAGAAGCA
AGTTGCATGATAGAAACTTTGTTTTCTTCACCTCCCTTTACATAATTCGG
TTTCCATTCACAATCAAGACCTACTACTCCGGCTTCCTCAATATGATAAG
TTGCACTATGCAAAACATGAACTTGATCAACCCAAATGATGTCTTCTACA
GCCAGCTCATCGAGACGCAAATAGCGAAGAGTTGGCTCAGGCATTTTGAC
ATTAGAGAAGGCTTCCAGCGAATATTGATCACAAAGTTCATCAACCTTCT
CTGAGCAACTAGCCTCCATAGCTAAATAAACCAGATGTTCAAGAAGATGA
TTGTTACAGTTTGTCCTTGCTTCTGCAATTTCCCAGCATCCTTTGTCTGC
TAGTTCCTTTAGCAAGTTCTCTTCATACTTGCGATAAATATCAGGGAAAT
CATGCACAAAATTGTTTTGATGCATAACCCTTTCCGCCTTCTTTAGCATA
TCCCTGTCAATGTACTCATGGACAAGAACACATAACATTGGCTTACCAAT
GAATGTTGCCCATTTCTCCGCGGCTTTGAACTGCTTGCTTTGTAGCATAT
TAAGAAGAAATAATTTGCCAAACTGGCGGATAGAGAAGTGCTTTAGTAGA
GTAACCGCAGTCATATATGATTTAGATTCTATCAACTCAGAAATATATTG
CTCAACAATCTTTTGTGCCATATCAAAACTGGAATCATTCTTTTCACTCT
GGCAGATTACTTTTTCTATATTTTCCAACTGAACATCAAAAACTTCAAAA
ATCTCCTCAATGATCTTGTTATCATGGTTGAAAAATCCACCAACAATATC
GAGAAATAATTGGGCAGCTAGGTCTTTTGCTACCAAAAAGTCCCCCATAG
AAGTTTCTATTTTTAGGAAACGAGAAAGAGCAGATATAATTAAATAACCG
AATCCTTCACAGTAGAATCCAACTTTGAACAAGACATAGAGGCAATGAAG
AACAAAAACAGCTCGCCCAGGTTGGGGATCATTGTGTAGTACTAGATAGA
TCTGTTCTTCAAGAACTTGTAGCTTCTTTGTTGCCTTATGTTTGCCCCTA
TAGTAAAACTCTTTGATCAGGTAGATGAAGACCAGTGGAGACACATGACT
CAGGTCAAAGAAGCCATGCTTGCAAACTGTGAGTGGCCTCTGAGATTTCC
ACTTCTTTAACAAATTTCTCGTACCCATTTCCAGATGCCTCTGAGTTTCA
AACCCAGTGGACTGAAAGTGTATACTTTGAGAGAGATTTCAGAAATTGGG
TTTGTCAGTCAAACTCTATCCCAAAACCCGAG
>CL24.Contig7_All
CCCCAACCTGGGCAAGCTGTTTTTGTTCTTCATTGCCTCTATGTCTTGTT
CAAAGTTGGATTCTACTGTGAAGGATTCGGTTATTTAATTATATCTGCTC
TTTCTCGTTTCCTAAAAATAGAAACTTCTATGGGGGACTTTTTGGTAGCA
AAAGACCTAGCTGCCCAATTATTTCTCGATATTGTTGGTGGATTTTTCAA
CCATGATAACAAGATCGTTGAGGAGATTTTTGAAGTTTTTGATGTTCAGT
TGGAAAATATAGAAAAAGTAATCTGCCAGAGTGAAAAGAATGATTCCAGT
TTTGATATGGCACAAAAGATTGTTGAGCAATATATTTCTGAGTTGATAGA
ATCTAAATCATATATGACTGCTGTTACTCTACTAAAGCACTTCTCTAACC
GCCAGTTTGGCAAATTATTTCTTCTTAATATGCTACAAAGCAAGCAGTTC
AAAGCCGCGGAGAAATGGGCAACATTCATTGGTAAGCCAATGTTATGTGT
TCTTGTCCATGAGTACATTGACAGGGATATGCTAAAGAAGGCGGAAAGGG
TTATGCATCAAAACAATTTTGTGCATGATTTCCCTGATATTTATCGCAAG
TATGAAGAGAACTTGCTAAAGGAACTAGCAGACAAAGGATGCTGGGAAAT
TGCAGAAGCAAGGACAAACTGTAACAATCATCTTCTTGAACATCTGGTTT
ATTTAGCTATGGAGGCTAGTTGCTCAGAGAAGGTTGATGAACTTTGTGAT
AGGTACTTGCTCAAAGTGCCTGAACCAAGTCTTCGCCATGTGCATCGGGA
TGAGTTGCTTGTAGAAGATATCATTTGTGTTGATCAAGTTGATTCTTTGC
CTATTGTAACCTGTCATATTGAAGAGTCCAAAGTCATACATAGTGACTGT
GAATCGAAAGCGTATAATGTGCAGAGAGGTAAACGACATATGGTTTCTAT
CATTCCAGTTGCTTCTGAAGAGAAGAAGCAAAGGTTTACCAATAGAAGGC
CCATAAATTACTTAAAGAAGTGGAAAGCTCAGAGGCCACTCACCATTTGC
AAACATTGTTTCTCTGACCTGAAGTATATTTCTCCCCTGTTGTTCATCTT
CCTCCTGAAAGAGTGGTACTTTAGGGGAAAATGTAAGGCAACAAAGAAAT
TCCAAGCTCTTGAAGAATGTGTCCATCTAGTACTGCATAATGATCCCCAT
CCTGGAAGGGCTACATTTGTTGTTCAGTGCCTCTATATTTTGCCCTTATT
TGGATTACACTCTGAAGGGTTCAGTCAGCTAATTATAGGTGCTCTTTGTC
GCTTCCTAAAAATGGAAACTTCCATTGAAGATTCTTTGAAAGCCAAAGAC
CTTGCTGCCCAGTTATTTCTGGACATTGTTAGAGGCTTTGTCAACTATGA
TGAGAGGATAGTTGAGAAACTATTTGAAATTTTTGATGTTCAGTTAGCAA
ACATAGAGAAAGTAATGTGCCAGAGTGAAATGAATGAATCCAGGTTTGAC
ATGGCACAGAAGCTTGTGGAGCAATATATTCTTAAGTTGATAGAGTCTGG
ATCATATATGACTGCAGTTACTCTATTAGAGCACTTCTCTATCCGCCAGT
TTGACAATTTTTTTCTCCTCAATATGATAGAAAGCAAGCAATTCAAAGCT
GCCGAGAAATGGGCAACGTTCATCGGAAAGCCAATGTTATGTGTTCTTGT
CCATGAGTACATTGACAGGAATATGCTAAAGAATGCCAAGGAGGTCATGT
TGAAAAACAATTTCCAACAGGAATTTCCTGATCTTTATCACAGGTATAAA
GAAGGCTCAATAAAGAAACTAGCAGAAAAAGGCTGCTGGGATATAGCTGA
AGCAAGGACAAAAGGTAATAGACAACTCCTTGAATATCTGGTTTATTTGG
CAATGGAGGCTGGATACTCAGAGAAGGTTGATGAACTTTGTGATCAATAT
TCGCTGGAAGCCTTCTCTAATGTCAAAATGCCTGAGCCAACTCTTCGCTA
TTTGCGTCTCGATGAGCTGGCTGTAGAAGACATCATTTGGGTTGATCAAG
TTGATGTTTTGCATAGTGCAACTTATCATATTGAGGAAGCCGGAGTAGTA
GGTCTTGATTGTGAATGGAAACCGAATTATGTAAAGGGAGGTGAAGAAAA
CAAAGTTTCTATCATGCAACTTGCTTCTGGGAAGATGGTTTTCATCCTTG
ACTTGATCAAATTATTTGAAGATGTGCCTGACGTCTTGGATGAATGCTTA
ACTCGCATTTTTCAGTCTCCGAAGATACTAAAACTTGGTTATGCTTTCAT
CTATGATGCAAGGCATCTGGCTGATTCATATGGAGTGTTAAACTGCTTCA
ATCACTATCAGATGCTACTGGACATTCAGCAAGTATTTAAAGAACAAGGG
GGAGGTCTGTCTGGGCTTGCACAGAAAATACTGGGAGTTGGTTTGAACAA
GACAAG
>CL25.Contig1_All
GGACATAGGGATATGAACAAGGACACACAGGTGGACTCAACAAGGAATGT
AGAGGTGGTGAGGCCTATTGAAAAGAGTGGTGCAGTAGAACATCAAATGG
AAACTAAAAGTTCCTGTGAAGTGCCCCCTTCACCTGCAGGTGGATTGGAT
GTACTGAATTTGCAGGGTCCGATAGATATGGAAGGCATAGAGGCTGATGA
TTTAGAAAGGAAAGTGAAGGAAACAATGGGTGCGTATGTGAAGGGGACAT
TAGATTTTGAAATTAATGTAGAGAAGATGGGACTCATGGGAGTCAAGAAA
ATTGAAGGAGGTGACCAAGATATTGAAATTGCAGTAGCTGAAACTGAACC
ATTATCACCTGCAGCTCAGTTGGATGTACTAGAAGAAGTACACGGAACAA
GGGACGAAAAGGTGACATTGGAAATTCCATATGTTATAGAGGCAATTACA
ACAGCTGAACCTTCATCCTCATCTGCTGAAGTTGGAATGAAATTGGATTC
CTCTGCCTTCCCATCTTCATCGCCTTCATGTACAAGAGCGGAGCTCAAAC
TACCTGAAAAAGAAAAGGTGATTGAAGAGGTTGTTTCATGTGTTTCAAGG
AATGTAGAGGTGGTGAGGCCTATTGAAGGGAGTGATGCAGTACAAAATCA
AATGGAAACTAAAAGTTCCTGTGAAGTGATCTCTTCACCTGCAGGTGGAT
TGGATGTACTGAATTTGCAGGGTCCGATAGATATGGAAGGCATAGAGGCT
GATGATTTAGAAAGGAAAGTGCAGGAAACAACGGGTGCGTATGTGAAGGG
GACATTAGATTTTGAAATTAATGTAGAGAAGATGGGACTCATGGGAGTCA
AGAAAATTGAAGGAGGTGGTGGAAGTCAAGATATTAAAATTGCAGTAGCT
GAAACTGAACCTTTATCACCTGCAGCTCAGTTGGATGTACAAGATGAAGT
GCACGGAACAAGGGACGCGAAGGTGACATTGGAAATTCGGAAGAATGTTA
AAGATGCAATCACAACAGCTGCTGAACCTTCATCCCCATCTGCTGAAGTT
GGAGTGAAATTGGATTCTTCTGCATTCCCATCTTCATCGCCTCTGTGTAC
ACAAGCAGAGCTCAAACTACCTGATAAAGAAAAGGTGATTGAAGAGGTT
>CL25.Contig2_All
GGCTCTTCTTTGAATTGAAAGGCCAGGTGGAAAGAAATCTGAAAGAGGCC
ATGGATTCAGCAATTACAATAGAGGCTGTGATCAAGAAAATTGAAGGGGG
TGCTGACCAACAAAAGAGTGAACTTAAAAGTGAAAGTCAGAGTTCAGTAC
CTCAACCTGGATCATTTACAATTGGATTGCACATACTCAATGAGCAGGGA
CATAGGGATATGAACAAGGACACACAGGTGGACTCAACAAGGAATGTAGA
GGTGGTGAGGCCTATTGAAAAGAGTGGTGCAGTAGAACATCAAATGGAAA
CTAAAAGTTCCTGTGAAGTGCCCCCTTCACCTGCAGGTGGATTGGATGTA
CTGAACTTGCAGGGTTCTTTGGATATGGATTCAACTACCAGTATTATCGA
GGCGGGGGTAATGGATATGGAAGGCATAGAGGTTGATGATTTAAAAACGA
ATGTACATGTGAAGGGGACATTAGAATTTGCAATTAATGTAGAGAAGATG
GGACTCATGGGAGTCAAGAAAATTGAAGGAGGTGGTGGAAGTCAAGATAT
TAAAATTGCAGTAGCTGAAACTGAACCTTTATCACCTGCAGCTCAGTTGG
ATGTACAAGATGAAGTGCACGGAACAAGGGACGCGAAGGTGACATTGGAA
ATTCGGAAGAATGTTAAAGATGCAATCACAACAGCTGCTGAACCTTCATC
CCCATCTGCTGAAGTTGGAGTGAAATTGGATTCTTCTGCATTCCCATCTT
CATCGCCTCTGTGTACACAAGCAGAGCTCAAACTACCTGATAAAGAAAAG
GTGATTGAAGAGGTTGTTCAAGTTCTAAGGCCATCTTCAAGCTTTTTGAA
GATAGGGTCTTCACTGGGAATCCAAGCACTAGAGCCATCAAGCTTATCTC
TGG
>CL25.Contig3_All
GGCTACTTAAGCAAGAGTTTCCAGTTGTAATATTTGAAAGGGAGCTTGTA
TGACAAATTGACAATATAATGAAAATATAGTGTAAGAATTTCTAGTGACG
TGTGCTATATTACTTATACGATATATGATATATCCCTAGGTTTTAGAGTC
CGCCCCCCATCAATGTCCGTTACTCTCACTTATTGCTGGTAATTGTTTCC
ATATCCATCGTTCCCTGCAAGTTCAGTGCATGCAATCCGGTGAATCTACA
ATTCCACCTGCAGATGAAGGGGGCACTTCACAGGAACTAGTAGTTTCCAT
TTGATCTTGTACCGCATCAGTCCCTGCAATTGCAGGTTTCACCACCTTCA
CAATCCTTGCCGAGTCCACCTGTGTCTCCTTGTTCATCATATCCCTATGG
TCCTGTCTGATTAAATCAGCCTCATTCAACATTGTATCAACCGCGTTTAT
CGGAAAAAGCAATGTATCAGCCGCCTCCAAGGAACTCCAGTATGCATGCG
CTTTCCTCACGTACATTTTGTTCCCCATCTCGCATGTTCTCGCATGCTTT
AGAGTTGCTTCCCACATTCTTTCCGACATTCCAAACCCTAATATGTTTTT
AAGCTTCACTGGGTCCACGACAGACATCTTCAAGAAATCTTCAACTGTAT
GAATGTTTTCCGCAGCTAGCCTCTTGTGAAAAGCTCCATATTTCCCAATC
TTCTCCAACCGCCAAACTTCGTCTTCCAACATTGGTGGATAATGCTTATT
GTACGCTGCACGCGCAAGGCCCGGACCATCTTTGACAACGAAAGCATCAG
TCATGGCTTCCCGAATCCTCGGACCCTGATACCCCGGAGCCACCCTTGCA
CCAATCCTAAATTTCCTGCCCCGAATCCAACTCGAGTTGTCCGTAAATTT
AATATCGCCGATCGTCGAAAACCCATCTCTCAACGTAACACTCAGGTCTC
CGGTGAGCAGCGGCCTCTTGCCGTTTCTCTCCTTCACAACTTTGCTGTCG
AATTCCTGTCTCGTCCAGTTCTCTCGATCTCCAATGTCACCGTTAAGAAC
AACGATTTCTAGTTTGACCAGGTGTGGAAGAGAGATCGGAGCCATTTGGT
GGCTTCCACGGATCATGTTCTTGCCCACAACAAGTATTTGTATTTGGTTG
TTGTCTTCGTCTGATATCTTGGTTTCAGTGAAGATTGGGAGAAACAGGCT
CTTGGTAAAGACCAGAGATAAGCTTGATGGCTCTAGTGCTTGGATTCCCA
GTGAAGACCCTATCTTCAAAAAGCTTGAAGATGGCCTTAGAACTTGAACA
ACCTCTTCAATCACCTTTTCTTTTTCAGGTAGTTTGAGCTCCGCTCTTGT
ACATGAAGGCGATGAAGATGGGAAGGCAGAGGAATCCAATTTCATTCCAA
CTTCAGCAGATGAGGATGAAGGTTCAGCTGTTGTAATTGCCTCTATAACA
TATGGAATTTCCAATGTCACCTTTTCGTCCCTTGTTCCGTGTACTTCTTC
TAGTACATCCAACTGAGCTGCAGGTGATAATGGTTCAGTTTCAGCTACTG
CAATTTTAATATCTTGACTTCCACCACCTCCTTCAATTTTCTTGACTCCC
ATGAGTCCCATCTTCTCTACATTAATTGCAAATTCTAATGTCCCCTTCAC
ATGTACATTCGTTTTTAAATCATCAACCTCTATGCCTTCCATATCCATTA
CCCCCGCCTCGATAATACTGGTAGTTGAATCCATATCCAAAGAACCCTGC
AAGTTCAGTACATCCAATCCACCTGCAGGTGAAGGGGGCACTTCACAGGA
ACTTTTAGTTTCCATTTGATGTTCTACTGCAC
>CL26.Contig1_All
CGATTCCAAGGGACAGAGCTGCTGGGAGAGCCATTTTCAAAGAGCAAGAG
ATAGAGCTCTCTCTCTCTCTCTCTCTCTCTCTCTCTCTCTCTCTCTCTCT
CTCTCTCTGAGTCACCAAGAGAGATCGAAGGGCATGGGACCAGTGTCCTG
TGCTTAAATTCGAGCTTTTTTCGTGAACGACACGATCCGACTCTGCCGCT
CTATCGTTCTCTTTCATTCTCTCTTTCTCTCTTATAACAACAATACCCTT
TACAATTTCAGTCTCCTAGTTTTCTCTCACTAGCTAACTCAGTAGTTTCG
ATCTTTCTCTCTTTCGATATCCATGGAAATGGAGGACCAGTACAATTTAG
GAGATCTCAGGCAGCTCATGAACGGAACCGGTAGGTCTCACTTCCCGGCC
ATCCAGAATCCGGCGGAGCTCTTCCCCAGTAGCCACCACCACCGGCCTCA
GCTCCTCGCTCCGGCCCATCATCAGCATCATCATCATCACCAGCAACATC
CCTACGAGATCATGATGATGGGTCGGCTTCCGACCGCCCACGACATGATG
CCACGTGGGATTCATGAGTTTCGGTCAGCTGACTCGGCCGGTGGTGGTGG
TGCTTGTACTAATAACACTGTTGCGGCTACTTCTTGTCTCAGTGGCGGCG
GCGGTCTGGAGGTGGAGGGTGGAGGCTGTCTTGGCGGTGATGGCGGCTCC
GGGAGGTGGCCGAGGCAAGAGACTCTCACCCTTCTGGAGATCCGGTCACG
ACTCGATCACAAGTTCAAAGAGGCTAATCAGAAAGGGCCGCTCTGGGATG
AAGTCTCTAGGATCATGTGTGAGGAACATGGGTATCAAAGAAGCGGAAAA
AAATGCAGGGAAAAATTCGAAAACTTGTACAAGTATTACAAGAAGACAAA
GGAAGGAAAGGCCGGAAGACAAGATGGCAAGCACTACAGATTCTTTCGGC
AGCTTGAAGCTCTCTATGGCGAAACTAGCAACAACATTGCCGCCTCATCA
CTCCCGCCAGATCAATCCCATTTCGTCGGTAATAATAATATCAATAACAA
CAACAACAATAATAGTTTTCGTTATCAAGCTCAACCGAGTCATCAAGATA
CTACTACTGCAGCTACATATCAGTCCACTCAGAGCGTCTCGAACTCCTCC
GATTTCGAGGACTCCTCTTCCTCGGAGGACAACGGCGCCAGTGCCATTGC
TCCGATGGACGATGACGTGCTTGAGATGAAGAGAATGAGGAAGAGGAGGG
GATGGAAGGTGAAGATAAAGGAGTTTATCGACGTACAAATGAGGAAGATG
ATGGAGAAGCAAGACGAATGGTTGGAGAAGCTGACGAGCACGCTTGAGCA
GAAAGAAAGGGAGAGGGTGTTGAGAGAGGAGGAGTGGCGAAAACAAGAGG
CGGGCCGGGCGGAGAAAGAGCAGCAGTTTTGGGCTAAAGAGAGGGCATGG
ATTGAATCAAGGGACAAAGCTCTCATGGATGCATTGCAGAAACTAACAGG
AAGTAGTACTAATCATGAAGTAAAGACTTCTTCTTCAACACCAGAGCAAG
ATCACGAGGACATTGTGAGTGAGCAACGGACATGGCCGGAATGCGAGATT
AACAGATTGGTTCAGCTGAGAGGAAGCATGGAGTCGAGGTTTAGTACTAA
TCAGAGAGGTGGGTGTTCAGATGAAATTCTTTGGGAGGAGATAGCGTCCA
AGATGAGTTGTTTGGGGTACGATAGGAGTGGAATGGTGTGCAAGGAGAAA
TGGGAGAGCATAAACTATGGGAACAAGTGTTCCAAGGAGTTGTTCAGTAA
GAAGAGGAAGGAAAACAATCTTTCAAGACCAACTTCTTGTTACTTTGGGA
ATAATGAGTCTAATTCCTCAATGTACAACAGTCAAGGAGGAGTCTATGCT
ACTTGTGAAATGAACAATCATGAACGAGTTGATGATGGTTCTCCTCCTGC
TAATCCAAATGTAGGCAATGCTGCAGTGGTGAACGAGACTTGTTTTCCAT
TTTTGATGGGTGAAGGAGACAACTTGTGGGAGAACTATGGTTTGAAGCTC
AGCAAGGGTAGTTAAAACCAGTGAATTAGCGATGAGGATCGGATCGAAGA
TGACGACAACAACTTGTAAAAGGGTAACTGGAGGGCGGTTTTGCTGACTT
GTTATATAAGCAAGGAGCTAACTGAGGATTTCATATATGCATGTATAGGA
GAGAGGTTTGATGTTTAAACTTCAGAGGGAGGAAAATAAATTAAGCATTT
TATTTTCTTTCTGATGTACTACTTAATTGAGCAAGGGAGGTCTAAGCAAC
CTTAATGTTGGGATTATCATCCTCTCCAACCCAACCCTGATTTTCAAAGT
TTTATATATCGATCTTTAATTATTAATTATGCA
>CL26.Contig2_All
GATATATAAAACTTTGAAAATCAGGGTTGGGTTGGAGAGGATGATAATCC
CAACATTAAGGTTGCTTAGACCTCCCTTGCTCAATTAAGTAGTACATCAG
AAAGAAAATAAAATGCTTAATTTATTTTCCTCCCTCTGAAGTTTAAACAT
CAAACCTCTCTCCTATACATGCATATATGAAATCCTCAGTTAGCTCCTTG
CTTATATAACAAGTCAGCAAAACCGCCCTCCAGTTACCCTTTTACAAGTT
GTTGTCGTCATCTTCGATCCGATCCTCATCGCTAATTCACTGGTTTTAAC
TACCCTTGCTGAGCTTCAAACCATAGTTCTCCCACAAGTTGTCTCCTTCA
CCCATCAAAAATGGAAAACAAGTCTCGTTCACCACTGCAGCATTGCCTAC
ATTTGGATTAGCAGGAGGAGAACCATCATCAACTCGTTCATGATTGTTCA
TTTCACAAGTAGCATAGACTCCTCCTTGACTGTTGTACATTGAGGAATTA
GACTCATTATTCCCAAAGTAACAAGAAGTTGGTCTTGAAAGATTGTTTTC
CTTCCTCTTCTTACTGAACAACTCCTTGGAACACTTGTTCCCATAGTTTA
TGCTCTCCCATTTCTCCTTGCACACCATTCCACTCCTATCGTACCCCAAA
CAACTCATCTTGGACGCTATCTCCTCCCAAAGAATTTCATCTGAACACCC
ACCTCTCTGATTAGTACTAAACCTCGACTCCATGCTTCCTCTCAGCTGAA
CCAATCTGTTAATCTCGCATTCCGGCCATGTCCGTTGCTCACTCACAATG
TCCTCGTGATCTTGCTCTGGTGTTGAAGAAGAAGTCTTTACTTCATGATT
AGTACTACTTCCTGTTAGTTTCTGCAATGCATCCATGAGAGCTTTGTCCC
TTGATTCAATCCATGCCCTCTCTTTAGCCCAAAACTGCTGCTCTTTCTCC
GCCCGGCCCGCCTCTTGTTTTCGCCACTCCTCCTCTCTCAACACCCTCTC
CCTTTCTTTCTGCTCAAGCGTGCTCGTCAGCTTCTCCAACCATTCGTCTT
GCTTCTCCATCATCTTCCTCATTTGTACGTCGATAAACTCCTTTATCTTC
ACCTTCCATCCCCTCCTCTTCCTCATTCTCTTCATCTCAAGCACGTCATC
GTCCATCGGAGCAATGGCACTGGCGCCGTTGTCCTCCGAGGAAGAGGAGT
CCTCGAAATCGGAGGAGTTCGAGACGCTCTGAGTGGACTGATATGTAGCT
GCAGTAGTAGTATCTTGATGACTCGGTTGAGCTTGATAACGAAAACTATT
ATTGTTGTTGTTGTTATTGATATTATTATTACCGACGAAATGGGATTGAT
CTGGCGGGAGTGATGAGGCGGCAATGTTGTTGCTAGTTTCGCCATAGAGA
GCTTCAAGCTGCCGAAAGAATCTGTAGTGCTTGCCATCTTGTCTTCCGGC
CTTTCCTTCCTTTGTCTTCTTGTAATACTTGTACAAGTTTTCGAATTTTT
CCCTGCATTTTTTTCCGCTTCTTTGATACCCATGTTCCTCACACATGATC
CTAGAGACTTCATCCCAGAGCGGCCCTTTCTGATTAGCCTCTTTGAACTT
GTGATCGAGTCGTGACCGGATCTCCAGAAGGGTGAGAGTCTCTTGCCTCG
GCCACCTCCCGGAGCCGCCATCACCGCCAAGACAGCCTCCACCCTCCACC
TCCAGACCGCCGCCGCCACTGAGACAAGAAGTAGCCGCAACAGTGTTATT
AGTACAAGCACCACCACCACCGGCCGAGTCAGCTGACCGAAACTCATGAA
TCCCACGTGGCATCATGTCGTGGGCGGTCGGAAGCCGACCCATCATCATG
ATCTCGTAGGGATGTTGCTGGTGATGATGATGATGCTGATGATGGGCCGG
AGCGAGGAGCTGAGGCCGGTGGTGGTGGCTACTGGGGAAGAGCTCCGCCG
GATTCTGGATGGCCGGGAAGTGAGACCTACCGGTTCCGTTCATGAGCTGC
CTGAGATCTCCTAAATTGTACTGGTCCTCCATTTCCATGGATATCGAAAG
AGAGAAAGATCGAAACTACTGAGTTAGCTAGTGAGAGAAAACTAGGAGAC
TGAAATTGTAAAGGGTATTGTTGTTATAAGAGAGAAAGAGAGAATGAAAG
AGAACGATAGAGCGGCAGAGTCGGATCGTGTCGTTCACGAAAAAAGCTCG
AATTTAAGCACAGGACACTGGTCCCATGCCCTTCGATCTCTCTTGGTGAC
TCAGAGAGAGAGAGAGAGAGAGAGAGCTCTATCTCTTGCTCTTTGAAAAT
GGCTCTCCCAGC
>CL26.Contig3_All
GCATAATTAATAATTAAAGATCGATATATAAAACTTTGAAAATCAGGGTT
GGGTTGGAGAGGATGATAATCCCAACATTAAGGTTGCTTAGACCTCCCTT
GCTCAATTAAGTAGTACATCAGAAAGAAAATAAAATGCTTAATTTATTTT
CCTCCCTCTGAAGTTTAAACATCAAACCTCTCTCCTATACATGCATATAT
GAAATCCTCAGTTAGCTCCTTGCTTATATAACAAGTCAGCAAAACCGCCC
TCCAGTTACCCTTTTACAAGTTGTTGTCGTCATCTTCGATCCGATCCTCA
TCGCTAATTCACTGGTTTTAACTACCCTTGCTGAGCTTCAAACCATAGTT
CTCCCACAAGTTGTCTCCTTCACCCATCAAAAATGGAAAACAAGTCTCGT
TCACCACTGCAGCATTGCCTACATTTGGATTAGCAGGAGGAGAACCATCA
TCAACTCGTTCATGATTGTTCATTTCACAAGTAGCATAGACTCCTCCTTG
ACTGTTGTACATTGAGGAATTAGACTCATTATTCCCAAAGTAACAAGAAG
TTGGTCTTGAAAGATTGTTTTCCTTCCTCTTCTTACTGAACAACTCCTTG
GAACACTTGTTCCCATAGTTTATGCTCTCCCATTTCTCCTTGCACACCAT
TCCACTCCTATCGTACCCCAAACAACTCATCTTGGACGCTATCTCCTCCC
AAAGAATTTCATCTGAACACCCACCTCTCTGATTAGTACTAAACCTCGAC
TCCATGCTTCCTCTCAGCTGAACCAATCTGTTAATCTCGCATTCCGGCCA
TGTCCGTTGCTCACTCACAATGTCCTCGTGATCTTGCTCTGGTGTTGAAG
AAGAAGTCTTTACTTCATGATTAGTACTACTTCCTGTTAGTTTCTGCAAT
GCATCCATGAGAGCTTTGTCCCTTGATTCAATCCATGCCCTCTCTTTAGC
CCAAAACTGCTGCTCTTTCTCCGCCCGGCCCGCCTCTTGTTTTCGCCACT
CCTCCTCTCTCAACACCCTCTCCCTTTCTTTCTGCTCAAGCGTGCTCGTC
AGCTTCTCCAACCATTCGTCTTGCTTCTCCATCATCTTCCTCATTTGTAC
GTCGATAAACTCCTTTATCTTCACCTTCCATCCCCTCCTCTTCCTCATTC
TCTTCATCTCAAGCACGTCATCGTCCATCGGAGCAATGGCACTGGCGCCG
TTGTCCTCCGAGGAAGAGGAGTCCTCGAAATCGGAGGAGTTCGAGACGCT
CTGAGTGGACTGATATGTAGCGACGAAATGGGATTGATCTGGCGGGAGTG
ATGAGGCGGCAATGTTGTTGCTAGTTTCGCCATAGAGAGCTTCAAGCTGC
CGAAAGAATCTGTAGTGCTTGCCATCTTGTCTTCCGGCCTTTCCTTCCTT
TGTCTTCTTGTAATACTTGTACAAGTTTTCGAATTTTTCCCTGCATTTTT
TTCCGCTTCTTTGATACCCATGTTCCTCACACATGATCCTAGAGACTTCA
TCCCAGAGCGGCCCTTTCTGATTAGCCTCTTTGAACTTGTGATCGAGTCG
TGACCGGATCTCCAGAAGGGTGAGAGTCTCTTGCCTCGGCCACCTCCCGG
AGCCGCCATCACCGCCAAGACAGCCTCCACCCTCCACCTCCAGACCGCCG
CCGCCACTGAGACAAGAAGTAGCCGCAACAGTGTTATTAGTACAAGCACC
ACCACCACCGGCCGAGTCAGCTGACCGAAACTCATGAATCCCACGTGGCA
TCATGTCGTGGGCGGTCGGAAGCCGACCCATCATCATGATCTCGTAGGGA
TGTTGCTGGTGATGATGATGATGCTGATGATGGGCCGGAGCGAGGAGCTG
AGGCCGGTGGTGGTGGCTACTGGGGAAGAGCTCCGCCGGATTCTGGATGG
CCGGGAAGTGAGACCTACCGGTTCCGTTCATGAGCTGCCTGAGATCTCCT
AAATTGTACTGGTCCTCCATTTCCATGGATATCGAAAGAGAGAAAGATCG
AAACTACTGAGTTAGCTAGTGAGAGAAAACTAGGAGACTGAAATTGTAAA
GGGTATTGTTGTTATAAGAGAGAAAGAGAGAATGAAAGAGAACGATAGAG
CGGCAGAGTCGGATCGTGTCGTTCACGAAAAAAGCTCGAATTTAAGCACA
GGACACTGGTCCCATGCCCTTCGATCTCTCTTGGTGACTCAGAGAGAGAG
AGAGAGAGAGAGAGAGAGAGAGAGAGAGAGAGAGAGAGAGA
>CL27.Contig1_All
TATTGGGGATATTGGGGGCAAAATTGACTTTTTACATTGGTGTTAGTGTT
TGGCTTCTGGTCTTGGCATATCGCGGTGTTGCTATTCTAAGATCGAGGGC
CTTCATATCTCTGTCTTTCTCGTCCTTCCTCACAGATTTCTTTGTTGATC
ACCAGGATTGGTTTGTAGACAGTATTGGGGATGGGAGATACTGAAGTTAG
AATGAAGTGTAAGAAGACGGTTTTTGTAACTGTTGGAACAACTAGTTTTG
ATGCTCTAGTGAATGCGGTGGACACAAGAGAGGTTAAAGAAGAGCTTTGG
AGAAGAGGGTACACTGAGATTCTCATTCAGATGGGCCGTGGCTCCTATAT
TCCCTCAAAGGGTCAGGGAGCATATTTGAGACGTTGCGGCTTGGGAAGCC
CTTAATTGTTGTGGTTAATGAAGATTTGATGGACAACCATCAAAGTGAGT
TGGCAGAAGAACTAGCAGACAGGAAGCATCTGTACTATGCTCGCCCTCAG
ACACTTTTTCACATTATAGCAGATATGAAACTAGAGTCCCTCATTCCATA
CCATCCAGGTGATGCTACACCAGTTGCCAAGCTTATCAATAGGTTTCTTG
GTTTTTCAGAGGATTGATAGAAGTGTATAAGTATATTACTTGAACCAAGC
TCATCCATAAGATACAAAGATACTAAATTTGCATAATCAAGATTGATCTT
TTAGTGAATCATAAGAATTGTTTCTTGGTGAGCATGGATATCTAATGGAC
TAAAAATTGCAGAACAAGGTGTTGCACATATCATACTTGTCTGTCCATAG
TTATGACAGGTTTCTTAGTGGAGCTTTATTTGGTCTGGTTGTAGATGGCA
ACTGCAGACCTGATATTACTGCTCAGTGGTATATTGATACGGAAGCCTGT
AACCTCATTATATGTTACCAACTGAGATGGAATCATAGATGGATCAAGCA
AATGAAAATTAATGTGTTGGCTATGCTCAACAGATTCATTTGCATACTTG
TAGTAGAAATTCAATAATGAGTTTTGATGCTTG
>CL27.Contig2_All
GACTTATTCACGGATAGGTGTCCCGGCTGTATCCAGAAGCCTCTCGCTGT
TTTTGGTGTTTTCCGGCCATACCAGCGCTTGATCAGCAGCTTGTAGCTAC
ATAATTTGTTCTCGGATACTCCGAAAACGTGACGGAAACAGCTGGAAACG
AGTCGGAAACGTCCGGAAAGCGTTCGTAAATAATTTCGATGGTGGGGGGT
AATACTGGCTTTTCATATTTGTGGGTTAGTGTTTTGCTTCTTGGCACATC
GCAGTGTTGCTATTCTCCGGCTATTCTCCAGTCTCCAGTTTCTCATCTGC
TTTGCGTCTCCAGGATTAGTTTGTAGACAGTATTGGGGATGGGAGATACT
GAAGTTATAATGAAGTCCAAGAAGACGGTTTTTGTAACTGTTGGAACAAC
TAGTTTTGATGCTCTAGTGAAAGCGGTGGATACACGAGAGGTTAAAGAAG
GGCTGTCGAGAAGAGGGTACACTGAGATTCTCATTCAAATGGGCCGTGGC
TCCAATATTCCCTCAAAGTCTGAAGGAGGTGATGACTCCATTGCGGTAGA
TTACTTCACTTTTTCATCAAGCATTGCAGACCATCTGAGAGCAGCATCTC
TTGTCATTAACCATGCTGGGTCAGGGAGCATATTTGAGACATTGCGCCTT
GGGAAGCCCTTAATTGTTGTGGTTAATGAAGATTTGATGGACAACCATCA
AAGTGAGTTGGCAAAAGAACTAGCAGATAGGAAGCATCTGTACTATGCTC
GCCCTCAGACACTTCGTCACATTATAGCAGATATGAAGCTGGAGTCCCTC
ATTCCATACCATCCAGGTGATGCCACAGCAGTCGCCAAGCTTATCAATAG
GTTTCTTGGTTTTTCAGAGGATTGATAGAAGTGTATTGAGTTTATTACTT
GAATCAAGCTTATCCATAAGATACAAAGATACTAAATTTGCATAATCAAG
ATTGATCTTTTAGTGAAGGATAAGAATTGTTTCTTGGTGAGCATGGATAG
AGACTAAAGATTGCAGAACAAGGTGTTGCACATATCATACTTGTCTATCC
ATAGTTTTGACAGGTTTCTTAATGGAGCTTTGTTTATGCTTTGTTTGGTC
TGGTTGTAGATGGCAACTGCAGACCTGATATTACTGCTCAGTGGTATATT
GATACGGAAGCCTGTAACCTCATTATATGTTACCAACTGAGATGGAATCA
TAGATGGATCAAGCAAATGAAAATTAATGTGTTGGCTATGCTCAACAGAT
TCATTTGCATACTTGTAGTAGAAATTCAATAATGAGTTTTGATGCTTG
>CL27.Contig3_All
TATTGGGGATATTGGGGGCAAAATTGACTTTTTACATTGGTGTTAGTGTT
TGGCTTCTGGTCTTGGCATATCGCGGTGTTGCTATTCTAAGATCGAGGGC
CTTCATATCTCTGTCTTTCTCGTCCTTCCTCACAGATTTCTTTGTTGATC
ACCAGGATTGGTTTGTAGACAGTATTGGGGATGGGAGATACTGAAGTTAG
AATGAAGTGTAAGAAGACGGTTTTTGTAACTGTTGGAACAACTAGTTTTG
ATGCTCTAGTGAATGCGGTGGACACAAGAGAGGTTAAAGAAGAGCTTTGG
AGAAGAGGGTACACTGAGATTCTCATTCAGATGGGCCGTGGCTCCTATAT
TCCCTCAAAGTCTGAAGGAGGTGATGACTCCATTGCGGTAGATTACTTCA
CTTTTTCATCAGGCATTGCAGACCATTTAAGAGCAGCGTCTCTTGTCATT
AGCCATGCAGGGTCAGGGAGCATATTTGAGACGTTGCGGCTTGGGAAGCC
CTTAATTGTTGTGGTTAATGAAGATTTGATGGACAACCATCAAAGTGAGT
TGGCAGAAGAACTAGCAGACAGGAAGCATCTGTACTATGCTCGCCCTCAG
ACACTTTTTCACATTATAGCAGATATGAAACTAGAGTCCCTCATTCCATA
CCATCCAGGTGATGCTACACCAGTTGCCAAGCTTATCAATAGGTTTCTTG
GTTTTTCAGAGGATTGATAGAAGTGTATAAGTATATTACTTGAACCAAGC
TCATCCATAAGATACAAAGATACTAAATTTGCATAATCAAGATTGATCTT
TTAGTGAATCATAAGAATTGTTTCTTGGTGAGCATGGATATCTAATGGAC
TAAAAATTGCAGAACAAGGTGTTGCACATATCATACTTGTCTATCCATAG
TTTTGACAGGTTTCTTAATGGAGCTTTGTTTATGCTTTGTTTGGTCTGGT
TGTAGATGGCAACTGCAGACCTGATATTACTGCTCAGTGGTATATTGATA
CGGAAGCCTGTAACCTCATTATATGTTACCAACTGAGATGGAATCATAGA
TGGATCAAGCAAATGAAAATTAATGTGTTGGCTATGCTCAACAGATTCAT
TTGCATACTTGTAGTAGAAATTCAATAATGAGTTTTGATGCTTGCCCTCC
TACTTTAACTACAACTGCAGGTTATCCACCAGCCAAGTGTTAGTGCCAAA
AGTAAAGTCACATGTCAGGTTACCGAGTTGCTTGATGTCTCTCTTTCACA
TCCAGGAAGGGCTTGAATTGTAGAGACATGCCAAGATAAAGCGACAAGTT
CCCAGCTCTGGAGACGGTGATGCGGCACTGCATATAGCGCAGGTGGTGGT
CAGTTTGAATTCAATGTCTCTCGAAGTTGTTAAGGGTAAGCGAGAGAAAT
ATCTATTTCATCTGTTATGAACATGTATGGTGTTTTTGGACGATCATGTT
TTGACTTGCGACTGGGGGAAGGAAGTGAGAACATTATAGTTTTAGGATCA
GTAAACTTTTTTGTTTTACTGACTTCACCAGCTCTATGAAACGGTGGAAA
ACAATATAAACTTATTAGACCAGTGGAACTTTAGTCGTATGCAGTAGTGT
TGTACTGTCTTGCTTCATATTCTCCTTGTTTTCTGGGTTCAACAAGCTGC
TATTTTGATTGTCTAATATGTTAGTGGCAGTTAACCCAATTGGTGAAAAA
GTCATTGTCCAAATGCCTACACATTCCCAGAATGATACAGATAATCCAAA
TGTCTAGAAGCTGGAG
>CL27.Contig4_All
TGCTGTTTTGTAAGTGAATGGTGATTGATGAGTTCTGTTTCAAACTAGCA
AGGCTAGGTCTAGAACTAGTATTCTGCATATAAGGTCGGTTAGATTGTAC
ATGATTTTGCCAAAGAAAAAAGAATCCTAATTAAATGTGTGATGAAAATC
GCAAGGATATCTGTGATTCTGTTTGTCACCTCCACGGAGGCAATGGGATA
AGAAATAGAGATGGGCAATAGGGAAAGAACAATAGGGTAGAATGTGGGGG
ATTTAGCATCTGCAACCTGATTCCAGAAAATTGCTTTTCAGGTCCAAAGC
TTCTAACCGGGATTAGTTTGTGACGGATTGTCCATGGGAGATACTGAGGT
TACATTGAAGCGTAAGAAGACAGTTTTTGTAACTGTCGGAACTACTAGTT
TTGATGCTCTAGTGAAAGCGGTGGATACACGAGAGGTTAAGGAAGAGCTG
TCAAGAAGAGGGTACACTAACCTTCTCATTCAAATGGGTCGTGGCTCCTA
TATTCCCTCAAAGTCTGAAGGAGATGATGACTCCATTGTGGTAGATTACT
TCACTTTTTCATCAAGCATTGCAGACCATCTGAGAGCAGCATCTCTTGTC
ATTAACCATGCTGGGTCAGGGAGCATATTTGAGACATTGCAGCTTAGGAA
GCCATTAATTGTTGTGGTTAATGAAGATTTGATGGACAACCATCAAAGTG
AGTTGGCAGAAGAACTAGCTGACAGGAAGCATCTGTACTGTGCTCACCCA
CAGACACTTTGTCACATTATAGCAGATATGAAAGTGGAGTCCCTCATTCC
ATACCATCCAGGTGATGCCACAGCAGTCGCCAAGCTTATCAATAGGTTTC
TTGGTTTTTCAGAGGATTGATAGAAGTGTATTGAGTTTATTACTTGAATC
AAGCTTATCCATAAGATACAAAGATACTAAATTTCATAATCAAGATGGAT
CTTTTAGTGAAGGATAAGAATTGTTTCTTGGTGAGCATGGATAGAGACTA
AAGATTGCAGAACAAGGTGTTGCACATATCATACTTGTCTATCCATAGTT
TTGACAGGTTTCTTAATGGAGCTTTGTTTATGCTTTATTTGGTCTGGTTG
TAGATGGCAACTGCAGACCTGGATATTACTACTCAGTCGTATATTGATAC
GAAAGCCAGTAACCTCATTATATGTTACAAAATGAGATGGATGGATCAAT
CATAGATGGGTCAAGCAAATGAAGATTAATGTGTTGGCTATGCACAGCAG
ATTCATTTGCATACTTGTAGAGGAAATTCAATAATGATTTTTGATGCTTG
CCTTACTTTAACTACAACTACAGGTTATCCACCAGCCAAGTGTTAGTGCC
AAAAGTAAAGTCACATGTCAGGTTACCGAGTTGCTTGATGTCTCTCTTTC
ACATCCAGGAAGGACTTGAATTGTAGAGACATGCCAAGATAAAGCGACAG
GTTCCCAGCTCGGGAGACAGTGATGCGGCACTGCATATAGCGCAGGCGGT
GGTCAGTTTGAATTCAATGTCTCTCAGTTGTCAAGGGTAAAGGAGAGAAA
TATCTATCACAGGGTAATGCATTTCATCTGTTATGAACGTGTATGATGTT
TGTGGAAGATCATGTTGTGACATGCGACTGGGGGAAGGAAGTGAGAACAT
TATAGTTTTAGGATCAGTAAACTTTTTTGTTTTACTGACTTCACCAGCTC
TATGAAACGGTGGAAAACAATATAAACTTATTAGACCAGTGGAACTTTAG
TCGTATGCAGTAGTGTTGTACTGTCTTGCTTCATATTCTCCTTGTTTTCT
GGGTTCAACAAGCTGCTATTTTGATTGTCTAATATGTTAGTGGCAGTTAA
CCCAATTGGTGAAAAAGTCATTGTCCAAATGCCTACACATTCCCAGAATG
ATACAGATAATCCAAATGTCTAGAAGCTGGAGATGTTTATTATTGGCAAA
TAATTATCTGATGAGATTTGAGTGTGGAAGTGGTGCAAAAGCTTCCAAGA
CTTTCTGAGAGAAAGACAGAGACAATTCCAATAGAAAATACAAAAGAAGA
GACGAATGAAGTACGCAATACCGCTTGGTATTCACGAGGGGAGAGAAAAG
AAGAAGATCAGGAATCATGTGAAGCTATATGACCATCCTACCTAGAAGGG
AAAGCCAACCCCCCAATACCATATACAATACAAACAATTTCTTTCAGTCT
CTACCTGCCATCTTTTTTCCAGTTTGCATTGCTCTTTGTGCTCATGGAAG
TTAACAGCAGTGTTGTGGAAAACCATTCTGATCACAACCACCACCCTTCA
CATTCCTATAGCAACCACCACCATGGAAGTTTTCCTTCCAAGTTGGCTCT
CATTATCATCATTTCCATCGTCTCTGTTATGGTCATTCTTGCTATAACCC
TCATCATATTGTTGCTCAGACGGTTCAAATCAGCCAAAACCAGTGGCAGC
CACATTGATGATGAGAAGGGAAGCTTGAACAATACAAGTTGCAGGTTCAT
TGTTCAAAACTCCATGAACTTCAGTTGTAGTCCAGATGTGAAGGGCGGGT
GTCTTCAAGGAGGGAACTTGGGAAGGTCAATGAGGACACCAGGGGCAATC
ACAACACCAACTAGATACAGAGGAGTTCAAGTGTTGTCATACAAGGAACT
CGAGGAGGCCACCAATAAGTTTAGCGAGGCAAATGTGATGGGCCGTGGAG
GGTTTGGAGTGGTGTATAGGGGAGTTCTTCGTGATGGAACCATGGCAGCC
ATTAAGATGCTGCACAGGGAAGGCAGGCAAGGGGAGCGTGCTTTCAGGCT
TGAGGTTGATCTACTAAGCCGATTGCAGTCTCCATACTTGGTGGAGCTAC
TCGGTTATTGTGCTGACCAGCATCATAGGCTGCTTGTATTTGAATGCATG
CACAATGGTACTCTTCAAGACCATCTCCATTCTCGAAACCATCAGCAGCC
GTTGGATTGGGGTACGCGATTGAGGATAGCACTCGACTGTGCCAAGGCGC
TTGAGTTCCTTCATGAGAGAAACATCCCATCTGTTATTCACCGTGACTTC
AAGTGCAGCAATGTTCTTCTTGATGAAAACTTCAGGGCCAAGGTGTCTGA
TTTCGGGTTGGCCAAGATGGCTTCAGACAAGATTAACGGGCAGGTTTCGA
CACGAGTGCTTGGGACCACTGGATATCTAGCACCAGAGTATGCCTCAACT
GGAAAGCTTACAACAAAATCAGATGTTTACAGCTATGGCGTGGTTCTTTT
AGAGCTGTTGACAGGGAGAGTACCAGTAGATACCAAGCGGCCTTCTGGAG
AGCATGTCCTTGTCTCATGGGCTCTTCCAAGGCTAACTAACAGAGAAAAA
GTAGTGCAAATGGTTGATCCAGCTCTTAAAGGGCAATACTCAAAGAGGGA
TCTCATTCAGGTAGCAGCTATTGCAGCCATGTGTGTGCAGCCAGAAGCTG
AATATCGGCCTCTAATGGCTGATGTCGTACCCTCTCTAATTCCACTGGTT
AAAAACTCCTCTTACGTTGGTTCCTCTGGCTCCTCTAGAATTCAAGTTCA
AGTAGCAAGTCCAAGGTATTAGGCTTAGGGGTCTGTGAAGTCTGCAACTA
GAAGTGAACTATTGGTAATTTGGTGCATATATGAGACTAGCCTTTGGGTT
TTGACAGATCAATCTTCTCATGGGAACTCAGAAAAATTGTATAACTCTCA
AGCGATCATGTCCATCTAGTAAATTGAGTTCGAGTACCCTTGAACTCATA
AAGGCAAAGCCTTTCATGTGGTTCACTCCAAGATCATAGTGCTGATCACC
AGAGAACCACACTAACAGCGGCCAATGCACAAGAAGAAGATGCATGCTTG
AAAGCTGGCACGGATGATGTGATCAACTTAGAAGGCGGTTTGGGGACTTC
AGCTTGTGACTTCTCTCTTGTACATTTTCAACACCATTTTTCTGTTCTAT
GTTCTTTATCAATGAAGGTGCTCTAAGATAGCCTTTAACTATTTTTGGAT
GTGGAAATTTTCCCAGCCATAAAGAATTTTATTTTACTGTTCTTGATATG
GAATTATCGATCAACGACTAGAAATATTGAGAATCCTAGTTCAACAATGA
GGTCGATCGATATCGATTAGGAC
>CL27.Contig5_All
ATTCAGGTAATAACCTTGGCTATTAAATTTAATTGAATAAAGTAATATAT
GCTAACTTTTATGTTTGTTACTCAACTCTACAGGTAGCAGCTATTGCAGC
CATGTGTGTGCAGCCAGAAGCTGAATATCGGCCTCTAATGGCTGATGTCG
TACCCTCTCTAATTCCACTGGTTAAAAACTCCTCTTACGTTGGTTCCTCT
GGCTCCTCTAGAATTCAAGTTCAAGTAGCAAGTCCAAGGTATTAGGCTTA
GGGGTCTGTGAAGTCTGCAACTAGAAGTGAACTATTGGTAATTTGGTGCA
TATATGAGACTAGCCTTTGGGTTTTGACAGATCAATCTTCTCATGGGAAC
TCAGAAAAATTGTATAACTCTCAAGCGATCATGTCCATCTAGTAAATTGA
GTTCGAGTACCCTTGAACTCATAAAGGCAAAGCCTTTCATGTGGTTCACT
CCAAGATCATAGTGCTGATCACCAGAGAACCACACTAACAGCGGCCAATG
CACAAGAAGAAGATGCATGCTTGAAAGCTGGCACGGATGATGTGATCAAC
TTAGAAGGCGGTTTGGGGACTTCAGCTTGTGACTTCTCTCTTGTACATTT
TCAACACCATTTTTCTGTTCTATGTTCTTTATCAATGAAGGTGCTCTAAG
ATAGCCTTTAACTA
>CL27.Contig6_All
AACCCCCCAATACCATATACAATACAAACAATTTCTTTCAGTCTCTACCT
GCCATCTTTTTTCCAGTTTGCATTGCTCTTTGTGCTCATGGAAGTTAACA
GCAGTGTTGTGGAAAACCATTCTGATCACAACCACCACCCTTCACATTCC
TATAGCAACCACCACCATGGAAGTTTTCCTTCCAAGTTGGCTCTCATTAT
CATCATTTCCATCGTCTCTGTTATGGTCATTCTTGCTATAACCCTCATCA
TATTGTTGCTCAGACGGTTCAAATCAGCCAAAACCAGTGGCAGCCACATT
GATGATGAGAAGGGAAGCTTGAACAATACAAGTTGCAGGTTCATTGTTCA
AAACTCCATGAACTTCAGTTGTAGTCCAGATGTGAAGGGCGGGTGTCTTC
AAGGAGGGAACTTGGGAAGGTCAATGAGGACACCAGGGGCAATCACAACA
CCAACTAGATACAGAGGAGTTCAAGTGTTGTCATACAAGGAACTCGAGGA
GGCCACCAATAAGTTTAGCGAGGCAAATGTGATGGGCCGTGGAGGGTTTG
GAGTGGTGTATAGGGGAGTTCTTCGTGATGGAACCATGGCAGCCATTAAG
ATGCTGCACAGGGAAGGCAGGCAAGGGGAGCGTGCTTTCAGGCTTGAGGT
TGATCTACTAAGCCGATTGCAGTCTCCATACTTGGTGGAGCTACTCGGTT
ATTGTGCTGACCAGCATCATAGGCTGCTTGTATTTGAATGCATGCACAAT
GGTACTCTTCAAGACCATCTCCATTCTCGAAACCATCAGCAGCCGTTGGA
TTGGGGTACGCGATTGAGGATAGCACTCGACTGTGCCAAGGCGCTTGAGT
TCCTTCATGAGAGAAACATCCCATCTGTTATTCACCGTGACTTCAAGTGC
AGCAATGTTCTTCTTGATGAAAACTTCAGGGCCAAGGTGTCTGATTTCGG
GTTGGCCAAGATGGCTTCAGACAAGATTAACGGGCAGGTTTCGACACGAG
TGCTTGGGACCACTGGATATCTAGCACCAGAGTGAGTGCTAAATCATCTG
TAACAAACCTCTCTCTCACTTATCAGTAGGCTAGATACATACAAATACAT
ACCTACTGCAATAGAAGCCTGCACATGGGCATATATGCTAATATCACTAT
TATGCTAGCTGTCATTTTTTATCATCTTCAGGTGGTACTTGCATTGATAT
GGCAAAAAAGAATATTTGAGAAGCTAACAACGTTCATACCAAAAAAACCA
ATCTAAACAGTGGTTGATGATGACTATCTTCCTTTTAACTAAAGCCTTCT
GCATGGCCTATATAAACTGCATATGTACAGAAATATATAACTTAAAGAAG
TAAAAATTTCACATGAAAGCTCATGATTCTAAAGATAGGGAAAG
>CL27.Contig7_All
ATCGCGGTGTTGCTATTCTAAGATCGAGGGCCTTCATATCTCTGTCTTTC
TCGTCCTTCCTCGCAGATTTCTTTGTTGATCACCAGACAGTATTGGGGAT
GGGAGATACTGAAGTTAGAATGAAGTGTAAGAAGACGGTTTTTGTAACTG
TTGGAACAACTAGTTTTGATGCTCTAGTGAACGCGGTGGACACAAGAGAG
GTTAAAGAAGAGCTTTGGAGAAGAGGGTACACTGAGATTCTCATTCAGAT
GGGCCGTGGCTCCTATATTCCCTCAAAGTCTGAAGGAGGTGATGACTCCA
TTGCGGTAGATTACTTCACTTTTTCATCAGGCATTGCAGACCATTTAAGA
GCAGCGTCTCTTGTCATTAGCCATGCAGGGTCAGGGAGCATATTTGAGAC
GTTGCGGCTTGGGAAGCCCTTAATTGTTGTGGTTAATGAAGATTTGATGG
ACAACCATCAAAGTGAGTTGGCAGAAGAACTAGCAGACAGGAAGCATCTG
TACTATGCTCGCCCTCAGACACTTTTTCACATTATAGCAGATATGAAACT
AGAGTCCCTCATTCCATACCATCCAGGTGATGCTACACCAGTTGCCAAGC
TTATCAATAGGTTTCTTGGTTTTTCAGAGGATTGATAGAAGTGTATAAGT
ATATTACTTGAACCAAGCTCATCCATAAGATACAAAGATACTAAATTTGC
ATAATCAAGATTGATCTTTTAGTGAATCATAATAATTGTTTCTTGGTGAG
CATGGATATCTAATGGACTAAAAATTGCAGAACAAGGTGTTGCACATATC
ATACTTGTCTATCCATAGTTTTGACAGGTTTCTTAATGGAGCTTTGTTTA
TGCTTTGTTTGGTCTGGTTGTAGATGGCAACTGCAGACCTGATATTACTG
CTCAGTGGTATATTGATACGGAAGCCTGTAACCTCATTATATGTTACCAA
CTGAGATGGAATCATAGATGGATCAAGCAAATGAAAATTAATGTG
>CL27.Contig8_All
TAGGTGTCCCGGCTGTATCCAGAAGCCTCTCGCTGTTTTTGGTGTTTTCC
GGCCATACCAGCGCTTGATCAGCAGCTTGTAGCTACATAATTTGTTCTCG
GATACTCCGAAAACGTGACGGAAACAGCTGGAAACGAGTCGGAAACGTCC
GGAAAGCGTTCGTAAATAATTTCGATGGTGGGGGGTAATACTGGCTTTTC
ATATTTGTGGGTTAGTGTTTTGCTTCTTGGCACATCGCAGTGTTGCTATT
CTCCGGCTATTCTCCAGTCTCCAGTTTCTCATCTGCTTTGCGTCTCCAGG
ATTGGTTTGTAGACAGTATTGGGGATGGGAGATACTGAAGTTAGAATGAA
GTGTAAGAAGACGGTTTTTGTAACTGTTGGAACAACTAGTTTTGATGCTC
TAGTGAACGCGGTGGACACAAGAGAGGTTAAAGAAGAGCTTTGGAGAAGA
GGGTACACTGAGATTCTCATTCAGATGGGCCGTGGCTCCTATATTCCCTC
AAAGTCTGAAGGAGGTGATGACTCCATTGCGGTAGATTACTTCACTTTTT
CATCAGGCATTGCAGACCATTTAAGAGCAGCGTCTCTTGTCATTAGCCAT
GCAGGTGTAGTTGTAGTAGTGTGAATTATTCTCTGCCTTATGTTACCACC
TGGGGTATCCATGGATTTCAACTGTTAACATTTTGGGTCTACACTACTTC
AGATAGGTGTAGTGATGCTTGAATGCTTTTGTGAGGTCACTTTTCATATG
GTCGTTACTTTCACGTTACAATCACTCAAAAGTTGAATTGGAAGGGAAAT
GAAATTTTGTTGATTCTGAGCACTCTTTACATTTTTTTATGCTTGGTATT
TTATGCCTATATTTTACTGTGATGCAGGGTCAGGGAGCATATTTGAGACG
TTGCGGCTTGGGAAGCCCTTAATTGTTGTGGTTAATGAAGATTTGATGGA
CAACCATCAAAGTGAGTTGGCAGAAGAACTAGCAGACAGGAAGCATCTGT
ACTATGCTCGCCCTCAGACACTTTTTCACATTATAGCAGATATGAAACTA
GAGTCCCTCATTCCATACCATCCAGGTGATGCTACACCAGTTGCCAAGCT
TATCAATAGGTTTCTTGGTTTTTCAGAGGATTGATAGAAGTGTATAAGTA
TATTACTTGAACCAAGCTTATCCATAAGATACAAAGATACTAAATTTCAT
AATCAAGATGGATCTTTTAGTGAAGGATAAGAATTGTTTCTTGGTGAGCA
TGGATATCTAATGGACTAAAAATTGCAGAACAAGGTGTTGCACATATCAT
ACTTGTCTATCCATAGTTTTGACAGGTTTCTTAATGGAGCTTTGTTTATG
CTTTGTTTGGTCTGGTTGTAGATGGCAACTGCAGACCTGATATTACTGCT
CAGTGGTGCTCTGTGATGTCAGCATAGTTGCCGCAGCCGTTGCAGCCA
>CL28.Contig1_All
TTTCTTTCTCCAATGATTAAGTCAGTTGATGGTTTGGTGAAGTACAGTTA
ATGCTAGGAGATTTTCTTACCTCTTTGGTTGACCTTGGCATTGTATTTAT
AACCCCGCGTTGACTTATATCTTGCCTGCTATACAATGTGGGACAAATGT
GCGATTGTGGTCTGTTTATTTGGCCCCTGTGGTGTGTCTCCTGCCCGGCC
CAGACTGTTATGACCTCCAGGACGACGCATGG
>CL28.Contig2_All
AAAAAAATTCTAAGAAATTGGACAACATATATAGTGAAAGAGTTATAAGT
ATATTGGAAGAAGTAATCATTCTAATTTTGATATACATCAGACTCATCTC
CTAGAGACTCCAAGAGAAACAAGGACCAATGACTTTGCAGCCTTGAACCT
TTAGGAATGAAAGCTATTTATATACCAAATTTGTCATAACTCATAAGGAT
CTTCATTGTCTTAGAATATATCTGTAGCCGGTAGTCGATAAATACCTCCT
CGGCCCACGATGCTACCGGAAGCCCGACATGAGGTTGACCAAGCAGGCGT
CGTCCTGGAGGTCATAACAGTCTGGGTCGAGCAGGAGGCACACCACAGGG
GGCTAAATAAACAGATCACAATAGCACATTTGTCCCACATCGTATAGCAG
GCAAGATATAAGTTAACGCGGGGTTATAAATACAATGTCAAAGTCAACCA
AAGAGGTAAGAAAGTCTCCTAGCATTAACTATACTTCACCAAACCATCAA
TTGACTTAATCATTGGAGAAAGAAAGACCGGAAAGTCCCAATCGGTCTCC
TGTTGCAGGTATCAAGTCGGCGAGGTCAAAGAAGAGAGGTCGCACCAAAG
CTTATTCTAGATCTACGGGATCTTGCATAAACAATATTAGAAGCTACAAG
CAAACCTTAAGAGAAAGCACTCATCACTAACTGATAAAACAACAATTGAT
GAAGCCCAGAAGTGGAGTGGCGCGGTCGAACAGCTCTTGTTCCTCTAGCC
ATCATGTTTTTGGAGAGAATGACAAAATACGGTTTTGGGTTGAAGACCAG
AAGAAGAACGATTTGGGATTTTGGGGATTTCAATTTTGCATACATAGTGT
TTTGCTGGATTGAGGTGAGAATGATTTGGGTTTAGCGAACGAAAGTGAGA
GAGTGAGATAGGGTTTTGCAAAAAAGACTCACAGAATGAGAGAGGGTTGC
GTGAAACAGATGAAAATCTTAGTTTCTACCCTAATATTAAGTTATTAACC
CAGATC
>CL29.Contig1_All
CTGCAATGTTGCCTCTCTTAATACCAGGCCTCAGATAATTCAACCACCTA
AGTCTCACACTCTTCCCACATCTTCTCAGACCTGCAGGAAACCACTCACA
GTAGAATCCATTAATATACACTCGACCACTCATATTCATCTCTAATTCTG
ACATCCATGCATGCATGCATGCACTACTCAGGATTATACGAATTATAAGG
GTATTTTAATTAGAGAACTTGATCTTAAGATCTTGCACACACACAAAACT
CGAAAATTCTTCAATGCACCTTGGTGCAAGAAAACCAGCTACTAATATCT
AATCTTAACCGTTCGTATGATCTAACTTAACACATGACACTAACATTTAT
AATGAAACTGTTAAACTTAAGATAATTAGAAGGAAAGAAAAAATAAAAAT
CTGATCCACGACCCATCAACCCACAACCGTCGGTATGTTCTTTTGACATA
TCTCGACAGCGGACGACGGTTGTTCGCTTTGTCTCATCTGGGCGTCGACG
TCCACCTGGTCATCGTTCAACTCTCCTTGTTCTACTTGCTGGTTTAATTT
TTTCAAATTCAAATGGGTTTCGTTGGAATTGTGTTCTGGATTCTGGGTTA
TTGTCGATCGCTCATTTGTTCTGGGTTTTGGGTTATTGTTGATTGTTCTG
GATTTGAGTTATTGGTGATATTCTGGGGTTTGGGTTATTGGTGAGTGTTC
TGGGTTCTGGGTTCTTTGGAAAAAGCTTGGCGTGGTGGAAAAGGAAGCTT
GCCCTCTAAATGGCATCCCCAATATAGTGAGGAGGGAACTGATGGAGAGA
TCTCCCTTGAAGAAGTAGAACGGTTCTCACTGAATCCGCTCCGCACAAAA
CTTGCCTGTTTCTCTTGAAATTTTTCCCCATTTGCCTTCACCGTGCTTTT
TGACGTAGTCTATCAGAATCTGGTCTTCTCGGG
>CL29.Contig2_All
AGAGAAACAGCTACTAATTTGTTGACCGTTTTATTAATAGTCGAATATGA
CAATGAGACGTCACTGACATGCGACCTTGTAGACCACATTATTCAGATCG
AAACTAATAGACGATGAAGAACAATTTCAACCAAGTAGCCTATGCCCTAA
GGAAGACAACTCTCGGCGGCGGCGGTGGGGGGGACCAGGCTACGACCACC
TTCCCAGTTATTTGGCAGCTCATGATTGGTGGTGCTGCAACCCCCAACGT
CCACATTCATAGGACTCTCCGATTCACAAAGCTTTGAAAAGTCTGTTTCG
AGAAATTCAGACATATCTAACTGGCCTTCATTTAGATCCATTATGAAATC
ATTCCACGTCACGTCATCGCTCAGGTCATCTCCAGCTAGCTCTATATCAG
TCTTTTTTGCTTCAGCTTCAACGGTGGCGCCCCCGGGGGATAATGTAGTA
TTATTGGCAGTGCAGGTAGTAGTAGAGGTACTTTCAAGATGATAACGCTG
AATATCTTCTTCCCTAACACTGTGATTGGTAAAGCAGTACAATCTGCTTG
TTGGTTCGATCATCCCTCCTCCTCCAACCCCTCCATTATTTGTGGTCGAA
TGTGGTTCGTCCTCCTCGGCTGCACCGCCGCTGCGCGCGGGGGATAGGGA
GTTCTCCTTGGTCTCATTCGAGTGATTTTGTTGTTGTAGCTTCCTCCTTA
GGGTGGAATTCCAGTAGTTTTTTATCTCATTGTCAGTTCGGCCCGGTATT
CTTCCGGCTATCAGTGACCATCTGTTGCCTAAAAGTTTATGGAGCCTGAT
GATGAGCTCCTCTTCATCTTCTGCAATGTTGCCTCTCTTAATACCAGGCC
TCAGATAATTCAACCACCTAAGTCTCACACTCTTCCCACATCTTCTCAGA
CCTGCAGGAAACCACTCACAGTAGAATCCATTAATATACACTCGACCACT
CATATTCATCTCTAATTCTGACATCCATGCATGCATGCATGCACTACTCA
GGATTATACGAATTATAAGGGTATTTTAATTAGAGAACTTGATCTTAAGA
TCTTGCACACACACAAAACTCGAAAATTCTTCAATGCACCTTGGTGCAAG
AAAACCAGCTACTAATATCTAATCTTAACCGTTCGTATGATCTAACTTAA
CACATGACACTAACATTTATAATGAAACTGTTAAACTTAAGATAATTAGA
AGGAAAGAAAAAATAAAAATCTGATCCACGACCCATCAACCCACAACCGT
CGGTATGTTCTTTTGACATATCTCGACAGCGGACGACGGTTGTTCGCTTT
GTCTCATCTGGGCGTCGACGTCCACCTGGTCATCGTTCAACTCTCCTTGT
TCTACTTGCTGGTTTAATTTTTTCAAATTCAAATGGGTTTCGTTGGAATT
GTGTTCTGGATTCTGGGTTATTGTCGATCGCTCATTTGTTCTGGGTTTTG
GGTTATTGTTGATTGTTCTGGATTTGAGTTATTGGTGATATTCTGGGGTT
TGGGTTATTGGTGAGTGTTCTGGGTTCTGGGTTCTTTGGAAAAAGCTTGG
CGTGGTGGAAAAGGAAGCTTGCCCTCTAAATGGCATCCCCAATATAGTGA
GGAGGGAACTGATGGAGAGATCTCCCTTGAAGAACTGATGGAGAAGATAA
TAAGAGCAAGGATGAATTCAGAAGAATCCCAGGCTAATGTATGCTGATAA
GAAAAAAAAAAAAAAAAAAAAAAACTAACGAACTTGTCAACGATCGTTAA
CTCACGTAGAACGGTTCTCACTGAATCCGCTCCGCACAAAACTTGCCTGT
TTCTCTTGAAATTTTTCCCCATTTGCCTTCACCGTGCTTTTTGACGTAGT
CTATCAGAATCTGGTCTTCTCGGGCTGTCCACACTCCTTTCGTCATCTCC
TCCTTTTCGAATCGAGAGCTTCTTCCCATTTTCTGACCTCTCTCTCTCTC
TCTCTCTGCGACAAAGTATATGCTGGGGAGTATTGAAGAGACTTACGCAT
ATATATAGGTGCTTTTGATTGGCCAGCTAATTGTCTTC
>CL29.Contig3_All
ATAGCTACCATAATTTATTTATTTTCGAAGAAGAGTATAAATAGTTACCA
TTTTGCTTTGTTCTGAGGCAGAGAAACAGCTACTAATTTGTTGACCGTTT
TATTAATAGTCGAATATGACAATGAGACGTCACTGACATGCGACCTTGTA
GACCACATTATTCAGATCGAAACTAATAGACGATGAAGAACAATTTCAAC
CAAGTAGCCTATGCCCTAAGGAAGACAACTCTCGGCGGCGGCGGTGGGGG
GGACCAGGCTACGACCACCTTCCCAGTTATTTGGCAGCTCATGATTGGTG
GTGCTGCAACCCCCAACGTCCACATTCATAGGACTCTCCGATTCACAAAG
CTTTGAAAAGTCTGTTTCGAGAAATTCAGACATATCTAACTGGCCTTCAT
TTAGATCCATTATGAAATCATTCCACGTCACGTCATCGCTCAGGTCATCT
CCAGCTAGCTCTATATCAGTCTTTTTTGCTTCAGCTTCAACGGTGGCGCC
CCCGGGGGATAATGTAGTATTATTGGCAGTGCAGGTAGTAGTAGAGGTAC
TTTCAAGATGATAACGCTGAATATCTTCTTCCCTAACACTGTGATTGGTA
AAGCAGTACAATCTGCTTGTTGGTTCGATCATCCCTCCTCCTCCAACCCC
TCCATTATTTGTGGTCGAATGTGGTTCGTCCTCCTCGGCTGCACCGCCGC
TGCGCGCGGGGGATAGGGAGTTCTCCTTGGTCTCATTCGAGTGATTTTGT
TGTTGTAGCTTCCTCCTTAGGGTGGAATTCCAGTAGTTTTTTATCTCATT
GTCAGTTCGGCCCGGTATTCTTCCGGCTATCAGTGACCATCTGTTGCCTA
AAAGTTTATGGAGCCTGATGATGAGCTCCTCTTCATCTTCTGCAATGTTG
CCTCTCTTAATACCAGGCCTCAGATAATTCAACCACCTAAGTCTCACACT
CTTCCCACATCTTCTCAGACCTGTTTCTCTTGAAATTTTTCCCCATTTGC
CTTCACCGTGCTTTTTGACGTAGTCTATCAGAATCTGGTCTTCTCGGGCT
GTCCACACTCCTTTCGTCATCTCCTCCTTTTCGAATCGAGAGCTTCTTCC
CATTTTCTGACCTCTCTCTCTCTCTCTCTCTGCGACAAAGTATATGCTGG
GGAGTATTGAAGAGACTTACGCATATATATAGGTGCTTTTGATTGGCCAG
CTAATTGTCTTC
>CL30.Contig1_All
TCCACCAGCAAAAGTATACAGTAACATTGCTATATGCACTCATATTTTGC
ACAAATATCCTATCAGCACTTGCGCCGTGCCAGGAGAAACATGAACGCAT
TAAGTTCTGTATTTCAAAACCAAAGATACTCCCAGGGGAAAAGAGAAACA
AATCACAACATACAGCACCAAACTCTTGCAATGTCAGATGCACGGCAGAG
CCTGAATCACACAACTTCTTTTATTCTAAGAATCACATATAACTTCAGCA
TCGTCCTTGCACATGCAAAGGTTATATTATAGCCATTACATGAAGTTCAG
GGTCGTCTTAATCCTCCTTGTTCTAAGTTCATAAGTTCAAATCCAGCAAC
CTCTGGAATCCTCCTTGTTCGAAGTTCCTAAGTTTAGAAGTTAGCTGCAA
GAAACAGGATACAAGCCTCTGTTCAATTTCCTTTGAGTCTCAAAGTAAAT
GCCTGCAGGGATAGCAGAATTTTTTTTAACCTCTCCTTGGACTCTTCATC
AATCAAGTTGCCATCACTGTTGAATTTCGCTGGAGGCTGAAATGCATTCA
AGAAAAACTCAGGCTTGTTAATGAAATGAAGGTCAAGGAAAACTCCAACT
TGGCGAAGATGGTATTGGGACCGTCCACCACCAAAGCCTCCTCCAGCACT
TATAATTGCAGCACCCTTATCAGCCCATACATTTGGAGGTCTGGATGCCC
AGTCAATTGCGTTCTTTAGAGGTGCGGCGATGGAGTAATTGTACTCGGGA
GAAGCAAAAAGGATGCTATCGGCTTCTCGAATCTTCTGACGAAAGGCTTC
GACGGCAGGCGGGAAACTCCCCTCCTTCTCCAGATCGGTGTTGAGCAGCG
GCAACGGCGCGATGTCTATGTACTGTATCTGGACGCCCTCCATCGCCTTG
CTTAGCTCAATCGCGGAGCGAATGAGGCCGCGGTTGTAGGAAGCTTGACG
AAGAGAACCAGAAACAGCTGCGATTTTTATGAGCGACTTTGCTGCAATGG
AAGCCTCCATTTCTCCCTAAAATCTTGGGTTTCAGAGTTGAAACAGAGAG
ACTGAG
>CL30.Contig2_All
GAGAGATTTATATCTATGATTTCCACAGTGTCGGCTATTCCGAATATCTA
TGATTTATCATTTTTCTGGTGCATATGAAAGAAAATGTCAATATCATAAT
TGAATCGAAAGAAAAAAAATACCGGCGATGGAGTAATTGTACTCGGGAGA
AGCAAAAAGGATGCTATCGGCTTCTCGAATCTTCTGACGAAAGGCTTCGA
CGGCAGGCGGGAAACTCCCCTCCTTCTCCAGATCGGTGTTGAGCAGCGGC
AACGGCGCGATGTCTATGTACTGTATCTGGACGCCCTCCATCGCCTTGCT
TAGCTCAATCGCGGAGCGAATGAGGCCGCGGTTGTAGGAAGCTTGACGAA
GAGAACCAGAAACAGCTGCGATTTTTATGAGCGACTTTGCTGCAATGGAA
GCCTCCATTTCTCCCTAAAATCTTGGGTTTCAGAGTTGAAACAGAGAGAC
TGA
>CL30.Contig3_All
CTCAGTCTCTCTGTTTCAACTCTGAAACCCAAGATTTTAGGGAGAAATGG
AGGCTTCCATTGCAGCAAAGTCGCTCATAAAAATCGCAGCTGTTTCTGGT
TCTCTTCGTCAAGCTTCCTACAACCGCGGCCTCATTCGCTCCGCGATTGA
GCTAAGCAAGGCGATGGAGGGCGTCCAGATACAGTACATAGACATCGCGC
CGTTGCCGCTGCTCAACACCGATCTGGAGAAGGAGGGGAGTTTCCCGCCT
GCCGTCGAAGCCTTTCGTCAGAAGATTCGAGAAGCCGATAGCATCCTTTT
TGCTTCTCCCGAGTACAATTACTCCATCGCCGCACCTCTAAAGAACGCAA
TTGACTGGGCATCCAGACCTCCAAATGTATGGGCTGATAAGGGTGCTGCA
ATTATAAGTGCTGGAGGAGGCTTTGGTGGTGGACGGTCCCAATACCATCT
TCGCCAAGTTGGAGTTTTCCTTGACCTTCATTTCATTAACAAGCCTGAGT
TTTTCTTGAATGCATTTCAGCCTCCAGCGAAATTCAACAGTGATGGCAAC
TTGATTGATGAAGAGTCCAAGGAGAGGTTAAAAAAAATTCTGCTATCCCT
GCAGGCATTTACTTTGAGACTCAAAGGAAATTGAACAGAGGCTTGTATCC
TGTTTCTTGCAGCTAACTTCTAAACTTAGGAACTTCGAACAAGGAGGATT
CCAGAGGTTGCTGGATTTGAACTTATGAACTTAGAACAAGGAGGATTAAG
ACGACCCTGAACTTCATGTAATGGCTATAATATAACCTTTGCATGTGCAA
GGACGATGCTGAAGTTATATGTGATTCTTAGAATAAAAGAAGTTGTGTGA
TTCAGGCTCTGCCGTGCATCTGACATTGCAAGAGTTTGGTGCTGTATGTT
GTGATTTGTTTCTCTTTTCCCCAGGACGACCCTGAACTTCATGTAATGGC
TATAATATAACCTTTGCATGTGCAAGGACGATGCTGAAGTTATATGTGAT
TCTTAGAATAAAAGAAGTTGTGTGATTCAGGCTCTGCCGTGCATCTGACA
TTGCAAGAGTTTGGTGCTGTATGTTGTGATTTGTTTCTCTTTTCCCCAGG
ACGACCCTGAACTTCATGTAAT
>CL31.Contig1_All
CTCTGTATTGAGAATGTTGGTGACAACGTTAGGGTTATGGTGCGTCAGAG
TTTGGAGGTGGGTGAGCCATCTGGCTTCGTGTTGAGTGCTGCAACATCTG
TTTGGATGCCGGTATCAAGGTCAAGGTTGTTTGATTTTTTGCGAAACTGG
CAATTAAGGGGGCAGTGGGATATTTTAGTAGGCTGCCGTCCACTGCAGGC
CATGGTTCAGATTGACAAGGATCATGAAGGTGGCAACAATGTCTCTCTCT
TTAATGCCAAGGGTCTTGATGCCAGTAACAATAACAACATGCTGATGTTC
CAAGAGACAATGACAGATGCTTCAGGCTCAATAATTGTGTATGCACCGAT
TACTTCAACAAGTTCAGATATCATGAGGGATGTCGTGTACGAGGGTGGAG
ATTCTACTTATGTAGAACTCTTACCATCAGGATTTGCAATCCTTCCTTGT
GTTACTTCTGAATTTGTCAAAGAAGAAGGAAACAGATCTGATGAAGGGGG
ATGTCTGCTGACAGTTGGATTCCAGATTGTGTGTGATGGTGGCCAACCAA
CATCCAAGCTCACTATGCACTCGGTAAAGACTATTATTGATCTCATCTCC
TCCACCGTTCAGAAGATCAAAAGTGCCCTTCAAATAAATGATGGCCCTTG
AAATACA
>CL31.Contig2_All
GGAACATGTTCGGATTGCGAGGTATGAGTTTGGGCTACCCGATGATTTCG
AGTACTCTGTTGTGCTTAAGTACCCTGAGTATTTTAGATTGTTTGATGCT
GATGAGACTAGGAATAAGTACATTGAGTTAGTTGAGAGGGATGCTGGTTT
AGGTGTGTGTGCTATAGAGAGGCTTAGGGAGATTGAGTATAGGGAGAAGG
GGATTGATGCCGAGGATATAAGGTTTTCATTTATTGTGAATTTTCCACCC
GGGTTTAAGATTGGGAAGTATTATAGGATTGCGGTGTGGAAATGGCAGAG
GGTGCCATATTGGAGTCCTTATGAGGATGTAAGCGGGTATGACATGAGGT
CGCTTGAGGCGCAGAAGAGGATGGAGAAGAGGGCGGTGGCAGTGATTCAC
GAGCTGTTGAATTTGACTGTGGAGAAGAAGATTACGTTGGAGAGGATTGC
GCATTTTAGGGTGGCGATGGATTTGCCAAAGAAGTTGAAGGAGTTTCTTC
TTCAGCATCAGGGGATTTTCTACATTTCGACCAGGGGGAATCATGGGAAG
CTGCATACGGTGTTTCTTAGGGAGGCGTATAGGAAGGGGGAGTTGATTGA
GCCGAATGATTTGTATTTGGCGAGGAGGAAGTTGGCTGAGTTGGTGTTGA
TGAGCCCGAGGAAGGCCAAAATGGATAGTGAGTTGGTTAGTTACCATAGA
GATTGGGGAGATGATGAGAGGGGGTTCAGTGGAAGAGACCATGTTGAGAA
TGCTTTTGATGATTTTGGGGGTTCCAATGATGATAGGCAGGAGAGGGACT
CGCATATAGGTGGTGATTATGACTCCGATACTGACGATGGTTGTGATAGA
ACTCTGGATGAAAAGGATGTCCCTGCAACAGATTGATTCATACACCATTT
GTATTTGCACTTTGAAGAATCACAATCATGGGAGCTGCAATGTGTTAATG
GTACTAGGACTTTGATCACCGTTTTGGCAGGCTGAGTTTTTGGGATTGAA
GGCTTTAGTCAGAAAGAAAAAGCCGCCAAAGAGAGATTGTTTTGCTGCTT
CTGGAGATGGCGCTGATGTGAATTCTAGAAACTGCTGTGCGCAGGAGAAG
GAAATGAATCTGATGACGGTGGATGTCTGCTGACAGTTGGATTTTATATT
GTGTGTGATGGTCGCCAACTGACGTCCAAGCTC
>CL31.Contig3_All
AAATGCGGTTTGTTCTTTTCTTGACTTGAAACCTTTGAATGCAAGGGTCT
TACATCTATTGTCCGAAGCTTCTCTCAAAACACAAAAGACAATGAACAAG
GTAAACTAAACTAAGCCGATAATGAACATCACTTACTTCAAGGGTTATCA
TTTATTTGAAGGGCAATTTTGATCTTCTGAATGGTGAAGTACATGTGATC
AATAGCGGTCTTCATTGTGTAGTGAGTCTGGACTTCATTGTGTAGCGAGC
TTGGACGTCAGTTGGCGACCATCACACACAATATAAAATCCAACTGTCAG
CAGACATCCACCGTCATCAGATTCATTTCCTTCTCCTTCAGCATAGTCAA
ATGGTAAGAGTTCTACTTCATTTCCTTCTCCTTCAGCATAGTCAAATGGT
AAGAGTTCTACTTAAGTAATACACAATTCCTGACCCTGAAGTGTCCATCC
TAGTCGCTTGGAACATCAATATGTTATTCTTGTTATTGCATCAAGACAAT
GAAATTTTAGAGCTGTATAAGATAGTGTCTGCGCACAGCAGTTTCTAGAA
TTCACATCAGCGCCATCTCCAGAAGCAGCAAAACAATCTCTCTTTGGCGG
CTTTTTCTTTCTGACTAAAGCCTTCAATCCCAAAAACTCAGCCTGCCAAA
ACGGTGATCAAAGTCCTAGTACCATTAACACATTGCAGCTCCCATGATTG
TGATTCTTCAAAGTGCAAATACAAATGGTGTATGAATCAATCTGTTGCAG
GGACATCCTTTTCATCCAGAGTTCTATCACAACCATCGTCAGTATCGGAG
TCATAATCACCACCTATATGCGAGTCCCTCTCCTGCCTATCATCATTGGA
ACCCCCAAAATCATCAAAAGCATTCTCAACATGGTCTCTTCCACTGAACC
CCCTCTCATCATCTCCCCAATCTCTATGGTAACTAACCAACTCACTATCC
ATTTTGGCCTTCCTCGGGCTCATCAACACCAACTCAGCCAACTTCCTCCT
CGCCAAATACAAATCATTCGGCTCAATCAACTCCCCCTTCCTATACGCCT
CCCTAAGAAACACCGTATGCAGCTTCCCATGATTCCCCCTGGTCGAAATG
TAGAAAATCCCCTGATGCTGAAGAAGAAACTCCTTCAACTTCTTTGGCAA
ATCCATCGCCACCCTAAAATGCGCAATCCTCTCCAACGTAATCTTCTTCT
CCACAGTCAAATTCAACAGCTCGTGAATCACTGCCACCGCCCTCTTCTCC
ATCCTCTTCTGCGCCTCAAGCGACCTCATGTCATACCCGCTTACATCCTC
ATAAGGACTCCAATATGGCACCCTCTGCCATTTCCACACCGCAATCCTAT
AATACTTCCCAATCTTAAACCCGGGTGGAAAATTCACAATAAACGAAAAC
CTTATATCCTCGGCATCAATCCCCTTCTCCCTATACTCAATCTCCCTAAG
CCTCTCTATAGCACACACACCTAAACCAGCATCCCTCTCAACTAACTCAA
TGTACTTATTCCTAGTCTCATCAGCATCAAACAATCTAAAATACTCAGGG
TACTTAAGCACAACAGAGTACTCGAAATCATCGGGTAGCCCAAACTCATA
CCTCGCAATCCGAACATGTTCCAGCCTGAGCCGACCCGTATTGGACATCA
TGACCAGCTTCCGGAGCCGGGTCACGGCGTCGGGGACCTGGGCCAGGAGG
GCCCGGCTTTCCTGCTCGATTTGGAGATGGGCTTTCCGGGTTAAGCGGAT
GTAGAGGATGCGCTGGACCGGGTGCTCGTAAATCTCGAAAACGTGAGGGA
ACTTGAGAACGAAGGCGGCGGCCTCGTGGGGTTTGAAGCCGAGGCGGCGG
GCGAGGAGGTCGAGGCGGGAGGCTTCGATGATTTGGTTGGGTTGGGAGAG
AATGAGGGTTTGGAATTTGAGGACTTTGCGGATTTTTTTCTCGATTTCCA
TGTAGTTGTCGTAGCCGTGGTCGCGGACGCGGTCCATTTTCTTGGGGATG
GTGGTGGATTTGGAGATGGGGCGGGTGGAGGTGAGGCTATGGAGGATTGG
GTGGAGGAGGGTTTTGGATTTGGGTTTGAGGAAATGGGAGGAGATGGTGA
AGAAGGTGTTCATTTTGGTGGGGGGCTTCTGGGTTTAGGGGTTTAGG
>CL31.Contig4_All
CCTAAACCCCTAAACCCAGAAGCCCCCCACCAAAATGAACACCTTCTTCA
CCATCTCCTCCCATTTCCTCAAACCCAAATCCAAAACCCTCCTCCACCCA
ATCCTCCATAGCCTCACCTCCACCCGCCCCATCTCCAAATCCACCACCAT
CCCCAAGAAAATGGACCGCGTCCGCGACCACGGCTACGACAACTACATGG
AAATCGAGAAAAAAATCCGCAAAGTCCTCAAATTCCAAACCCTCATTCTC
TCCCAACCCAACCAAATCATCGAAGCCTCCCGCCTCGACCTCCTCGCCCG
CCGCCTCGGCTTCAAACCCCACGAGGCCGCCGCCTTCGTTCTCAAGTTCC
CTCACGTTTTCGAGATTTACGAGCACCCGGTCCAGCGCATCCTCTACATC
CGCTTAACCCGGAAAGCCCATCTCCAAATCGAGCAGGAAAGCCGGGCCCT
CCTGGCCCAGGTCCCCGACGCCGTGACCCGGCTCCGGAAGCTGGTCATGA
TGTCCAATACGGGTCGGCTCAGGCTGGAACATGTTCGGATTGCGAGGTAT
GAGTTTGGGCTACCCGATGATTTCGAGTACTCTGTTGTGCTTAAGTACCC
TGAGTATTTTAGATTGTTTGATGCTGATGAGACTAGGAATAAGTACATTG
AGTTAGTTGAGAGGGATGCTGGTTTAGGTGTGTGTGCTATAGAGAGGCTT
AGGGAGATTGAGTATAGGGAGAAGGGGATTGATGCCGAGGATATAAGGTT
TTCGTTTATTGTGAATTTTCCACCCGGGTTTAAGATTGGGAAGTATTATA
GGATTGCGGTGTGGAAATGGCAGAGGGTGCCATATTGGAGTCCTTATGAG
GATGTAAGCGGGTATGACATGAGGTCGCTTGAGGCGCAGAAGAGGATGGA
GAAGAGGGCGGTGGCAGTGATTCACGAGCTGTTGAATTTGACTGTGGAGA
AGAAGATTACGTTGGAGAGGATTGCGCATTTTAGGGTGGCGATGGATTTG
CCAAAGAAGTTGAAGGAGTTTCTTCTTCAGCATCAGGGGATTTTCTACAT
TTCGACCAGGGGGAATCATGGGAAGCTGCATACGGTGTTTCTTAGGGAGG
CGTATAGGAAGGGGGAGTTGATTGAGCCGAATGATTTGTATTTGGCGAGG
AGGAAGTTGGCTGAGTTGGTGTTGATGAGCCCGAGGAAGGCCAAAATGGA
TAGTGAGTTGGTTAGTTACCATAGAGATTGGGGAGATGATGAGAGGGGGT
TCAGTGGAAGAGACCATGTTGAGAATGCTTTTGATGATTTTGGGGGTTCC
AATGATGATAGGCAGGAGAGGGACTCGCATATAGGTGGTGATTATGACTC
CGATACTGACGATGGTTGTGATAGAACTCTGGATGAAAAGGATGTCCCTG
CAACAGATTGATTCATACACCATTTGTATTTGCACTTTGAAGAATCACAA
TCATGGGAGCTGCAATGTGTTAATGGTACTAGGACTTTGATCACCGTTTT
GGCAGGCTGAGTTTTTGGGATTGAAGGCTTTAGTCAGAAAGAAAAAGCCG
CCAAAGAGAGATTGTTTTGCTGCTTCTGGAGATGGCGCTGATGTGAATTC
TAGAAACTGCTGTGCGCAGGGATAACCGTCGTTTTCTTTCACCATTGAAG
CTCTAGAAAATATACAGCTCTGAACTTTTGCGTTATATGCAGACACTATC
TTATACAGCTCTAAAATTTCATTGTCTTGATGCAATAACAAGAATAACAT
ATTGATGTTCCAAGCGACTAGGATGGACACTTCAGGGTCAGGAATTGTGT
ATTACTTAAGTAGAACTCTTACCATTTGACTATGCTGAAGGAGAAGGAAA
TGAAGTAGAACTCTTACCATTTGACTATGCTGAAGGAGAAGGAAATGAAT
CTGATGACGGTGGATGTCTGCTGACAGTTGGATTTTATATTGTGTGTGAT
GGTCGCCAACTGACGTCCAAGCTCGCTACACAATGAAGTCCAGACTCACT
ACACAATGAAGACCGCTATTGATCACATGTACTTCACCATTCAGAAGATC
AAAATTGCCCTTCAAATAAATGATAACCCTTGAAGTAAGTGATGTTCATT
ATCGGCTTAGTTTAGTTTACCTTGTTCATTGTCTTTTGTGTTTTGAGAGA
AGCTTCGGACAATAGATGTAAGACCCTTGCATTCAAAGGTTTCAAGTCAA
GAAAAGAACAAACCGCATTTGGAG
>CL31.Contig5_All
TTCCTGACCCTGAAGTGTCCATCCTAGTCTCTTGGAACATCAATATGTTA
TTCTTGTTATTGCATCAAGATACTGAAATTTTAGAGCTGTATAAGATAGT
GTCTGCATATAACGCAAAAGTTCAGAGCTGTATATTTTCTAGAGCTTCAA
TGGTGAAAGAAAACGACGGTTATCCCTACAAAGCAGTAAAACCAATTTAA
TAGAATTCTAAACATGAAGCTAACTGAAGCCATCATGAGCTACAATTTCT
CAATTCCAGGTCCCGATATAGATAGTAAGATACAAAGTGTGAATCTTTCT
AACTACCTATGAGCCAGATTTACTCCAATAGAGATTGAAATGCACAAAAA
CATAATCAAATAAACAAACTTCAATTGGAAAACTACCAAGTATCTACCTG
CGCACAGTAGTTTCTAGAATTCACATCAGCGCCATCTCCAGAAGCAGCAA
AACAATCTCTCTTTGGCGGCTTTTTCTTTCTGACTAAAGCCTTCAATCCC
AAAAACTCAGCCTGCCAAAACGGTGATCAAAGTCCTAGTACCATTAACAC
ATTGCAGCTCCCATGATTGTGATTCTTCAAAGTGCAAATACAAATGGTGT
ATGAATCAATCTGTTGCAGGGACATCCTTTTCATCCAGAGTTCTATCACA
ACCATCGTCAGTATCGGAGTCATAATCACCACCTATATGCGAGTCCCTCT
CCTGCCTATCATCATTGGAACCCCCAAAATCATCAAAAGCATTCTCAACA
TGGTCTCTTCCACTGAACCCCCTCTCATCATCTCCCCAATCTCTATGGTA
ACTAACCAACTCACTATCCATTTTGGCCTTCCTCGGGCTCATCAACACCA
ACTCAGCCAACTTCCTCCTCGCCAAATACAAATCATTCGGCTCAATCAAC
TCCCCCTTCCTATACGCCTCCCTAAGAAACACCGTATGCAGCTTCCCATG
ATTCCCCCTGGTCGAAATGTAGAAAATCCCCTGATGCTGAAGAAGAAACT
CCTTCAACTTCTTTGGCAAATCCATCGCCACCCTAAAATGCGCAATCCTC
TCCAACGTAATCTTCTTCTCCACAGTCAAATTCAACAGCTCGTGAATCAC
TGCCACCGCCCTCTTCTCCATCCTCTTCTGCGCCTCAAGCGACCTCATGT
CATACCCGCTTACATCCTCATAAGGACTCCAATATGGCACCCTCTGCCAT
TTCCACACCGCAATCCTATAATACTTCCCAATCTTAAACCCGGGTGGAAA
ATTCACAATAAACGAAAACCTTATATCCTCGGCATCAATCCCCTTCTCCC
TATACTCAATCTCCCTAAGCCTCTCTATAGCACACACACCTAAACCAGCA
TCCCTCTCAACTAACTCAATGTACTTATTCCTAGTCTCATCAGCATCAAA
CAATCTAAAATACTCAGGGTACTTAAGCACAACAGAGTACTCGAAATCAT
CGGGTAGCCCAAACTCATACCTCGCAATCCGAACATGTTCCAGCCTGAGC
CGACCCGTATTGGACATCATGACCAGCTTCCGGAGCCGGGTCACGGCGTC
GGGGACCTGGGCCAGGAGGGCCCGGCTTTCCTGCTCGATTTGGAGATGGG
CTTTCCGGGTTAAGCGGATGTAGAGGATGCGCTGGACCGGGTGCTCGTAA
ATCTCGAAAACGTGAGGGAACTTGAGAACGAAGGCGGCGGCCTCGTGGGG
TTTGAAGCCGAGGCGGCGGGCGAGGAGGTCGAGGCGGGAGGCTTCGATGA
TTTGGTTGGGTTGGGAGAGAATGAGGGTTTGGAATTTGAGGACTTTGCGG
ATTTTTTTCTCGATTTCCATGTAGTTGTCGTAGCCGTGGTCGCGGACGCG
GTCCATTTTCTTGGGGATGGTGGTGGATTTGGAGATGGGGCGGGTGGAGG
TGAGGCTATGGAGGATTGGGTGGAGGAGGGTTTTGGATTTGGGTTTGAGG
AAATGGGAGGAGATGGTGAAGAAGGTGTTCATTTTGGTGGGGGGCTTCTG
GGTTTAGGGGTTTAGG
>CL32.Contig1_All
CTCTCTCTCCACCGAATCTGTTGATCGAGATTCAGCCACATCTATCACTT
TCCAGATTTCAACCCCATATCTCAAGCTCTCCTGCTTCACTCGATTGTTG
AGGAGTATGTATTGTGCAAATTGAAGGAGACGGCTGATTGCAGAGACAGG
AAGAACAAATCTGGTTGGACTTTCTTGGGTTGTGCTTTCTCTCTTGCTTT
GTTTGGTGGCTGGAAAGTGAGAGGAAATATATGATACTTGGGGAGGATTT
GAAGTTGTTATTGAAAAAGGTAGAAGGTTACGATTTTTGGTGAATCTTTT
GCAGGAGATCCACTAAAGCTGAGTACCCAAATGCTATTCGAAGCAATTCA
CGTTTACTGGATTAAGATTTTCAAAACTTCTATATATTTCATGCAAAGGT
TTATTGGTCTCAGTTGTCCACTGCTATTCCTTTGTTTGCTGTTCTCCATT
TTTCTGGGTTTTTCTTTTTACTCAGGTACAACTGAATGATTAAGATCTCT
TGGAGTTTAATTTGGTTCCACTTCTAAAGTGTTAGGAATTAGAAGGGCCA
CTTTTATCCGCTTTCAATATGCTGCCGACATTGGCCCAGTTTTAGTACAC
ACCAAGTATGTGTTTTTCAATTTTCTCAGCTCCACAGCTCAGCTTTATGG
TCTGAATGGTGTGTTTTAAAGTGTTACCATACTCAATTGACTTATCATCA
TTCATGGTTTTTCCTGTTTTATAAGGTTGATTCGACACATCACATGCAGC
TGCTTGAATGTATGATAGAGCGGTGATCATGTTCATTGGAGTAGAAGCTG
ACATAAATTTTAACATTGAAGACTTTAAACAAGGTTTCATCAAGCTCGGA
AGCCTCGCTAAGCCTCAGATACCTCACTCAAGTCTCTTGATAGATCGGAA
GTTTAATATTCTGATATTTGGGTTCGTCAAAGGCAGGAGAAGGAAGGTTT
TTGATCTTCACCGGCACAATATAGATCACTATTCCATCTAGCCGCGGTCC
TCAATTTGGCGTTTTTCGACGTATTGATGATATTCAGGCTTGGTTTGAAA
TTTTACATCGACATGAATCTCACTCTACATGAAGAGGAAGGTGTTGGGGC
CATTGAGATCGATCAGCAAAATAAGGATGCAAACTGTTGGCTTATCCAAA
GTCCATAAAACGAAAATTACGTGGTTCCATATCTTTTG
>CL32.Contig2_All
CTCTCTCTCCACCGAATCTGTTGATCGAGATTCAGCCACATCTATCACTT
TCCAGATTTCAACCCCATATCTCAAGCTCTCCTGCTTCACTCGATTGTTG
AGGAGTATGTATTGTGCAAATTGAAGGAGACGGCTGATTGCAGAGACAGG
AAGAACAAATCTGGTTGGACTTTCTTGGGTTGTGCTTTCTCTCTTGCTTT
GTTTGGTGGCTGGAAAGTGAGAGGAAATATATGATACTTGGGGAGGATTT
GAAGTTGTTATTGAAAAAGGTAGAAGGTTACGATTTTTGGTGAATCTTTT
GCAGGAGATCCACTAAAGCTGAGTACCCAAATGCTATTCGAAGCAATTCA
CGTTTACTGGATTAAGATTTTCAAAACTTCTATATATTTCATGCAAAGGT
TTATTGGTCTCAGTTGTCCACTGCTATTCCTTTGTTTGCTGTTCTCCATT
TTTCTGGGTTTTTCTTTTTACTCAGTGTTAGGAATTAGAAGGGCCACTTT
TATCCGCTTTCAATATGCTGCCGACATTGGCCCAGTTTTAGTACACACCA
AGTATGTGTTTTTCAATTTTCTCAGCTCCACAGCTTTATGGTCTGAATGG
TGTGTTTTAAAGTGTTACCATACTCAATTGACTTATCATCATTCATGGTT
TTTCCTGTTTTATAAGGTTGATTCGACACATCACATGCAGCTGCTTGAAT
GTATGATAGAGCGGTGATCATGTTCATTGGAGTAGAAGCTGACATAAATT
TTAACATTGAAGACTTTAAACAAGGTTTCATCAAGCTCGGAAGCCTCGCT
AAGCCTCAGATACCTCACTCAAGTCTCTTGATAGATCGGAAGTTTAATAT
TCTGATATTTGGGTTCGTCAAAGGCAGGAGAAGGAAGGTTTTTGATCTTC
ACCGGCACAATATAGATCACTATTCCATCTAGCCGCGGTCCTCAATTTGG
CGTTTTTCGACGTATTGATGATATTCAGGCTTGGTTTGAAATTTTACATC
GACATGAATCTCACTCTACATGAAGAGGAAGGTGTTGGGGCCATTGAGAT
CGATCAGCAAAATAAGGATGCAAACTGTTGGCTTATCCAAAGTCCATAAA
ACGAAAATTACGTGGTTCCATATCTTTTG
>CL32.Contig3_All
CACATAAAAACCAAAATGTGCAACTAATCAAAAACAAAATTATTGAGGAA
TCTAGGCTAATTAATGAGAATAACAAAAAGTTAAGCACACCAAAATTAAT
TAGTGATAGCATGAAATTTAGAAAGAAATTAAGTCACAGTTAATGTACTG
CAAGAACATTGGATACATAGTTGAACATTAAGAATTTATGATCCATTAGA
AATGCATACGAGTTGCAGACTATGAATATCTAATGCAAGACTGGTTTTTA
TTTAAAAGTATGAAAAAGGCTAGCCTAGTGATAGCTTGGTTCCATAGGGT
TACATCATCAATACGTCGAAAAACGCCAAATTGAGGACCGCGGCTAGATG
GAATAGTGATCTATATTGTGCCGGTGAAGATCAAAAACCTTCCTTCTCCT
GCCTTTGACGAACCCAAATATAAGAATATTAAACTTCTGCATTACCGAAA
CCCCAAATCAGTCTCCATTATTCAGTCACAGAACACAAAAAAGAAAAAAA
ATGAAGCATTCCCGGAAGCAGCACAACTCGCCCTATCTTTCAGATGATCA
AGAGACTTGAGTGAGGTATCTGAGGCTTAGCAAGGCTTCCGAGCTTGATG
AAACCTTTTTGCCTAAAAATTAGACCATCCGAGCCTCCCATCTCCCACAC
TTATGCAAAGTCACTCTATATTTTGAGCTACCTCTAGGGAACCCGTCATT
TTGTCGGCGAAGTACATCCACACATTCCTCCTTTGTTAAATTGCTCATTT
GCTTGGAGAAATTTTTTGTTTGTTTCCCCAGAAAAAGTAAGATTTGCATA
TGGCAAGCAAATAATACTCACCAAGCAGCTGCATGTGATGTGTCGAATCA
ACCTATAGGGTACCCAAAAAACAAAACAAAAACCCATCAAAAAGACCAAC
ATGGGAATTTTATTGCAATGATAAAACAGCTGGTCCTTTTGTCAATTCAA
ATTTGAATTCAAAGTGTCATATTTGAATTCATAGAAAAAGAGGTACTAAA
ACTTCAAAGTGGCATATTTCAATTCATAATTGGTGATATAGATATTACTC
CCTCACCTTATAAAACAGGAAAAACCATGAATGATGATAAGTCAATTGAG
TATGGTAACACTTTAAAACACACCATTCAGACCATAAAGCTG
>CL32.Contig4_All
TCTTCCAGTCATTGACTCTTCTGCTCTTTGTTTATGTAGGGAGGATTTGA
AGTTGTTATTGAAAAAGGTAGAAGGTTACGATTTTTGGTGAATCTTTTGC
AGGAGATCCACTAAAGCTGAGTACCCAAATGCTATTCGAAGCAATTCACG
TTTACTGGATTAAGATTTTCAAAACTTCTATATATTTCATGCAAAGGTTT
ATTGGTCTCAGTTGTCCACTGCTATTCCTTTGTTTGCTGTTCTCCATTTT
TCTGGGTTTTTCTTTTTACTCAGTGTTAGGAATTAGAAGGGCCACTTTTA
TCCGCTTTCAATATGCTGCCGACATTGGCCCAGTTTTAGTACACACCAAG
TATGTGTTTTTCAATTTTCTCAGCTCCACAGCTCAGCTTTATGGTCTGAA
TGGTGTGTTTTAAAGTGTTACCATACTCAATTGACTTATCATCATTCATG
GTTTTTCCTGTTTTATAAGGTTGATTCGACACATCACATGCAGCTGCTTG
AATGTATGATAGAGCGGTGATCATGTTCATTGGAGTAGAAGCTGACATAA
ATTTTAACATTGAAGACTTTAAACAAGTGAGTACTAACTTGAGTTCTTCA
ATTGATGCCTCAAGAAAGCTGGTTTTTTTTTTTTTCAATTCCCTAGAGGT
AGCTCAAAATATAGAGTGACTTTGCATAAGTGTGGGAGATGGGAGGCTCG
GATGGGCCAATTTTTAGGCAAAAAGTAAGTAAACCTTATTCTTAATTATC
ACACTTTTTTTTTATTCGGTATGACTTGTTGTTGACCCTATTCGGTAGGG
TTTCATCAAGCTCGGAAGCCTCGCTAAGCCTCAGATACCTCACTCAAGTC
TCTTGATAGATCGGAAGTTTAATATTCTGATATTTGGGTTCGTCAAAGGC
AGGAGAAGGAAGGTTTTTGATCTTCACCGGCACAATATAGATCACTATTC
CATCTAGCCGCGGTCCTCAATTTGGCGTTTTTCGACGTATTGATGATATT
CAGGCTTGGTTTGAAATTTTACATCGACATGAATCTCACTCTACATGAAG
AGGAAGGTGTTGGGGCCATTGAGATCGATCAGCAAAATAAGGATGCAAAC
TGTTGGCTTATCCAAAGTCCATAAAACGAAAATTACGTGGTTCCATATCT
TTTG
>CL32.Contig5_All
CAGCTTTATGGTCTGAATGGTGTGTTTTAAAGTGTTACCATACTCAATTG
ACTTATCATCATTCATGGTTTTTCCTGTTTTATAAGGTGAGGGAGTAATA
TCTATATCACCAATTATGAATTGAAATATGCCACTTTGAAGTTTTAGTAC
CTCTTTTTCTATGAATTCAAATATGACACTTTGAATTCAAATTTGAATTG
ACAAAAGGACCAGCTGTTTTATCATTGCAATAAAATTCCCATGTTGGTCT
TTTTGATGGGTTTTTGTTTTGTTTTTTGGGTACCCTATAGGTTGATTCGA
CACATCACATGCAGCTGCTTGGTGAGTATTATTTGCTTGCCATATGCAAA
TCTTACTTTTTCTGGGGAAACAAACAAAAAATTTCTCCAAGCAAATGAGC
AATTTAACAAAGGAGGAATGTGTGGATGTACTTCGCCGACAAAATGACGG
GTTCCCTAGAGGTAGCTCAAAATATAGAGTGACTTTGCATAAGTGTGGGA
GATGGGAGGCTCGGATGGGCCAATTTTTAGGCAAAAAGTAAGTAAACCTT
ATTCTTAATTATCACACTTTTTTTTTATTCGGTATGACTTGTTGTTGACC
CTATTCGGTAGGGTTTCATCAAGCTCGGAAGCCTCGCTAAGCCTCAGATA
CCTCACTCAAGTCTCTTGATAGATCGGAAGTTTAATATTCTGATATTTGG
GTTCGTCAAAGGCAGGAGAAGGAAGGTTTTTGATCTTCACCGGCACAATA
TAGATCACTATTCCATCTAGCCGCGGTCCTCAATTTGGCGTTTTTCGACG
TATTGATGATGTAACCCTATGGAACCAAGCTATCACTTGATTGTACTTTT
AAATAAAAACCAGTCTTGCATTAGAGATTCATAATCAACTCCTATGCATT
TCTAATGTATCATAAATTCTTAAATGTTCAACTACGTATCCAATGTTCTT
GCAGTACATTAACTGTGACTTAATTTCTTTCTAAATTTCATGCTATCACT
AATTAATTTTGGTGTGCTTAACTTTTTTTATTCTCATTAATTAGCCTAGA
TTCCTCAATAATTTTGTTTTTGATTAGTTGCACATTTTGGTTTTTATGTG
GTTCTAGATTCAGGCTTGGTTTGAAATTTT
>CL32.Contig6_All
TTTTTTTTTTTTTTTTTTCCATCGTCAGCTAGTACATGTCCATTGCAAAT
GAGATTCTGAAAGGCAGGTTTGCCAAATAATGCAGTAGATAACTCCACAA
GAGCGTAGAAACTTATACTACAACTGCCTCCCAGTATACAGATTAGAAGA
GCAATGTCTCTTTTCTCATCAATCGCCTTGCTTACCACGGAAACTGTTTC
CAAATGTCTACCCTTTACATATGCACCTGCTTCCCAATAAATAGTATCTC
CCGACAGTTCCGTCACCATCAAGGTCAATGGCTTAGCACCAAATATATAC
AAACATGCACCAGACTAATTGGCCTGTACGGCCCTTTAACCTCTTGTGAT
CACCTCACATAGATATTTGCCGAGTTGTCGAGAAACTTCAAAAGATATGG
AACCACGTAATTTTCGTTTTATGGACTTTGGATAAGCCAACAGTTTGCAT
CCTTATTTTGCTGATCGATCTCAATGGCCCCAACACCTTCCTCTTCATGT
AGAGTGAGATTCATGTCGATGTAAAATTTCAAACCAAGCCTGAATATCAT
CAATACGTCGAAAAACGCCAAATTGAGGACCGCGGCTAGATGGAATAGTG
ATCTATATTGTGCCGGTGAAGATCAAAAACCTTCCTTCTCCTGCCTTTGA
CGAACCCAAATATCAGAATATTAAACTTCCGATCTATCAAGAGACTTGAG
TGAGGTATCTGAGGCTTAGCGAGGCTTCCGAGCTTGATGAAACCTTGTTT
AAAGTCTTCAATGTTAAAATTTATGTCAGCTTCTACTCCAATGAACATGA
TCACCGCTCTATCATACATTCAAGCAGCTGCATGTGATGTGTCGAATCAA
CCTATAGGGTACCCAAAAAACAAAACAAAAACCCATCAAAAAGACCAACA
TGGGAATTTTATTGCAATGATAAAACAGCTGGTCCTTTTGTCAATTCAAA
TTTGAATTCAAAGTGTCATATTTGAATTCATAGAAAAAGAGGTACTAAAA
CTTCAAAGTGGCATATTTCAATTCATAATTGGTGATATAGATATTACTCC
CTCACCTTATAAAACAGGAAAAACCATGAATGATGATAAGTCAATTGAGT
ATGGTAACACTTTAAAACACACCATTCAGACCATAAAGCTAAGCTATAAA
GAACCAATAACATTGAAGGCAAAGTTAATCAAATCTAAGAGAAACCCATA
TCATACCAAACTTACCAAGTTAAATATATATACATAAATAAATATCAATT
TCATTATATAAAAAGGTTCATACCTGTGGAGCTGAAAAAATTGAAAAACA
CAGTGTGTACTAAAACTGGGCCAATGTTGGCAGCATATTGAAAGCGGATA
AAAGTAGCCCTTCTAATTCCAAACATTTCAAGAAAACAAAATGAAAATGT
CAATTAGAAGAGCAGGATTACAAACATCCACCAAAGTGTCCAGCTTTATA
TTGAAAGAAGTTGATAATATATATTTTTTTTTTCAACCAACACATGTACT
TTGAGTAATAAATAAACTTTGTAACGTATTAATTCAAAAAAAATTGCTAC
TTAAAGGTTTAATAGCATATTGTGATAACAATCTGAAATATTAAAGAAGG
GACTATGCTATTATATTCCGTACTTCACACAGAGCAATTTCTTCTGATGA
GATCATGAAGCTTACCTGAAGCACTAACAAACTGAATATTACCAAAAACA
GCCCACACCCAAAGCCACACAGCAGTTACCACCACATTTGACCAGAAATA
ACAACGCCAAAAGAAAAAAGAATCAGAATTGCACCACCCAGAATTGCACC
AAAATTAAAACCAATAGCACCCAAAACTCAATCTTACTTCTATTAAAAAA
AAATAACACTCAATCTTACCCAGAGCTCAAATTCTGAAATTCTCCCAAGT
ATATAAACCATGCAACAACAGAAGACGAACCTAGATGAGAATAACCAGAT
GACATTCTCTCTTGCTCCTCTGTAGAAGTCGATAGAAATATGAAAACACC
AAAAGACTGCAGGAAGCGATCTCACTTCTCCTTCTGAAAACTATAGCTCT
CCAGAAAACCAAAGAGCCCAAGACAGAGAGAGAAGGCAAAGAGAAAGAGA
GGAGAAAAGGAGATGAGGTCGACGAAATTTGAGCAATTGCTCCGTGTGAA
GTGTGAATGAAAGAGAAGGAATAGAGGGGGCGATGACGACGACGAAAGGA
ATTTATATGTGTCACAACTCGCTAACACCTGTTTTGGCAAGGATGTGAAA
CAACAGAGTACTGAAGGGAAGATTTGCCAGCGCACTGTTCCGGAGGAAAT
GAAAAATAAGGCGGCGCCAGGCCTCATAGTATATGTTATTTATTCTATAT
TAGTATATATAAATCATTATTTTGTTCATGCAGTTAAAATTTGTACGATT
TTCCAGTGAAATAAGAAAGAAAAACCTACAAACTATATTCATCAGAATAG
TGCAAATCACTGGTTAAGAATTGTACCTTTAATACCTCTACCAAATTTTC
CAAAGAAAAGGATAAGAAATACTGTGACATTAGAGCTACATCGAAATATG
AAAAAAATAATTATGGATAGAACCAAAAGAAAAGGATAAGAAATACTGTG
ACATTAGAGCTGCTCAAAATATGGACGAATGAACAAACTGGTCATCAATG
GTGGGATATATTCTTTTACCAAGATCAAAGGCCAAAGCGGCTTGAACTCT
ATTTGAATCACATAACACAGTTATGGGAACAAATTAACCCTGGACATTTA
AGCAGTATTAGAATCTCGAAACAGAACCAAAAATAAAAAGCATACAAACA
TGCAGAGATCCATATACTATTCTATCTTTCGTTTATCGATGCTAGTCTCA
CTTTGCATGTTCTACTAGTCTCATTACAAATCATATTCAGATTATAGAAA
TAACCCAACAGAACAAAGTGGAGAATTGTAAAGTACTCACTAGAGCTAGC
AACAGTTATTGCTGGGATATCAATAACTAACCTGGAAAACTAGGAAGATC
TCTGTTGAATATTTATATGCTTTAACTGATTGGTCGATTAATAAAAAGAG
TGTACAGAAAAGACAAAAGAACATTTTCCAAATCAAAAGAAGTTAATGGG
TGATCAAATCAAAAGTTCGAAGTGCCAAAGATTTGGGATGGGATTAGAAC
TCTATGAAGTGGGTTTCATTAAAATTTCACTGAGACTAAATTAAGCTAAT
TACCAATAGCAAAGAAGAGGAAGGAAAAACAACAGAGAAAAATAAATTTT
GAATCCCGAACTCAGACCCAAGCTTCTTTTTAAAATGGAGACAGGAAGAT
GACCAAAACACAAACAAAAAATCATAATCAATTTCAATTTGAAATGCAGA
AGTCCAAAACCCACTATGTTTAAACGCACCAACCTTGCAATCAGTTTATC
ATTTACTATATCATTGAGCATGTCTTTTACAATTGATTCATTCTCCTAAT
GGTTCAAAAAATCATGTGAACGTCATATTTGTTCAAAACATGTAACCATA
GTCGAGCTCAATCTTCGATAGTGCTTGTCTTTGTATGTTTAACTGTTGTT
GTGCAGAAAGCTCATAATCAAAGCGATATATAATTTTTCTTCATCATAAT
TAGTAAAATGCACATGCAAAGATTAAATGTCTAGTATTTATTCAGCTAAG
TGTAGGCATTGTTTTTTCAAGAGAGAAAAAAAGAACAAAAATGAACTATA
GTTTTCTCCCAGCCTTGCCTTTAAATCTGCAGATTTGAAAAGTTTAATAG
AACTTATTTAACTTAAAAAGATAATTAGCCAGGTAAAAGCATTTAAAACC
ATAGGATAACAATGCCTACACTTATACCTTTAGAAGTGGAACCAAATTAA
ACTCCAAGAGATCTTAATCATTCAGTTGTACCTGAGTAAAAAGAAAAACC
CAGAAAAATGGAGAACAGCAAACAAAGGAATAGCAGTGGACAACTGAGAC
CAATAAACCTTTGCATGAAATATATAGAAGTTTTGAAAATCTTAATCCAG
TAAACGTGAATTGCTTCGAATAGCATTTGGGTACTCAGCTTTAGTGGATC
TCCTGCAAAAGATTCACCAAAAATCGTAACCTTCTACCTTTTTCAATAAC
AACTTCAAATCCTCCCCAGATTTGTTCTTCCTGTCTCTGCAATCAGCCGT
CTCCTTCAATTTGCACAATACATACTCCTCAACAATCGAGTGAAGCAGGA
GAGCTTGAGATATGGGGTTGAAATCTGGAAAGTGATAGATGTGGCTGAAT
CTCGATCAACAGATTCGGTGGAGAGAGAG
>CL32.Contig7_All
CCCATATCTCAAGCTCTCCTGCTTCACTCGATTGTTGAGGAGTATGTATT
GTGCAAATTGAAGGAGACGGCTGATTGCAGAGACAGGAAGAACAAATCTG
GTTGGACTTTCTTGGGTTGTGCTTTCTCTCTTGCTTTGTTTGGTGGCTGG
AAAGTGAGAGGAAATATATGATACTTGGTGCTGCTGGACGTTATCATCTT
CTAGGGATCGGTTTCTTATTCCTTAATGTAGTGAAAATTGTGCCAGAAAA
AAAGCCATTTCCATATAAAGGAAAACAATAGTGCTCTACTGTGGATTTGG
ATCGGACAATTGTACAAAGGAGTACACTATGCATGATAATGGAGGATTTG
AAGTTGTTATTGAAAAAGGTAGAAGGTTACGATTTTTGGTGAATCTTTTG
CAGGAGATCCACTAAAGCTGAGTACCCAAATGCTATTCGAAGCAATTCAC
GTTTACTGGATTAAGATTTTCAAAACTTCTATATATTTCATGCAAAGGTT
TATTGGTCTCAGTTGTCCACTGCTATTCCTTTGTTTGCTGTTCTCCATTT
TTCTGGGTTTTTCTTTTTACTCAGTGTTAGGAATTAGAAGGGCCACTTTT
ATCCGCTTTCAATATGCTGCCGACATTGGCCCAGTTTTAGTACACACCAA
GTATGTGTTTTTCAATTTTCTCAGCTCCACAGCTCAGCTTTATGGTCTGA
ATGGTGTGTTTTAAAGTGTTACCATACTCAATTGACTTATCATCATTCAT
GGTTTTTCCTGTTTTATAAGGTTGATTCGACACATCACATGCAGCTGCTT
GAATGTATGATAGAGCGGTGATCATGTTCATTGGAGTAGAAGCTGACATA
AATTTTAACATTGAAGACTTTAAACAAGTGAGTACTAACTTGAGTTCTTC
AATTGATGCCTCAAGAAAGCTGGTTTTTTTTTTTTTCAATTCCCTAGAGG
TAGCTCAAAATATAGAGTGACTTTGCATAAGTGTGGGAGATGGGAGGCTC
GGATGGGCCAATTTTTAGGCAAAAAGTAAGTAAACCTTATTCTTAATTAT
CACACTTTTTTTTTATTCGGTATGACTTGTTGTTGACCCTATTCGGTAGG
GTTTCATCAAGCTCGGAAGCCTCGCTAAGCCTCAGATACCTCACTCAAGT
CTCTTGATAGATCGGAAGTTTAATATTCTGATATTTGGGTTCGTCAAAGG
CAGGAGAAGGAAGGTTTTTGATCTTCACCGGCACAATATAGATCACTATT
CCATCTAGCCGCGGTCCTCAATTTGGCGTTTTTCGACGTATTGATGATGT
AACCCTATGGAACCAAGCTATCACTTGATTGTACTTTTAAATAAAAACCA
GTCTTGCATTAGAGATTCATAATCAACTCCTATGCATTTCTAATGTATCA
TAAATTCTTAAATGTTCAACTACGTATCCAATGTTCTTGCAGTACATTAA
CTGTGACTTAATTTCTTTCTAAATTTCATGCTATCACTAATTAATTTTGG
TGTGCTTAACTTTTTTTATTCTCATTAATTAGCCTAGATTCCTCAATAAT
TTTGTTTTTGATTAGTTGCACATTTTGGTTTTTATGTGGTTCTAGATTCA
GGCTTGGTTTGAAATTTTACATCGACATGAATCTCACTCTACATGAAGAG
GAAGGTGTTGGGGCCATTGAGATCGATCAGCAAAATAAGGATGCAAACTG
TTGGCTTATCCAAAGTCCATAAAACGAAAATTGTTCTACGCTCTTGTGGA
GTTATCTACTGCATTATTTGGCAAACCTGCCTTTCAGAATCTCATTTGCA
ATGGACATGTACTAGCTGACGATGGAAAAAAAAAAAAAAAAA
>CL32.Contig8_All
AATTTTCCTTTTATGGACTTTGGAAACAGTTTGCATCCTTATTTTGCTGA
TCGATCTCAATGGCCCCAACACCTTCCTCTTCATGTAGAGTGAGATTCAT
GTCGATGTAAAATTTCAAACCAAGCCTGAATATCATCAATACGTCGAAAA
ACGCCAAATTGAGGACCGCGGCTAGATGGAATAGTGATCTATATTGTGCC
GGTGAAGATCAAAAACCTTCCTTCTCCTGCCTTTGACGAACCCAAATATC
AGAATATTAAACTTCCGATCTATCAAGAGACTTGAGTGAGGTATCTGAGG
CTTAGCGAGGCTTCCGAGCTTGATGAAACCTTGTTTAAAGTCTTCAATGT
TAAAATTTATGTCAGCTTCTACTCCAATGAACATGATCACCGCTCTATCA
TACATTCAAGCAGCTGCATGTGATGTGTCGAATCAACCTTATAAAACAGG
AAAAACCATGAATGATGATAAGTCAATTGAGTATGGTAACACTTTAAAAC
ACACCATTCAGACCATAAAGCTGAGCTGTGGAGCTGAGAAAATTGAAAAA
CACATACTTGGTGTGTACTAAAACTGGGCCAATGTCGGCAGCATATTGAA
AGCGGATAAAAGTGGCCCTTCTAATTCCTAACACTTTAGAAGTGGAACCA
AATTAAACTCCAAGAGATCTTAATCATTCAGTTGTACCTGAGTAAAAAGA
AAAACCCAGAAAAATGGAGAACAGCAAACAAAGGAATAGCAGTGGACAAC
TGAGACCAATAAACCTTTGCATGAAATATATAGAAGTTTTGAAAATCTTA
ATCCAGTAAACGTGAATTGCTTCGAATAGCATTTGGGTACTCAGCTTTAG
TGGATCTCCCAGATTTGTTCTTCCTGTCTCTGCAATCAGCCGTCTCCTTC
AATTTGCACAATACATACTCCTCAACTTTGCTGCGGGTTTTGGATCTTTA
GACCAATAATGCTACATGAGTTCTTTAGCAGTTTCCTCAGTTGTAAACTC
TTGGTTTCTGGATGCAGTGACAGTGGAATTCTTACTGGACTTTTACTTGG
CATTGGTTTGCAAAGCCGGCTGCTGCATTAGGCGATGTTCATTTTCTTTG
CTAATGAAACATGCCCAGGAGTTGAACATGAAGGAAAGATATCCTAGAGA
AGTTGTTGGATATTAGTGATGATGCGGCCTCCATAATCTAAATGAAAGTT
CAATATCCAGAGCTTTCATTTTGGATATATATTTTGCTCTCGTTTAAGGC
TTTAACAGCTGCTTGCTTACTGAGTGGACTTTCTTTTTGTTTATTCCTGT
AAAGAGCTTGCTGCATATCATGACCCGGGCTGATTAGGCGACTGACTGGC
TTTTTCTCATTTGCTTAAAGCATGTGGAGCAAGCTGGGTAGAATATCTTT
CTTCTAGCACATTGTAGCTCTACAAAATATCAGTTGGTTCTTTTCGGAGT
TGATATGCAAAGAATACTATCAGCTTGACTGCAAAACTTGATCAGAAGGA
TCAAAATGTTTCATCCTGCAAAAAGGAAGAATATTGATAATGTCTAAAAC
AAAGCAGATGAAAATTAAAGCGTGCCTCAAACAAAATCATATTGACGTTT
TTGCCGTTATCATATACACAATATCCATGCTCCTCCTCCTCACATCAAAA
ACCCAATATCACAACCCTAAACTCCGTTAAAGGGAGGCTGCATATTTTTC
TATTGTTACAGCATTCATGAGGCATCCTCATAATTAGACGCTGGAAAACT
TGTGCCTATGTTTCCAGTACTAAAGTGCTGCTGAATAAGACGCTGCTGCT
GCAAATTCTTGGTCATCAGAAGCGCCCTGTAAACACTCCCAACTCCTCAA
TTCCCTAAATTTGCTGTAATTGAAAGTTGTTTGTTGTTGTAAGCTCCTTC
AAGGTAAAGAGCATCCATGTCGGCTGCTTTTTTTCTTGTTTTTACGACTG
GTATTTGTAGTATTTCCTCCTCCATTCTGTATGGCATTAGCAGTTCTTGG
AGCACACAGTGTACCACATGTAGTACATGAGACTGATATTTGCCCTCTTC
TTTGACACACTGATAGTGCTCAGAGATGCAAAATGTCTGATCTTCTACCA
TGGCACCTTCTATACCCTTTATTTCTTCTCCAGTGCCTTCATGATAATAT
GCGGCAGAAACTGTGATATCCCATGAACCTTCACAATTTCATGGAGGACA
ACCCAGACCCCCTCCTCTCTCGCTGTCTAAATCCAACAAACAATCACGGT
CTGACCCGATTACTTCACTGAGAACTCCTTTCGCAAAGATCTCTGCAGTG
GTATGGGTGGTTTTTGTAACTGAAGATTCTGCTGGCCTTTTCTGCAAGCA
GGAGTGATGAAGATCAAAATTCTACCACTACCCAAATTTTGCGATCTCTG
GAAGCTGCATGAAATGGCGCGAGATAACACTGTTTCATCAGAGATCGCAA
AATCTGATGCAGCGACGCGAAACCAAAACGAAAGAAAGGATTGGAAGGGG
CGATGTTTTATGAGACAGTGAGCAG
>CL32.Contig9_All
GGCATTTTGATTTACTTTGTACCGCTATTCCCCGTTCCAAGGAACTCGGT
TGGTGTAAGGGGTTAGCTTATTTTAAGAAGGCCTTGGTGGCGGTAGTTCG
ACTTTATAAAATCCAAAAGGCGTTGGACTCCGAAAAAGACCGAAAAGAAT
AGCCTCTCATCTATTTTAGTTATTTCTTTGTTCCAGGACAGGTGAGAAAA
AACGGAGCAGATCCAATACCAAAAGACTTCTTTCCTTAATACTCCTTTCT
ATTTGCTTATACAAAAAAGTCTTTCCCACGTAGTTCGTCGGTCAAACCAA
CGATTCTCTTCTCAAAGTAATAGAGAGATTCTTTTTCTTATATTGTTATG
TTTTGGAATTAGGGGAAGCAAAGCTTCAACAAGTAGAAGCTTTCTTTTTC
TCCTGTCGTGATCTCCAAATTGATTTCTCAGTCGTTGCTTCTGCGTTTGG
TGATTCGCTCACCGCCAATCAGGTTTCCCTGCCGATGGGGCTCAATAGGT
ATCCTCAGTTCTATTGTATCTCCGTCGCTGATCTTCGCCATCCCGTTTGT
ATGTAAGACAGTGCAGAATTATCGGTGTCTATATCAAAGCAAGACCAAAG
CTTCTGCCAGTATCGTCCTGCCATTTTCATGAGCATACATGTATGCATAT
ATTCCAACATTCAGGCGGTTCAGGTACTCAATGGAGTGATAAGGTTCCTA
ACTCTAGCCAAGCTAGCTTCTTTGACTATTTTTGTCTAACACAGGTTTTT
CGTGCCAGTATCCCTTCACCTGTGCCTCACTGACTAAAGGTATTGCCTCT
CAATTACAATGTTGATGTCTGGGTTTTTATACACTTGGTGTTAGGCTACA
AATTGTGTGATAGTTCATTGGATAGTTTGTTTCCTTCTCATTTACTAACT
CGGCAGATGGGGTGATTGCAATTTGAGTTTGTTTAGGTCTCTAGGTTTGT
TTGTGTTGTTTGTGTTTTGTTCATTGCATTGTTCCTGTCATGATTTGGGG
TCAGTTTGGTTTTATTGTTTACTGATTGTGGTCATTGGGTTAATTGTAAT
GATAAAGAGCACTAATAAATAAGGACGGTTCTCCTTCGGAAGTCGGTTTT
CTCTGTTGTTGGGTTTTCTGGATATTTAGGTGTTGGTTGGTGCACTGGCT
TCTTTATTTATGACAGTCTAGATATGTCCAATTTCGCTTGCTTTTAAATA
GCTACTCCAGAGATGTGTTTTTTAGGAACTGTATGATTGAACTCGGGCAG
ATGGGTTCCTGATTCCAATCTTGGTTCTTTTATCACATCCAGGTTTCCTG
AGTAGCTGGCCTTCACTTTCATTTTGTGCTGTCAATGTATAATTAGGGTT
TGGGGTAATTGGTCCGGATTGAATTTGGCTTCCCACCTACTCAGTCACAC
CTTTGGTTCATGTTTGTAATTCTATGTTTTCAAGATTTTTCTTCTGATTG
TATTATTGGCTTCATATTTAACACATGATTGATTAGTTGTTGTGTGTGTG
TGTTAGATCAAGATTCTGAGAATAATCGGTTAGGATATTTTCAACCAAAT
CATAAAACGAAACTCAAAACTTGGTTAATTCCGTTGTTGTGATTGTTTAA
GATCCCTTTGTACTTTGAAAGCGAATTTTGTTTACAGGAATTCATGAAAA
ACCTATAGCTGTACTGATGCATTTGATAATTTTGCCAACAGTAATTGCTT
GGTCAGGGTATATGGTTTTTCCTCTGTTCAGTTTTGGTTGCAATATTGCT
GACCATTTGTTGTAAATTCCCCAATGTTATCTGGCCGTTCACTATTGGTG
TGTATAAGTATTAGACCATTTCAATATTAGTGTCTGTCCATAAGTAAGTT
TTAGGAAATTCTCATGCTTCTCTTTTTTTTTATGTGGTTCTGATTTCTTT
TTTCCTAGGTATATCAGTATCAGAGTGGGGTATGTTGTTGCTGAGGGTGA
CCATTTTAGGATCAGGGTGTTGCTGAGGGTGTCATTTTGATAATCATTGA
GATATGTAAATATATGAGATTTGTGTGATTATCTGAATTATTAATGTGTG
TGATCATCTCTGTCCCTGGATAACTATTTGGGGCAACATGGTAGCTTCCA
TGTTGTGAGAAACTGCAACTGATAGTGAGTTACTTCTCCTCAGGTTCTTT
GTTTTCATAAATGTGTGGTTTTCTTGCTTGGTTAAGGTTACTTGATTTTT
GAACTGTTTTTCAGGGTAGACGAACAAATGATGCCTTAACTTTACAGGTA
CAACTTTACAGGTTTATGTTTGTGTAAACAAGGAAAAAGCAAGAAGAAGA
CGTTCGTAATACACTTAGCAGCACTATTCCTTAAAATTATCCCTTTTCAA
TATATTTGCTTTACTGCGTTTGCCCATTTGTGTTCATGATTACCTATATA
TCCTGATTCAGGGAAACCTGAGATTTCAGTTGCAGAAGTGTTCATTCGTT
TCAGTGTGACCAGAGGCATACTTTTACCTTATAACTTATAATAACAAAGC
AATTGGATGGTTTCATCTACTGCCGGTGTGACGAGAGGCATACCTATACC
CTAAATTATAAGATGGTTTCATCTTTATGTATCCAGTTTCATAGAGTTCT
TAACAGAAGATGGTTCTTCATGTATCCTATTCAATAGCAAAGGCTCCCGT
TAGTGGTTTATAGATTATTAGATGTTATCACGTTGTTCAATTTCAACTGT
TTTATTCCATTTGCATTTCCACTTCTACGTATAATTTTTTACAGTTTCCA
CTGTTTCGAATGTTGCCTTGATTATTCTTGCTCTCCGCAATGAACCCATA
TATATTGTCCTTCCAGCTGGTAAGAAAAAAATTTAATGAATGAAACTGTC
GTACTCCATTAACACAGACAACGTTCCAAAAAACTGCGGCAAGCTGCGGG
CATCATCCTTGTGATAAACTGATTGCAAGGTTGGTGCGTTTAAACATAGT
GGGTTTTGAACTTGTGCATTTCAATTTGAAATTGATTATGATTTTTTGTT
TGTGTTTTGGTCATCTTCCTGTCTCCATTTTAAAAAGAAGCTTGGGTCTG
AGTTCGGGATTCAAAATTTATTTTTCTCTGTTGTTTTTCCTTCCTCTTCT
TTGCTATTGGTAATTAGGTTAATTTAGTCTCAATGAAATTTTAATGAAAC
CCACTTCATAGAGTTCTAATCCCATCCCAAATCTTTGGCACTTCGAACTT
TTGATTTGATCACCCGTTAACCTCTTTTGATTTGGAAAATGTTCTTTTGT
CTTTTCTGTACACTCTTTTTGTTAATCCCAATAAGTTAAAGCATATAAAC
ATTCAACACAAATGTTATCTGCAGCAAGGCGCGGGCATCTTCCTAGTTTT
CTAGGTTAGTTATTGATATCCCAACAACAACTGCTGTTGAGTACTATACA
ATTCTCCACTTTGTCTGTTGGGTTATTTCTATAATCTGAATATGATTTGT
AATGAGACTAGTAGAACATGCAAAGTGAGACTAGCATCGATAAACGAAAG
ATAGAATAGTATATGGATCTCTGCATGTTTGTATGCTTTTTATTTTTGGT
TCTGTTTCGAGTTTCTAATACTGCTTAAATGTGCAGGGTTAATTTGTTCC
CATAACTGTGTTATGTGATTCAAATAGAGTTCAAGCCGCTTTGGCCTTTG
ATCTTGGTAAAAGAATATATCCCACCATTGATGACCAGTTTGTTCTATTC
GTCCATATTTTGAGCAGCTCTAACTTCACAGTATTTCTTATCCTTTTCTT
TTGGTTCTATCCATAATTATTTTTTTCATATTTCGATGTAGCTCTAATGT
CACAGTATTTCTTATCCTTTTCTTTTGGTTCTATCCATAATTATTTTTTT
CATATTTCGATGTAGCTCTAATGTCACAGTATTTCTTATCCTTTTCTTTG
GAAAATTTGGTAGAGGTATTAAAGGTACAATTCTTAACCAGTGATTTGCA
CTATTCTGATGAATATAGTTTGTAGGTTTTTCTTTCTTATTTCACTGGAA
AATCGTACAAATTTTAACTGCATGAACAAAATAATGATTTATATATACTA
ATATAGAATAAATAACATATACTGTGCGGCCTGGTGCCGCCTTATTGTTC
ATTTCCTCCGGAACAGTGCGCGGGCAAATCTGCCCTTCAGTACTCTGCTG
TTTCACATCCTTGCCAGAACAGGTGTTAGCGAGTTGTGACACATATAAAT
TCCTTTCGTCGTCGTCATCGCCCCCTCTATTCCTTCTCTTTCATTCACAC
TTCACACGGAGCAATTGCTCAAATTTCGTCGACCTCATCTCCTTTTCTCC
TCTCTTTCTCTTTGCCTTCTCTCTCTGTCTTGGGCTCTTTGGTTTTCTGG
AGAGCTATAGTTTTTGGAAGGAGAAGTGAGATCGCTTCCTGCAGTCTTTT
GGTGTTTTCATATTTCTATCAACTTCTACAGAGGAGCAAGAGAGAATGTC
ATCTGGGTATTCTCATCTAGGTTCGTCTTCTGTTGTTGCATGGTTTATAT
ATTTGGGAGAATTTCAGAATTTGAGCTCTGGGTAAGATTGAGTGTTATTT
TTTTTTAATAGAAGTAAGATTGAGTTTTGGGTGCTATTGGTTTTAATTTT
GGTGCAATTCTGGGTGGTGCAATTCTGATTCTTTTTTCTTTTGGCGTTGT
TATTTCTGGTCAAATGTGGTGGTAACTGCTGTGTGGCTTTGGGTGTGGGC
TGTTTTTGGTAATATTCAGTTTGTTAGTGCTTCAGTGTTAGGAATTAGAA
GGGCCACTTTTATCCGCTTTCAATATGCTGCCGACATTGGCCCAGTTTTA
GTACACACCAAGTATGTGTTTTTCAATTTTCTCAGCTCCACAGCTTTATG
GTCTGAATGGTGTGTTTTAAAGTGTTACCATACTCAATTGACTTATCATC
ATTCATGGTTTTTCCTGTTTTATAAGGTTGATTCGACACATCACATGCAG
CTGCTTGAATGTATGATAGAGCGGTGATCATGTTCATTGGAGTAGAAGCT
GACATAAATTTTAACATTGAAGACTTTAAACAAGGTTTCATCAAGCTCGG
AAGCCTCGCTAAGCCTCAGATACCTCACTCAAGTCTCTTGATAGATCGGA
AGTTTAATATTCTGATATTTGGGTTCGTCAAAGGCAGGAGAAGGAAGGTT
TTTGATCTTCACCGGCACAATATAGATCACTATTCCATCTAGCCGCGGTC
CTCAATTTGGCGTTTTTCGACGTATTGATGATATTCAGGCTTGGTTTGAA
ATTTTACATCGACATGAATCTCACTCTACATGAAGAGGAAGGTGTTGGGG
CCATTGAGATCGATCAGCAAAATAAGGATGCAAACTGTTTCCAAAGTCCA
TAAAAGGAAAATT
>CL32.Contig10_All
TGTGTGTGTGTGTGTTATAACGTAATTGAAGCTGGGGATTTGGATTTGGA
GCTGGGAAAGAAGAAGATGGATATGGATATCTTAGAAGTAATCGATTTTC
CAGAAGGACTTCTCTAAACACTCATGTGCTCTTAGGTCTCAGCAAAGATC
AAATTGAAGATGGAATAAGCAAAGGAAGATACCAAATTGTTAATGTATCC
AGAGAAAAGCTCAATAAAGGGTTTAGAAAAGAACAGAAGAAAAAAAAATT
CTGATCCTTCAAAAAGTTTCACAATTGCAAAGGACAAGAAAGAAGGAAGG
TGAGAGAGATGGAGATCTTGGAGAAGGATCTCGAGACCCTGAAGGAGCAG
ATTGATAAGTTGAATTTACAGATTTTTCAGTGCCAGCCAACAGCATCCAG
ATCAACACTGACAGAAAACTATAAAATGAGCAATTTAACAAAAGAGGAAT
GTGTGGATGTACTTCCCCGACAAAGTGACGGGTTCCCTATAGGTAGCTCA
AAATATAATGACTTTGCATAAGTGTGGGAGATGGGAGGATGGACCAATTT
TTAGGCAAAAAGTAAGTAAACCTTATTCTTAATTATCACAACTTTTTTTT
TATTCAGTATGATTTGTTGTTGACCCTATTCGGTAGGGTTTCATCAAGCT
CGGAAGCCTCGCTAAGCCTCAGATGCCTCACTCAAGTCTCTTGATCATCT
GAAAGATTGAATTCAAGCTTGGTTTGGAATTTTAGATCGACATGAATCTC
ACTCTGCATGAAGTGGAAGATGTTGGAGCAATTGAGATCGATCAGCAAAA
TAAGGATGCAAACTGTTTCCAAAGTCCATAAAAGGAAAATTGTGGGTATC
GGCCCTTCTTATCTGTTAGCGATTTCAATTTTTTTTTGGGAAGTGTAATC
CACACACCCACTTTCTATTTTTATCAACTTAAATTTTGTCCTGAGTGATT
TAAATTGTCTTCATATGAAAATGATTACTGAAAATGGAAAGTGGGTGTGT
AGGTTATAATTTAGGGTGTGTGGATTTCACATCCCTTTTTTGTGCTTTCG
TTGATTTGTTTTATTAATTTTTACTGTTAGTGATTTATAAGTGGTTATTG
AATTGCAAACCTTGAATTTTGATTGGTGTTATTCATTGATCGTGTGTTTT
TGGAATCTCAGTTGTGGAATTACCCGTTATAATCCTGTATGACCCATTGT
TCAGTTACATTTATTATCTTTGAAACTTTAATTTTTACGAGAATTTGTAT
TTAGTAAGAACCTTAGATCAAGGGTAGCTTCATATTTGTGGGAAAAGGGG
ATTTCAACATATAAAAAAAAAAAAAAAATCTCTTACCTTCTAATGCAGAA
CAGTAGTGCAGAACATATGAATTCCTAATGCATATGCATCTACTAATATA
AAGGCTGCTATGAGTGAAGCAATGTTTTGTTTTTAACGAGTCTGTGTTTC
CTTTTATGAGAAATTACTGGTCACTCCATTAACTTTCATGCGCTCGACAG
TTTACTCCATTAAATTTCAATTTCAATCGATTACTCCATTAACTATCCAA
TGTCACACAATTAGGTCCATCCATTAAGTGGCCGTCCAAATCAGTGGTTA
AGTTGCTGACTGGACATATTTTTCAACTGAAAATTCCATTTAACACCCCA
CCTCTCTCTCTCTCTCTCTCTCTCTCTCTCTCTCTCTCTCTCTCTCTCTC
TCTCTCTCTCTCTCTCTCTC
>CL32.Contig11_All
GTTGTTGTCATCTCTAATTTAGTCAGATTTCAGCAAGAGCTATAGTTGTT
TTCCTTCAGGAGTCAACTTGATTGCAAATTACGAAACACAATTCATTTTC
TAGCCCCAAATATGTGGAACATGGAAATTATGCAAGTGGTTAACGTACAA
CTGCAATTGTGATGTTCAATTGCAATTTAGAACATATGTTTTATTGCTAC
GGCCCAAACTCTTTTAGACCTTGTATAATGGTTAAGCAAGCTTACGTCTT
TTAGTTTACCGCACATTTAGATTTCTTGGTGACTTTATTATGTTGTGCGT
GTATATAAAGTTCTCTATTGCTCTGTTCTGCTGTCTAGGACCTCAATGAT
CGATTCCAGTATATAGCTTGCTGATTTGATTTTCATTTTTTAGCAATTTA
TCAGGTAAAATTACAGTTTACATGCAATATGCTCAAATAAAGAAAACCGT
ATTTCTTTCTTTCTGAGTTTCAATCTGATTTTCGTTTCTTTCTTTCTTCT
GTTTGCTATCGAGTGCCACCCGAATACTAAATTGGGGAGATAACTGGACC
TGGCTGGAAACTAAAGATGGTGAATGTAATTACTAGTTCAATTGGTTTGA
TCTCTTTTCCTGTTTTTCACCATCCTCTTACCATCCTCTTATTAAAGTGT
AATGCTTTTTCTGTTGTTCTTGTCCGGTCGATTGGCATAGCAGTCTGGGT
AATTTGACTCCAATTGCAGGAACAATCAGAGTATTTTGGCCCAAAGGTTC
TTATTTGACTGTGACTTAATTTCTTTCTAAATTCCAGGCTATCACTAATT
AAATTATGGTTTGCCTAACTTTTTGTTATTCTCATTAAATAGCCTAGATT
CCTCTATCATTTTGGTTTTGACTAGTTGCACATTTTGGTTTTAGATTGAG
GCTTGGTTTGGGATTTTATATCGACATGAGTCTATACATGAAGAGGAAGG
TGTTGGGGCCATTGAGATCAATGAGCAAAATAAGAATGCGAACTATTAAA
GTGAAAGATAGAATAGTATTTGGGTTTGTGCATGTTTTGTATGGTTTTTA
TTTTTGGATCTGTTTCGAGATTCTAATGTTGCTCTTTGTCCAGGGTTTAA
TTTGTTCTCATAACTATGTTATGTGATTCAAATAGAGTTCAAGCCGCTTT
GACCTTTAATCTTGTTAAAAAAAAAAAAAATATCCCACCATTGAAGACCA
TTTGGTTCTTATTTGTCCATATTTTGAGCAGTTCTAATGTCTCGGTATTT
CTTATCCTTTTCTTTTGGTTCTATCCATAATTATTTTTTTCATATTTCGA
TGTAGCTCTAATGTCACAGTATTTCTTATCCTTTTCTTTGGAAAATTTGG
TAGAGGTATTAAAGGTACAATTCTTAACCAGTGATTTGCACTATTCTGAT
GAATATAGTTTGTAGGTTTTTCTTTCTTATTTCACTGGAAAATCGTACAA
ATTTTAACTGCATGAACAAAATAATGATTTATATATACTAATATAGAATA
AATAACATATACTATGAGGCCTGGCGCCGCCTTATTTTTCATTTCCTCCG
GAACAGTGCGCTGGCAAATCTTCCCTTCAGTACTCTGTTGTTTCACATCC
TTGCCAAAACAGGTGTTAGCGAGTTGTGACACATATAAATTCCTTTCGTC
GTCGTCATCGCCCCCTCTATTCCTTCTCTTTCATTCACACTTCACACGGA
GCAATTGCTCAAATTTCGTCGACCTCATCTCCTTTTCTCCTCTCTTTCTC
TTTGCCTTCTCTCTCTGTCTTGGGCTCTTTGGTTTTCTGGAGAGCTATAG
TTTTCAGAAGGAGAAGTGAGATCGCTTCCTGCAGTCTTTTGGTGTTTTCA
TATTTCTATCAACTTCTACAGAGGAGCAAGAGAGAATGTCATCTGGGTAT
TCTCATCTAGGTTCGTCTTCTGTTGTTGCATGGTTTATATATTTGGGAGA
ATTTCAGAATTTGAGCTCTGGGTAAGATTGAGTTTTGGGTGCTATTGGTT
TGAATTTTGGTGCAATTCTAGGTGGTGCAATTCTGATTCTTTTTTCTTTT
GGCGTTGTTATTTTTGGTCAAATGTGGCGGTAACTACGGTGTGGCTTTGG
GTGTGGGCTGTTTTTGGTAATATTCGGTTTGTTAGTGCTTCAGGTAAGCT
TCATGATCTCATCAGAAGAAATTGGTCTGTGTGAAGTATGGAATATAATA
GCATAGTCCCTTCTTTAATATTTCAGATTGTTATCACAATATGCTATTAA
ACCTTTAAGTAGCAATTTTTTTTGAATTAATACGTTACAAAGTTTATTTA
TTACTCAAAGTACATGTGTTGGTTGAAAAAAAAAATATATATTATCAACT
TCTTTCAATATAAAGCTGGAGACTTTGGTGGATGTTTGTAATCCTGCTCT
TCTAATTGACATTTTCATTTTGTTTTCTTGAAATGTTTGGAATTAGAAGG
GCTACTTTTATCCGCTTTCAATATGCTGCCGACATTGGCCCAGTTTTAGT
ACACACTGTGTTTTTCAATTTTTTCAGCTCCACAGGTATGAACCTTTTTA
TATAATGAAATTGATATTTATTTATGTATATATATTTAACTTGGTAAGTT
TGGTATGATATGGGTTTCTCTTAGATTTGATTAACTTTGCCTTCAATGTT
ATTGGTTCTTTATAGCTTAGCTTTATGGTCTGAATGGTGTGTTTTAAAGT
GTTACCATACTCAATTGACTTATCATCATTCATGGTTTTTCCTGTTTTAT
AAGGTGAGGGAGTAATATCTATATCACCAATTATGAATTGAAATATGCCA
CTTTGAAGTTTTAGTACCTCTTTTTCTATGAATTCAAATATGACACTTTG
AATTCAAATTTGAATTGACAAAAGGACCAGCTGTTTTATCATTGCAATAA
AATTCCCATGTTGGTCTTTTTGATGGGTTTTTGTTTTGTTTTTTGGGTAC
CCTATAGGTTGATTCGACACATCACATGCAGCTGCTTGGTGAGTATTATT
TGCTTGCCATATGCAAATCTTACTTTTTCTGGGGAAACAAACAAAAAATT
TCTCCAAGCAAATGAGCAATTTAACAAAGGAGGAATGTGTGGATGTACTT
CGCCGACAAAATGACGGGTTCCCTAGAGGTAGCTCAAAATATAGAGTGAC
TTTGCATAAGTGTGGGAGATGGGAGGCTCGGATGGTCTAATTTTTAGGCA
AAAAGGTTTCATCAAGCTCGGAAGCCTCGCTAAGCCTCAGATACCTCACT
CAAGTCTCTTGATCATCTGAAAGATAGGGCGAGTTGTGCTGCTTCCGGGA
ATGCTTCATTTTTTTTCTTTTTTGTGTTCTGTGACTGAATAATGGAGACT
GATTTGGGGTTTCGGTAATGCAGAAGTTTAATATTCTTATATTTGGGTTC
GTCAAAGGCAGGAGAAGGAAGGTGATGGGAAGCTAACTAATCATACCTTA
TTCATATAGTAGGGCAGGAGAAGGAAGGTGATGGGAAGCTAACTAATCAT
ACCTTATTCATATAGTAGGGCAGGAGAAGGAAGGTGATGGGAAGCTAAGG
GGCCACTGAGATCGATTAGCAAAATAAGGATGTGAACTGTTGGCTTATCC
AAAGTCCATAAAACGAAAATTGTGAGTATTGGTCCTTATCTGTTAGCGAT
TTCAATTTTTTGTGGGGAAGTGAAATCCACACAACCCAAATTGTAATCCA
CACCCCCACTTTCTATTTTTAGTAACTTAAATTTTGTCCTTAGGTGTGTG
GATTATAATTTGGGGTGTGTGGATTTCACATCCTTTTTTATGCTTTCGTT
GATTTGTTTTATTAATTTTTACTGTTAGTGATTTATAGGTGGTTATTGAA
TTGCAAACCTTGAATTTTGATTGGTGTTATTCATTGATCGTGTGTTTTTG
GAATCTCAGTTGTGGAATTACCAGTTATAATCATGTATGACCCCGTTGTT
CAGTTACATTTATTATCTTTGAAACTTTAATTTTTATGAGAATCTGTATT
TAGCAGAACCTTAGATCAAGGGTAGCTTCATATTTATGGGAAAAGGGGAT
TTCGACAAAAAAAAAAATCTCTTGCATTCTACTGCAGAACATATGAATTC
CTAATGTATATGCATTTACTAATACAAAGGCTGCTATGGGTGAAGCAATG
TTTTGTTTTTAACGGATATGTATGTTTCCTTAATAGTTTTTGTGTGCAAT
GAAACAAGGCTATATAACTGGTGCCGGGAATTTTTTGTACCTAACTAGGA
AGTTAGTTTAGAGTCATGGTGGGGC
>CL32.Contig12_All
TTCCATTTTCAGTAATCATTTTCATATGAAGACAATTTAAATCACTCAGG
ACAAAATTTAAGTTGATAAAAATAGAAAGTGGGTGTGTGGATTACACTTC
CCAAAAAAAAATTGAAATCGCTAACAGATAAGAAGGGCCGATACCCACAA
TTTTCCTTTTATGGACTTTGGAAACAGTTTGCATCCTTATTTTGCTGATC
GATCTCAATTGCTCCAACATCTTCCACTTCATGCAGAGTGAGATTCATGT
CGATCTAAAATTCCAAACCAAGCTTGAATTCAATCTTTCAGATGATCAAG
AGACTTGAGTGAGGTATCCGAGGCTAAGAGAGGCTTCCGAGCTTGATGAA
ACCCTACCGAATAGGGTCAACAATAAATCATACCGAATAAAAAAAAAGTG
TGATAATTAAGAACAAGGTTTACTTTCTTTTTGCCAAAAAATTGGCCCCT
CCGAGCCTCCCATCTCCCACACCCATGCAAAGTCACTATATTTTGAGCTA
CCTCTAGGGAACCCATCACTTTGTTGGTGAAGTACATCCACACATTCCTG
CTTTGTTAAATTGCTCATGTTACAAAAGAATATTATCGATCTTCCCCATA
TCCTCCAAATCCCAAAAACAAAAATATGAATAGCTGCTTCTATTGTTTAA
AGTCTTCAATGTTAAAATTTATGTCAGCCTCTACTCCCCTAAACTTGATC
GCCGCTTAATCATACATCAAATAGTTTAGCTTTATGTTTGTTGAACTGAA
AGCCAAATACTTTCGAGGATGGAGACACTTTTTCTTGTAATTTCTTCTCC
AAATAATGAATGACCTGCTTCTTTTCATGCAGACGTTCCTACGAACCTCA
GTTTCCTCAGATGTTGAAGAAAAAAATAGCAACACCAGAACCACAACTTT
ATTAATTAGCAGGCACAATTAACAGAGAGAGAACAGCCAAAACCAAGAAC
GAAATGATCCTAGATCGAAATCGATGCAAGATTACTGCATTGCTAACGCT
AAAGGAGACTATGAATAGACTATGTCGATCCGAGCAGCTTCTCCACCATT
TGCCAAATTGGGATTGGAGATGTATTTGATTTCTGATATCTGCTAAACAA
TTTGGCTCCAAATAACAAAGGTTTCCCAGTTACCACGAATCTAGCACGCA
GTTTTGAATCCACCATATTTAGGACTTTTAACTCCCTATACCCACTTCCT
CTTCTGACACCTTAAAAAAAACCCCCTCTGCAACTGTAGCTTTCAACTTT
CAGGATGAGGAAGAAAGGAGAATGAGGGCTCTAGAAATTTCAGGATTGAT
CTCCCTCCCTCATCCGCTTTTTCTCTCTGTGGAAAACGCTAGAAACTCGA
ACAGGTGGCAAGATCCCAGCGAGGCTCAACACCAGGCCCATCAAAGCCCA
AGCCCAACTGACACATTTGGCTAACTACAATTGTAACAACAGCAAGCCGA
TATGTTTCTTTAACATACATCGTGAACCTCAACTATTCCTGACACACAGC
CCTCAGCCTCTTTTAGCTGAGAAGGTGCCTCTACACTCATTTCTGTCATT
GGCTTAATGAATAAGCTTCTTGAATGCAGAAGTAGCACATAACTATGAAC
CTCAGCTAGTTCAAAACTTAAAGAAATCTACAGAAACAGCAGAACCAAGT
TCTTTGTTTTCAAGCAGGAAAGTAAGTTCAATCTCAGCATGCTCTTTTTC
CTTGTACACTCTAGTGACCTTCTAACTGATTTCTTGAAAAGCTCATGGGT
CTTGAATTGTAAACCTGATCAACAAACCTTGACCACAATCTACAAAACCA
GGAAAATATCCAGCATCAAACACAGAATCCAATCAAACCATTCAAATACT
TGATACGATACTTGCAGGGATCCATTCAAATCATTTCCATGGCTCTGGTT
TTAATGCATCCAACCCTTTTCATCATTATCTTTGTTTTTGCATGACGGAA
ATATGCTTCAGCACCACAGCATCACTCAGTTCTGCCTTAGAAACTGAAAC
AAATTTCAGAATCCTTAGACAGCAGAAGAATTTCATAATTGATATCGATC
CGATAAAATCCAGAAAGACATTTCCCCACCCTGCAAATGGCTCAGATACC
TTAGTATAAAGGGGTTAAATATTCAACCTATGGAAAAATTCAGGTATAAA
GTCTAAAAGGATAACAGAAAAATTAGTTTTTTCTTATTTACCTTTCCTTT
TTCCTCACATGCCACCGAAAGATACATATTTTTAAGACATAAAGAATCAA
AAGTTAAATCCAATATGATGCACAATAAAGTTAAATCCAATATGATGCAC
AATATCAGCAAAGAAAAGATAACCTATCATATGCTGTACCTTCAAAATGG
TCAAGGTATATCTTCTGGCATGATTAAGTCTGCGTTTTTTCTCGGTACTC
TGGAAAATGGTGGAAAGGAGAAACTGAGGGGCACTGGACTGGAAGACAAA
CCACAGAACAACCCGCTACCACTGGAGTAAAAAACGAAATTTGCCGGGAT
CAAACATAGAAATTTTTTTCCTGGTTGTTTCAGTCCTGAGAGGAAGAGTA
CCTGGAAAATGGTGGAAAGGAGAAACTGAGGGGCACTGGACTGGAAAACG
AACCGATCACAACCCGCTACCACGATTAAAAAAAATCACCAAAAGACTGC
AGCAAATGATCTCTATCCTCATTTGCTTCGGCTTCTCTCTTTTCCTTTTT
GGCTTGGGCTCTTTGATTTTAGAAAATGGTAGGCAAAATTATTGTTGGTT
GCCTGCAAAAGAACAAGAGCACGGCCATTTACTCCTGCTTTGACTTTAGC
TTACTCTTGCTTCCTTCACCCTTCTTGAATGAGCACTTCCAAATTTCTTG
CTGGACATTTCTTTCATAATTTGACTCAGAAGGCTCTCTTTAGGTTTCTG
CAAGGTTCTCTTTGGCTGGGACTGTTTCTTTCCTTGTTTCTGCTTGCTTT
ATCTCATGTCCAACTGTCTCAGAATCAGGATAGACAGCCTTTAAAATCAA
TTTTCTTCTTTCGTTCCAAATCCTATTATCCAGATCATCCTCCATAGATC
ATCAGTAGTAGCATATGACAAAGCCAGTGGTTCCCTTATGCTCCTTTTTT
GAGGCATCGCAGCTTCAATGACAATGATAAAACCAAACCATAAAACTAGT
AATCGCCCAAATCACATTGGACATCCAATAACTGTCAACTAAAATATATA
TCAATCTGTACAATGCAAAACATCTTAGCCTCAAACCAAATTCGTTCACA
ACACACAACGAAACTGAAGGTAAGCATATGAAATAATAGTAGAGCAAGCA
CATAGTGAATTTATCAACTTTTGACCAACTGAAAGTTTGTAAAGGCTGAA
ACAGCCTAAAAATTCATAAACGGCAGCTGATACTTGGACAGGTAAGTTTG
ACAACAGCTCTGATGGGGATCAACTACAGTTTAATCATACAGTTAACAAA
CACAAAACATCCAAAATCCAAAACTCCCACGTCATATCCTCAACAGTTAA
ATCTAGATTTCCAGATTTCAAGGCTGCATCTGCTATTAACTCTATACACA
GTATTAGTCAATTGGTAACTAAATCCAGTGCTTGCAGATATAAAATAGAA
ACCTAAGATTAAAAGGTTGCTGACCACAAAGGGTATTTGATTGAATGGAG
AACACTGATGTTTGTATTTATTTGGTTCATCATGAGGTCTGTGCCATAAT
AAAAATGAAAGCACATATAGCCTTATTTTGTTGCAATTGTAGAGATGTAA
AACAGTAACATATTAAAATATCTACGTAATGCAGTTCAAGAATAGTAAAT
TATGTTCTTCTAATTACTTGTTCAGGAAAAATTTGTGTTTGTATGAGCTT
GAAAAAGACTATGGAACATACCCAGTCCAAACTACATTCTTCAAAGGTAA
AATTTGGATGGTGACACTGGACTACAGCAGAACAGAACCCAGAAAGTGAG
ACCATAGACACTTTGACAGTTATACTCGACCAAAAATCTTAAATTGCTCA
TGGCGAGTAGACAGAACAAATAGGTTGAAGTGTGAGGATAAATGTGCTCA
ATGAGGCAGTGACAAAGCGGTGGCTAGTTATATGTATTTCACCTAAAACT
TGATGATACAAAATGTAAGAAAGGAAGATGATATAGAAACTATCATTGCA
ACCGTGTAAACCAAGCTGTATACATATGTTTATATTCGTTTTAAATGGAG
ACCATTAATATATGTGTATCATTATGAACAATGGCAGGAAAAACACAATC
TTTCTACTCCATTACTATAAATGTGAAAAACGATTCTGCCATTCCAATCT
TTCATCTGTAAAACCTAAAATAGAATATTTGAGTTCAGTTTGAAGCACTG
ACAATATTGCAGAACAGAATGAATTAGCAGGATCACATTATTATAAAACT
TAAATGTTTTTAGAAGCATTCCAAATGTATATTTAAATCAACTCTGAAAC
ATGAAGTTCAATCTGACATAGAACATTATTTGATCCGTATCACCTTATTT
AAAGATTCATACTTGAATCTGAGGTAGCCAAACAACCTAAAACCACAGTG
TTCCCCAAATCTGCAAAAAGGGAAATGTTGACGAAAAACTGCATCTTAAA
TTCTAACTGATACTAACACTACCAAAAGAAGGTTGTTTCTATACCTACAT
AAGAGCTAAATCTTTAGGCAGTAGATCAATCAAGACTGATGGAGGCTTTC
CAAATCGTTTTCCTCTAAAATAGTGTAACAACATCAGTCATACATTTTAT
ACATGCATTAATACATGAAAACAGATAAATGCTTGGTTAATTCTGCTGAT
ATGTCTTTTATCATTTTGTAGTAACACGGCTGTAAACACAGTTGCTATTA
AACACAGCAAAATTAAAGATGCACTAAAAAACGAAAGAGAATAACAAAAA
AAAAAAAAAAAAAAAAAAAAAAAAAA
>CL32.Contig13_All
TGATGTTGTTACACTATTTTAGAGGAAAACGATTTGGAAAGCCTCCATCA
GTCTTGATTGATCTACTGCCTAAAGATTTAGCTCTTATGTAGGTATAGAA
ACAACCTTCTTTTGGTAGTGTTAGTATCAGTTAGAATTTAAGATGCAGTT
TTTCGTCAACATTTCCCTTTTTGCAGATTTGGGGAACACTGTGGTTTTAG
GTTGTTTGGCTACCTCAGATTCAAGTATGAATCTTTAAATAAGGTGATAC
GGATCAAATAATGTTCTATGTCAGATTGAACTTCATGTTTCAGAGTTGAT
TTAAATATACATTTGGAATGCTTCTAAAAACATTTAAGTTTTATAATAAT
GTGATCCTGCTAATTCATTCTGTTCTGCAATATTGTCAGTGCTTCAAACT
GAACTCAAATATTCTATTTTAGGTTTTACAGAAGATTGAAATGGCAGAAT
CATTTTTCCATTTATAGTAATGGAGTAGAAAGATTGTGTTTTTCCAGCCA
TTGTTCATAATGATACACATATATTAATGGTCTCCATTTAAAACGAATAT
AAACATATGTATACAGCTTGGTTTACACGGTTGCAATGATAGTTTCTATA
TCATCTTCCTTTCTTACATTTTGTATCATCAAGTTTTAGGTGAAATACAT
ATAACTAGCCACCGCTTTGTCACTGCCTCATTGAGCACATTTATCCTCAC
ACTTCAACCTATTTGTTCTGTCTACTCGCCATGAGCAATTTAAGATTTTT
GGTCGAGTATAACTGTCAAAGTGTCTATGGTCTCACTTTCTGGGTTCTGT
TCTGCTGTAGTCCAGTGTCACCATCCAAATTTTACCTTTGAAGAATGTAG
TTTGGACTGGGTATGTTCCATAGTCTTTTTCAAGCTCATACAAACACAAA
TTTTTCCTGAACAAGTAATTAGAAGAACATAATTTACTATTCTTGAACTG
CATTACGTAGATATTTTAATATGTTACTGTTTTACATCTCTACAATTGCA
ACAAAATAAGGCTATATGTGCTTTCATTTTTATTATGGCACAGACCTCAT
GATGAACCAAATAAATACAAACATCAGTGTTCTCCATTCAATCAAATACC
CTTTGTGGTCAGCAACCTTTTAATCTTAGGTTTCTATTTTATATCTGCAA
GCACTGGATTTAGTTACCAATTGACTAATACTGTGTATAGAGTTAATAGC
AGATGCAGCCTTGAAATCTGGAAATCTAGATTTAACTGTTGAGGATATGA
CGTGGGAGTTTTGGATTTTGGATGTTTTGTGTTTGTTAACTGTATGATTA
AACTGTAGTTGATCCCCATCAGAGCTGTTGTCAAACTTACCTGTCCAAGT
ATCAGCTGCCGTTTATGAATTTTTAGGCTGTTTCAGCCTTTACAAACTTT
CAGTTGGTCAAAAGTTGATAAATTCACTATGTGCTTGCTCTACTATTATT
TCATATGCTTACCTTCAGTTTCGTTGTGTGTTGTGAACGAATTTGGTTTG
AGGCTAAGATGTTTTGCATTGTACAGATTGATATATATTTTAGTTGACAG
TTATTGGATGTCCAATGTGATTTGGGCGATTACTAGTTTTATGGTTTGGT
TTTATCATTGTCATTGAAGCTGCGATGCCTCAAAAAAGGAGCATAAGGGA
ACCACTGGCTTTGTCATATGCTACTACTGATGATCTATGGAGGATGATCT
GGATAATAGGATTTGGAACGAAAGAAGAAAATTGATTTTAAAGGCTGTCT
ATCCTGATTCTGAGACAGTTGGACATGAGATAAAGCAAGCAGAAACAAGG
AAAGAAACAGTCCCAGCCAAAGAGAACCTTGCAGAAACCTAAAGAGAGCC
TTCTGAGTCAAATTATGAAAGAAATGTCCAGCAAGAAATTTGGAAGTGCT
CATTCAAGAAGGGTGAAGGAAGCAAGAGTAAGCTAAAGTCAAAGCAGGAG
TAAATGGCCGTGCTCTTGTTCTTTTGCAGGCAACCAACAATAATTTTGCC
TACCATTTTCTTTTCGAGAGCATTGATTCTGATTACTTTCCAGAAAATCA
AAGAGCCCAAGCCAAAAAGGAAAAGAGAGAAGCCGAAGCAAATGAGGATA
GAGATCATTTGCTGCAGTCTTTTGGTGATTTTTTTTAATCGTGGTAGCGG
GTTGTGATCGGTTCGTTTTCCAGTCCAGTGCCCCTCAGTTTCTCCTTTCC
ACCATTTTCCAGGTACTCTTCCTCTCAGGACTGAAACAACCAGGAAAAAA
ATTTCTATGTTTGATCCCGGCAAATTTCGTTTTTTACTCCAGTGGTAGCG
GGTTGTTCTGTGGTTTGTCTTCCAGTCCAGTGCCCCTCAGTTTCTCCTTT
CCACCATTTTCCAGAGTACCGAGAAAAAACGCAGACTTAATCATGCCAGA
AGATATACCTTGACCATTTTGAAGGTACAATTATTGTAATAGTGAAAAAG
GAAGCCTTCAAGCTACAAAGTTTACTGCTCTTTTCTAAGGCAGAACTGAG
TGATGCTGTGGTGCTGAAGCATATTTCCGTCATGCAAAAACAAAGATAAT
GATGAAAAGGGTTGGATGCATTAAAACCAGAGCCATGGAAATGATTTGAA
TGGATCCCTGCAAGTATCGTATCAAGTATTTGAATGGTTTGATTGGATTC
TGTGTTTGATGCTGGATATTTTCCTGGTTTTGTAGATTGTGGTCAAGGTT
TGTTGATCAGATTTACAATTCAAGACCCATGAGCTTTTCAAGAAATCAGT
TAGAAGGTCACTAGAGTGTACAAGGAAAAAGAGCATGCTGAGATTGAACT
TACTTTCCTGCTTGAAAACAAAGAACTTGGTTCTGCAGTTTCTGTAGATT
TCTTTAAGTTTTGAACTAGCTGAGGTTCATAGTTATGTGCTACTTCTGCA
TTCAAGAAGCTTATTGATCAAGCCAATGACAGAAATGAGTGTAGAGGCAC
CTTCTCAGCTAAAAGAGGCTGAGGGCTGTGTGTCAGGAATAGTTGAGGTT
CACGATGTATGTTAAAGAAACATATCGGCTTGCTGTTGTTACAATTGTAG
TTAGCCAAATGTGTCAGTTGGGCTTGGGCTTTGATGGGCCTGGTGTTGAG
CCTCGCTGGGATCTTGCCACCTGTTCGAGTTTCTAGCGTTTTCCACAGAG
AGAAAAAGCGGATGAGGGAGGGAGATCAATCCTGAAATTTCTAGAGCCCT
CATTCTCCTTTCTTCCTCATCCTGAAAGTTGAAAGCTACAGTTGCAGAGG
GGGTTTTTTTTAAGGTGTCAGAAGAGGAAGTGGGTATAGGGAGTTAAAAG
TCCTAAATATGGTGGATTCAAAACTGCGTGCTAGATTCGTGGTAACTGGG
AAACCTTTGTTATTTGGAGCCAAATTGTTTAGCAGATATCAGAAATCAAA
TACATCTCCAATCCCAATTTGGCAAATGGTGGAGAAGCTGCTCGGATCGA
CATAGTCTATTCATAGTCTCCTTTAGCGTTAGCAATGCAGTAATCTTGCA
TCGATTTCGATCTAGGATCATTTCGTTCTTGGTTTTGGCTGTTCTCTCTC
TGTTAATTGTGCCTGCTAATTAATAAAGTTGTGGTTCTGGTGTTGCTATT
TTTTTCTTCAACATCTGAGGAAACTGAGGTTCGTAGGAACGTCTGCATGA
AAAGAAGCAGGTCATTCATTATTTGGAGAAGAAATTACAAGAAAAAGTGT
CTCCATCCTCGAAAGTATTTGGCTTTCAGTTCAACAAACATAAAGCTAAA
CTATTTGATGTATGATTAAGCGGCGATCAAGTTTAGGGGAGTAGAGGCTG
ACATAAATTTTAACATTGAAGACTTTAAACAAGGTTTCATCAAGCTCGGA
AGCCTCGCTAAGCCTCAGATACCTCACTCAAGTCTCTTGATAGATCGGAA
GTTTAATATTCTGATATTTGGGTTCGTCAAAGGCAGGAGAAGGAAGGTTT
TTGATCTTCACCGGCACAATATAGATCACTATTCCATCTAGCCGCGGTCC
TCAATTTGGCGTTTTTCGACGTATTGATGATATTCAGGCTTGGTTTGAAA
TTTTACATCGACATGAATCTCACTCTACATGAAGAGGAAGGTGTTGGGGC
CATTGAGATCGATCAGCAAAATAAGGATGCAAACTGTTGGCTTATCCAAA
GTCCATAAAACGAAAATTACGTGGTTCCATATCTTTTGAAGTTTCTCGAC
AACTCGGCAAATATCTATGTGAGGTGATCACAAGAGGTTAAAGGGCCGTA
CAGGCCAATTAGTCTGGTGCATGTTTGTATATATTTGGTGCTAAGCCATT
GACCTTGATGGTGACGGAACTGTCGGGAGATACTATTTATTGGGAAGCAG
GTGCATATGTAAAGGGTAGACATTTGGAAACAGTTTCCGTGGTAAGCAAG
GCGATTGATGAGAAAAGAGACATTGCTCTTCTAATCTGTATACTGGGAGG
CAGTTGTAGTATAAGTTTCTACGCTCTTGTGGAGTTATCTACTGCATTAT
TTGGCAAACCTGCCTTTCAGAATCTCATTTGCAATGGACATGTACTAGCT
GACGATGGAAAAAAAAAAAAAAAAAA
>CL32.Contig14_All
TTGTGTGTTAAAGAGGAAAACGATTTGGAAAGCCGCCATCAGTCTTGATT
GATCTACTGCCTAAAGATTTAGCTCTTATATTTGGGGAACACTGTGGTTT
TAGGTTGTTTGGCTACCTCAGATTCAAGTATGAATCTTTAAATAAGCTGC
GATGCCTCAAAAAAGGAGCATAAGGGAACCACTGGCTTTGTCATATGCTA
CTACTGATGATCTATGGAGGATGATCTGGATAATAGGATTTGGAACGAAA
GAAGAAAATTGATTTTAAAGGCTGTCTATCCTGATTCTGAGACAGTTGGA
CATGAGATAAAGCAAGCAGAAACAAGGAAAGAAACAGTCCCAGCCAAAGA
GAACCTTGCAGAAACCTAAAGAGAGCCTTCTGAGTCAAATTATGAAAGAA
ATGTCCAGCAAGAAATTTGGAAGTGCTCATTCAAGAAGGGTGAAGGAAGC
AAGAGTAAGCTAAAGTCAAAGCAGGAGTAAATGGCCGTGCTCTTGTTCTT
TTGCAGGCAACCAACAATAATTTTGCCTACCATTTTCTTTTCGAGAGCAT
TGATTCTGATTACTTTCCAGAAAATCAAAGAGCCCAAGCCAAAAAGGAAA
AGAGAGAAGCCGAAGCAAATGAGGATAGAGATCATTTGCTGCAGTCTTTT
GGTGATTTTTTTTAATCGTGGTAGCGGGTTGTGATCGGTTCGTTTTCCAG
TCTAGTGCCCCTCAGTTTCTCCTTTCCACCATTTTCCAGGTACTCTTCCT
CTCAGGACTGAAACAACCAGGAAAAAAATTTCTATGTTTGATCCCGGCAA
ATTTCGTTTTTTACTCCAGTGGTAGCGGGTTGTTCTGTGGTTTGTCTTCC
AGTCCAGTGCCCCTCAGTTTCTCCTTTCCACCATTTTCCAGAGTACCGAG
AAAAAACGCAGACTTAATCATGCCAGAAGATATACCTTGACCATTTTGAA
GGTACAATTATTGTAATAGTGAATAAGGAAGCCTTCAAGCTACAAAGTTT
ACTGCTCTTTTCTAAGGCAGAACTGAGTGATGCTGTGGTGCTGAAGCATA
TTTCCGTCATGCAAAAACAAAGATAATGATGAAAAGGGTTGGATGCATTA
AAACCAGAGCCATGGAAATGATTTGAATGGATCCCTGCAAGTATCGTATC
AAGTATTTGAATGGTTTGATTGGATTCTGTGTTTGATGCTGGATATTTTC
CTGGTTTTGTAGATTGTGGTCAAGGTTTGTTGATCAGTTTGGATTACAGG
TTTACAATTCAAGACCCATGAGCTTTTCAAGAAATCAGTTAGAAGGTCAC
TAGAGTGTACAAGGAAAAAGAGCATGCTGAGATTGAACTTACTTTCCTGC
TTGAAAACAAAGAACTTGGTTCTGCTGTTTCTGTAGATTTCTTTAAGTTT
TGAACTAGCTGAGGTTCATAGTTATGTGCTACTTCTGCATTCAAGAAGCT
TATTCATTAAGCCAATGACAGAAATGAGTGTAGAGGCACCTTCTCAGCTA
AAAGAGGCTGAGGGCTGTGTGTCAGGAATAGTTGAGGTTCACGATGTATG
TTAAAGAAACATATCGGCTTGCTGTTGTTACAATTGTAGTTAGCCAAATG
TGTCAGTTGGGCTTGGGCTTTGATGGGCCTGGTGTTGAGCCTCGCTGGGA
TCTTGCCACCTGTTCGAGTTTCTAGCGTTTTCCACAGAGAGAAAAAGCGG
ATGAGGGAGGGAGATCAATCCTGAAATTTCTAGAGCCCTCATTCTCCTTT
CTTCCTCATCCTGAAAGTTGAAAGCTACAGTTGCAGAGGGGGTTTTTTTT
AAGGTGTCAGAAGAGGAAGTGGGTATAGGGAGTTAAAAGTCCTAAATATG
GTGGATTCAAAACTGCGTGCTAGATTCGTGGTAACTGGGAAACCTTTGTT
ATTTGGAGCCAAATTGTTTAGCAGATATCAGAAATCAAATACATCTCCAA
TCCCAATTTGGCAAATGGTGGAGAAGCTGCTCGGATCGACATAGTCTATT
CATAGTCTCCTTTAGCGTTAGCAATGCAGTAATCTTGCATCGATTTCGAT
CTAGGATCATTTCGTTCTTGGTTTTGGCTGTTCTCTCTCTGTTAATTGTG
CCTGCTAATTAATAAAGTTGTGGTTCTGGTGTTGCTATTTTTTTCTTCAA
CATCTGAGGAAACTGAGGTTCGTAGGTTTCTCTTACTATTTTGAGGGGTC
CATTGTTAGATGAAGTACATCAGAGGATCAACTATTGGATACATCAGGAA
CGTCTGCATGAAAAGAAGCAGGTCATTCATTATTTGGAGAAGAAATTACA
AGAAAAAGTGTCTCCATCCTCGAAAGTATTTGGCTTTCAGTTCAACAAAC
ATAAAGCTAAACTATTTGATGTATGATTAAGCGGCGATCAAGTTTAGGGG
AGTAGAGGCTGACATAAATTTTAACATTGAAGACTTTAAACAATAGAAGC
AGCTATTCATATTTTTGTTTTTGGGATTTGGAGGATATGGGGAAGATCGA
TAATATTCTTTTGTAACATGAGCAATTTAACAAAGCAGGAATGTGTGGAT
GTACTTCACCAACAAAGTGATGGGTTCCCTAGAGGTAGCTCAAAATATAG
TGACTTTGCATGGGTGTGGGAGATGGGAGGCTCGGAGGGGCCAATTTTTT
GGCAAAAAGAAAGTAAACCTTGTTCTTAATTATCACACTTTTTTTTTATT
CGGTATGATTTATTGTTGACCCTATTCGGTAGGGTTTCATCAAGCTCGGA
AGCCTCTCTTAGCCTCGGATACCTCACTCAAGTCTCTTGATCATCTGAAA
GATTGAATTCAAGCTTGGTTTGGAATTTTAGATCGACATGAATCTCACTC
TGCATGAAGTGGAAGATGTTGGAGCAATTGAGATCGATCAGCAAAATAAG
GATGCAAACTGTTTCCAAAGTCCATAAAAGGAAAATTGTGGGTATCGGCC
CTTCTTATCTGTTAGCGATTTCAATTTTTTTTTGGGAAGTGTAATCCACA
CACCCACTTTCTATTTTTATCAACTTAAATTTTGTCCTGAGTGATTTAAA
TTGTCTTCATATGAAAATGATTACTGAAAATGGAA
>CL32.Contig15_All
AAACATCAGTGTTCTCCATTCAATCAAATACCCTTTGTGGTCAGCAACCT
TTTAATCTTAGGTTTCTATTTTATATCTGCAAGCACTGGATTTAGTTACC
AATTGACTAATACTGTGTATAGAGTTAATAGCAGATGCAGCCTTGAAATC
TGGAAATCTAGATTTAACTGTTGAGGATATGACGTGGGAGTTTTGGATTT
TGGATGTTTTGTGTTTGTTAACTGTATGATTAAACTGTAGTTGATCCCCA
TCAGAGCTGTTGTCAAACTTACCTGTCCAAGTATCAGCTGCCGTTTATGA
ATTTTTAGGCTGTTTCAGCCTTTACAAACTTTCAGTTGGTCAAAAGTTGA
TAAATTCACTATGTGCTTGCTCTACTATTATTTCATATGCTTACCTTCAG
TTTCGTTGTGTGTTGTGAACGAATTTGGTTTGAGGCTAAGATGTTTTGCA
TTGTACAGATTGATATATATTTTAGTTGACAGTTATTGGATGTCCAATGT
GATTTGGGCGATTACTAGTTTTATGGTTTGGTTTTATCATTGTCATTGAA
GCTGCGATGCCTCAAAAAAGGAGCATAAGGGAACCACTGGCTTTGTCATA
TGCTACTACTGATGATCTATGGAGGATGATCTGGATAATAGGATTTGGAA
CGAAAGAAGAAAATTGATTTTAAAGGCTGTCTATCCTGATTCTGAGACAG
TTGGACATGAGATAAAGCAAGCAGAAACAAGGAAAGAAACAGTCCCAGCC
AAAGAGAACCTTGCAGAAACCTAAAGAGAGCCTTCTGAGTCAAATTATGA
AAGAAATGTCCAGCAAGAAATTTGGAAGTGCTCATTCAAGAAGGGTGAAG
GAAGCAAGAGTAAGCTAAAGTCAAAGCAGGAGTAAATGGCCGTGCTCTTG
TTCTTTTGCAGGCAACCAACAATAATTTTGCCTACCATTTTCTAAAATCA
AAGAGCCCAAGCCAAAAAGGAAAAGAGAGAAGCCGAAGCAAATGAGGATA
GAGATCATTTGCTGCAGTCTTTTGGTGATTTTTTTTAATCGTGGTAGCGG
GTTGTGATCGGTTCGTTTTCCAGTCTAGTGCCCCTCAGTTTCTCCTTTCC
ACCATTTTCCAGGTACTCTTCCTCTCAGGACTGAAACAACCAGGAAAAAA
ATTTCTATGTTTGATCCCGGCAAATTTCGTTTTTTACTCCAGTGGTAGCG
GGTTGTTCTGTGGTTTGTCTTCCAGTCCAGTGCCCCTCAGTTTCTCCTTT
CCACCATTTTCCAGTGGTAGCGGGTTGTTCTGTGGTTTGTCTTCCAGTCC
AGTGCCCCTCAGTTTCTCCTTTCCACCATTTTCCAGAGTACCGAGAAAAA
ACGCAGACTTAATCATGCCAGAAGATATACCTTGACCATTTTGAAGGTAC
AATTATTGTAATAGTGAATAAGGAAGCCTTCAAGCTACAAAGTTTACTGC
TCTTTTCTAAGGCAGAACTGAGTGATGCTGTGGTGCTGAAGCATATTTCC
GTCATGCAAAAACAAAGATAATGATGAAAAGGGTTGGATGCATTAAACCA
GAGCCATGGAAATGATTTGAATGGATCCCTGCAAGTATCGTATCAAGTAT
TTGAATGGTTTGATTGGATTCTGTGTTTGATGCTGGATATTTTCCTGGTT
TTGTAGATTGTGGTCAAGGTTTGTTGATCAGGTTTACAATTCAAGACCCA
TGAGCTTTTCAAGAAATCAGTTAGAAGGTCACTAGAGTGTACAAGGAAAA
AGAGCATGCTGAGATTGAACTTACTTTCCTGCTTGAAAACAAAGAACTTG
GTTCTGCTGTTTCTGTAGATTTCTTTAAGTTTTGAACTAGCTGAGGTTCA
TAGTTATGTGCTACTTCTGCATTCAAGAAGCTTATTCATTAAGCCAATGA
CAGAAATGAGTGTAGAGGCACCTTCTCAGCTAAAAGAGGCTGAGGGCTGT
GTGTCAGGAATAGTTGAGGTTCACGATGTATGTTAAAGAAACATATCGGC
TTGCTGTTGTTACAATTGTAGTTAGCCAAATGTGTCAGTTGGGCTTGGGC
TTTGATGGGCCTGGTGTTGAGCCTCGCTGGGATCTTGCCACCTGTTCGAG
TTTCTAGCGTTTTCCACAGAGAGAAAAAGCGGATGAGGGAGGGAGATCAA
TCCTGAAATTTCTAGAGCCCTCATTCTCCTTTCTTCCTCATCCTGAAAGT
TGAAAGCTACAGTTGCAGAGGGGGTTTTTTTTAAGGTGTCAGAAGAGGAA
GTGGGTATAGGGAGTTAAAAGTCCTAAATATGGTGGATTCAAAACTGCGT
GCTAGATTCGTGGTAACTGGGAAACCTTTGTTATTTGGAGCCAAATTGTT
TAGCAGATATCAGAAATCAAATACATCTCCAATCCCAATTTGGCAAATGG
TGGAGAAGCTGCTCGGATCGACATAGTCTATTCATAGTCTCCTTTAGCGT
TAGCAATGCAGTAATCTTGCATCGATTTCGATCTAGGATCATTTCGTTCT
TGGTTTTGGCTGTTCTCTCTCTGTTAATTGTGCCTGCTAATTAATAAAGT
TGTGGTTCTGGTGTTGCTATTTTTTTCTTCAACATCTGAGGAAACTGAGG
TTCGTAGGAACGTCTGCATGAAAAGAAGCAGGTCATTCATTATTTGGAGA
AGAAATTACAAGAAAAAGTGTCTCCATCCTCGAAAGTATTTGGCTTTCAG
TTCAACAAACATAAAGCTAAACTATTTGATGTATGATTAAGCGGCGATCA
AGTTTAGGGGAGTAGAGGCTGACATAAATTTTAACATTGAAGACTTTAAA
CAAGAATGTGTGGATGTACTTCACCAACAAAGTGATGGGTTCCCTAGAGG
TAGCTCAAAATATAGAGTGACTTTGCATAAGTGTGGGAGATGGGAGGCTC
GGAGGGGCCAATTTTTTGGCAAAAAGAAAGTAAACCTTGTTCTTAATTAT
CACACTTTTTTTTTATTCGGTATGATTTATTGTTGACCCTATTCGGTAGG
GTTTCATCAAGCTCGGAAGCCTCTCTTAGCCTCGGATACCTCACTCAAGT
CTCTTGATCATCTGAAAGATAGGGCGAGTTGTGCTGCTTCCGGGAATGCT
TCATTTTTTTTCTTTTTTGTGTTCTGTGACTGAATAATGGAGACTGATTT
GGGGTTTCGGTAATGCAGAAGTTTAATATTCTGATATTTGGGTTCGTCAA
AGGCAGGAGAAGGAAGGTTTTTGATCTTCACCGGCACAATATAGATCACT
ATTCCATCTAGCCGCGGTCCTCAATTTGGCGTTTTTCGACGTATTGATGA
TGTAACCCTATGGAACCAAGCTATCACTAGGCTAGCCTTTTTCATACTTT
TAAATAAAAACCAGTCTTGCATTAGAGATTCATAATCAACTCCTATGCAT
TTCTAATGTATCATAAATTCTTAAATGTTCAACTACGTATCCAATGTTCT
TGCAGTACATTAACTGTGACTTAATTTCTTTCTAAATTTCATGCTATCAC
TAATTAATTTTGGTGTGCTTAACTTTTTTTATTCTCATTAATTAGCCTAG
ATTCCTCAATAATTTTGTTTTTGATTAGTTGCACATTTTGGTTTTTATGT
GGTTCTAGATTCAGGCTTGGTTTGAAATTTTACATCGACATGAATCTCAC
TCTACATGAAGAGGAAGGTGTTGGGGCCATTGAGATCGATCAGCAAAATA
AGGATGCAAACTGTTGGCTTATCCAAAGTCCATAAAACGAAAATTACGTG
GTTCCATATCTTTTGAAGTTTCTCGACAACTCGGCAAATATCTATGTGAG
GTGATCACAAGAGGTTAAAGGGCCGTACAGGCCAATTAGTCTGGTGCATG
TTTGTATATATTTGGTGCTAAGCCATTGACCTTGATGGTGACGGAACTGT
CGGGAGATACTATTTATTGGGAAGCAGGTGCATATGTAAAGGGTAGACAT
TTGGAAACAGTTTCCGTGGTAAGCAAGGCGATTGATGAGAAAAGAGACAT
TGCTCTTCTAATCTGTATACTGGGAGGCAGTTGTAGTATAAGTTTCTACG
CTCTTGTGGAGTTATCTACTGCATTATTTGGCAAACCTGCCTTTCAGAAT
CTCATTTGCAATGGACATGTACTAGCTGACGATGGAAAAAAAAAAAAAAA
AA
>CL32.Contig16_All
ACATATACTGTGCGGCCTGGTGCCGCCTTATTGTTCATTTCCTCCGGAAC
AGTGCGCGGGCAAATCTGCCCTTCAGTACTCTGCTGTTTCACATCCTTGC
CAGAACAGGTGTTAGCGAGTTGTGACACATATAAATTCCTTTCGTCGTCG
TCATCGCCCCCTCTATTCCTTCTCTTTCATTCACACTTCACACGGAGCAA
TTGCTCAAATTTCGTCGACCTCATCTCCTTTTCTCCTCTCTTTCTCTTTG
CCTTCTCTCTCTGTCTTGGGCTCTTTGGTTTTCTGGAGAGCTATAGTTTT
CAGAAGGAGAAGTGAGATCGCTTCCTGCAGTCTTTTGGTGTTTTCATATT
TCTATCAACTTCTACAGAGGAGCAAGAGAGAATGTCATCTGGGTATTCTC
ATCTAGGTTCGTCTTCTGTTGTTGCATGGTTTATATATTTGGGAGAATTT
CAGAATTTGAGCTCTGGGTAAGATTGAGTTTTGGGTGCTATTGGTTTGAA
TTTTGGTGCAATTCTAGGTGGTGCAATTCTGATTCTTTTTTCTTTTGGCG
TTGTTATTTTTGGTCAAATGTGGCGGTAACTACGGTGTGGCTTTGGGTGT
GGGCTGTTTTTGGTAATATTCGGTTTGTTAGTGCTTCAGGTAAGCTTCAT
GATCTCATCAGAAGAAATTGGTCTGTGTGAAGTATGGAATATAATAGCAT
AGTCCCTTCTTTAATATTTCAGATTGTTATCACAATATGCTATTAAACCT
TTAAGTAGCAATTTTTTTTGAATTAATACGTTACAAAGTTTATTTATTAC
TCAAAGTACATGTGTTGGTTGAAAAAAAAAATATATATTATCAACTTCTT
TCAATATAAAGCTGGAGACTTTGGTGGATGTTTGTAATCCTGCTCTTCTA
ATTGACATTTTCATTTTGTTTTCTTGAAATGTTTGGAATTAGAAGGGCTA
CTTTTATCCGCTTTCAATATGCTGCCGACATTGGCCCAGTTTTAGTACAC
ACTGTGTTTTTCAATTTTTTCAGCTCCACAGGTATGAACCTTTTTATATA
ATGAAATTGATATTTATTTATGTATATATATTTAACTTGGTAAGTTTGGT
ATGATATGGGTTTCTCTTAGATTTGATTAACTTTGCCTTCAATGTTATTG
GTTCTTTATAGCTTAGCTTTATGGTCTGAATGGTGTGTTTTAAAGTGTTA
CCATACTCAATTGACTTATCATCATTCATGGTTTTTCCTGTTTTATAAGG
TGAGGGAGTAATATCTATATCACCAATTATGAATTGAAATATGCCACTTT
GAAGTTTTAGTACCTCTTTTTCTATGAATTCAAATATGACACTTTGAATT
CAAATTTGAATTGACAAAAGGACCAGCTGTTTTATCATTGCAATAAAATT
CCCATGTTGGTCTTTTTGATGGGTTTTTGTTTTGTTTTTTGGGTACCCTA
TAGGTTGATTCGACACATCACATGCAGCTGCTTGGTGAGTATTATTTGCT
TGCCATATGCAAATCTTACTTTTTCTGGGGAAACAAACAAAAAATTTCTC
CAAGCAAATGAGCAATTTAACAAAGGAGGAATGTGTGGATGTACTTCGCC
GACAAAATGACGGGTTCCCTAGAGGTAGCTCAAAATATAGAGTGACTTTG
CATAAGTGTGGGAGATGGGAGGCTCGGATGGTCTAATTTTTAGGCAAAAA
GTAAGTAAACCTTATTCTTAATTATCACACTTTTTTTTTATTCGGTATGA
CTTGTTGTTGACCCTATTCGGTAGGGTTTCATCAAGCTCGGAAGCCTCGC
TAAGCCTCAGATACCTCACTCAAGTCTCTTGATCATCTGAAAGATAGGGC
GAGTTGTGCTGCTTCCGGGAATGCTTCATTTTTTTTCTTTTTTGTGTTCT
GTGACTGAATAATGGAGACTGATTTGGGGTTTCGGTAATGCAGAAGTTTA
ATATTCTTATATTTGGGTTCGTCAAAGGCAGGAGAAGGAAGGTTTTTGAT
CTTCACCGGCACAATATAGATCACTATTCCATCTAGCCGCGGTCCTCAAT
TTGGCGTTTTTCGACGTATTGATGATATTCAGGCTTGGTTTGAAATTTTA
CATCGACATGAATCTCACTCTACATGAAGAGGAAGGTGTTGGGGCCATTG
AGATCGATCAGCAAAATAAGGATGCAAACTGTTGGCTTATCCAAAGTCCA
TAAAACGAAAATTACGTGGTTCCATATCTTTTGAAGTTTCTCGACAACTC
GGCAAATATCTATGTGAGGTGATCACAAGAGGTTAAAGGGCCGTACAGGC
CAATTAGTCTGGTGCATGTTTGTATATATTTGGTGCTAAGCCATTGACCT
TGATGGTGACGGAACTGTCGGGAGATACTATTTATTGGGAAGCAGGTGCA
TATGTAAAGGGTAGACATTTGGAAACAGTTTCCGTGGTAAGCAAGGCGAT
TGATGAGAAAAGAGACATTGCTCTTCTAATCTGTATACTGGGAGGCAGTT
GTAGTATAAGTTTCTACGCTCTTGTGGAGTTATCTACTGCATTATTTGGC
AAACCTGCCTTTCAGAATCTCATTTGCAATGGACATGTACTAGCTGACGA
TGGAAAAAAAAAAAAAAAACGAG
>CL32.Contig17_All
TTTTTTTTTTTTTTTTTTCCATCGTCAGCTAGTACATGTCCATTGCAAAT
GAGATTCTGAAAGGCAGGTTTGCCAAATAATGCAGTAGATAACTCCACAA
GAGCGTAGAAACTTATACTACAACTGCCTCCCAGTATACAGATTAGAAGA
GCAATGTCTCTTTTCTCATCAATCGCCTTGCTTACCACGGAAACTGTTTC
CAAATGTCTACCCTTTACATATGCACCTGCTTCCCAATAAATAGTATCTC
CCGACAGTTCCGTCACCATCAAGGTCAATGGCTTAGCACCAAATATATAC
AAACATGCACCAGACTAATTGGCCTGTACGGCCCTTTAACCTCTTGTGAT
CACCTCACATAGATATTTGCCGAGTTGTCGAGAAACTTCAAAAGATATGG
AACCACGTAATTTTCGTTTTATGGACTTTGGATAAGCCAACAGTTTGCAT
CCTTATTTTGCTGATCGATCTCAATGGCCCCAACACCTTCCTCTTCATGT
AGAGTGAGATTCATGTCGATGTAAAATTTCAAACCAAGCCTGAATATCAT
CAATACGTCGAAAAACGCCAAATTGAGGACCGCGGCTAGATGGAATAGTG
ATCTATATTGTGCCGGTGAAGATCAAAAACCTTCCTTCTCCTGCCTTTGA
CGAACCCAAATATCAGAATATTAAACTTCCGATCTATCAAGAGACTTGAG
TGAGGTATCTGAGGCTTAGCGAGGCTTCCGAGCTTGATGAAACCTTGTTT
AAAGTCTTCAATGTTAAAATTTATGTCAGCTTCTACTCCAATGAACATGA
TCACCGCTCTATCATACATTCAAGCAGCTGCATGTGATGTGTCGAATCAA
CCTTATAAAACAGGAAAAACCATGAATGATGATAAGTCAATTGAGTATGG
TAACACTTTAAAACACACCATTCAGACCATAAAGCTGAGCTGTGGAGCTG
AGAAAATTGAAAAACACATACTTGGTGTGTACTAAAACTGGGCCAATGTC
GGCAGCATATTGAAAGCGGATAAAAGTGGCCCTTCTAATTCCTAACACTG
AGTAAAAAGAAAAACCCAGAAAAATGGAGAACAGCAAACAAAGGAATAGC
AGTGGACAACTGAGACCAATAAACCTTTGCATGAAATATATAGAAGTTTT
GAAAATCTTAATCCAGTAAACGTGAATTGCTTCGAATAGCATTTGGGTAC
TCAGCTTTAGTGGATCTCCTGCAAAAGATTCACCAAAAATCGTAACCTTC
TACCTTTTTCAATAACAACTTCAAATCCTCCATTATCATGCATAGTGTAC
TCCTTTGTACAATTGTCCGATCCAAATCCACAGTAGAGCACTATTGTTTT
CCTTTATATGGAAATGGCTTTTTTTCTGGCACAATTTTCACTACATTAAG
GAATAAGAAACCGATCCCTAGAAGATGATAACGTCCAGCAGCACTGAAAT
AAATAAAAGAGCAGATAAAAGATAACGAATCAATATAGCCAGAAAATAAA
AATCCGACAAAAACTGGTTTACAAAGTACTAAGATCTGATCAGTTAACAG
TAAAGAAGAAGCTTCATGACAACACAAAATCCAAGGCTATCAAAATTCAC
TTTTTATTAAAAAAGAAATACAAACCCAAGTATCATATATTTCCTCTCAC
TTTCCAGCCACCAAACAAAGCAAGAGAGAAAGCACAACCCAAGAAAGTCC
AACCAGATTTGTTCTTCCTGTCTCTGCAATCAGCCGTCTCCTTCAATTTG
CACAATACATACTCCTCAACTTTGCTGCGGGTTTTGGATCTTTAGACCAA
TAATGCTACATGAGTTCTTTAGCA
>CL32.Contig18_All
TTAACATTGAAGACTTTAAACAATAGAAGCAGCTATTCATATTTTTGTTT
TTGGGATTTGGAGGATATGGGGAAGATCGATAATATTCTTTTGTAACATG
AGCAATTTAACAAAGCAGGAATGTGTGGATGTACTTCACCAACAAAGTGA
TGGGTTCCCTAGAGGTAGCTCAAAATATAGTGACTTTGCATGGGTGTGGG
AGATGGGAGGCTCGGAGGGGCCAATTTTTTGGCAAAAAGAAAGTAAACCT
TGTTCTTAATTATCACACTTTTTTTTTATTCGGTATGACTTGTTGTTGAC
CCTATTCGGTAGGGTTTCATCAAGCTCGGAAGCCTCGCTAAGCCTCAGAT
ACCTCACTCAAGTCTCTTGATCATCTGAAAGATTGAATTCAAGCTTGGTT
TGGAATTTTAGATCGACATGAATCTCACTCTGCATGAAGTGGAAGATGTT
GGAGCAATTGAGATCGATCAGCAAAATAAGGATGCAAACTGTTTCCAAAG
TCCATAAAAGGAAAATTGATGCAGTATGATTTATACCTAATTAACGCTCC
TGTTGTGCGCTGAACCATTACGTTTCAAGAAGGAAGGAGTTTATTGTGTT
CTAAGTCAAGGACATATTACTGCCATGGTACAATCTCAAGTCGATGTATT
CCTTGTCCAGAATGCAAAGAGACTTGAGATTGGAGGGTTTGCTGCTTTTG
TCTCTATTGATCAAGCCACTCTACAAGATTCATC
>CL32.Contig19_All
TGTGGATGTACTTCACCAACAAAGTGATGGGTTCCCTAGAGGTAGCTCAA
AATATAGTGACTTTGCATGGGTGTGGGAGATGGGAGGCTCGGAGGGGCCA
ATTTTTTGGCAAAAAGAAAGTAAACCTTGTTCTTAATTATCACACTTTTT
TTTTATTCGGTATGATTTATTGTTGACCCTATTCGGTAGGGTTTCATCAA
GCTCGGAAGCCTCGCTAAGCCTCAGATACCTCACTCAAGTCTCTTGATAG
ATCGGAAGTTTAATATTCTGATATTTGGGTTCGTCAAAGGCAGGAGAAGG
AAGGTGATGGGAAGCTAACTAATCATACCTTATTCATATAGTAGGGCAGG
AGAAGGAAGGTGATGGGAAGCTAAGGGGCCACTGAGATCGATTAGCAAAA
TAAGGATGTGAACTGTTGGCTTATCCAAAGTCCATAAAACGAAAATTACG
TGGTTCCATATCTTTTGAAGTTTCTCGACAACTTGACAAATATCTATGTG
AGGTGTAATCATAAGAGGTTAAAGGGCCGTACAGGTCAATTAGTCTGGTG
CATGTTTGTATATATTTGGTGCTAAGCCATTGACCCTGATGGTGAGGGAA
CTGTTGAGAAATACTATTTCTTGGGAAGTAGGTGCATATGTGAAGGGTAG
ACATTTGGAAACAGTTTTCGTGGTAAGCAAGGCGATTGACAAGAAAAGAG
ATATTGCTCTTCTAATCTGTTTACTGGGAGGCAGTTATAGTATAAGGTTC
TACGCTCTTGTGGAGTTATCTACTGCATTATTTGGCAAACCTGCCTTTCA
GAATCTCATTTGCAATGGACATGTACTTGCTGACGATAGGAAAAATAAAT
AAAAAATGAGTAAAAGTCTAAAAAATTATCCTCCACCAATTGATGTCATC
GATCAGTATGTAGCTGTTGTGCGAAACATATTGTATGTTGCTATATGGCC
TTTACATTTCTATATGGCCTTTACATTAATATCAATGCAACAGTTAGAAT
CTTGACATAAGATTATATTGTAGCATCTACTCTAGATGGGAGACCTTGGG
TTCTTGAACTTGAGTATTGCTTCCTAACAAAA
>CL32.Contig20_All
CAATCTCAAGTCTCTTTGCATTCTGGACAAGGAACCTATATGCATTGTAC
CATGGCAAAAATACGTCCTTGACAACACCATAAACTCCTTCCTTCTTGAA
ACGTAATGGTTCTGCGCGCACAACAGGAGAGTTGATTAGGTATAATCGTA
CTGCATCAGCTCCATACTGATCGATGACATCAATTGGTGGAGGATAATTT
TTTAGACTTTTACTCATTTTTTATTTATTTTTCCATCGTCAGCTAGTACA
TGTCCATTGCAAATGAGATTCTGAAAGGCAGGTTTGCCAAATAATGCAGT
AGATAACTCCACAAGAGCGTAGAAACTTATACTACAACTGCCTCCCAGTA
TACAGATTAGAAGAGCAATGTCTCTTTTCTCATCAATCGCCTTGCTTACC
ACGGAAACTGTTTCCAAATGTCTACCCTTTACATATGCACCTGCTTCCCA
ATAAATAGTATCTCCCGACAGTTCCGTCACCATCAAGGTCAATGGCTTAG
CACCAAATATATACAAACATGCACCAGACTAATTGGCCTGTACGGCCCTT
TAACCTCTTGTGATCACCTCACATAGATATTTGCCGAGTTGTCGAGAAAC
TTCAAAAGATATGGAACCACGTAATTTTCGTTTTATGGACTTTGGATAAG
CCAACAGTTTGCATCCTTATTTTGCTGATCGATCTCAATGGCCCCAACAC
CTTCCTCTTCATGTAGAGTGAGATTCATGTCGATGTAAAATTTCAAACCA
AGCCTGAATATCATCAATACGTCGAAAAACGCCAAATTGAGGACCGCGGC
TAGATGGAATAGTGATCTATATTGTGCCGGTGAAGATCAAAAACCTTCCT
TCTCCTGCCTTTGACGAACCCAAATATCAGAATATTAAACTTCCGATCTA
TCAAGAGACTTGAGTGAGGTATCTGAGGCTTAGCGAGGCTTCCGAGCTTG
ATGAAACCCTACCGAATAGGGTCAACAACAAGTCATACCGAATAAAAAAA
AAGTGTGATAATTAAGAATAAGGTTTACTTACTTTTTGCCTAAAAATTGG
CCCACCCGAGTCTCCAATCTCCCACACTTATGCAAAGTCACTCTATATTT
TGAGCTACCTCTAGGGAACCCGTCATTTTGTCGGCGAAGTACATCCACAC
ATTCCTCCTTTGTTAAATTGCTCATTTGCTTGGAGAAATTTTTTGTTTGT
TTCCCCAGAAAAAGTAAGATTTGCATATGGCAAGCAAATAATACTCACCA
AGCAGCTGCATGTGATGTGTCGAATCAACCTATAGGGTACCCAAAAAACA
AAACAAAAACCCATCAAAAAGACCAACATGGGAATTTTATTGCAATGATA
AAACAGCTGGTCCTTTTGTCAATTCAAATTTGAATTCAAAGTGTCATATT
TGAATTCATAGAAAAAGAGGTACTAAAACTTCAAAGTGGCATATTTCAAT
TCATAATTGGTGATATAGATATTACTCCCTCACCTTATAAAACAGGAAAA
ACCATGAATGATGATAAGTCAATTGAGTATGGTAACACTTTAAAACACAC
CATTCAGACCATAAAGCTG
>CL32.Contig21_All
CTCTCTCTCCACCGAATCTGTTGATCGAGATTCAGCCACATCTATCACTT
TCCAGATTTCAACCCCATATCTCAAGCTCTCCTGCTTCACTCGATTGTTG
AGGAGTATGTATTGTGCAAATTGAAGGAGACGGCTGATTGCAGAGACAGG
AAGAACAAATCTGGGGAGGATTTGAAGTTGTTATTGAAAAAGGTAGAAGG
TTACGATTTTTGGTGAATCTTTTGCAGGAGATCCACTAAAGCTGAGTACC
CAAATGCTATTCGAAGCAATTCACGTTTACTGGATTAAGATTTTCAAAAC
TTCTATATATTTCATGCAAAGGTTTATTGGTCTCAGTTGTCCACTGCTAT
TCCTTTGTTTGCTGTTCTCCATTTTTCTGGGTTTTTCTTTTTACTCAGGT
ACAACTGAATGATTAAGATCTCTTGGAGTTTAATTTGGTTCCACTTCTAA
AGTGTTAGGAATTAGAAGGGCCACTTTTATCCGCTTTCAATATGCTGCCG
ACATTGGCCCAGTTTTAGTACACACCAAGTATGTGTTTTTCAATTTTCTC
AGCTCCACAGCTCAGCTTTATGGTCTGAATGGTGTGTTTTAAAGTGTTAC
CATACTCAATTGACTTATCATCATTCATGGTTTTTCCTGTTTTATAAGGT
TGATTCGACACATCACATGCAGCTGCTTGAATGTATGATAGAGCGGTGAT
CATGTTCATTGGAGTAGAAGCTGACATAAATTTTAACATTGAAGACTTTA
AACAAGGTTTCATCAAGCTCGGAAGCCTCGCTAAGCCTCAGATACCTCAC
TCAAGTCTCTTGATAGATCGGAAGTTTAATATTCTGATATTTGGGTTCGT
CAAAGGCAGGAGAAGGAAGGTTTTTGATCTTCACCGGCACAATATAGATC
ACTATTCCATCTAGCCGCGGTCCTCAATTTGGCGTTTTTCGACGTATTGA
TGATATTCAGGCTTGGTTTGAAATTTTACATCGACATGAATCTCACTCTA
CATGAAGAGGAAGGTGTTGGGGCCATTGAGATCGATCAGCAAAATAAGGA
TGCAAACTGTTGGCTTATCCAAAGTCCATAAAACGAAAATTGTTCTACGC
TCTTGTGGAGTTATCTACTGCATTAGTTGGCAAACCTGCCTTTCAGAATC
TCATTTGCAATGGACATGTACTAGCTGACGATGGAAAAAAAAAAAAAAAC
GAG
>CL32.Contig22_All
TTAACATTGAAGACTTTAAACAATAGAAGCAGCTATTCATATTTTTGTTT
TTGGGATTTGGAGGATATGGGGAAGATCGATAATATTCTTTTGTAACATG
AGCAATTTAACAAAGCAGGAATGTGTGGATGTACTTCACCAACAAAGTGA
TGGGTTCCCTAGAGGGTTTCATCAAGCTCGGAAGCCTCTCTTAGCCTCGG
ATACCTCACTCAAGTCTCTTGATCATCTGAAAGATTGAATTCAAGCTTGG
TTTGGAATTTTAGATCGACATGAATCTCACTCTGCATGAAGTGGAAGATG
TTGGAGCAATTGAGATCGATCAGCAAAATAAGGATGCAAACTGTTTCCAA
AGTCCATAAAAGGAAAATTGTCAAGGACATATTACTGCCATGGTACAATC
TC
>CL33.Contig1_All
AAGAAGACCAACATCCAGGTGATTCTGACTCATCATCTCTCTCTCCCTCT
TCACTATCCCTGTTCTTCAATTCTTTCTTTGCTGCTTTAAAATTTTATTC
TTTCTCTGGGTTTTGTGTGCATCTATGATGAACATGATACATATTTGATT
ATGTGATTGATATATGCTTCTTATTGGGATGAGGGATTGAAATCAATGTT
CCCAACAGTTTATTGAGCTTAAAGAGAGAAACAAAAGAGGGTCATGCTAA
AATGGTGGATATGCAATCAAAGGGAGTTGCTTGTCGGATTAAGAAGTGTG
CCTGTGAATTACTGTCGCTTGGGAGTGATCTGATGGACGATGCTTACTCA
TGGGACTTGATGGGAAGGGATATACGCCTCAAATCGATGCTCTTGTATTG
TGATCTTAGTCAGTTGATCTCTAATGTCCCAAAGGATCAGAAGAAGGCCC
TGACAGAAGTTGGCAACAAATTGTTTTCCTCCATTGAAGAGTTGGATCAC
GCAGTGAAAATTCATAGCATTCCACTGACCCGAGACCGATACGATGAGGC
TGGTGTCATTCTACAAGAGCTGCTGGTTCTCATGCCTTAATCCATGGCTC
AGTTTGGTGTTTTAGCGTGAGACTGGTCTGTAGATTGCCAGGGTGCAATG
CAGCAATCTCATCTTGTAAACAAAATCTAAGTTTGTACAGTTTTACATAA
TCACAAAACTTCGAATCTTGCATTCATAATGCTTGTTTTCTTCCTAATTT
CTAG
>CL33.Contig2_All
CTATTACTTTGGATCTAGAAATTAGGAAGAAAACAAGCATTATGAATGCA
AGATTCGAAGTTTTGTGATTATGTAAAACTGTACAAACTTAGATTTTGTT
TACAAGATGAGATTGCTGCATTGCACCCTGGCAATCTACAGACCAGTCTC
ACGCTAAAACACCAAACTGAGCCATGGATTAAGGCATGAGAACCAGCAGC
TCTTGTAGAATGACACCAGCCTCATCGTATCGGTCTCGGGTCAGTGGAAT
GCTATGAATTTTCACTGCGTGATCCAACTGTGCAATGAACAGAAAGGGTT
AGTCAATTACCTCAAACCACCATCTTACTGGTCACCAATGGAACATGCTT
TGAACACATGGTAGAGCAAGAGCGTAGACGTTTGTCTCCTCCAACTTATT
AATGCAAAGGAAGAAATGTGGCTTTCATAGAAAGCATCCTTGTGATTCAG
AAACAATACTAGATCGAAAAAAGTCAGTCTTTGTGAACTTTACCCAATTC
GGTTGCCATTTTCTTCTGGCTGTACCCAAATGATGCTTTTTCAAACTAAG
GAAAAGCAATGAACCGCAAACAATTACCTTAATTGTTTTAGAGGTTTACC
TCTTCAATGGAGGAAAACAATTTGTTGCCAACTTCTGTCAGGGCCTTCTT
CTGATCCTTTGGGACATTAGAGATCAACTGACTAAGATCACAATACAAGA
GCATCGATTTGAGGCGTATATCCCTTCCCATCAAGTCCCATGAGTAAGCA
TCGTCCATCAGATCACTCCCAAGCGACAGTAATTCACAGGCACACTTCTT
AATCCGACAAGCAACTCCCTTTGATTGCATATCCACCATTTTAGCATGAC
CTGGATGTTGGTCTTCTTGAAAACAGGGGTATGTCATATGCCTGCAGTAT
GCACTGTTCAACAGAGAGGCATGAACAAATTAATTAAACTATTTTTGAAG
CGAC
>CL34.Contig1_All
GCAAATAAATAATACTACCGTTTTATTTCATGGGAAAATATCAACTTTTC
AACATACAGTTTACTCTTCTTTTGCTTGCATCAACCTCTATAAATTAGTA
ATTTAACAATAGCAAAGATAGTACAAATTAGATTAAAAGGGTAAAATCAT
ACTAAAGAGAAAACGAACCAACTGATGTTGAAGTTTCTACTCATACCACA
TCCAGTCATTGAGAACTAGGTTGAAAAAAAGCTCCTTCCAATTCACCACC
TGCGAAGTTGTTTTGCCAACATCTTTTGTTGTCTGTTAAGATTGTCTTCA
AAGCAATCCCGAGATCTTCCCAGTCAGCTGCTTTTGTGATAATATGGTTC
CCAATCCATGGCTAAATTTTATTTTTCCTTTCACCGCTGTAACTCTTGAA
GGGCTAGAACTTTCCATTATGTCTGGATTCCCCAAAATCACAATCATGGA
ATTAGCTAACATTGTTCACCATCAAACATTTAGTCAGTTATGCATGCTAT
TTGTTATCAAGCTGCAGTATCCAACAGAAAAACCGGAGAATCATCTAGTT
TCTGGCTACTCCCATCACCACCACATACTTGAATGATAAACTTGATGCTA
GAAGTGTCAGAAGGAGCTGCCAGGTCATAAACATAGAATGCTTCCACTCT
AGCCACTCCAAGATAGGATTGTTCCCCTTTCGGTTTTCCTTCTGCTAGTT
TCTCAACATAAATGTTATAAGTTGAGAATTCAGAATCATTCCCATCTTTC
ATTTTCCAAGTGATCTTAAGACTAAGGTACTTGGTATCCTCAGATCCAGT
AGTCCATTGGATGTACTGACCTTGGACAAGCCACATATCGGAAGGTGGAA
AAACTGAATTCTGTCCACAAGATTTCATTGAAATATGACCAAGCACTGCA
TAGTACTCCATTGAATTATGAGCACAAGAATCATCTTGGCTCGATTTGGA
TTTCGGGATCCTTTCATCAAACTCAGGCTTTGACCTGTAGCACAGTGCAT
GTATTTCAGTTAGTATGTGTCCCTTCATTCTGATGCTACTCTCCTCTATA
ACCCATCCAGGGGCAGTTCCTGGTTTTTCAAGTTGATGTGTCCTAATCAC
TGTACTAAATTTGCTTGAGAAATGGTGCGAATTCCAGGATACAAGAAGTA
CTGACTTATTTTCGTTTAGAGTAGAAACAAAACTAAGAAAAAGGCCTAGT
CGAGAATTATTCTCCGATTTCACTGAATATGTGAAGTGAAGAGGCAAGTC
CCCCAAAACAAGATGTCCTTGAAAGAGCCTTGCAGTGAAATCAGCATTGT
CTTCGAGGTTTCCTTTAAAAGTGATGTTTCCTCCTCCACTATAAGATGCT
TCCCTGAAATCAACATGGACTTGAATACCATCTGGAGCCGAATTATCGGT
AAACGGAAGCAAAGGCTGAAAACTTTGGGAAGAAATGTTGCACCAAGAAG
AATCTGATACTTGCCTTCCTCCCTTAGAAACATGGTATCCACGACCCTGA
TCAAAATTTGAATAGAATGGAAGAACAATAGGATAATTCTGTGTGTTTCC
CCATGATTTTTCCACAAGGGCCCACCAATGATTCTGAGCAGTCTGGAAGT
TCGGCGGTTGATTAGTCTCATAGATCCATCCAGGAGCAAATATGGCAGCT
GACACACCATCGTTTTTCAGCACATCAAGTGCAACACTTGTATTCCATTG
TCCACCACCAAAAGTGCCCCTTCCGAATACATCGATTCCCATGTATACAT
CAAACTTTCTATCACCTGCAACTACAGCTGACTGCTTCGGATAATTTTTC
TTCCATGTATAGTTCACAAAAATTCCGTCAGATATATCAAAGAATGGTTT
ATTCTTTTCATTTAGTTGGTCTTGCCAGTTAAGTTTGCCGTCAGTTGTAA
CACTATCATACCATATCACTAAAGATCCAGTGACCGCGGAATGCATTCTC
TCTGTTAAGTAGCTGACAAATGCTTTCAAATTAGGAATTTGGCCCAACTC
CAATTCTACTTCCATATTGATCAGCCATCCATCAAATCCCAAAGCCACAG
CAAGCTCCACCAAGCGCTCGGCATACATCTCAGCAGACTCCTTTGTCGAC
AGCAATTTGTTGCATACACGCTTCCCTTCCTCCCATTCTGTGATGAAAGT
CCCCAACACCTTAACACCATGCTTATGAGCTGTGTTAGTCCAGCAAGGAG
GTGGAAGCGCCACGAGACTGTGCGAAAAGTAGATGAAGACATCAATCAAA
TACCAATGCCATATCGAATACGCATCCGGATTAGTCCCTCCTTGGATCCA
CTTGTCATCACCGTAGCCACCAGCCATGTCATGGCAGACGATCAATCTGG
GCCGATCGGGCAGCCCAGATCGGAGAGGCACCGACGATTTGTTGAAGGGG
AAGTGGAAGGAGTCGAAGTAGGATCGGGATTCGAGGTCTTCTAGGGTTTT
GATCGGGTAGGAGATTGGGATGGCGGGCCGGGTCGGGTCGAATGGGGGAG
GGGTTGGAGCGGAGGGTTGGGGAGGGTCGGGTTGGGACATTTTGAAGAAG
AGGAGGAAGGTTTGGAGGTGGCGGCGGATCAGGCGGAGGGGTTTGAAGAG
AGAGGCTAGGGTTTCGCGGCGGATATAGGCGCGAAGGAGACGAAGAAGCA
TAGAAAGGAAGACCGAGACTGATTGGTAGAG
>CL34.Contig2_All
GGAAAATATCAACTTTTCAACATACAGTTTACTCTTCTTTTGCTTGCATC
AACCTCTATAAATTAGTAATTTAACAATAGCAAAGATAGTACAAATTAGA
TTAAAAGGGTAAAATCATACTAAAGAGAAAACGAACCAACTGATGTTGAA
GTTTCTACTCATACCACATCCAGTCATTGAGAACTAGGTTGAAAAAAAGC
TCCTTCCAATTCACCACCTGCGAAGTTGTTTTGCCAACATCTTTTGTTGT
CTGTTAAGATTGTCTTCAAAGCAATCCCGAGATCTTCCCAGTCAGCTGCT
TTTGTGATAATATGGTTCCCAATCCATGGCTAAATTTTATTTTTCCTTTC
ACCGCTGTAACTCTTGAAGGGCTAGAACTTTCCATTATGTCTGGATTCCC
CAAAATCACAATCATGGAATTAGCTAACATTGTTCACCATCAAACATTTA
GTCAGTTATGCATGCTATTTGTTATCAAGCTGCAGTATCCAACAGAAAAA
CCGGAGAATCATCTAGTTTCTGGCTACTCCCATCACCACCACATACTTGA
ATGATAAACTTGATGCTAGAAGTGTCAGAAGGAGCTGCCAGGTCATAAAC
ATAGAATGCTTCCACTCTAGCCACTCCAAGATAGGATTGTTCCCCTTTCG
GTTTTCCTTCTGCTAGTTTCTCAACATAAATGTTATAAGTTGAGAATTCA
GAATCATTCCCATCTTTCATTTTCCAAGTGATCTTAAGACTAAGGTACTT
GGTATCCTCAGATCCAGTAGTCCATTGGATGTACTGACCTTGGACAAGCC
ACATATCGGAAGGTGGAAAAACTGAATTCTGTCCACAAGATTTCATTGAA
ATATGACCAAGCACTGCATAGTACTCCATTGAATTATGAGCACAAGAATC
ATCTTGGCTCGATTTGGATTTCGGGATCCTTTCATCAAACTCAGGCTTTG
ACCTGTAGCACAGTGCATGTATTTCAGTTAGTATGTGTCCCTTCATTCTG
ATGCTACTCTCCTCTATAACCCATCCAGGGGCAGTTCCTGGTTTTTCAAG
TTGATGTGTCCTAATCACTGTACTAAATTTGCTTGAGAAATGGTGCGAAT
TCCAGGATACAAGAAGTACTGACTTATTTTCGTTTAGAGTAGAAACAAAA
CTAAGAAAAAGGCCTAGTCGAGAATTATTCTCCGATTTCACTGAATATGT
GAAGTGAAGAGGCAAGTCCCCCAAAACAAGATGTCCTTGAAAGAGCCTTG
CAGTGAAATCAGCATTGTCTTCGAGGTTTCCTTTAAAAGTGATGTTTCCT
CCTCCACTATAAGATGCTTCCCTGAAATCAACATGGACTTGAATACCATC
TGGAGCCGAATTATCGGTAAACGGAAGCAAAGGCTGAAAACTTTGGGAAG
AAATGTTGCACCAAGAAGAATCTGATACTTGCCTTCCTCCCTTAGAAACA
TGGTATCCACGACCCTGATCAAAATTTGAATAGAATGGAAGAACAATAGG
ATAATTCTGTGTGTTTCCCCATGATTTTTCCACAAGGGCCCACCAAAAGT
TTGTGATATTTTGCAATAAGGGACAAGTCAATTACTGATTCTGAGCAGTC
TGGAAGTTCGGCGGTTGATTAGTCTCATAGATCCATCCAGGAGCAAATAT
GGCAGCTGACACACCATCGTTTTTCAGCACATCAAGTGCAACACTTGTAT
TCCATTGTCCACCACCAAAAGTGCCCCTTCCGAATACATCGATTCCCATG
TATACATCAAACTTTCTATCACCTGCAACTACAGCTGACTGCTTCGGATA
ATTTTTCTTCCATGTATAGTTCACAAAAATTCCGTCAGATATATCAAAGA
ATGGTTTATTCTTTTCATTTAGTTGGTCTTGCCAGTTAAGTTTGCCGTCA
GTTGTAACACTATCATACCATATCACTAAAGATCCAGTGACCGCGGAATG
CATTCTCTCTGTTAAGTAGCTGACAAATGCTTTCAAATTAGGAATTTGGC
CCAACTCCAATTCTACTTCCATATTGATCAGCCATCCATCAAATCCCAAA
GCCACAGCAAGCTCCACCAAGCGCTCGGCATACATCTCAGCAGACTCCTT
TGTCGACAGCAATTTGTTGCATACACGCTTCCCTTCCTCCCATTCTGTGA
TGAAAGTCCCCAACACCTTAACACCATGCTTATGAGCTGTGTTAGTCCAG
CAAGGAGGTGGAAGCGCCACGAGACTGTGCGAAAAGTAGATGAAGACATC
AATCAAATACCAATGCCATATCGAATACGCATCCGGATTAGTCCCTCCTT
GGATCCACTTGTCATCACCGTAGCCACCAGCCATGTCATGGCAGACGATC
AATCTGGGCCGATCGGGCAGCCCAGATCGGAGAGGCACCGACGATTTGTT
GAAGGGGAAGTGGAAGGAGTCGAAGTAGGATCGGGATTCGAGGTCTTCTA
GGGTTTTGATCGGGTAGGAGATTGGGATGGCGGGCCGGGTCGGGTCGAAT
GGGGGAGGGGTTGGAGCGGAGGGTTGGGGAGGGTCGGGTTGGGACATTTT
GAAGAAGAGGAGGAAGGTTTGGAGGTGGCGGCGGATCAGGCGGAGGGGTT
TGAAGAGAGAGGCTAGGGTTTCGCGGCGGATATAGGCGCGAAGGAGACGA
AGAAGCATAGAAAGGAAGACCGAGACTGATT
>CL34.Contig3_All
CCAACTGCGAAGCATGACAAAATGGAAATCACTAGCAGGGACACAACAAC
CAGGCCTTTGAATTATTTAGATGAAGTAAGGTAAATATATCTACTCCATT
GTCACAGTACAATCTATAAAAGTATTGGGAGAATTATTTGATAAACTGAC
AACACTTACTCAACATGGACTTGAATACCATCTGGAGCCGAATTATCGGT
AAACGGAAGCAAAGGCTGAAAACTTTGGGAAGAAATGTTGCACCAAGAAG
AATCTGATACTTGCCTTCCTCCCTTAGAAACATGGTATCCACGACCCTGA
TCAAAATTTGAATAGAATGGAAGAACAATAGGATAATTCTGTGTGTTTCC
CCATGATTTTTCCACAAGGGCCCACCAATGATTCTGAGCAGTCTGGAAGT
TCGGCGGTTGATTAGTCTCATAGATCCATCCAGGAGCAAATATGGCAGCT
GACACACCATCGTTTTTCAGCACATCAAGTGCAACACTTGTATTCCATTG
TCCACCACCAAAAGTGCCCCTTCCGAATACATCGATTCCCATGTATACAT
CAAACTTTCTATCACCTGCAACTACAGCTGACTGCTTCGGATAATTTTTC
TTCCATGTATAGTTCACAAAAATTCCGTCAGATATATCAAAGAATGGTTT
ATTCTTTTCATTTAGTTGGTCTTGCCAGTTAAGTTTGCCGTCAGTTGTAA
CACTATCATACCATATCACTAAAGATCCAGTGACCGCGGAATGCATTCTC
TCTGTTAAGTAGCTGACAAATGCTTTCAAATTAGGAATTTGGCCCAACTC
CAATTCTACTTCCATATTGATCAGCCATCCATCAAATCCCAAAGCCACAG
CAAGCTCCACCAAGCGCTCGGCATACATCTCAGCAGACTCCTTTGTCGAC
AGCAATTTGTTGCATACACGCTTCCCTTCCTCCCATTCTGTGATGAAAGT
CCCCAACACCTTAACACCATGCTTATGAGCTGTGTTAGTCCAGCAAGGAG
GTGGAAGCGCCACGAGACTGTGCGAAAAGTAGATGAAGACATCAATCAAA
TACCAATGCCATATCGAATACGCATCCGGATTAGTCCCTCCTTGGATCCA
CTTGTCATCACCGTAGCCACCAGCCATGTCATGGCAGACGATCAATCTGG
GCCGATCGGGCAGCCCAGATCGGAGAGGCACCGACGATTTGTTGAAGGGG
AAGTGGAAGGAGTCGAAGTAGGATCGGGATTCGAGGTCTTCTAGGGTTTT
GATCGGGTAGGAGATTGGGATGGCGG
>CL34.Contig4_All
GAAGAATGTTACAAATATGAAGTTCATAAGCTAAATATATGTTGCCTGTG
ATTTATATGCTATTTTTGTGTGTTATTGAACAGGGTCGTGGATACCATGT
TTCTAAGGGAGGAAGGCAAGTATCAGATTCTTCTTGGTGCAACATTTCTT
CCCAAAGTTTTCAGCCTTTGCTTCCGTTTACCGATAATTCGGCTCCAGAT
GGTATTCAAGTCCATGTTGATTTCAGGGAAGCATCTTATAGTGGAGGAGG
AAACATCACTTTTAAAGGAAACCTCGAAGACAATGCTGATTTCACTGCAA
GGCTCTTTCAAGGACATCTTGTTTTGGGGGACTTGCCTCTTCACTTCACA
TATTCAGTGAAATCGGAGAATAATTCTCGACTAGGCCTTTTTCTTAGTTT
TGTTTCTACTCTAAACGAAAATAAGTCAGTACTTCTTGTATCCTGGAATT
CGCACCATTTCTCAAGCAAATTTAGTACAGTGATTAGGACACATCAACTT
GAAAAACCAGGAACTGCCCCTGGATGGGTTATAGAGGAGAGTAGCATCAG
AATGAAGGGACACATACTAACTGAAATACATGCACTGTGCTACAGGTCAA
AGCCTGAGTTTGATGAAAGGATCCCGAAATCCAAATCGAGCCAAGATGAT
TCTTGTGCTCATAATTCAATGGAGTACTATGCAGTGCTTGGTCATATTTC
AATGAAATCTTGTGGACAGAATTCAGTTTTTCCACCTTCCGATATGTGGC
TTGTCCAAGGTCAGTACATCCAATGGACTACTGGATCTGAGGATACCAAG
TACCTTAGTCTTAAGATCACTTGGAAAATGAAAGATGGGAATGATTCTGA
ATTCTCAACTTATAACATTTATGTTGAGAAACTAGCAGAAGGAAAACCGA
AAGGGGAACAATCCTATCTTGGAGTGGCTAGAGTGGAAGCATTCTATGTT
TATGACCTGGCAGCTCCTTCTGACACTTCTAGCATCAAGTTTATCATTCA
AGTATGTGGTGGTGATGGGAGTAGCCAGAAACTAGATGATTCTCCGGTTT
TTCTGTTGGATACTGCAGCTTGATAACAAATAGCATGCATAACTGACTAA
ATGTTTGATGGTGAACAATGTTAGCTAATTCCATGATTGTGATTTTGGGG
AATCCAGACATAATGGAAAGTTCTAGCCCTTCAAGAGTTACAGCGGTGAA
AGGAAAAATAAAATTTAGCCATGGATTGGGAACCATATTATCACAAAAGC
AGCTGACTGGGAAGATCTCGGGATTGCTTTGAAGACAATCTTAACAGACA
ACAAAAGATGTTGGCAAAACAACTTCGCAGGTGGTGAATTGGAAGGAGCT
TTTTTTCAACCTAGTTCTCAATGACTGGATGTGGTATGAGTAGAAACTTC
AACATCAGTTGGTTCGTTTTCTCTTTAGTATGATTTTACCCTTTTAATCT
AATTTGTACTATCTTTGCTATTGTTAAATTACTAATTTATAGAGGTTGAT
GCAAGCAAAAGAAGAGTAAACTGTATGTTGAAAAGTTGATATTTTCCCAT
GAAATAAAACGGT
>CL35.Contig1_All
CTGCCTCGATTCCCTAATCTAGTTACATTCCAGACATCCGTGTCTATTTC
TAAGGAAGCCGACCTCGAATTCATAGCCCAAACATGTCCCAAACTGGAGG
ACATCGATCTCAGCACCACAGAATTCTTATCAATGTTTTTTTCCGACCAA
CGGTCTTTACGGTCTGTCAAGTGGCGGCGGTCTTCCGAAACTGTCTAAGG
TTTCGGTCAGAGGGAGAAGTTGTGTAGGCATTGAGAGGTGGCTAGACAGG
TTCCCTAATTTGACTTATTTGGATTTGGG
>CL35.Contig2_All
AGAAAAGGTAGAGCAAGGAAAAAATGGAGAAGAAAAGGGCCAAGGGGAGG
ACTTGAACCATCTTCACCACCCTCGTTGTATGCGACGCTGTTATTTTAAT
TTGTCCCAAGTAAACAACCTTACACTGAGATACTTCACGAGAGCCTCTCC
ACCCTTATTTACTCTACTCACCCGGTTTTGCTCAAAACCCAGGAACCAGA
AAATCGATCAGGGAAGGGAAGATGGTGGAGATTTCTCAACTGAATGAAGA
TCTATTAGGTCAGATCCTGAAACGGGTCAGCGACCCGGATGATAGGAAAC
GGGTCTCCCAAGTCTGCAAACAATGGTTCATACTCGAGGGTCTAACCAGA
ACGTCACTCACTTTTGTCGAACTCCTTTTTCTCCGTCAGGTACTTCCTCG
ATTCCCGAATCTAGTTACATTTCAGACATCCGAGCCTATCTTCAAGGACG
CGGACCTTGAATTCTTAGCCCAAACATGTCCCAAGCTGGAGACCCTCAAT
CTCGACACCATAATAGGGTTTTTACCGATGAACGGTCTTCACGCTCTGTC
ACGTGGCGGCGGCCTTCCGAAATTGTCCGAGCTTTTTCTCGGTGGGAGAG
ATAATGTAGTCGTTGATAAATGGTTATGTGAGTTGCCACATGATAACTTG
ACTTGTTTGGATTTGGGACACTGCAGGTTTGTCGATGACAAAGGGTTGGT
AGTAATTGGGAATGTGTGTACCAGTTTGTGTTACTTGAATTTGGCGAAGT
CCAAGATTTCAGACTTTGGTTTGAGATTGTTGGCAAATGGAAGGTGCTTG
AAAACCCTCAGGACATTGGTGCGTTCTGAATGCTGTTATATAACTGATTC
GGGGTTGGCGCATTTGCGGAATATGCAATTCTTGGAAGAGCTGGATTTGG
ACTACTGCGGGGAGGAAGTCACCGATATTGGAGTTATAGCTGCAGTCTCT
TCAAATCGATCCCTCAAGAAGTTGAACTTGAGTTTGTTGAGGAATGTGTC
GGATCAAAGCATGGTGTTTCTTGCTGAGAATTGCCCCCCAACTTACAGTT
TCTTGATGTAAGTGGTACTAATGTTACTGGTGCCGGAGTTCGTGCATTTT
CTGGTCACAGGTGCCTAGAGTCTCTTGATTTGTACAGGTGTGGTGAATTT
TGTTGGTCCGATATCGAGTACATGGTGCTTGGATGCCAGTCGCTCAAGTC
TGTCGACCTGTCTAGGCCGCCTATGGACTCAGTTCCGGAAAGCGTTAGCA
GAATTGTGACATTGACTGATTTGTGGTGAAGACAACTTCAACTTCACCAG
GTGGCTCTATGCGGAAGGCGGAAGACATTTATGGTGTGTGGAAAGGTTGT
AACAAGTTGAAGTTGAATTAGATGCCAGAAAGCGATGGGAGAATTGTGAG
GTTATTCTCATGCCCAAATTTGGAGAATGTTTGGTTCTGTTCTAATACTT
TTTTGGTTTATGTGTCTAAGTGTCTATCTATCTATGTGTTTGAAGTTGAA
GTTGTAACAAGTTGAAGTTGAATTAGATGCCAGAAAGCGATGGGAGAATT
GTGAGGTTATTCTCATGCCCAAATTTGGAGAATGTTTGGTTCTGTTCTAA
TACTTTTTTGGTTTATGTGTCTATATAAGTATCTATCTATCTATGTGTTT
GAAGTTGAAGTTGTAACAAGTTGAAGTTGAATTAGATGCCAGAAAGCGAT
GGGAGAATTGTGAGGTTATTCTCATGCCCAAATTTGGAGAATGTTTGGTT
CTGTTCTAATACTTTTTTGGTTTATGTGTCTAAGTGTCTATCTATCTATG
TGTTTGAAGTTGAAGTTGTAACAAGTTGAAGTTGAATTAGATGCCAGAAA
GCGATGGGAGAATTGTGAGGTTATTCTCATGCCCAGATTTGGAGAATGTG
TGGTTCTGTTCTGATACTTTTTTGGTTTATGTGTCTATATAAGTATCTAT
CTATCTATGTGTTTGAAGTTGAAGTTGTAACAAGTTGAAGTTGAATTAGA
TGCCAGAAAGCGATGGGAGAATTGTGAGGTTATTCTCATGCCCAAATTTG
GAGAATGTTTGGTTCTGTTCTAATACTTTTTTGGTTTATGTGTCTAAGTA
TCTATCTATCTATGTGTTTGAAGTTGAAGTTGTAACAAGTTGAAGTTGAA
TTAGATGCCAGAAAGCGATGGGAGAATTGTG
>CL35.Contig3_All
CGAGGAGAAAGAAAAGGTAGAGCAAGGAAAAAATGGAGAAGAAAAGGGCC
AAGGGGAGGACTTGAACCATCTTCACCACCTTCGCTGGCTGCGACGCTGT
TATTTTAATTTGTCCCAAGTAAACAACCCTACACCGAGATACTTCACGAG
AGCCTCTCCACCCTTATTTACCCTACTCACCCGGTTTTGCCCAAAACCCA
GGAACCAGAAAATCGATCAGGGAAGGGAAGATGGTGGAGATTTCTCAACT
GAATGAAGATCTATTAGGTCAGATCCTGAAACGGGTCAGCGACCCGGATG
ATAGGAAACGGGTCTCCCAAGTCTGCAAACAATGGTTCATACTCGAGGGT
CTAACCAGAACGTCACTCACTTTTGTCGAACTCCTTTTTCTCCGTCAGGT
ACTTCCTCGATTCCCGAATCTAGTTACATTTCAGACATCCGAGCCTATCT
TCAAGGACGCGGACCTTGAATTCTTAGCCCAAACATGTCCCAAGCTGGAG
ACCCTCAATCTCGACACCATAATAGGGTTTTTACCGATGAACGGTCTTCA
CGCTCTGTCACGTGGCGGCGGCCTTCCGAAATTGTCCGAGCTTTTTCTCG
GTGGGAGAGATAATGTAGTCGTTGATAAATGGTTACATGAGTTGCCACAT
GGGAACTTGACTTGTTTGGATTTGGGACACTGCAGGTTTGTCGATGACAA
AGGGTTGGTCGTAATTGGGGATGTGTGTACTAGTTTGCGCTACTTGAATT
TGGCAAAGTCCAAGATTTCGGACTTTGGTTTGAGATTGCTGGCAAATGGA
AGGTGCTCGAAAACCCTCAAGACATTGGTGCTTTCTCAATGCTGTTATAT
AACTGATTCGGGGTTGGCGCATTTGCGGAATATGCAATTCTTGGAAGAGC
TGGATTTGGACTACTGCGGGGAGGAAGTCACCGATATTGGAGTTATAGCT
GCAGTCTCTTCAAATCGATCCCTCAAGAAGTTGAACTTGAGTTTGTTGAG
GAATGTGTCGGATCAAAGCATGGTGTTTCTTGCTGAGAATTGCCCCCCAA
CTTACAGTTTCTTGATGTAAGTGGTACTAATGTTACTGGTGCCGGAGTTC
GTGCATTTTCTGGTCACAGGTGCCTAGAGTCTCTTGATTTGTACAGGTGT
GGTGAATTTTGTTGGTCCGATATCGAGTACATGGTGCTTGGATGCCAGTC
GCTCAAGTCTGTCGACCTGTCTAGGCCACCTATGGACTCAGTTCCGGAAA
GCGTTAGCAGAATTGTGACATTGACTGATTTGTGGTGAAGACAACTTCAA
CTTCACCAGGTGGCTCTATGCGGAAGGCGGAAGACATTTAAGGTGTGTGG
AAAGGTTGTAACAAGTTGAAGTTGAATTAGACGCCAGAAAGCGATGGGAG
AATTGTGTGGTTCTTTTCATGCCCAAAGTTGGAGAATGTTTGGTTCTGTT
CTGATACTTTCTTGGTTTATTTATCTGTCTATCTATCTATCTATTAGTAG
ATTGCAGGTAAGGAAACATAGACTGCTATAGGATTGCAATACTTCGGTTT
AGTTGAATTTGTATGCTGTTCACCTAGTTTGAATTGTGTTCTGTTGTTAT
ATTGCTCTGTCAATCTCAATCTTGAAAATCACTATACTTTATCTAGTCTT
AGATTTCAACACCTTGAAATTTTGTATATTTCAGCAGTGTTGTCTTGCTA
ATTCAGTTGTGTTTTGGATATTATACAGCCGAGGTAATTGTACTTGACAT
CACATTTAATCCCTTTAATCCTCCTAGACCTGACTCAACAAAGCTCCAGT
CTTTGACCTTCGCCTACCTCAAAAGCCTTCCCAGTAGGCTCAGCCACCAT
TTGCAGACCATACCATTGGGCTACCGATCCATCTCCGGCGGCTTGATCTT
CTGGTTATAATTTCCCAAATCGGGAAAATAGGATTGTCGCCGGCTTCTCT
GTACGAGCTGTTGAATGATG
>CL35.Contig4_All
GAAAATCGATTAGGGAAGATGGTGGCGATTTCTGAACTGAATGACGATCT
ATTAGGTCATATCCTCAAACGGGTCAGCGATCCGGGTGATCGGAAACGGG
TCTCCGAAGTTTGCAAACTATGGTTGACAGTGGAGGGTCTAACAAGAAGG
TCACTCACTTTACTCCGACTCAGTCGTCTCCGACAGAGTTTCCGATTCTT
GGAAGAGCTGAATTTGAAAGGCTGCTATGTCACTGATACTGGAGTTATAT
CTGCAATCTCTCCAGATCAATCCTTCAAGAAGTTGAACTTGGCTAACAAG
TATTTGTCGGACCAAAGCATGGCCTTTGTTGCTGAGAATTGCCCCAACTT
AGAGGTTCTTGATTTAAGTAGTTCTCAGGTAACTGGCGCCGGAGTTCGTG
CATTTTATGGTCACAGGTGTCTACAGTCTATTGTTTTGCGGTGGTGTCCT
GAATTTTGTTGGTACGATATCGAGCACATGGTGCTTGGATGCAAGTCACT
CAAGTCTATCGTCCTGAGTATGCCGCCTATGCACTCAGTTCCGGAAAGCG
TTAGCAGAATTGTGTCGTTGATTGATGAGGGGTGAAGAAGGCTTCAACTT
CACCTGGTGGCTGCTCTGTGCCAAAGGTGGAAGAAAATTATGGTGCCTGG
GAAAGGTTGTAACAAGTTGAAGTTGTATTAGACCTGCATTTGGACCCTTG
TGTGGTAGAAGGTAGATATGTAATTTATAGGTGTTTGTGCAAAACTTAAA
TTTGATGCTTGGTTTTTTTCTTCAATTTTCATGCCAAAGAAGGTGAATGG
CGTTTTAAAAATAAATGAGTGAGTCTGTTTGGGC
>CL35.Contig5_All
GAAAATCGATTAGGGAAGATGGTGGCGATTTCTGAACTGAATGACGATCT
ATTAGGTCATATCCTCAAACGGGTCAGCGATCCGGGTGATCGGAAACGGG
TCTCCGAAGTTTGCAAACTATGGTTGACAGTGGAGGGTCTAACAAGAAGG
[truncated: 89,503,683 more chars]
