# Supplementary material for: Molecular characteristics of S-RNase alleles as the determinant of self-incompatibility in the style of Fragaria viridis
Source: Hortic Res. 2021 Aug 1;8:185. doi: 10.1038/s41438-021-00623-x (PMC8325692; doi:10.1038/s41438-021-00623-x)
Supplement: Supplementary file 4 — Dataset S3 [file 41438_2021_623_MOESM4_ESM.txt]

>CL1.Contig1_All_ORF1
ATGTCTTCTGACCTAGACAGACAAATAGAGCAGCTCAAGAAATGCGAGCCCCTCAAAGAGTCGGAAGTGAAGGCTCTCTGCCTCAAAGCCATGGAAATTCTCGTCGAAGAGAGCAACGTCCAGCGTGTCGATGCTCCCGTCACTATATGCGGTGACATCCACGGTCAGTTTTATGACATGAAAGAGCTTTTCAAAGTGGGAGGCGATTGCCCCAAGACTAACTACTTGTTTCTGGGAGATTTCGTTGACAGAGGTTTCTATTCGGTGGAGACATTTCTACTCCTACTTGCCCTGAAGGTGAGATATCCGGATCGGATAACACTCATTAGAGGGAACCATGAGAGTCGACAGATAACACAGGTGTACGGATTCTATGATGAGTGTCTACGGAAATATGGATCTGTCAATGTTTGGAGATATTGCACTGATATATTTGATTACCTAAGTCTGTCAGCTCTCATTGAGAATAAGATTTTCAGTGTCCATGGTGGTCTTTCGCCTGCCATTTCAACTTTGGATCAGATACGAACAATTGATCGGAAGCAAGAAGTACCTCATGATGGTGCTATGTGTGACCTACTATGGTCAGATCCTGAAGATATCGTGGATGGTTGGGGTTTGAGTCCACGTGGTGCTGGTTTCCTGTTCGGTGGAAGTGTTGTGTCTTCATTTAACCATGCAAACAACATTGACTATATATGTCGTGCCCACCAGTTGGTAATGGAAGGATATAAATGGATGTTTAATAATCAGATTGTTACTGTATGGTCAGCTCCAAATTACTGTTACAGATGTGGTAACGTAGCTGCAATCCTTGAGCTGGATGAAAATCTTAACAAGCAGTTCCGAGTCTTCGATGCTGCCCCACAGGAATCAAGAGGCACGCCGGCCAAAAAACCTGCACCTGACTACTTTCTATGA
>CL1.Contig1_All_ORF2
ATGAAGTTTTGCCATTTTCCATTAGGGGAATTAATGAACAACATATACAGAGAATGGTATTGCATGGTATGCACACAGAATTCTATGGGCGAGCTTCTCAATGATCAGCTCCTCCAGCAACCAGCAAGAATTGTACTTTCATGTTTGTGGATAGTTAGGATGGTTCGGTCTGCTTTTCTTGTATGCCTAAAGCTTCTACCATCTTTCATATTTACATGTAAGAGTAGTGTGCATTGCCTAATCTATCATGTGAATTATAGAACTTTGCCCTGTGATTGTCATAGCAAGGGAGACATTAGGTACTGGAAAGGGAGGCTTCTCCTTCTATTTGTAAGGATTAGAATGATTGGATTGGGTTAG
>CL1.Contig1_All_ORF3
ATGTCACCGCATATAGTGACGGGAGCATCGACACGCTGGACGTTGCTCTCTTCGACGAGAATTTCCATGGCTTTGAGGCAGAGAGCCTTCACTTCCGACTCTTTGAGGGGCTCGCATTTCTTGAGCTGCTCTATTTGTCTGTCTAGGTCAGAAGACATCTCTCTCTACTTCTTCTTCTTCCTCGGATGCAGACCTAAACCTAGACCTAGAGCTCTACCTCTCTCAGAGTCAGAGACTCTCGTCCGCGCTCAAAACAGTGAGAGATTGGGAATCTGTGACTATCTCTCACTCCGCGACCCTTGTCCTTAA
>CL1.Contig2_All_ORF1
ATGAAAGAGCTTTTCAAAGTGGGAGGCGATTGCCCCAAGACTAACTACTTGTTTCTGGGAGATTTCGTTGACAGAGGTTTCTATTCGGTGGAGACATTTCTACTCCTACTTGCCCTGAAGGTGAGATATCCGGATCGGATAACACTCATTAGAGGGAACCATGAGAGTCGACAGATAACACAGGTGTACGGATTCTATGATGAGTGTCTACGGAAATATGGATCTGTCAATGTTTGGAGATATTGCACTGATATATTTGATTACCTAAGTCTGTCAGCTCTCATTGAGAATAAGATTTTCAGTGTCCATGGTGGTCTTTCGCCTGCCATTTCAACTTTGGATCAGATACGAACAATTGATCGGAAGCAAGAAGTACCTCATGATGGTGCTATGTGTGACCTACTATGGTCAGATCCTGAAGATATCGTGGATGGTTGGGGTTTGAGTCCACGTGGTGCTGGTTTCCTGTTCGGTGGAAGTGTTGTGTCTTCATTTAACCATGCAAACAACATTGACTATATATGTCGTGCCCACCAGTTGGTAATGGAAGGATATAAATGGATGTTTAATAATCAGATTGTTACTGTATGGTCAGCTCCAAATTACTGTTACAGATGTGGTAACGTAGCTGCAATCCTTGAGCTGGATGAAAATCTTAACAAGCAGTTCCGAGTCTTTGATGCTGCCCCACAGGAATCAAGAGGCACGCCGGCCAAAAAACCTGCACCTGACTACTTTCTATGA
>CL1.Contig2_All_ORF2
ATGAAGTTTTGCCATTTTCCATTAGGGGAATTAATGAACAACATATACAGAGAATGGTATTGCATGGTATGCACACAGAATTCTATGGGCGAGCTTCTCAATGATCAGCTCCTCCAGCAACCAGCAAGAATTGTACTTTCATGTTTGTGGATAGTTAGGATGGTTCGGTCTGCTTTTCTTGTATGCCTAAAGCTTCTACCATCTTTCATATTTACATGTAAGAGTAGTGTGCATTGCCTAATCTATCATGTGAATTATAGAACTTTGCCCTGTGATTGTCATAGCAAGGGAGACATTAGGTACTGGAAAGGGAGGCTTCTCCTTCTATTTGTAAGGATTAGAATGATTGGATTGGGTTAG
>CL1.Contig2_All_ORF3
ATGGCTTTGAGGCAGAGAGCCTTCACTTCCGACTCTTTGAGGGGCTCGCATTTCTTGAGCTGCTCTATTTGTCTGTCTAGGTCAGAAGACATCTCTCTCTACTTCTTCTTCTTCCTCGGATGCAGACCTAAACCTAGACCTAGAGCTCTACCTCTCGCAGAGTCAGAGACTCTCGTCCGCGCTCAAAACAGTGAGAGATTGGGAATCTGTGACTATCTCTCACTCCGCGACCCTTGTCCTTAA
>CL2.Contig1_All_ORF1
ATGGCTAGAATGCATCTTGCTTTGTTCTTATGGGTATTAACACAAGCTCAGGAATATAGTCTTATCATTTCAATCGATGCCTATTATTCACCTTCCATGTGA
>CL2.Contig1_All_ORF2
ATGCTCAAGGCACACAGATTACCTACCTCTCCACTATACCTTCATATTAATCGAACAAGAAGATTCATCACTTTACTGTGGAAAAATTGCTTAAATAAGTAA
>CL2.Contig2_All_ORF1
ATGGCTAGAATGCATCTTGCTTTGTTCTTATGGGTATTAACACAAGCTCAGGAATATAGTCTTATCATTTCAATCGATGCCTATTATTCACCTTCCATGTGA
>CL3.Contig1_All_ORF1
ATGCAGTTGTTGCTAATATGGTTGGAAAATATTTTCTTAAAAATGTGCACCAGGTATGTTACTAACCGGATACAGCCAGCAAACAATAAGTTTAATGCTTGTCTTCAAATTTTGATAGCTATGCTCAGGCAACTTCACTGTAGTGTAGTTGTCTTCTTATGTATCCGACATAACTGCAGGGAGCTGCAACTCAATGCTATTTGGCATTGCATCCGCAAGTTAAGGGTGTCAATGGTGAGTATTTTTCGGACAGCAACATTGCCAAACCGACGGCCCTGGCTAAGGATGCAGAATTGGCAAAGAAGCTATGGGACTTCAGTCTGA
>CL3.Contig1_All_ORF2
ATGGAAGGACAAGTGAAGACTCCTTTTAGGTATTTTGTCAAACCGGTTCCAGAGCATAGTTCCTATCAAGGGGATTTACCATGTCAATGGAAAAGGATCTCTAGTATGAGCTTCTCTGATTAG
>CL3.Contig1_All_ORF3
ATGGACCCCAACAACCCACATACAAATTACAATTGTAAGCATATCTTGAAGAGAACTACTGGACCATTGTCAATGATTAAGAAACTAACCATTTATGTAACTGTGGTGTCGTAG
>CL3.Contig2_All_ORF1
ATGTGGCTGTTCAGAAGAAAAGGCCCATCTGGGTTCTCATCATCTTCCACAGCAGAAGAAGTTACTCAAGGGATTGATGCCACTGGTCTTACTGCCATTGTTACAGGAGCATCTAGTGGCATTGGCACTGAAACTACACGTGTTCTTGCACTGCGTGGTGCCCATGTGATCATGGGAGTGAGGAATATGGCTGCTGCTAAAGATGTGAAAGAAGCGATAGTTAAGGACATCCCCACTGCCAAAATTGATGCCATGGAGTTGGATCTCAGTTCATTGTCGTCTGTGAGGAAATTTGCATCAGAATTCAAATCCGCTGGCCATCCTCTTAATATCCTAATTAACAATGCAGGGATTATGGCGACCCCGTTCTTGCTTTCCAAAGATAAGATTGAACTTCAGTTTGCCACAAACCATATAGGTCATTTTCTGTTGACAAATCTTTTGTTGGATACTATGAAAAAGACTGCACATTCAAGTAGCAAAGAAGGGAGAATTGTAAATGTATCCTCTGAAGCTCACCGCTATGCATATCCTGAAGGAATCCGTTTTGACAGAATCAACGATCCGTCAGGGTACAGCAGTTGGCCTGCATATGGTCAATCAAAGCTAGCTAACATTTTGCATGCCAAAGAACTCACAAAACAATTCAAGGAAGATGGGACAAACATAACTGCAAATGCACTTCACCCTGGTGTAATTCAAACTAATCTTTTCCGGCATAACAATGTTATTAATGGGCTTGTTAATGTGCTCGGTAGAGTTCTGCTTAAAAATGTTCAACAGGGAGCAGCAACAACTTGCTATGTGGCATTGCATCCGCAAGTTAAAGGGGTGAGTGGTGAATATTTTGCAGACAGTAATATTTCGAAGCCAAGACCCCAAGCTGAAGACGAGGTGTTGGCAAAGAAGCTCTGGGATTTCAGCAAGGATTTAACTAAATGA
>CL3.Contig2_All_ORF2
ATGCAATGCCACATAGCAAGTTGTTGCTGCTCCCTGTTGAACATTTTTAAGCAGAACTCTACCGAGCACATTAACAAGCCCATTAATAACATTGTTATGCCGGAAAAGATTAGTTTGAATTACACCAGGGTGAAGTGCATTTGCAGTTATGTTTGTCCCATCTTCCTTGAATTGTTTTGTGAGTTCTTTGGCATGCAAAATGTTAGCTAG
>CL3.Contig2_All_ORF3
ATGGCATCAATTTTGGCAGTGGGGATGTCCTTAACTATCGCTTCTTTCACATCTTTAGCAGCAGCCATATTCCTCACTCCCATGATCACATGGGCACCACGCAGTGCAAGAACACGTGTAGTTTCAGTGCCAATGCCACTAGATGCTCCTGTAACAATGGCAGTAAGACCAGTGGCATCAATCCCTTGA
>CL3.Contig3_All_ORF1
ATGTGGCTGTTCAGAAGAAAAGGCCCATCTGGGTTCTCATCATCTTCCACAGCAGAAGAAGTTACTCAAGGGATTGATGCCACTGGTCTTACTGCCATTGTTACAGGAGCATCTAGTGGCATTGGCACTGAAACTACACGTGTTCTTGCACTGCGTGGTGCCCATGTGATCATGGGAGTGAGGAATATGGCTGCTGCTAAAGATGTGAAAGAAGCGATAGTTAAGGACATCCCCACTGCCAAAATTGATGCCATGGAGTTGGATCTCAGTTCATTGTCGTCTGTGAGGAAATTTGCATCAGAATTCAAATCCGCTGGCCATCCTCTTAATATCCTAATTAACAATGCAGGGATTATGGCGACCCCGTTCTTGCTTTCCAAAGATAAGATTGAACTTCAGTTTGCCACAAACCATATAGGTCATTTTCTGTTGACAAATCTTTTGTTGGATACTATGAAAAAGACTGCACATTCAAGTAGCAAAGAAGGGAGAATTGTAAATGTATCCTCTGAAGCTCACCGCTATGCATATCCTGAAGGAATCCGTTTTGACAGAATCAACGATCCGTCAGGGTACAGCAGTTGGCCTGCATATGGTCAATCAAAGCTAGCTAACATTTTGCATGCCAAAGAACTCACAAAACAATTCAAGGAAGATGGGACAAACATAACTGCAAATGCACTTCACCCTGGTGTAATTCAAACTAATCTTTTCCGGCATAACAATGTTATTAATGGTAATCACGTCATTAAGGGGCTTGTTAATGTGCTCGGTAGAGTTCTGCTTAAAAATGTTCAACAGGGAGCAGCAACAACTTGCTATGTGGCATTGCATCCGCAAGTTAAAGGGGTGAGTGGTGAATATTTTGCAGACAGTAATATTTCGAAGCCAAGACCCCAAGCTGAAGACGAGGTGTTGGCAAAGAAGCTCTGGGATTTCAGCAAGGATTTAACTAAATGA
>CL3.Contig3_All_ORF2
ATGCAATGCCACATAGCAAGTTGTTGCTGCTCCCTGTTGAACATTTTTAAGCAGAACTCTACCGAGCACATTAACAAGCCCCTTAATGACGTGATTACCATTAATAACATTGTTATGCCGGAAAAGATTAGTTTGAATTACACCAGGGTGAAGTGCATTTGCAGTTATGTTTGTCCCATCTTCCTTGAATTGTTTTGTGAGTTCTTTGGCATGCAAAATGTTAGCTAG
>CL3.Contig3_All_ORF3
ATGGCATCAATTTTGGCAGTGGGGATGTCCTTAACTATCGCTTCTTTCACATCTTTAGCAGCAGCCATATTCCTCACTCCCATGATCACATGGGCACCACGCAGTGCAAGAACACGTGTAGTTTCAGTGCCAATGCCACTAGATGCTCCTGTAACAATGGCAGTAAGACCAGTGGCATCAATCCCTTGA
>CL3.Contig4_All_ORF1
ATGTGGCTGTTCAGAAGAAAAGGCCCATCTGGGTTCTCATCATCTTCCACAGCAGAAGAAGTTACTCAAGGGATTGATGCCACTGGTCTTACTGCCATTGTTACAGGAGCATCTAGTGGCATTGGCACTGAAACTACACGTGTTCTTGCACTGCGTGGTGCCCATGTGATCATGGGAGTGAGGAATATGGCTGCTGCTAAAGATGTGAAAGAAGCGATAGTTAAGGACATCCCCACTGCCAAAATTGATGCCATGGAGTTGGATCTCAGTTCATTGTCGTCTGTGAGGAAATTTGCATCAGAATTCAAATCCGCTGGCCATCCTCTTAATATCCTAATTAACAATGCAGGGATTATGGCGACCCCGTTCTTGCTTTCCAAAGATAAGATTGAACTTCAGTTTGCCACAAACCATATAGGTCATTTTCTGTTGACAAATCTTTTGTTGGATACTATGAAAAAGACTGCACATTCAAGTAGCAAAGAAGGGAGAATTGTAAATGTATCCTCTGAAGCTCACCGCTATGCATATCCTGAAGGAATCCGTTTTGACAGAATCAACGATCCGTCAGGGTACAGCAGTTGGCCTGCATATGGTCAATCAAAGCTAGCTAACATTTTGCATGCCAAAGAACTCACAAAACAATTCAAGGAAGATGGGACAAACATAACTGCAAATGCACTTCACCCTGGTGTAATTCAAACTAATCTTTTCCGGCATAACAATGTTATTAATGGTAATCACGTCATTAAGGGGCTTGTTAATGTGCTCGGTAGAGTTCTGCTTAAAAATGTTCAACAGGGAGCAGCAACAACTTGCTATGTGGCATTGCATCCGCAAGTTAAAGGGGTGAGTGGTGAATATTTTGCAGACAGTAATATTTCGAAGCCAAGACCCCAAGCTGAAGACGAGGTGTTGGCAAAGAAGCTCTGGGATTTCAGCAAGGATTTAACTAAATGA
>CL3.Contig4_All_ORF2
ATGCAATGCCACATAGCAAGTTGTTGCTGCTCCCTGTTGAACATTTTTAAGCAGAACTCTACCGAGCACATTAACAAGCCCCTTAATGACGTGATTACCATTAATAACATTGTTATGCCGGAAAAGATTAGTTTGAATTACACCAGGGTGAAGTGCATTTGCAGTTATGTTTGTCCCATCTTCCTTGAATTGTTTTGTGAGTTCTTTGGCATGCAAAATGTTAGCTAG
>CL3.Contig4_All_ORF3
ATGGCATCAATTTTGGCAGTGGGGATGTCCTTAACTATCGCTTCTTTCACATCTTTAGCAGCAGCCATATTCCTCACTCCCATGATCACATGGGCACCACGCAGTGCAAGAACACGTGTAGTTTCAGTGCCAATGCCACTAGATGCTCCTGTAACAATGGCAGTAAGACCAGTGGCATCAATCCCTTGA
>CL3.Contig5_All_ORF1
ATGTGGCTGTTCAGAAGAAAAGGCCCATCTGGGTTCTCATCATCTTCCACAGCAGAAGAAGTTACTCAAGGGATTGATGCCACTGGTCTTACTGCCATTGTTACAGGAGCATCTAGTGGCATTGGCACTGAAACTACACGTGTTCTTGCACTGCGTGGTGCCCATGTGATCATGGGAGTGAGGAATATGGCTGCTGCTAAAGATGTGAAAGAAGCGATAGTTAAGGACATCCCCACTGCCAAAATTGATGCCATGGAGTTGGATCTCAGTTCATTGTCGTCTGTGAGGAAATTTGCATCAGAATTCAAATCCGCTGGCCATCCTCTTAATATCCTAATTAACAATGCAGGGATTATGGCGACCCCGTTCTTGCTTTCCAAAGATAAGATTGAACTTCAGTTTGCCACAAACCATATAGGTCATTTTCTGTTGACAAATCTTTTGTTGGATACTATGAAAAAGACTGCACATTCAAGTAGCAAAGAAGGGAGAATTGTAAATGTATCCTCTGAAGCTCACCGCTATGCATATCCTGAAGGAATCCGTTTTGACAGAATCAACGATCCGTCAGGGTACAGCAGTTGGCCTGCATATGGTCAATCAAAGCTAGCTAACATTTTGCATGCCAAAGAACTCACAAAACAATTCAAGGAAGATGGGACAAACATAACTGCAAATGCACTTCACCCTGGTGTAATTCAAACTAATCTTTTCCGGCATAACAATGTTATTAATGGGCTTGTTAATGTGCTCGGTAGAGTTCTGCTTAAAAATGTTCAACAGGGAGCAGCAACAACTTGCTATGTGGCATTGCATCCGCAAGTTAAAGGGGTGAGTGGTGAATATTTTGCAGACAGTAATATTTCGAAGCCAAGACCCCAAGCTGAAGACGAGGTGTTGGCAAAGAAGCTCTGGGATTTCAGCAAGGATTTAACTAAATGA
>CL3.Contig5_All_ORF2
ATGCAATGCCACATAGCAAGTTGTTGCTGCTCCCTGTTGAACATTTTTAAGCAGAACTCTACCGAGCACATTAACAAGCCCATTAATAACATTGTTATGCCGGAAAAGATTAGTTTGAATTACACCAGGGTGAAGTGCATTTGCAGTTATGTTTGTCCCATCTTCCTTGAATTGTTTTGTGAGTTCTTTGGCATGCAAAATGTTAGCTAG
>CL3.Contig5_All_ORF3
ATGGCATCAATTTTGGCAGTGGGGATGTCCTTAACTATCGCTTCTTTCACATCTTTAGCAGCAGCCATATTCCTCACTCCCATGATCACATGGGCACCACGCAGTGCAAGAACACGTGTAGTTTCAGTGCCAATGCCACTAGATGCTCCTGTAACAATGGCAGTAAGACCAGTGGCATCAATCCCTTGA
>CL3.Contig6_All_ORF1
ATGTGGATATTTGGGTGGAAAGGGCCTTCTGGGTTTTCAGCACGCTCTACAGCAGAGGATGTTACTCAAGGGATTGATGGAACTGGCCTCACTGCCCTTGTTACAGGAGCTTCAAGTGGTCTTGGTTTGGAAACGACACGTGTTCTAGCATTGCGTGGTGTTCATGTCATCATGGCAGTAAGGAATGCAGATGCGGGTAGGGATGTCAAAGAATCAATACTTAAGGAAGTCCCCACTGCCAAGATTGATGTGATGGCACTAGATCTCAGCTCATTGGCATCAGTGAGAAAATTTGCATCGGATTACAAGTTATCTGGTCATCCATTGAATATCCTGATTAATAATGCAGGTGTTATGGCAACTCCATTCATGCTTTCACATGATAACATTGAAATGCAGTTTGCAACCAACCATTTAGGTCATTTTCTTTTGACAAACCTTCTATTGGATACCATGAAAAAGACAGCAAATGAAAGCAAGAAAGAGGGAAGAATTGTCATTGTATCATCAGAGGGTCATCGATTTGCATATCGTGAGGGGGTTCGCTTTGATATGATTAATAATGAATCAGTGTACAACAGTTTGTATGCTTATGGACAATCAAAGCTAGCCAACATATTGCATGCTAGTGAGCTTGCAAAGCGCTTGAAGGCAGAAGGGGTTGATATAACTGCTAATTCCCTTCATCCTGGATCTATTGCTACCAATCTTCTACGACACCACAGTTACATAAATGTTGTTGCTAATATGGTTGGAAAATATTTTCTTAAAAATGTGCACCAGGGAGCTGCAACTCAATGCTATTTGGCATTGCATCCGCAAGTTAAGGGTGTCAGTGGTGAGTATTTTATGGACAGCAACATTGCCAATCCGACGGCCCTGGCTAAGGATGCAGAATTGGCAAAGAAGCTATGGGACTTCAGTCTGAGCCTGACAGAGCCAAAGTAA
>CL3.Contig6_All_ORF2
ATGTTTGATCATGTCATCCTTCATCGAGAAAAAAAAAATGTTTGGTCATGTCATCACCAATCATTAGTCATTAAAGCAGATCAAACGGCCAGTAGTCTGTCCCAGCAGAACCTTCACGGTGGGACCCACGCACCGAAACCTCTAAAGAGAATCAGAAACCCTATAAAGCCCAATATGCATGATCTTGAAGGAGAAGGATAG
>CL3.Contig6_All_ORF3
ATGTTGTTGCTAATATGGTTGGAAAATATTTTCTTAAAAATGTGCACCAGGGAGCTGCAACTCAATGCTATTTGGCATTGCATCCGCAAGTTAAGGGTGTCAGTGGTGAGTATTTTATGGACAGCAACATTGCCAATCCGACGGCCCTGGCTAAGGATGCAGAATTGGCAAAGAAGCTATGGGACTTCAGTCTGA
>CL4.Contig1_All_ORF1
ATGAAAACCCCCAATATTGTGCAGCGAATTTGCAGCTTCAAGATATTCAAGATTGGTTTAGAGGTTGATGTGTTCTTGAAATGTGTTAGTGATAAGATTGGTTTAGAGGTTGATGTGTTGCCTGGTCAAAGCATAGCCACCATTAACCTTAGCCAAACTTTCTGCAACAACACCTTCTGCCAATGCATAACCAGAAACCTCCATCTCCTCAATTCCAAGCACCTCAAATATCTCCTCCAACAACACAGACCCAGCACCAATAAACTCAGACCGCCTTTCAAAGAACTTCTTTCTCCTTATCTTCTCTCCCTCTCCTCCACCACACAAGCTCTCAACAACACCCTTCACTTCTCCTCTACTCAACCTCCAATCCTTCCTACCATCCCCAAGTGCATCCACTTTGCTAACTCAAACACATTGCTCTTATTCACATACCCATTAAACACCGCCTTCTCAACTGCCTTAATAGTCCAGAGGACCCTAATATGCTCCTTAATCTGA
>CL4.Contig1_All_ORF2
ATGCTTCAGTTTTGGCCTATGTATGAGAATTTGGTTTTAGGTGTTGATATTGGAGGTGGGTCTACTGAGTTTGTGATTGGGAAGCAGGGGATAGTTGTTTTTGGTGCTTCATTGAAGTTGGGGCATGTGAGTTTGACCCAGAAATTTGGGAACAGTGTTGGTCAGATTAAGGAGCATATTAGGGTCCTCTGGACTATTAAGGCAGTTGAGAAGGCGGTGTTTAATGGGTATGTGAATAAGAGCAATGTGTTTGAGTTAGCAAAGTGGATGCACTTGGGGATGGTAGGAAGGATTGGAGGTTGA
>CL4.Contig1_All_ORF3
GTGGATGCACTTGGGGATGGTAGGAAGGATTGGAGGTTGAGTAGAGGAGAAGTGAAGGGTGTTGTTGAGAGCTTGTGTGGTGGAGGAGAGGGAGAGAAGATAAGGAGAAAGAAGTTCTTTGAAAGGCGGTCTGAGTTTATTGGTGCTGGGTCTGTGTTGTTGGAGGAGATATTTGAGGTGCTTGGAATTGAGGAGATGGAGGTTTCTGGTTATGCATTGGCAGAAGGTGTTGTTGCAGAAAGTTTGGCTAAGGTTAATGGTGGCTATGCTTTGACCAGGCAACACATCAACCTCTAA
>CL4.Contig2_All_ORF1
ATGCTTCAGTTTTGGCCTATGTATGAGAATTTGGTTTTAGGTGTTGATATTGGAGGTGGGTCTACTGAGTTTGTGATTGGGAAGCAGGGGATAGTTGTTTTTGGTGCTTCATTGAAGTTGGGGCATGTGAGTTTGACCCAGAAATTTGGGAACAGTGTTGGTCAGATTAGGGAGCATATTAGGTTGGTTGTTAAAGAATCTGGGTTGGTTAGGAAGATTAAAGATTGTGGCTTTGAGGTTGTTGTTGGGTCCTCTGGTACTATTAAGGCAGTTGAGAAGGCAGTGGTTAATGGGTATGTGAATAAGAGCAATGTGATTGAGGTTGGCAATGTAGCTTGTATAGGGGATGGTAGGAAGGATTGGAGGTTGAGTAGAGGAGAAGTGAAGGGTGTTGTTGAGAGTTTGTGTGGTGGGGGAGAGGGAGAGAAGATTAGGAGGGAGAAGTTCTTTGAAAGGCGGTGTGAGTTTATTGTTGCTGGGGCTGTGTTGTTGGAGGAGATATTTGAGGTGCTTGGAATTGAGGAGATGGAGGTTTCTGGTTATGCATTGGCAGAAGGTGTTATTGTAGAAAGTTTGGCTAAGGTTAATGGTGGGTATGATTTGACTGCCAATGCAAGGTGGTCTTCTGTTGTTCGGCTTGCAATGAGGTATAATGGCAAGAAGAGGATGAGAGCTGCTGTTCAGTGTACAAACACCGCAAAGGAGATTTTTGAAGGTTTAAGAAAAAGTGATGACCTAACTGAGAACCAATTTGCTGCCTCCCTAGATGACAAGGATCTTGAATATCTTGAAGCTGCAACTTTGCTTCACAATATTGGGGTTTTCATGGGGAAAAAAGGTTACCATAAGCACTCGTACTGCATCATCATGAATGGTGAGGATCTCCATGGTTACAGTTCTGAGGAGGTTAAGCTGATAGCACTACTTGCAAGACATCATAGGAAGAAATTACCAAGCTCTGATCATGCTTCCTTTACACAATTTCCAGGAGAGATGACGAAGAAATTCAGATTTCTATGCACAATTCTCCGTGTTTCTGTTGCACTACAGAAAATGGAATTCTCAAATTCTTATGAAGGCTTTAAGCTGGTAAACTGTGGTGTAAAAGATCAAACTTCTTTACTTTTTAACCCTCTAGCCGAGGATATTGAGGAAGAA
>CL4.Contig2_All_ORF2
ACCTTCAAAAATCTCCTTTGCGGTGTTTGTACACTGAACAGCAGCTCTCATCCTCTTCTTGCCATTATACCTCATTGCAAGCCGAACAACAGAAGACCACCTTGCATTGGCAGTCAAATCATACCCACCATTAACCTTAGCCAAACTTTCTACAATAACACCTTCTGCCAATGCATAACCAGAAACCTCCATCTCCTCAATTCCAAGCACCTCAAATATCTCCTCCAACAACACAGCCCCAGCAACAATAAACTCACACCGCCTTTCAAAGAACTTCTCCCTCCTAATCTTCTCTCCCTCTCCCCCACCACACAAACTCTCAACAACACCCTTCACTTCTCCTCTACTCAACCTCCAATCCTTCCTACCATCCCCTATACAAGCTACATTGCCAACCTCAATCACATTGCTCTTATTCACATACCCATTAACCACTGCCTTCTCAACTGCCTTAATAGTACCAGAGGACCCAACAACAACCTCAAAGCCACAATCTTTAATCTTCCTAACCAACCCAGATTCTTTAACAACCAACCTAATATGCTCCCTAATCTGACCAACACTGTTCCCAAATTTCTGGGTCAAACTCACATGCCCCAACTTCAATGA
>CL4.Contig2_All_ORF3
ATGGAGATCCTCACCATTCATGATGATGCAGTACGAGTGCTTATGGTAACCTTTTTTCCCCATGAAAACCCCAATATTGTGAAGCAAAGTTGCAGCTTCAAGATATTCAAGATCCTTGTCATCTAG
>CL4.Contig3_All_ORF1
GTGGATGCACTTGGGGATGGTAGGAAGGATTGGAGGTTGAGTAGAGGAGAAGTGAAGGGTGTTGTTGAGAGTTTGTGTGGTGGGGGAGAGGGAGAGAAGATTAGGAGGGAGAAGTTCTTTGAAAGGCGGTGTGAGTTTATTGTTGCTGGGGCTGTGTTGTTGGAGGAGATATTTGAGGTGCTTGGAATTGAGGAGATGGAGGTTTCTGGTTATGCATTGGCAGAAGGTGTTATTGTAGAAAGTTTGGCTAAGGTTAATGGTGGGTATGATTTGACTGCCAATGCAAGGTGGTCTTCTGTTGTTCGGCTTGCAATGAGGTATAATGGCAAGAAGAGGATGAGAGCTGCTGTTCAGTGTACAAACACCGCAAAGGAGATTTTTGAAGGTTTAAGAAAAAGTGATGACCTAACTGAGAACCAATTTGCTGCCTCCCTAGATGACAAGGATCTTGAATATCTTGAAGCTGCAACTTTGCTTCACAATATTGGGGTTTTCATGGGGAAAAAAGGTTACCATAAGCACTCGTACTGCATCATCATGAATGGTGAGGATCTCCATGGTTACAGTTCTGAGGAGGTTAAGCTGATAGCACTACTTGCAAGACATCATAGGAAGAAATTACCAAGCTTTGATCATACTTCCTTTAAACAGTTTTCAGTAGAGATCACAAAGAAATTTGGATTTCTGTGCTCAATTCTCTGTTTTTCTGTTGCGCACTACAACTGTACAACAAATGGAATTCTCAAAATCCCATGA
>CL4.Contig3_All_ORF2
ATGTGTTGCCTGGTGAACAGGAAACTAGGCTTGTGTATTTGGGCATGTGTTTATTTTTGGCCAATGTATGAGAATATGGTTTTGGGAGTTGATATTGGAGGTGGGTCTACTGAGTTTGTGATTGAAAAGCAGGGAAGATATGTTTTTGGTGCTTCATTGAAGTTGGGGCATGTGAGTTTGACCCAGAAATTTGGGAACAGTGTTGGTCAGATTAAGGAGCATATTAGGGTCCTCTGGACTATTAAGGCAGTTGAGAAGGCGGTGTTTAATGGGTATGTGAATAAGAGCAATGTGTTTGAGTTAGCAAAGTGGATGCACTTGGGGATGGTAGGAAGGATTGGAGGTTGA
>CL4.Contig3_All_ORF3
ATGCCCAAATACACAAGCCTAGTTTCCTGTTCACCAGGCAACACATCAACCTCTAAACCAATCTTATCACTAACACATTTCAAGAACACATCAACCTCTAAACCAATCTTGAATATCTTGAAGCTGCAAATTCGCTGCACAATATTGGGGGTTTTCATGGGAAAAAAAGATTACCATAAGCACTCTTATTGTATTATCATGGTAATG
>CL5.Contig1_All_ORF1
ATGGAGAAGAAGAAAGTCTCAAGAGTTTGTGTAACAGGAGGATCTGGATATATTGGCAGTTGGCTTGTCAAAAAGCTCCTGGAGAAGGGCCACACAGTCCATGCCACTCTCAGAAACTTAGAGGATGTATCAAAAGTAGGCCTTCTGAAGTCTCTCCCCAATGCAGACACCAATTTGCTGCTGTTCAGTGCTGACATATACAATCCTAATGACTTCAAGCCTGCTATTGAGGGGTGTGAGTTTGTTTTTCATGTTGCAACTCCTATGCAACATAATTCCCAAAGCTCCCAGTACAAGGACACAGCTGAAGCTGCTATTGCTGGGGTGAGAAGCATTGCAGATTCTTGCATTCGATCGCAGACAGTTAAGCGACTGATCTACACTGCAAGCATACTTTCTATGTCGCCAAGAAATGATGATGGAGTTGGATTCAGACCCTTACTTGATGAGTCATGTTGGACACCGCTTGATGCCTCATCCACTTATGGAAATGAGTTCACTTTG
>CL5.Contig1_All_ORF2
ATGTCAGCACTGAACAGCAGCAAATTGGTGTCTGCATTGGGGAGAGACTTCAGAAGGCCTACTTTTGATACATCCTCTAAGTTTCTGAGAGTGGCATGGACTGTGTGGCCCTTCTCCAGGAGCTTTTTGACAAGCCAACTGCCAATATATCCAGATCCTCCTGTTACACAAACTCTTGAGACTTTCTTCTTCTCCATTGTTCTCCCTTCCTGGGTCCAGTGA
>CL5.Contig1_All_ORF3
ATGCAGACACCAATTTGCTGCTGTTCAGTGCTGACATATACAATCCTAATGACTTCAAGCCTGCTATTGAGGGGTGTGAGTTTGTTTTTCATGTTGCAACTCCTATGCAACATAATTCCCAAAGCTCCCAGTACAAGGACACAGCTGAAGCTGCTATTGCTGGGGTGA
>CL5.Contig2_All_ORF1
ATGGAGAAGAAGAAAGTCTCAAGAGTTTGTGTAACAGGAGGTTCTGGATATATAGGCAGTTGGCTTGTCAAAAAGCTCCTGGAGAAGGGCCACACAGTCCATGCCACTCTCAGAAACTTAGAGGATGTATCAAAAGTAGGCCTTCTGAAGTCTCTCCCCAATGCAGACACCAATTTGCTGCTGTTCAGTGCTGACATATACAATCCTAATGAGTTCGGGTCTGCTATTGAAGGGTGTGAGTTTGTTTTTCATCTTGCAACTCCAAGGCAACATAACGCCCAAAGCTCCCAGTACAAGGACACAGCTGAAGCTGCCATTGCTGGGGTGAGAAGCATTGCTGATTCTTGCATTCGGTCGCAGACAGTTAAGCGACTGATCTACACTGCAAGCATACTTTCCATGTCGCCAAGAAACGAGGGTGGAGTTGGATTCAGACCCTTACTAGATGAGTCATGTTGGACACCGCTTGATGCCTCATCTACTTATGGCAATTCTTTCACAATGGGGTACGTTAAATCAAAGACCTTAGCTGAGAAAGCAGCGCTAAGCTACAATGACTTTGATGACAGTAAATTAGAAGTGGTAACTCTTCCTTGTGGCTTAGTAGGAGGAGAAAGTCTTGTGTCATATTTGCCTTTCAGTGTGGGAGGGATTCTGGCACTACTTACTGGGGACTTGTTTTCTTGCAATGCATTAAAATTCATGCAAGAATTTATGGGATCAGTTCCTCTGGTGCACATTGATGATGTTTGCCGAGCACATATCTTCTGCATGGAACAGCCATCAATGAAAGGCAGATTCTGTTGTGCAGTTGCGTGTCACTCTATCAAAGAAATTGCAATATACTTCCAAGAAACTTACCCAGAATACAAGATACATAAAGAATTGACTGAAGGGCCTGAAGAAGGAAGCAAGAGTGATTTCAGTAAGCTGAAGAAGATGGGGTTTGTGTACAAGTATGGCATCAAGGAGATACTAGATGACAGTGTAGCATGGGCAAAGAAGTTAAATGGGAGCCCTTTTTCTCAAGTAGTTTAG
>CL5.Contig2_All_ORF2
GTGTTGCGACAATTTGCTTTTGCTGTACTTTCTCACTATATTCAGAACAGCAGAGAAGATACCCATACCAACTCACTTTTGAAATTTCATCGAATTCTGAAATTTCAGATCGGTTGGGAAGCCATTATCGATCTCCAACGACGGTTCCAGACAGGATCACTGGACCCAGGAAGGGAGAACAATGGAGAAGAAGAAAGTCTCAAGAGTTTGTGTAACAGGAGGTTCTGGATATATAGGCAGTTGGCTTGTCAAAAAGCTCCTGGAGAAGGGCCACACAGTCCATGCCACTCTCAGAAACTTAGAGGATGTATCAAAAGTAGGCCTTCTGAAGTCTCTCCCCAATGCAGACACCAATTTGCTGCTGTTCAGTGCTGA
>CL5.Contig2_All_ORF3
ATGCAGAAGATATGTGCTCGGCAAACATCATCAATGTGCACCAGAGGAACTGATCCCATAAATTCTTGCATGAATTTTAATGCATTGCAAGAAAACAAGTCCCCAGTAAGTAGTGCCAGAATCCCTCCCACACTGAAAGGCAAATATGACACAAGACTTTCTCCTCCTACTAAGCCACAAGGAAGAGTTACCACTTCTAATTTACTGTCATCAAAGTCATTGTAG
>CL6.Contig1_All_ORF1
ATGGCAAGAATATCTCCCCGTTTGATGCATTTGGTTCTTATTATCATTCTATTTTCAGTTAGTCATGCCAAAAGTAATTTATCCTCCCAAGCTCTGACCCTTTTAAGAATTCAGCGGCTTCTAAACCTTCCTGATGTTTTGAGTAGATCAAATAACTACACAAATTTTTGTGACATCGAACCAGGTTTGTCTTTGACCATCATATGCTATGAAGAAAAAATAACTCAGCTGCATATAATTGGTGAAAAATCTGCTCATTTGCCTCGAAACTTTTCAATGGATTTGTTCGTAACGACACTTGTCAGACTTCCTAGCTTGAAGGTCCTCACATTGGTCTCTCTTGGTTTATGGGGACCTTTACCTGGTAAAATCTCAGAATTATCATCACTGGAAATACTTAATGTGACTTCAAATTTCCTTTATGGTGTCATCCCTCAAGGGCTTTCATCTCTATCAAGCCTGCAAACGCTTATACTTGATGATAACATGTTTTCTGGACCACTTCACCATTGGATGAGTTCATTCCCTCTTCTGGCTGTTTTTAGTGTAAAGAAGAATCTGTTGAATGGATCTTTGCCCAACTCATTGAGTCGTTTGGAAAATCTAAGAGTTCTTGGGCTATCTCATAACCACTTCTTTGGGGAAGTTCCTGATCTTAGTGCTTTGACAAACCTTCAAGTTCTTGAATTGGCAGATAATGCTTTTGGTCCTCAGTTTCCTAAACTTGGCAAGAAATTGGTGACCCTTGTACTGAGTAAGAACAAATTTAGGTCTGGCATCCCTGCTGAAGCGAGCTCATATTATCAGTTAGAACGGCTTGATCTTTCTTTCAATATGTTTGTCGGGCCATTTCCACCATCATTGCTATCTCTTCCTTCCATTACGTATCTGAATGTCTCACGAAACAAATTCACAGGAATGCTTTCTGAAAATTTGTCTTGCAATGCTGAGCTTCACTCTGTCGATTTGTCCTCAAATCTGTTGTCTGGAAGCTTACCTACATGTCTTCTGTCAGATTCTAAGGACAGTGTTATGCTGTATGATAGGAATTGTTTATCTATTGGAAATCTAAATCAACATCCACTTCCGTTTTGCCGCAATGAAGCATTAGCTGTTGGAATCATCCCCGACAGAAGCAAGCAACAAACAGCTTCTAAATCGATTCGTGCATCGGTTATAACTGCAGGGATTTTCGGAGGGGTTGTACTTATCGGCCTTATTTTCCTTGTATATAGAAGAATGAATACTAAGAAGACAATGAAGAAGTCTCCAACAAGATCAATAACCGAAAATGCATCGGCTGGATATACCTCAAAGTTACTATCAGATGCAAGATATATATCGCAAACAATGAAGCTGGGAGCTCTTGGTCTACCAAGCTATCGTACGTTTTCGTTGGATGAACTTGAGGAGGCAACAAACAACTTTGATACATCTACATTCATGGGTGAAGGATCGCATGGACAGATGTACAGAGGGCAGTTAAAGGATGGTTCTTTTGTTGCCATCAGATGCTTAAAACTGAAAACAAGTCACAGCAGTCAACATTTCATGCACCATATAGAGCACATTTTGAAACTAAGGCATCGTAATTTGGTCAGTGCTCTAGGACACTGCTTGGAGTGTTACTTGGATGATTATAGTGTCAGCAGAATATTTCTTGTTTTCGAATATGTACCAAATGGCACACTAAGAAGCTGGATCTCTGGTAATTCATGA
>CL6.Contig1_All_ORF2
TTGTTGAAGTTATATATTTCTGTCATATTTTACTATGTAGAGGGACATCACAGACGATCACTTACTTGGACTCAACGCATCTCAGCTGCAATAGGCATAGCAAACGGCATTCAGTTTTTGCAGACAGGGATCATCCCTGGTGTATATTCAAATAAACTTAAAATAACAGATATTTTATTGGATCAGAATCTTGTTGCAAAGATTAGCAGTTATAACCTTCCGCTCCTGGAAGTAAATATTGAGCAGGTTGGTCAAGGAGTTTCTTCAGGTGGATCCACAAGTTCTCACGTTGTTGCAAGGATGAAACATGATGATGCGACTGTTGTTCACGATTTTGGAGTAATATTGCTGGAAATGATCAAGGGGAGACCAGTCAAGTGCACGACTCAAGTGGGAGTTTTGAAAGATCAGCTACAAGTGGTTATTGCAGCTGATGACGCAGCTCGAAGAAGCATGGTTGATCCAGGAGTTAAGCAGACATGCTTGGATCAATCATTGAAGACAATGATGGAAATTTGTGTCAGGTGTCTGCAAAACGAGCCAGCAGATAGACCTTCTTTCGATGATGTTCTGTGGAACTTGCAGTATGCTGCTCAGGTTCAGGATGCATGGCAGCAGGGAGAATGCCTGAGCAGTGATGGGTCTCCAGTTTCACCTTCACAACCTCCACGCCTCACCTTTTAG
>CL6.Contig1_All_ORF3
ATGCAAGCTGGGTTTCTTCTCCAGAAGTCATTTTCTGTTTGTATCACAGTCACAAGAAGACAATCTATATCCTCCAGTAACAAACAAGGTTCAAACAAACACTCCCACATTCAATGTTCTTTTTCTTTCGCAATTAAAGCCCCACAAAACCATCGTTCTTCTCTCTTTATGATATGCTTTTTGGAAAGACTAAAGGGAAGCCATAGTTGGACTGGAACTAAAAGCAAAAGAGAAAGGAGAGATTCTAAATTTCTAATCTATAATGCTCTGATTGTGGAGTGCACTAGGAGTTGA
>CL6.Contig2_All_ORF1
ATGGCAAGAATATCTCCCCGTTTGATGCATTTGGTTCTTATTATCATTCTATTTTCAGTTAGTCATGCCAAAAGTAATTTATCCTCCCAAGCTCTGACCCTTTTAAGAATTCAGCGGCTTCTAAACCTTCCTGATGTTTTGAGTAGATCAAATAACTACACAAATTTTTGTGACATCGAACCAGGTTTGTCTTTGACCATCATATGCTATGAAGAAAAAATAACTCAGCTGCATATAATTGGTGAAAAATCTGCTCATTTGCCTCGAAACTTTTCAATGGATTTGTTCGTAACGACACTTGTCAGACTTCCTAGCTTGAAGGTCCTCACATTGGTCTCTCTTGGTTTATGGGGACCTTTACCTGGTAAAATCTCAGAATTATCATCACTGGAAATACTTAATGTGACTTCAAATTTCCTTTATGGTGTCATCCCTCAAGGGCTTTCATCTCTATCAAGCCTGCAAACGCTTATACTTGATGATAACATGTTTTCTGGACCACTTCACCATTGGATGAGTTCATTCCCTCTTCTGGCTGTTTTTAGTGCAAAGAAGAATCTGTTGAATGGATCTTTGCCCAACTCATTGAGTCGTTTGGAAAATCTAAGAGTTCTTGGGCTATCTCATAACCACTTCTTTGGGGAAGTTCCTGATCTTAGTGCTTTGACAAACCTTCAAGTTCTTGAATTGGCAGATAATGCTTTTGGTCCTCAGTTTCCTAAACTTGGCAAGAAATTGGTGACCCTTGTACTGAGTAAGAACAAATTTAGGTCTGGCATCCCTGCTGAAGCGAGCTCATATTATCAGTTAGAACGGCTTGATCTTTCTTTCAATATGTTTGTCGGGCCATTTCCACCATCATTGCTATCTCTTCCTTCCATTACGTATCTGAATGTCTCACGAAACAAATTCACAGGAATGCTTTCTGAAAATTTGTCTTGCAATGCTGAGCTTCACTCTGTCGATTTGTCCTCAAATCTGTTGTCTGGAAGCTTACCTACATGTCTTCTGTCAGATTCTAAGGACAGTGTTATGCTGTATGATAGGAATTGTTTATCTATTGGAAATCTAAATCAACATCCACTTCCGTTTTGCCGCAATGAAGCATTAGCTGTTGGAATCATCCCCGACAGAAGCAAGCAACAAACAGCTTCTAAATCGATTCGTGCATCGGTTATAACTGCAGGGATTTTCGGAGGGGTTGTACTTATCGGCCTTATTTTCCTTGTATATAGAAGAATGAATACTAAGAAGACAATGAAGAAGTCTCCAACAAGATCAATAACCGAAAATGCATCGGCTGGATATACCTCAAAGTTACTATCAGATGCAAGATATATATCGCAAACAATGAAGCTGGGAGCTCTTGGTCTACCAAGCTATCGAACGTTTTCGTTGGATGAACTTGAGGAGGCAACAAACAACTTTGATACATCTACATTCATGGGTGAAGGATCGCATGGACAGATGTACAGAGGGCAGTTAAAGGATGGTTCTTTTGTTGCCATCAGATGCTTAAAACTGAAAACAAGTCACAGCAGTCAACATTTCATGCACCATATAGAGCACATTTTGAAACTAAGGCATCGTAATTTGGTCAGTGCTCTAGGACACTGCTTGGAGTGTTACTTGGATGATTATAGTGTCAGCAGAATATTTCTTGTTTTCGAATATGTACCAAATGGCACACTAAGAAGCTGGATCTCTGAGGGACATCACAGACGATCACTTACTTGGACTCAACGCATCTCAGCTGCAATAGGCATAGCAAACGGCATTCAGTTTTTGCAGACAGGGATCATCCCTGGTGTATATTCAAATAAACTTAAAATAACAGATATTTTATTGGATCAGAATCTTGTTGCAAAGATTAGCAGTTATAACCTTCCGCTCCTGGAAGTAAATATTGAGCAGGTTGGTCAAGGAGTTTCTTCAGGTGGATCCACAAGTTCTCACGTTGTTGCAAGGTCTGAAATGGAAATTTTAAATTGCTCAAGTTACATGCAGAACTACTTTAATACACTAGTGCACTTGAAACCTATATAA
>CL6.Contig2_All_ORF2
ATGCAGTATTTTAATCACGATAATTTGTTTCTTATTAGGATGAAACATGATGATGCGACTGTTGTTCACGATTTTGGAGTAATATTGCTGGAAATGATCAAGGGGAGACCAGTCAAGTGCACGACTCAAGTGGGAGTTTTGAAAGATCAGCTACAAGTGGTTATTGCAGCTGATGACGCAGCTCGAAGAAGCATGGTTGATCCAGGAGTTAAGCAGACATGCTTGGATCAATCATTGAAGACAATGATGGAAATTTGTGTCAGGTGTCTGCAAAACGAGCCAGCAGATAGACCTTCTTTCGATGATGTTCTGTGGAACTTGCAGTATGCTGCTCAGGTTCAGGATGCATGGCAGCAGGGAGAATGCCTGAGCAGTGATGGGTCTCCAGTTTCACCTTCACAACCTCCACGCCTCACCTTTTAG
>CL6.Contig2_All_ORF3
ATGCAAGCTGGGTTTCTTCTCCAGAAGTCATTTTCTGTTTGTATCACAGTCACAAGAAGACAATCTATATCCTCCAGTAACAAACAAGGTTCAAACAAACACTCCCACATTCAATGTTCTTTTTCTTTCGCAATTAAAGCCCCACAAAACCATCGTTCTTCTCTCTTTATGATATGCTTTTTGGAAAGACTAAAGGGAAGCCATAGTTGGACTGGAACTAAAAGCAAAAGAGAAAGGAGAGATTCTAAATTTCTAATCTATAATGCTCTGATTGTGGAGTGCACTAGGAGTTGA
>CL6.Contig3_All_ORF1
ATGGCAAGAATATCTCCCCGTTTGATGCATTTGGTTCTTATTATCATTCTATTTTCAGTTAGTCATGCCAAAAGTAATTTATCCTCCCAAGCTCTGACCCTTTTAAGAATTCAGCGGCTTCTAAACCTTCCTGATGTTTTGAGTAGATCAAATAACTACACAAATTTTTGTGACATCGAACCAGGTTTGTCTTTGACCATCATATGCTATGAAGAAAAAATAACTCAGCTGCATATAATTGGTGAAAAATCTGCTCATTTGCCTCGAAACTTTTCAATGGATTTGTTCGTAACGACACTTGTCAGACTTCCTAGCTTGAAGGTCCTCACATTGGTCTCTCTTGGTTTATGGGGACCTTTACCTGGTAAAATCTCAGAATTATCATCACTGGAAATACTTAATGTGACTTCAAATTTCCTTTATGGTGTCATCCCTCAAGGGCTTTCATCTCTATCAAGCCTGCAAACGCTTATACTTGATGATAACATGTTTTCTGGACCACTTCACCATTGGATGAGTTCATTCCCTCTTCTGGCTGTTTTTAGTGTAAAGAAGAATCTGTTGAATGGATCTTTGCCCAACTCATTGAGTCGTTTGGAAAATCTAAGAGTTCTTGGGCTATCTCATAACCACTTCTTTGGGGAAGTTCCTGATCTTAGTGCTTTGACAAACCTTCAAGTTCTTGAATTGGCAGATAATGCTTTTGGTCCTCAGTTTCCTAAACTTGGCAAGAAATTGGTGACCCTTGTACTGAGTAAGAACAAATTTAGGTCTGGCATCCCTGCTGAAGCGAGCTCATATTATCAGTTAGAACGGCTTGATCTTTCTTTCAATATGTTTGTCGGGCCATTTCCACCATCATTGCTATCTCTTCCTTCCATTACGTATCTGAATGTCTCACGAAACAAATTCACAGGAATGCTTTCTGAAAATTTGTCTTGCAATGCTGAGCTTCACTCTGTCGATTTGTCCTCAAATCTGTTGTCTGGAAGCTTACCTACATGTCTTCTGTCAGATTCTAAGGACAGTGTTATGCTGTATGATAGGAATTGTTTATCTATTGGAAATCTAAATCAACATCCACTTCCGTTTTGCCGCAATGAAGCATTAGCTGTTGGAATCATCCCCGACAGAAGCAAGCAACAAACAGCTTCTAAATCGATTCGTGCATCGGTTATAACTGCAGGGATTTTCGGAGGGGTTGTACTTATCGGCCTTATTTTCCTTGTATATAGAAGAATGAATACTAAGAAGACAATGAAGAAGTCTCCAACAAGATCAATAACCGAAAATGCATCGGCTGGATATACCTCAAAGTTACTATCAGATGCAAGATATATATCGCAAACAATGAAGCTGGGAGCTCTTGGTCTACCAAGCTATCGAACGTTTTCGTTGGATGAACTTGAGGAGGCAACAAACAACTTTGATACATCTACATTCATGGGTGAAGGATCGCATGGACAGATGTACAGAGGGCAGTTAAAGGATGGTTCTTTTGTTGCCATCAGATGCTTAAAACTGAAAACAAGTCACAGCAGTCAACATTTCATGCACCATATAGAGCACATTTTGAAACTAAGGCATCGTAATTTGGTCAGTGCTCTAGGACACTGCTTGGAGTGTTACTTGGATGATTATAGTGTCAGCAGAATATTTCTTGTTTTCGAATATGTACCAAATGGCACACTAAGAAGCTGGATCTCTGGTAATTCATGA
>CL6.Contig3_All_ORF2
ATGCAGTATTTTAATCACGATAATTTGTTTCTTATTAGGATGAAACATGATGATGCGACTGTTGTTCACGATTTTGGAGTAATATTGCTGGAAATGATCAAGGGGAGACCAGTCAAGTGCACGACTCAAGTGGGAGTTTTGAAAGATCAGCTACAAGTGGTTATTGCAGCTGATGACGCAGCTCGAAGAAGCATGGTTGATCCAGGAGTTAAGCAGACATGCTTGGATCAATCATTGAAGACAATGATGGAAATTTGTGTCAGGTGTCTGCAAAACGAGCCAGCAGATAGACCTTCTTTCGATGATGTTCTGTGGAACTTGCAGTATGCTGCTCAGGTTCAGGATGCATGGCAGCAGGGAGAATGCCTGAGCAGTGATGGGTCTCCAGTTTCACCTTCACAACCTCCACGCCTCACCTTTTAG
>CL6.Contig3_All_ORF3
ATGCAAGCTGGGTTTCTTCTCCAGAAGTCATTTTCTGTTTGTATCACAGTCACAAGAAGACAATCTATATCCTCCAGTAACAAACAAGGTTCAAACAAACACTCCCACATTCAATGTTCTTTTTCTTTCGCAATTAAAGCCCCACAAAACCATCGTTCTTCTCTCTTTATGATATGCTTTTTGGAAAGACTAAAGGGAAGCCATAGTTGGACTGGAACTAAAAGCAAAAGAGAAAGGAGAGATTCTAAATTTCTAATCTATAATGCTCTGATTGTGGAGTGCACTAGGAGTTGA
>CL6.Contig4_All_ORF1
ATGGCAAGAATATCTCCCCGTTTGATGCATTTGGTTCTTATTATCATTCTATTTTCAGTTAGTCATGCCAAAAGTAATTTATCCTCCCAAGCTCTGACCCTTTTAAGAATTCAGCGGCTTCTAAACCTTCCTGATGTTTTGAGTAGATCAAATAACTACACAAATTTTTGTGACATCGAACCAGGTTTGTCTTTGACCATCATATGCTATGAAGAAAAAATAACTCAGCTGCATATAATTGGTGAAAAATCTGCTCATTTGCCTCGAAACTTTTCAATGGATTTGTTCGTAACGACACTTGTCAGACTTCCTAGCTTGAAGGTCCTCACATTGGTCTCTCTTGGTTTATGGGGACCTTTACCTGGTAAAATCTCAGAATTATCATCACTGGAAATACTTAATGTGACTTCAAATTTCCTTTATGGTGTCATCCCTCAAGGGCTTTCATCTCTATCAAGCCTGCAAACGCTTATACTTGATGATAACATGTTTTCTGGACCACTTCACCATTGGATGAGTTCATTCCCTCTTCTGGCTGTTTTTAGTGTAAAGAAGAATCTGTTGAATGGATCTTTGCCCAACTCATTGAGTCGTTTGGAAAATCTAAGAGTTCTTGGGCTATCTCATAACCACTTCTTTGGGGAAGTTCCTGATCTTAGTGCTTTGACAAACCTTCAAGTTCTTGAATTGGCAGATAATGCTTTTGGTCCTCAGTTTCCTAAACTTGGCAAGAAATTGGTGACCCTTGTACTGAGTAAGAACAAATTTAGGTCTGGCATCCCTGCTGAAGCGAGCTCATATTATCAGTTAGAACGGCTTGATCTTTCTTTCAATATGTTTGTCGGGCCATTTCCACCATCATTGCTATCTCTTCCTTCCATTACGTATCTGAATGTCTCACGAAACAAATTCACAGGAATGCTTTCTGAAAATTTGTCTTGCAATGCTGAGCTTCACTCTGTCGATTTGTCCTCAAATCTGTTGTCTGGAAGCTTACCTACATGTCTTCTGTCAGATTCTAAGGACAGTGTTATGCTGTATGATAGGAATTGTTTATCTATTGGAAATCTAAATCAACATCCACTTCCGTTTTGCCGCAATGAAGCATTAGCTGTTGGAATCATCCCCGACAGAAGCAAGCAACAAACAGCTTCTAAATCGATTCGTGCATCGGTTATAACTGCAGGGATTTTCGGAGGGGTTGTACTTATCGGCCTTATTTTCCTTGTATATAGAAGAATGAATACTAAGAAGACAATGAAGAAGTCTCCAACAAGATCAATAACCGAAAATGCATCGGCTGGATATACCTCAAAGTTACTATCAGATGCAAGATATATATCGCAAACAATGAAGCTGGGAGCTCTTGGTCTACCAAGCTATCGAACGTTTTCGTTGGATGAACTTGAGGAGGCAACAAACAACTTTGATACATCTACATTCATGGGTGAAGGATCGCATGGACAGATGTACAGAGGGCAGTTAAAGGATGGTTCTTTTGTTGCCATCAGATGCTTAAAACTGAAAACAAGTCACAGCAGTCAACATTTCATGCACCATATAGAGCACATTTTGAAACTAAGGCATCGTAATTTGGTCAGTGCTCTAGGACACTGCTTGGAGTGTTACTTGGATGATTATAGTGTCAGCAGAATATTTCTTGTTTTCGAATATGTACCAAATGGCACACTAAGAAGCTGGATCTCTGAGGGACATCACAGACGATCACTTACTTGGACTCAACGCATCTCAGCTGCAATAGGCATAGCAAACGGCATTCAGTTTTTGCAGACAGGGATCATCCCTGGTGTATATTCAAATAAACTTAAAATAACAGATATTTTATTGGATCAGAATCTTGTTGCAAAGATTAGCAGTTATAACCTTCCGCTCCTGGAAGTAAATATTGAGCAGGTTGGTCAAGGAGTTTCTTCAGGTGGATCCACAAGTTCTCACGTTGTTGCAAGGATGAAACATGATGATGCGACTGTTGTTCACGATTTTGGAGTAATATTGCTGGAAATGATCAAGGGGAGACCAGTCAAGTGCACGACTCAAGTGGGAGTTTTGAAAGATCAGCTACAAGTGGTTATTGCAGCTGATGACGCAGCTCGAAGAAGCATGGTTGATCCAGGAGTTAAGCAGACATGCTTGGATCAATCATTGAAGACAATGATGGAAATTTGTGTCAGGTGTCTGCAAAACGAGCCAGCAGATAGACCTTCTTTCGATGATGTTCTGTGGAACTTGCAGTATGCTGCTCAGGTTCAGGATGCATGGCAGCAGGGAGAATGCCTGAGCAGTGATGGGTCTCCAGTTTCACCTTCACAACCTCCACGCCTCACCTTTTAG
>CL6.Contig4_All_ORF2
ATGCAAGCTGGGTTTCTTCTCCAGAAGTCATTTTCTGTTTGTATCACAGTCACAAGAAGACAATCTATATCCTCCAGTAACAAACAAGGTTCAAACAAACACTCCCACATTCAATGTTCTTTTTCTTTCGCAATTAAAGCCCCACAAAACCATCGTTCTTCTCTCTTTATGATATGCTTTTTGGAAAGACTAAAGGGAAGCCATAGTTGGACTGGAACTAAAAGCAAAAGAGAAAGGAGAGATTCTAAATTTCTAATCTATAATGCTCTGATTGTGGAGTGCACTAGGAGTTGA
>CL6.Contig4_All_ORF3
ATGATAATAAGAACCAAATGCATCAAACGGGGAGATATTCTTGCCATAGCAGTGATAGCACTACAAGCAGAATCAGATGAAGGGTTTGGACAGGCAGCAGCGATAATCTCAATTAGACTATCCTCTGCATTGCTGATTTCAATCACAGACCCCTCAATGAAATGGCCAATCACACCTCCAGAAGCACTTGCCAAAGACCCTCGGGTATATCAACCACTGTGGCTTCTAGATGTAGTTAGTACTTACTGA
>CL6.Contig5_All_ORF1
ATGGCAAGAATATCTCCCCGTTTGATGCATTTGGTTCTTATTATCATTCTATTTTCAGTTAGTCATGCCAAAAGTAATTTATCCTCCCAAGCTCTGACCCTTTTAAGAATTCAGCGGCTTCTAAACCTTCCTGATGTTTTGAGTAGATCAAATAACTACACAAATTTTTGTGACATCGAACCAGGTTTGTCTTTGACCATCATATGCTATGAAGAAAAAATAACTCAGCTGCATATAATTGGTGAAAAATCTGCTCATTTGCCTCGAAACTTTTCAATGGATTTGTTCGTAACGACACTTGTCAGACTTCCTAGCTTGAAGGTCCTCACATTGGTCTCTCTTGGTTTATGGGGACCTTTACCTGGTAAAATCTCAGAATTATCATCACTGGAAATACTTAATGTGACTTCAAATTTCCTTTATGGTGTCATCCCTCAAGGGCTTTCATCTCTATCAAGCCTGCAAACGCTTATACTTGATGATAACATGTTTTCTGGACCACTTCACCATTGGATGAGTTCATTCCCTCTTCTGGCTGTTTTTAGTGCAAAGAAGAATCTGTTGAATGGATCTTTGCCCAACTCATTGAGTCGTTTGGAAAATCTAAGAGTTCTTGGGCTATCTCATAACCACTTCTTTGGGGAAGTTCCTGATCTTAGTGCTTTGACAAACCTTCAAGTTCTTGAATTGGCAGATAATGCTTTTGGTCCTCAGTTTCCTAAACTTGGCAAGAAATTGGTGACCCTTGTACTGAGTAAGAACAAATTTAGGTCTGGCATCCCTGCTGAAGCGAGCTCATATTATCAGTTAGAACGGCTTGATCTTTCTTTCAATATGTTTGTCGGGCCATTTCCACCATCATTGCTATCTCTTCCTTCCATTACGTATCTGAATGTCTCACGAAACAAATTCACAGGAATGCTTTCTGAAAATTTGTCTTGCAATGCTGAGCTTCACTCTGTCGATTTGTCCTCAAATCTGTTGTCTGGAAGCTTACCTACATGTCTTCTGTCAGATTCTAAGGACAGTGTTATGCTGTATGATAGGAATTGTTTATCTATTGGAAATCTAAATCAACATCCACTTCCGTTTTGCCGCAATGAAGCATTAGCTGTTGGAATCATCCCCGACAGAAGCAAGCAACAAACAGCTTCTAAATCGATTCGTGCATCGGTTATAACTGCAGGGATTTTCGGAGGGGTTGTACTTATCGGCCTTATTTTCCTTGTATATAGAAGAATGAATACTAAGAAGACAATGAAGAAGTCTCCAACAAGATCAATAACCGAAAATGCATCGGCTGGATATACCTCAAAGTTACTATCAGATGCAAGATATATATCGCAAACAATGAAGCTGGGAGCTCTTGGTCTACCAAGCTATCGAACGTTTTCGTTGGATGAACTTGAGGAGGCAACAAACAACTTTGATACATCTACATTCATGGGTGAAGGATCGCATGGACAGATGTACAGAGGGCAGTTAAAGGATGGTTCTTTTGTTGCCATCAGATGCTTAAAACTGAAAACAAGTCACAGCAGTCAACATTTCATGCACCATATAGAGCACATTTTGAAACTAAGGCATCGTAATTTGGTCAGTGCTCTAGGACACTGCTTGGAGTGTTACTTGGATGATTATAGTGTCAGCAGAATATTTCTTGTTTTCGAATATGTACCAAATGGCACACTAAGAAGCTGGATCTCTGAGGGACATCACAGACGATCACTTACTTGGACTCAACGCATCTCAGCTGCAATAGGCATAGCAAACGGCATTCAGTTTTTGCAGACAGGGATCATCCCTGGTGTATATTCAAATAAACTTAAAATAACAGATATTTTATTGGATCAGAATCTTGTTGCAAAGATTAGCAGTTATAACCTTCCGCTCCTGGAAGTAAATATTGAGCAGGTTGGTCAAGGAGTTTCTTCAGGTGGATCCACAAGTTCTCACGTTGTTGCAAGGATGAAACATGATGATGCGACTGTTGTTCACGATTTTGGAGTAATATTGCTGGAAATGATCAAGGGGAGACCAGTCAAGTGCACGACTCAAGTGGGAGTTTTGAAAGATCAGCTACAAGTGGTTATTGCAGCTGATGACGCAGCTCGAAGAAGCATGGTTGATCCAGGAGTTAAGCAGACATGCTTGGATCAATCATTGAAGACAATGATGGAAATTTGTGTCAGGTGTCTGCAAAACGAGCCAGCAGATAGACCTTCTTTCGATGATGTTCTGTGGAACTTGCAGTATGCTGCTCAGGTTCAGGATGCATGGCAGCAGGGAGAATGCCTGAGCAGTGATGGGTCTCCAGTTTCACCTTCACAACCTCCACGCCTCACCTTTTAG
>CL6.Contig5_All_ORF2
ATGCAAGCTGGGTTTCTTCTCCAGAAGTCATTTTCTGTTTGTATCACAGTCACAAGAAGACAATCTATATCCTCCAGTAACAAACAAGGTTCAAACAAACACTCCCACATTCAATGTTCTTTTTCTTTCGCAATTAAAGCCCCACAAAACCATCGTTCTTCTCTCTTTATGATATGCTTTTTGGAAAGACTAAAGGGAAGCCATAGTTGGACTGGAACTAAAAGCAAAAGAGAAAGGAGAGATTCTAAATTTCTAATCTATAATGCTCTGATTGTGGAGTGCACTAGGAGTTGA
>CL6.Contig5_All_ORF3
ATGATAATAAGAACCAAATGCATCAAACGGGGAGATATTCTTGCCATAGCAGTGATAGCACTACAAGCAGAATCAGATGAAGGGTTTGGACAGGCAGCAGCGATAATCTCAATTAGACTATCCTCTGCATTGCTGATTTCAATCACAGACCCCTCAATGAAATGGCCAATCACACCTCCAGAAGCACTTGCCAAAGACCCTCGGGTATATCAACCACTGTGGCTTCTAGATGTAGTTAGTACTTACTGA
>CL6.Contig6_All_ORF1
ATGGCAAGAATATCTCCCCGTTTGATGCATTTGGTTCTTATTATCATTCTATTTTCAGTTAGTCATGCCAAAAGTAATTTATCCTCCCAAGCTCTGACCCTTTTAAGAATTCAGCGGCTTCTAAACCTTCCTGATGTTTTGAGTAGATCAAATAACTACACAAATTTTTGTGACATCGAACCAGGTTTGTCTTTGACCATCATATGCTATGAAGAAAAAATAACTCAGCTGCATATAATTGGTGAAAAATCTGCTCATTTGCCTCGAAACTTTTCAATGGATTTGTTCGTAACGACACTTGTCAGACTTCCTAGCTTGAAGGTCCTCACATTGGTCTCTCTTGGTTTATGGGGACCTTTACCTGGTAAAATCTCAGAATTATCATCACTGGAAATACTTAATGTGACTTCAAATTTCCTTTATGGTGTCATCCCTCAAGGGCTTTCATCTCTATCAAGCCTGCAAACGCTTATACTTGATGATAACATGTTTTCTGGACCACTTCACCATTGGATGAGTTCATTCCCTCTTCTGGCTGTTTTTAGTGTAAAGAAGAATCTGTTGAATGGATCTTTGCCCAACTCATTGAGTCGTTTGGAAAATCTAAGAGTTCTTGGGCTATCTCATAACCACTTCTTTGGGGAAGTTCCTGATCTTAGTGCTTTGACAAACCTTCAAGTTCTTGAATTGGCAGATAATGCTTTTGGTCCTCAGTTTCCTAAACTTGGCAAGAAATTGGTGACCCTTGTACTGAGTAAGAACAAATTTAGGTCTGGCATCCCTGCTGAAGCGAGCTCATATTATCAGTTAGAACGGCTTGATCTTTCTTTCAATATGTTTGTCGGGCCATTTCCACCATCATTGCTATCTCTTCCTTCCATTACGTATCTGAATGTCTCACGAAACAAATTCACAGGAATGCTTTCTGAAAATTTGTCTTGCAATGCTGAGCTTCACTCTGTCGATTTGTCCTCAAATCTGTTGTCTGGAAGCTTACCTACATGTCTTCTGTCAGATTCTAAGGACAGTGTTATGCTGTATGATAGGAATTGTTTATCTATTGGAAATCTAAATCAACATCCACTTCCGTTTTGCCGCAATGAAGCATTAGCTGTTGGAATCATCCCCGACAGAAGCAAGCAACAAACAGCTTCTAAATCGATTCGTGCATCGGTTATAACTGCAGGGATTTTCGGAGGGGTTGTACTTATCGGCCTTATTTTCCTTGTATATAGAAGAATGAATACTAAGAAGACAATGAAGAAGTCTCCAACAAGATCAATAACCGAAAATGCATCGGCTGGATATACCTCAAAGTTACTATCAGATGCAAGATATATATCGCAAACAATGAAGCTGGGAGCTCTTGGTCTACCAAGCTATCGAACGTTTTCGTTGGATGAACTTGAGGAGGCAACAAACAACTTTGATACATCTACATTCATGGGTGAAGGATCGCATGGACAGATGTACAGAGGGCAGTTAAAGGATGGTTCTTTTGTTGCCATCAGATGCTTAAAACTGAAAACAAGTCACAGCAGTCAACATTTCATGCACCATATAGAGCACATTTTGAAACTAAGGCATCGTAATTTGGTCAGTGCTCTAGGACACTGCTTGGAGTGTTACTTGGATGATTATAGTGTCAGCAGAATATTTCTTGTTTTCGAATATGTACCAAATGGCACACTAAGAAGCTGGATCTCTGAGGGACATCACAGACGATCACTTACTTGGACTCAACGCATCTCAGCTGCAATAGGCATAGCAAACGGCATTCAGTTTTTGCAGACAGGGATCATCCCTGGTGTATATTCAAATAAACTTAAAATAACAGATATTTTATTGGATCAGAATCTTGTTGCAAAGATTAGCAGTTATAACCTTCCGCTCCTGGAAGTAAATATTGAGCAGGTTGGTCAAGGAGTTTCTTCAGGTGGATCCACAAGTTCTCACGTTGTTGCAAGGATGAAACATGATGATGCGACTGTTGTTCACGATTTTGGAGTAATATTGCTGGAAATGATCAAGGGGAGACCAGTCAAGTGCACGACTCAAGTGGGAGTTTTGAAAGATCAGCTACAAGTGGTTATTGCAGCTGATGACGCAGCTCGAAGAAGCATGGTTGATCCAGGAGTTAAGCAGACATGCTTGGATCAATCATTGAAGACAATGATGGAAATTTGTGTCAGGTGTCTGCAAAACGAGCCAGCAGATAGACCTTCTTTCGATGATGTTCTGTGGAACTTGCAGTATGCTGCTCAGGTTCAGGATGCATGGCAGCAGGGAGAATGCCTGAGCAGTGATGGGTCTCCAGTTTCACCTTCACAACCTCCACGCCTCACCTTTTAG
>CL6.Contig6_All_ORF2
ATGATAATAAGAACCAAATGCATCAAACGGGGAGATATTCTTGCCATAGCAGTGATAGCACTACAAGCAGAATCAGATGAAGGGTTTGGACAGGCAGCAGCGATAATCTCAATTAGACTATCCTCTGCATTGCTGATTTCAATCACAGACCCCTCAATGAAATGGCCAATCACACCTCCAGAAGCACTTGCCAAAGACCCTCGGGTATATCAACCACTGTGGCTTCTAGATGTAGTTAGTACTTACTGA
>CL6.Contig6_All_ORF3
ATGTATCAAAGTTGTTTGTTGCCTCCTCAAGTTCATCCAACGAAAACGTTCGATAGCTTGGTAGACCAAGAGCTCCCAGCTTCATTGTTTGCGATATATATCTTGCATCTGATAGTAACTTTGAGGTATATCCAGCCGATGCATTTTCGGTTATTGATCTTGTTGGAGACTTCTTCATTGTCTTCTTAG
>CL6.Contig7_All_ORF1
ATGGCAAGAATATCTCCCCGTTTGATGCATTTGGTTCTTATTATCATTCTATTTTCAGTTAGTCATGCCAAAAGTAATTTATCCTCCCAAGCTCTGACCCTTTTAAGAATTCAGCGGCTTCTAAACCTTCCTGATGTTTTGAGTAGATCAAATAACTACACAAATTTTTGTGACATCGAACCAGGTTTGTCTTTGACCATCATATGCTATGAAGAAAAAATAACTCAGCTGCATATAATTGGTGAAAAATCTGCTCATTTGCCTCGAAACTTTTCAATGGATTTGTTCGTAACGACACTTGTCAGACTTCCTAGCTTGAAGGTCCTCACATTGGTCTCTCTTGGTTTATGGGGACCTTTACCTGGTAAAATCTCAGAATTATCATCACTGGAAATACTTAATGTGACTTCAAATTTCCTTTATGGTGTCATCCCTCAAGGGCTTTCATCTCTATCAAGCCTGCAAACGCTTATACTTGATGATAACATGTTTTCTGGACCACTTCACCATTGGATGAGTTCATTCCCTCTTCTGGCTGTTTTTAGTGTAAAGAAGAATCTGTTGAATGGATCTTTGCCCAACTCATTGAGTCGTTTGGAAAATCTAAGAGTTCTTGGGCTATCTCATAACCACTTCTTTGGGGAAGTTCCTGATCTTAGTGCTTTGACAAACCTTCAAGTTCTTGAATTGGCAGATAATGCTTTTGGTCCTCAGTTTCCTAAACTTGGCAAGAAATTGGTGACCCTTGTACTGAGTAAGAACAAATTTAGGTCTGGCATCCCTGCTGAAGCGAGCTCATATTATCAGTTAGAACGGCTTGATCTTTCTTTCAATATGTTTGTCGGGCCATTTCCACCATCATTGCTATCTCTTCCTTCCATTACGTATCTGAATGTCTCACGAAACAAATTCACAGGAATGCTTTCTGAAAATTTGTCTTGCAATGCTGAGCTTCACTCTGTCGATTTGTCCTCAAATCTGTTGTCTGGAAGCTTACCTACATGTCTTCTGTCAGATTCTAAGGACAGTGTTATGCTGTATGATAGGAATTGTTTATCTATTGGAAATCTAAATCAACATCCACTTCCGTTTTGCCGCAATGAAGCATTAGCTGTTGGAATCATCCCCGACAGAAGCAAGCAACAAACAGCTTCTAAATCGATTCGTGCATCGGTTATAACTGCAGGGATTTTCGGAGGGGTTGTACTTATCGGCCTTATTTTCCTTGTATATAGAAGAATGAATACTAAGAAGACAATGAAGAAGTCTCCAACAAGATCAATAACCGAAAATGCATCGGCTGGATATACCTCAAAGTTACTATCAGATGCAAGATATATATCGCAAACAATGAAGCTGGGAGCTCTTGGTCTACCAAGCTATCGAACGTTTTCGTTGGATGAACTTGAGGAGGCAACAAACAACTTTGATACATCTACATTCATGGGTGAAGGATCGCATGGACAGATGTACAGAGGGCAGTTAAAGGATGGTTCTTTTGTTGCCATCAGATGCTTAAAACTGAAAACAAGTCACAGCAGTCAACATTTCATGCACCATATAGAGCACATTTTGAAACTAAGGCATCGTAATTTGGTCAGTGCTCTAGGACACTGCTTGGAGTGTTACTTGGATGATTATAGTGTCAGCAGAATATTTCTTGTTTTCGAATATGTACCAAATGGCACACTAAGAAGCTGGATCTCTGAGGGACATCACAGACGATCACTTACTTGGACTCAACGCATCTCAGCTGCAATAGGCATAGCAAACGGCATTCAGTTTTTGCAGACAGGGATCATCCCTGGTGTATATTCAAATAAACTTAAAATAACAGATATTTTATTGGATCAGAATCTTGTTGCAAAGATTAGCAGTTATAACCTTCCGCTCCTGGAAGTAAATATTGAGCAGGTTGGTCAAGGAGTTTCTTCAGGTGGATCCACAAGTTCTCACGTTGTTGCAAGGATGAAACATGATGATGCGACTGTTGTTCACGATTTTGGAGTAATATTGCTGGAAATGATCAAGGGGAGACCAGTCAAGTGCACGACTCAAGTGGGAGTTTTGAAAGATCAGCTACAAGTGGTTATTGCAGCTGATGACGCAGCTCGAAGAAGCATGGTTGATCCAGGAGTTAAGCAGACATGCTTGGATCAATCATTGAAGACAATGATGGAAATTTGTGTCAGGTGTCTGCAAAACGAGCCAGCAGATAGACCTTCTTTCGATGATGTTCTGTGGAACTTGCAGTATGCTGCTCAGGTTCAGGATGCATGGCAGCAGGGAGAATGCCTGAGCAGTGATGGGTCTCCAGTTTCACCTTCACAACCTCCACGCCTCACCTTTTAG
>CL6.Contig7_All_ORF2
ATGATAATAAGAACCAAATGCATCAAACGGGGAGATATTCTTGCCATAGCAGTGATAGCACTACAAGCAGAATCAGATGAAGGGTTTGGACAGGCAGCAGCGATAATCTCAATTAGACTATCCTCTGCATTGCTGATTTCAATCACAGACCCCTCAATGAAATGGCCAATCACACCTCCAGAAGCACTTGCCAAAGACCCTCGGGTATATCAACCACTGTGGCTTCTAGATGTAGTTAGTACTTACTGA
>CL6.Contig7_All_ORF3
ATGTATCAAAGTTGTTTGTTGCCTCCTCAAGTTCATCCAACGAAAACGTTCGATAGCTTGGTAGACCAAGAGCTCCCAGCTTCATTGTTTGCGATATATATCTTGCATCTGATAGTAACTTTGAGGTATATCCAGCCGATGCATTTTCGGTTATTGATCTTGTTGGAGACTTCTTCATTGTCTTCTTAG
>CL7.Contig1_All_ORF1
ATGGTGTCAGCAGAACTCAGATTTGCAATATTAACATGTGTTGCATATATTGGCTCTATTATTTGTAACAAGGGTTCAAATAGATCCAAATTCAGTGCAATGCAACTTACAATACAATTATACCTCTGA
>CL7.Contig1_All_ORF2
ATGAATAGCACGTGTACACTCTCACTCTCTCACTTAAAAATGGTCTCTCACTCTCCCAACTCTCTTTCTTCTTCTTCTTCTTCACAACTCTCTGCAACTCCCAGCCTTACCTCCAACTCC
>CL7.Contig1_All_ORF3
TTGCAGAGAGTTGTGAAGAAGAAGAAGAAGAAAGAGAGTTGGGAGAGTGAGAGACCATTTTTAAGTGAGAGAGTGAGAGTGTACACGTGCTATTCATTTAAACGGGTGGGGAGCAAAGTGGGGAACTTGGGTGGGGAGCAAATTTGCTCCCCTTTCTTCCTTCTCTCTTTCTGCACTTTATGGATTCCAATTACACTAAAAAGCAATTTCAGAACTTTGTGA
>CL7.Contig2_All_ORF1
ATGGTGTCAGCAGAACTCAGATTTGCAATATTAACATGTGTTGCATATATTGGCTCTATTATTTGTAACAAGGGTTCAAATAGATCCAAATTCAGTGCAATGCAACTTACAATACAATTATAC
>CL7.Contig2_All_ORF2
TTGGATCTATTTGAACCCTTGTTACAAATAATAGAGCCAATATATGCAACACATGTTAATATTGCAAATCTGAGTTCTGCTGACACCATTTCAGTGAAAGGACTTCATTCTAAGCCGTCAAAATCCATACAAATTAAAGAAGAAAAAAAACTATCCTACTTGTTCACCATGTTGCATGCAGCTTAG
>CL7.Contig2_All_ORF3
GCTTCAGAGAGAGGGTCGTCGCTTAGAGGGATACCTACCAAACATTCGGCGATTGCGAATCTGAATACCAGCTTCCAAGATTACAAACATTGCTGCTCAACATGGTATTGCCTTGGTTTACCTAGCTATAGCAAACTAGCAAACAACCGAGGCTACAACCAGATTCTTTCTGACTAA
>CL8.Contig1_All_ORF1
TTGCTCACCACTAAATCATCATCTAGCCTCTCTTTTTTCCCGATCTGGTTTCTCTCTATTTCTCTATGGTTTTCTTCTCTCTCTCTCTCTCTCTCTCTCTCTCTCTCTCTCTCTCTCCAAATCATAACTAATAATTGCAACGACGCCGTTCACCGGTGGAACCAAACGAGTGAGGAGGCGCTCTACTCCTCGAGCAAGGCGTCGATCTCCTCCGAGACTGGATTTTCATCACCAGATTCGCGAGGTGCTGGTAGACTGAGTCCTGTGGCAGATCCGAATCCTCCACTGTCGCAATTGTTGCTGTCAAGGTCGTCTTTGGTGAAGACCAGGTCGGATCTGAAGGAGGGAAGAGATGTGGTGGGTATACCATGTGTTGATTACAGATCGGGTCCATGTGTTGATTACCTCGACCTGAGGCGATGCTACTTGGCTCTTCGCCACCTAAGCCGAAGTGATCTCTGGAGATCACCCCTGCTCCGGCTTCTTCCTCCCCCTTCGACGGCACCCCTGCTCTGGCTTCTTCCTCCCCCGGCGGCGGTCCGGTGA
>CL8.Contig1_All_ORF2
ATGGACCCGATCTGTAATCAACACATGGTATACCCACCACATCTCTTCCCTCCTTCAGATCCGACCTGGTCTTCACCAAAGACGACCTTGACAGCAACAATTGCGACAGTGGAGGATTCGGATCTGCCACAGGACTCAGTCTACCAGCACCTCGCGAATCTGGTGATGAAAATCCAGTCTCGGAGGAGATCGACGCCTTGCTCGAGGAGTAGAGCGCCTCCTCACTCGTTTGGTTCCACCGGTGAACGGCGTCGTTGCAATTATTAG
>CL8.Contig1_All_ORF3
ATGTCTGTGATCATTTTCACGGCTGAGAAGGTGCCAGAGTCCTTCAGCTTGGCACGAAACACTGACGAAGTCGAGCCTCCCTGTGTCGAAAGGCTTGTGATGTTCTCATATTTTTTCACCAGTCTCTTTTTTTTCTTTTTTGAATTCTTCAGTTCGGTTCTTTAA
>CL8.Contig2_All_ORF1
TTGCTCACCACTAAATCATCATCTAGCCTCTCTTTTTTCCCGATCTGGTTTCTCTCTATTTCTCTATGGTTTTCTTCTCTCTCTCTCTCTCTCTCTCTCTCTCTCTCTCTCTCTCTCCAAATCATAACTAATAATTGCAACGACGCCGTTCACCGGTGGAACCAAACGAGTGAGGAGGCGCTCTACTCCTCGAGCAAGGCGTCGATCTCCTCCGAGACTGGATTTTCATCACCAGATTCGCGAGGTGCTGGTAGACTGAGTCCTGTGGCAGATCCGAATCCTCCACTGTCGCAATTGTTGCTGTCAAGGTCGTCTTTGGTGAAGACCAGGTCGGATCTGAAGGAGGGAAGAGATGTGGTGGGTATACCATGTGTTGATTACAGATCGGGTCCATGTGTTGATTACCTCGACCTGAGGCGATGCTACTTGGCTCTTCGCCACCTAAGCCGAAGTGATCTCTGGAGATCACCCCTGCTCCGGCTTCTTCCTCCCCCTTCGACGGCACCCCTGCTCTGGCTTCTTCCTCCCCCGGCGGCGGTCCGGTGA
>CL8.Contig2_All_ORF2
ATGGACCCGATCTGTAATCAACACATGGTATACCCACCACATCTCTTCCCTCCTTCAGATCCGACCTGGTCTTCACCAAAGACGACCTTGACAGCAACAATTGCGACAGTGGAGGATTCGGATCTGCCACAGGACTCAGTCTACCAGCACCTCGCGAATCTGGTGATGAAAATCCAGTCTCGGAGGAGATCGACGCCTTGCTCGAGGAGTAGAGCGCCTCCTCACTCGTTTGGTTCCACCGGTGAACGGCGTCGTTGCAATTATTAG
>CL8.Contig2_All_ORF3
ATGTCTGTGATCATTTTCACGGCTGAGAAGGTGCCAGAGTCCTTCAGCTTGGCACGAAACACTGACGAAGTCGAGCCTCCCTGTGTCGAAAGGCTTGTGATGTTCTCATATTTTTTCACCAGTCTCTTTTTTTTCTTTTTTGAATTCTTCAGTTCGGTTCTTTAA
>CL9.Contig1_All_ORF1
ATGGCTGCAACAGCTTCACTCTCTTTCTCTTTGGATCCACACCGCCATCTCTTCTCCACTCCCCACTTCACTCCCTCCTCAACCTCACTTCTCATCCCCAAACACCCTTCTAGACTCTTCCACAACTCCAAACCTTACACTCTCAAATCCTCCTCCTCTTCTTCTTCTACTACTCCAAGCTCTTCATTTCTCGAAGCCCCACTAAGAACAGGCAGGTTCCTCAGCAATGAAGACCTCGAGAAGCTCAAGTCTCTTGAGAATTTCAGCTACTATCAGGAGCTTGAATCCGGGTCGATGTGGGTTCGGGTCATGAGGTCAGAGGAGTTGGACATCACTGTTGGGCTTTTATCTGAGTCTTTTGCTGAGTCGATGCTTATGCCTTCTGGGTATGTGGCTCTGTTGGGTTTCTTGGTCAAACAGTACTTGATGGAGAGAAGAGAGCTCATGCCCCACACTGCTACGCTTATTGGGTTTTACAGAAGCAACAAAGATGAAGGTAAAGATGAGAGCTTTGAGGTTAAAGGTGAGAGCTTTGAGGGTAAAGGTGAGAGCTTTGAGGAGAAAGATGGAGGGTTTGGAGGAGAAGATGAAGGTGGAGTTTTGGCGGGGACTGTGGAGGTTTGCTTTGACAAAATGGGTGCCAATGCTTCTACTCCGACGCCAACTCCGCCGAAGAATTCGCCTTATATAAGCAACATGGCAGTGAGGAAGCCGCTTCGGAGGAGGGGAATTGGCTGGCATCTTTTGAAGGCAAGTGAGGAACTGATTTCTCAGATGAGTTCTTCAAGAGAGGCGTACTTGCATTGCAGAATGATTGATACAGCTCCATTCAACATGTATACAAAAGCAGGTTACAACGTTGTAAAGACAGATAGCATTCTGATTCTACTGACATTGCAGAGGCGTAAACACTTAATGTACAAGAAACTTCCAGTCTTGACCAACTTTTCAGAATCAGAAACTTTGTGTTCTGAAGACAATGAAAATCATTATTGA
>CL9.Contig1_All_ORF2
ATGCCTTTCGGTTTAGTCTCAGCATGGAATAAGCGCAGAAGGTCTAAATCTCATGACCATACAGGCCCTTGGGCATATAAGCCGGTGGAGTTCTGGCAACTCGATGATCAAACACCTCAACAGAAGAAAAGGCACCATCATGGCTCATCAGTATTTACACTCAAAGAAATGGAAGAGGCAACATCTTCATTCAGTGACAAGAACTTTCTGGGGAAAGGAGGATTTGGCCGTGTATACAGAGGAACTTTGCGCTCAGGAGAGGTTGTAGCAATAAAAAAGATGGAGCTGCCTCCCTTAAAAGCAGCAGACGGAGAACGAGAATTTCGGGTAGAAGTAGACATCTTGAGCAGACTTGATCACCCAAATCTGGTTTCTCTGATAGGTTATTGTGCTGATGGCAAGCACCGGTTTTTAGTGTATGAATATCTGCAGAAGGGGAACCTGCAAGATCATTTAAATGGAATCAAAGAGAAACACAAAATGGGTTGGTCGCAAAGGCTCAGAGTGGCACTTGGATCAGCAAGGGGCTTAGCATATCTACATTCCAGTTCTGCCGTTGGAACTCCTATCGTTCACAGAGATTTCAAATCCACCAACATTCTTTTAGATGCCAACTTTGAAGCAAAGTTATCTGATTTTGGGCTTGCCAAGTTGATGCCAGAGGGAAAGGAAATGTATGTGACTGCAAGAGTACTTGGTACATTCGGCTATTTTGATCCCGAGTATACATCGACAGGAAAACTCACTTTACAAAGTGATGTTTATGCATTTGGAGTGGTTCTTCTTGAACTTCTGACTGGACGTCAAGCCCTGGACCTAAACCAAGGACCAAATGATCAAAATCTTGTACTGCAGGTAGGAAAAATTTCCCATTCTTAG
>CL9.Contig1_All_ORF3
ATGCCAGCCAATTCCCCTCCTCCGAAGCGGCTTCCTCACTGCCATGTTGCTTATATAAGGCGAATTCTTCGGCGGAGTTGGCGTCGGAGTAGAAGCATTGGCACCCATTTTGTCAAAGCAAACCTCCACAGTCCCCGCCAAAACTCCACCTTCATCTTCTCCTCCAAACCCTCCATCTTTCTCCTCAAAGCTCTCACCTTTACCCTCAAAGCTCTCACCTTTAACCTCAAAGCTCTCATCTTTACCTTCATCTTTGTTGCTTCTGTAAAACCCAATAAGCGTAGCAGTGTGGGGCATGAGCTCTCTTCTCTCCATCAAGTACTGTTTGACCAAGAAACCCAACAGAGCCACATACCCAGAAGGCATAAGCATCGACTCAGCAAAAGACTCAGATAA
>CL9.Contig2_All_ORF1
ATGGCTGCAACAGCTTCACTCTCTTTCTCTTTGGATCCACACCGCCATCTCTTCTCCACTCCCCACTTCACTCCCTCCTCAACCTCACTTCTCATCCCCAAACACCCTTCTAGACTCTTCCACAACTCCAAACCTTACACTCTCAAATCCTCCTCCTCTTCTTCTTCTACTACTCCAAGCTCTTCATTTCTCGAAGCCCCACTAAGAACAGGCAGGTTCCTCAGCAATGAAGACCTCGAGAAGCTCAAGTCTCTTGAGAATTTCAGCTACTATCAGGAGCTTGAATCCGGGTCGATGTGGGTTCGGGTCATGAGGTCAGAGGAGTTGGACATCACTGTTGGGCTTTTATCTGAGTCTTTTGCTGAGTCGATGCTTATGCCTTCTGGGTATGTGGCTCTGTTGGGTTTCTTGGTCAAACAGTACTTGATGGAGAGAAGAGAGCTCATGCCCCACACTGCTACGCTTATTGGGTTTTACAGAAGCAACAAAGATGAAGGTAAAGATGAGAGCTTTGAGGTTAAAGGTGAGAGCTTTGAGGGTAAAGGTGAGAGCTTTGAGGAGAAAGATGGAGGGTTTGGAGGAGAAGATGAAGGTGGAGTTTTGGCGGGGACTGTGGAGGTTTGCTTTGACAAAATGGGTGCCAATGCTTCTACTCCGACGCCAACTCCGCCGAAGAATTCGCCTTATATAAGCAACATGGCAGTGAGGAAGCCGCTTCGGAGGTTTGTGTTTTTCGGGTTTTGTGATGAGGCTTTTGTTACTTGA
>CL9.Contig2_All_ORF2
ATGAAGGTAAAGATGAGAGCTTTGAGGTTAAAGGTGAGAGCTTTGAGGGTAAAGGTGAGAGCTTTGAGGAGAAAGATGGAGGGTTTGGAGGAGAAGATGAAGGTGGAGTTTTGGCGGGGACTGTGGAGGTTTGCTTTGACAAAATGGGTGCCAATGCTTCTACTCCGACGCCAACTCCGCCGAAGAATTCGCCTTATATAA
>CL9.Contig2_All_ORF3
ATGAGCTCTCTTCTCTCCATCAAGTACTGTTTGACCAAGAAACCCAACAGAGCCACATACCCAGAAGGCATAAGCATCGACTCAGCAAAAGACTCAGATAAAAGCCCAACAGTGATGTCCAACTCCTCTGACCTCATGACCCGAACCCACATCGACCCGGATTCAAGCTCCTGA
>CL9.Contig3_All_ORF1
ATGCCTTTCGGTTTAGTCTCAGCATGGAATAAGCGCAGAAGGTCTAAATCTCATGACCATACAGGCCCTTGGGCATATAAGCCGGTGGAGTTCTGGCAACTCGATGATCAAACACCTCAACAGAAGAAAAGGCACCATCATGGCTCATCAGTATTTACACTCAAAGAAATGGAAGAGGCAACATCTTCATTCAGTGACAAGAACTTTCTGGGGAAAGGAGGATTTGGCCGTGTATACAGAGGAACTTTGCGCTCAGGAGAGGTTGTAGCAATAAAAAAGATGGAGCTGCCTCCCTTAAAAGCAGCAGACGGAGAACGAGAATTTCGGGTAGAAGTAGACATCTTGAGCAGACTTGATCACCCAAATCTGGTTTCTCTGATAGGTTATTGTGCTGATGGCAAGCACCGGTTTTTAGTGTATGAATATCTGCAGAAGGGGAACCTGCAAGATCATTTAAATGGAATCAAAGAGAAACACAAAATGGGTTGGTCGCAAAGGCTCAGAGTGGCACTTGGATCAGCAAGGGGCTTAGCATATCTACATTCCAGTTCTGCCGTTGGAACTCCTATCGTTCACAGAGATTTCAAATCCACCAACATTCTTTTAGATGCCAACTTTGAAGCAAAGTTATCTGATTTTGGGCTTGCCAAGTTGATGCCAGAGGGAAAGGAAATGTATGTGACTGCAAGAGTACTTGGTACATTCGGCTATTTTGATCCCGAGTATACATCGACAGGAAAACTCACTTTACAAAGTGATGTTTATGCATTTGGAGTGGTTCTTCTTGAACTTCTGACTGGACGTCAAGCCCTGGACCTAAACCAAGGACCAAATGATCAAAATCTTGTACTGCAGGTAAGGCACATATTAAATGATCGGAAGAAGCTGCGTAAGGTCATAGATCCTGAGCTGGGTCGAAGTTCATACACCATGGAATCTATAGTTATGTTTGCAAACCTGGCATCACGATGTGTGCGTCCTGACAGCAGTGAAAGACCCTCCATGGCTGAATGTGTACAAGAACTGCAGTTGATTATCATTACAAATGCCAAAAGCTTATGA
>CL9.Contig3_All_ORF2
ATGGCTGCAACAGCTTCACTCTCTTTCTCTTTGGATCCACACCGCCATCTCTTCTCCACTCCCCACTTCACTCCCTCCTCAACCTCACTTCTCATCCCCAAACACCCTTCTAGACTCTTCCACAACTCCAAACCTTACACTCTCAAATCCTCCTCCTCTTCTTCTTCTACTACTCCAAGCTCTTCATTTCTCGAAGCCCCACTAAGAACAGGCAGGTTCCTCAGCAATGAAGACCTCGAGAAGCTCAAGTCTCTTGAGAATTTCAGCTACTATCAGGAGCTTGAATCCGGGTCGATGTGGGTTCGGGTCATGAGGTCAGAGGAGTTGGACATCACTGTTGGGCTTTTATCTGAGTCTTTTGCTGAGTCGATGCTTATGCCTTCTGGGTATGTGGCTCTGTTGGGTTTCTTGGTCAAACAGTACTTGATGGAGAGAAGAGAGCTCATGCCCCACACTGCTACGCTTATTGGGTTTTACAGAAGCAACAAAGATGAAGGTAAAGATGAGAGCTTTGAGGTTAAAGGTGAGAGCTTTGAGGGTAAAGGTGAGAGCTTTGAGGAGAAAGATGGAGGGTTTGGAGGAGAAGATGAAGGTGGAGTTTTGGCGGGGACTGTGGAGGTTTGCTTTGACAAAATGGGTGCCAATGCTTCTACTCCGACGCCAACTCCGCCGAAGAATTCGCCTTATATAAGCAACATGGCAGTGAGGAAGCCGCTTCGGAGGAGGGGAATTGGCTGGCATCTTTTGAAGGCAAGTGAGGAACTGATTTCTCAGATGAGTTCTTCAAGAGAGGCGTACTTGCATTGCAGAATGATTGATACAGCTCCATTCAACATGTATACAAAAGCAGGTTACAACGTTGTAAAGACAGATAGCATTCTGATTCTACTGACATTGCAGAGGCGTAAACACTTAATGTACAAGAAACTTCCAGTCTTGACCAACTTTTCAGAATCAGAAACTTTGTGTTCTGAAGACAATGAAAATCATTATTGA
>CL9.Contig3_All_ORF3
ATGCCAGCCAATTCCCCTCCTCCGAAGCGGCTTCCTCACTGCCATGTTGCTTATATAAGGCGAATTCTTCGGCGGAGTTGGCGTCGGAGTAGAAGCATTGGCACCCATTTTGTCAAAGCAAACCTCCACAGTCCCCGCCAAAACTCCACCTTCATCTTCTCCTCCAAACCCTCCATCTTTCTCCTCAAAGCTCTCACCTTTACCCTCAAAGCTCTCACCTTTAACCTCAAAGCTCTCATCTTTACCTTCATCTTTGTTGCTTCTGTAAAACCCAATAAGCGTAGCAGTGTGGGGCATGAGCTCTCTTCTCTCCATCAAGTACTGTTTGACCAAGAAACCCAACAGAGCCACATACCCAGAAGGCATAAGCATCGACTCAGCAAAAGACTCAGATAA
>CL9.Contig4_All_ORF1
ATGCCTTTCGGTTTAGTCTCAGCATGGAATAAGCGCAGAAGGTCTAAATCTCATGACCATACAGGCCCTTGGGCATATAAGCCGGTGGAGTTCTGGCAACTCGATGATCAAACACCTCAACAGAAGAAAAGGCACCATCATGGCTCATCAGTATTTACACTCAAAGAAATGGAAGAGGCAACATCTTCATTCAGTGACAAGAACTTTCTGGGGAAAGGAGGATTTGGCCGTGTATACAGAGGAACTTTGCGCTCAGGAGAGGTTGTAGCAATAAAAAAGATGGAGCTGCCTCCCTTAAAAGCAGCAGACGGAGAACGAGAATTTCGGGTAGAAGTAGACATCTTGAGCAGACTTGATCACCCAAATCTGGTTTCTCTGATAGGTTATTGTGCTGATGGCAAGCACCGGTTTTTAGTGTATGAATATCTGCAGAAGGGGAACCTGCAAGATCATTTAAATGGAATCAAAGAGAAACACAAAATGGGTTGGTCGCAAAGGCTCAGAGTGGCACTTGGATCAGCAAGGGGCTTAGCATATCTACATTCCAGTTCTGCCGTTGGAACTCCTATCGTTCACAGAGATTTCAAATCCACCAACATTCTTTTAGATGCCAACTTTGAAGCAAAGTTATCTGATTTTGGGCTTGCCAAGTTGATGCCAGAGGGAAAGGAAATGTATGTGACTGCAAGAGTACTTGGTACATTCGGCTATTTTGATCCCGAGTATACATCGACAGGAAAACTCACTTTACAAAGTGATGTTTATGCATTTGGAGTGGTTCTTCTTGAACTTCTGACTGGACGTCAAGCCCTGGACCTAAACCAAGGACCAAATGATCAAAATCTTGTACTGCAGGTAAGGCACATATTAAATGATCGGAAGAAGCTGCGTAAGGTCATAGATCCTGAGCTGGGTCGAAGTTCATACACCATGGAATCTATAGTTATGTTTGCAAACCTGGCATCACGATGTGTGCGTCCTGACAGCAGTGAAAGACCCTCCATGGCTGAATGTGTACAAGAACTGCAGTTGATTATCATTACAAATGCCAAAAGCTTATGA
>CL9.Contig4_All_ORF2
ATGGCTGCAACAGCTTCACTCTCTTTCTCTTTGGATCCACACCGCCATCTCTTCTCCACTCCCCACTTCACTCCCTCCTCAACCTCACTTCTCATCCCCAAACACCCTTCTAGACTCTTCCACAACTCCAAACCTTACACTCTCAAATCCTCCTCCTCTTCTTCTTCTACTACTCCAAGCTCTTCATTTCTCGAAGCCCCACTAAGAACAGGCAGGTTCCTCAGCAATGAAGACCTCGAGAAGCTCAAGTCTCTTGAGAATTTCAGCTACTATCAGGAGCTTGAATCCGGGTCGATGTGGGTTCGGGTCATGAGGTCAGAGGAGTTGGACATCACTGTTGGGCTTTTATCTGAGTCTTTTGCTGAGTCGATGCTTATGCCTTCTGGGTATGTGGCTCTGTTGGGTTTCTTGGTCAAACAGTACTTGATGGAGAGAAGAGAGCTCATGCCCCACACTGCTACGCTTATTGGGTTTTACAGAAGCAACAAAGATGAAGGTAAAGATGAGAGCTTTGAGGTTAAAGGTGAGAGCTTTGAGGGTAAAGGTGAGAGCTTTGAGGAGAAAGATGGAGGGTTTGGAGGAGAAGATGAAGGTGGAGTTTTGGCGGGGACTGTGGAGGTTTGCTTTGACAAAATGGGTGCCAATGCTTCTACTCCGACGCCAACTCCGCCGAAGAATTCGCCTTATATAAGCAACATGGCAGTGAGGAAGCCGCTTCGGAGGAGGGGAATTGGCTGGCATCTTTTGAAGGCAAGTGAGGAACTGATTTCTCAGATGAGTTCTTCAAGAGAGGCGTACTTGCATTGCAGAATGATTGATACAGCTCCATTCAACATGTATACAAAAGCAGGTTACAACGTTGTAAAGACAGATAGCATTCTGATTCTACTGACATTGCAGAGGCGTAAACACTTAATGTACAAGAAACTTCCAGTCTTGACCAACTTTTCAGAATCAGAAACTTTGTGTTCTGAAGACAATGAAAATCATTATTGA
>CL9.Contig4_All_ORF3
ATGCCAGCCAATTCCCCTCCTCCGAAGCGGCTTCCTCACTGCCATGTTGCTTATATAAGGCGAATTCTTCGGCGGAGTTGGCGTCGGAGTAGAAGCATTGGCACCCATTTTGTCAAAGCAAACCTCCACAGTCCCCGCCAAAACTCCACCTTCATCTTCTCCTCCAAACCCTCCATCTTTCTCCTCAAAGCTCTCACCTTTACCCTCAAAGCTCTCACCTTTAACCTCAAAGCTCTCATCTTTACCTTCATCTTTGTTGCTTCTGTAAAACCCAATAAGCGTAGCAGTGTGGGGCATGAGCTCTCTTCTCTCCATCAAGTACTGTTTGACCAAGAAACCCAACAGAGCCACATACCCAGAAGGCATAAGCATCGACTCAGCAAAAGACTCAGATAA
>CL9.Contig5_All_ORF1
ATGGCTGCAACAGCTTCACTCTCTTTCTCTTTGGATCCACACCGCCATCTCTTCTCCACTCCCCACTTCACTCCCTCCTCAACCTCACTTCTCATCCCCAAACACCCTTCTAGACTCTTCCACAACTCCAAACCTTACACTCTCAAATCCTCCTCCTCTTCTTCTTCTACTACTCCAAGCTCTTCATTTCTCGAAGCCCCACTAAGAACAGGCAGGTTCCTCAGCAATGAAGACCTCGAGAAGCTCAAGTCTCTTGAGAATTTCAGCTACTATCAGGAGCTTGAATCCGGGTCGATGTGGGTTCGGGTCATGAGGTCAGAGGAGTTGGACATCACTGTTGGGCTTTTATCTGAGTCTTTTGCTGAGTCGATGCTTATGCCTTCTGGGTATGTGGCTCTGTTGGGTTTCTTGGTCAAACAGTACTTGATGGAGAGAAGAGAGCTCATGCCCCACACTGCTACGCTTATTGGGTTTTACAGAAGCAACAAAGATGAAGGTAAAGATGAGAGCTTTGAGGTTAAAGGTGAGAGCTTTGAGGGTAAAGGTGAGAGCTTTGAGGAGAAAGATGGAGGGTTTGGAGGAGAAGATGAAGGTGGAGTTTTGGCGGGGACTGTGGAGGTTTGCTTTGACAAAATGGGTGCCAATGCTTCTACTCCGACGCCAACTCCGCCGAAGAATTCGCCTTATATAAGCAACATGGCAGTGAGGAAGCCGCTTCGGAGGAGGGGAATTGGCTGGCATCTTTTGAAGGCAAGTGAGGAACTGATTTCTCAGATGAGTTCTTCAAGAGAGGCGTACTTGCATTGCAGAATGATTGATACAGCTCCATTCAACATGTATACAAAAGCAGGTTACAACGTTGTAAAGACAGATAGCATTCTGATTCTACTGACATTGCAGAGGCGTAAACACTTAATGTACAAGAAACTTCCAGTCTTGACCAACTTTTCAGAATCAGAAACTTTGTGTTCTGAAGACAATGAAAATCATTATTGA
>CL9.Contig5_All_ORF2
ATGCCTTTCGGTTTAGTCTCAGCATGGAATAAGCGCAGAAGGTCTAAATCTCATGACCATACAGGCCCTTGGGCATATAAGCCGGTGGAGTTCTGGCAACTCGATGATCAAACACCTCAACAGAAGAAAAGGCACCATCATGGCTCATCAGTATTTACACTCAAAGAAATGGAAGAGGCAACATCTTCATTCAGTGACAAGAACTTTCTGGGGAAAGGAGGATTTGGCCGTGTATACAGAGGAACTTTGCGCTCAGGAGAGGTTGTAGCAATAAAAAAGATGGAGCTGCCTCCCTTAAAAGCAGCAGACGGAGAACGAGAATTTCGGGTAGAAGTAGACATCTTGAGCAGACTTGATCACCCAAATCTGGTTTCTCTGATAGGTTATTGTGCTGATGGCAAGCACCGGTTTTTAGTGTATGAATATCTGCAGAAGGGGAACCTGCAAGATCATTTAAATGGAATCAAAGAGAAACACAAAATGGGTTGGTCGCAAAGGCTCAGAGTGGCACTTGGATCAGCAAGGGGCTTAGCATATCTACATTCCAGTTCTGCCGTTGGAACTCCTATCGTTCACAGAGATTTCAAATCCACCAACATTCTTTTAGATGCCAACTTTGAAGCAAAGTTATCTGATTTTGGGCTTGCCAAGTTGATGCCAGAGGGAAAGGAAATGTATGTGACTGCAAGAGTACTTGGTACATTCGGCTATTTTGATCCCGAGTATACATCGGTACGTAAAATCAACCACTTATTTTTCTTGTAG
>CL9.Contig5_All_ORF3
ATGCCAGCCAATTCCCCTCCTCCGAAGCGGCTTCCTCACTGCCATGTTGCTTATATAAGGCGAATTCTTCGGCGGAGTTGGCGTCGGAGTAGAAGCATTGGCACCCATTTTGTCAAAGCAAACCTCCACAGTCCCCGCCAAAACTCCACCTTCATCTTCTCCTCCAAACCCTCCATCTTTCTCCTCAAAGCTCTCACCTTTACCCTCAAAGCTCTCACCTTTAACCTCAAAGCTCTCATCTTTACCTTCATCTTTGTTGCTTCTGTAAAACCCAATAAGCGTAGCAGTGTGGGGCATGAGCTCTCTTCTCTCCATCAAGTACTGTTTGACCAAGAAACCCAACAGAGCCACATACCCAGAAGGCATAAGCATCGACTCAGCAAAAGACTCAGATAA
>CL9.Contig6_All_ORF1
ATGGCTGCAACAGCTTCACTCTCTTTCTCTTTGGATCCACACCGCCATCTCTTCTCCACTCCCCACTTCACTCCCTCCTCAACCTCACTTCTCATCCCCAAACACCCTTCTAGACTCTTCCACAACTCCAAACCTTACACTCTCAAATCCTCCTCCTCTTCTTCTTCTACTACTCCAAGCTCTTCATTTCTCGAAGCCCCACTAAGAACAGGCAGGTTCCTCAGCAATGAAGACCTCGAGAAGCTCAAGTCTCTTGAGAATTTCAGCTACTATCAGGAGCTTGAATCCGGGTCGATGTGGGTTCGGGTCATGAGGTCAGAGGAGTTGGACATCACTGTTGGGCTTTTATCTGAGTCTTTTGCTGAGTCGATGCTTATGCCTTCTGGGTATGTGGCTCTGTTGGGTTTCTTGGTCAAACAGTACTTGATGGAGAGAAGAGAGCTCATGCCCCACACTGCTACGCTTATTGGGTTTTACAGAAGCAACAAAGATGAAGGTAAAGATGAGAGCTTTGAGGTTAAAGGTGAGAGCTTTGAGGGTAAAGGTGAGAGCTTTGAGGAGAAAGATGGAGGGTTTGGAGGAGAAGATGAAGGTGGAGTTTTGGCGGGGACTGTGGAGGTTTGCTTTGACAAAATGGGTGCCAATGCTTCTACTCCGACGCCAACTCCGCCGAAGAATTCGCCTTATATAAGCAACATGGCAGTGAGGAAGCCGCTTCGGAGGAGGGGAATTGGCTGGCATCTTTTGAAGGCAAGTGAGGAACTGATTTCTCAGATGAGTTCTTCAAGAGAGGCGTACTTGCATTGCAGAATGATTGATACAGCTCCATTCAACATGTATACAAAAGCAGGTTACAACGTTGTAAAGACAGATAGCATTCTGATTCTACTGACATTGCAGAGGCGTAAACACTTAATGTACAAGAAACTTCCAGTCTTGACCAACTTTTCAGAATCAGAAACTTTGTGTTCTGAAGACAATGAAAATCATTATTGA
>CL9.Contig6_All_ORF2
ATGCCTTTCGGTTTAGTCTCAGCATGGAATAAGCGCAGAAGGTCTAAATCTCATGACCATACAGGCCCTTGGGCATATAAGCCGGTGGAGTTCTGGCAACTCGATGATCAAACACCTCAACAGAAGAAAAGGCACCATCATGGCTCATCAGTATTTACACTCAAAGAAATGGAAGAGGCAACATCTTCATTCAGTGACAAGAACTTTCTGGGGAAAGGAGGATTTGGCCGTGTATACAGAGGAACTTTGCGCTCAGGAGAGGTTGTAGCAATAAAAAAGATGGAGCTGCCTCCCTTAAAAGCAGCAGACGGAGAACGAGAATTTCGGGTAGAAGTAGACATCTTGAGCAGACTTGATCACCCAAATCTGGTTTCTCTGATAGGTTATTGTGCTGATGGCAAGCACCGGTTTTTAGTGTATGAATATCTGCAGAAGGGGAACCTGCAAGATCATTTAAATGGAATCAAAGAGAAACACAAAATGGGTTGGTCGCAAAGGCTCAGAGTGGCACTTGGATCAGCAAGGGGCTTAGCATATCTACATTCCAGTTCTGCCGTTGGAACTCCTATCGTTCACAGAGATTTCAAATCCACCAACATTCTTTTAGATGCCAACTTTGAAGCAAAGTTATCTGATTTTGGGCTTGCCAAGTTGATGCCAGAGGGAAAGGAAATGTATGTGACTGCAAGAGTACTTGGTACATTCGGCTATTTTGATCCCGAGTATACATCGGTACGTAAAATCAACCACTTATTTTTCTTGTAG
>CL9.Contig6_All_ORF3
ATGCCAGCCAATTCCCCTCCTCCGAAGCGGCTTCCTCACTGCCATGTTGCTTATATAAGGCGAATTCTTCGGCGGAGTTGGCGTCGGAGTAGAAGCATTGGCACCCATTTTGTCAAAGCAAACCTCCACAGTCCCCGCCAAAACTCCACCTTCATCTTCTCCTCCAAACCCTCCATCTTTCTCCTCAAAGCTCTCACCTTTACCCTCAAAGCTCTCACCTTTAACCTCAAAGCTCTCATCTTTACCTTCATCTTTGTTGCTTCTGTAAAACCCAATAAGCGTAGCAGTGTGGGGCATGAGCTCTCTTCTCTCCATCAAGTACTGTTTGACCAAGAAACCCAACAGAGCCACATACCCAGAAGGCATAAGCATCGACTCAGCAAAAGACTCAGATAA
>CL9.Contig7_All_ORF1
ATGGCTGCAACAGCTTCACTCTCTTTCTCTTTGGATCCACACCGCCATCTCTTCTCCACTCCCCACTTCACTCCCTCCTCAACCTCACTTCTCATCCCCAAACACCCTTCTAGACTCTTCCACAACTCCAAACCTTACACTCTCAAATCCTCCTCCTCTTCTTCTTCTACTACTCCAAGCTCTTCATTTCTCGAAGCCCCACTAAGAACAGGCAGGTTCCTCAGCAATGAAGACCTCGAGAAGCTCAAGTCTCTTGAGAATTTCAGCTACTATCAGGAGCTTGAATCCGGGTCGATGTGGGTTCGGGTCATGAGGTCAGAGGAGTTGGACATCACTGTTGGGCTTTTATCTGAGTCTTTTGCTGAGTCGATGCTTATGCCTTCTGGGTATGTGGCTCTGTTGGGTTTCTTGGTCAAACAGTACTTGATGGAGAGAAGAGAGCTCATGCCCCACACTGCTACGCTTATTGGGTTTTACAGAAGCAACAAAGATGAAGGTAAAGATGAGAGCTTTGAGGTTAAAGGTGAGAGCTTTGAGGGTAAAGGTGAGAGCTTTGAGGAGAAAGATGGAGGGTTTGGAGGAGAAGATGAAGGTGGAGTTTTGGCGGGGACTGTGGAGGTTTGCTTTGACAAAATGGGTGCCAATGCTTCTACTCCGACGCCAACTCCGCCGAAGAATTCGCCTTATATAAGCAACATGGCAGTGAGGAAGCCGCTTCGGAGGATAATTGGTCAGCGGTCTTTGAGGGTGAAGATTATTCAGCTGATTGAAGTTTGGCTAGAGGCTGATTGA
>CL9.Contig7_All_ORF2
ATGAAGGTAAAGATGAGAGCTTTGAGGTTAAAGGTGAGAGCTTTGAGGGTAAAGGTGAGAGCTTTGAGGAGAAAGATGGAGGGTTTGGAGGAGAAGATGAAGGTGGAGTTTTGGCGGGGACTGTGGAGGTTTGCTTTGACAAAATGGGTGCCAATGCTTCTACTCCGACGCCAACTCCGCCGAAGAATTCGCCTTATATAA
>CL9.Contig7_All_ORF3
ATGAGCTCTCTTCTCTCCATCAAGTACTGTTTGACCAAGAAACCCAACAGAGCCACATACCCAGAAGGCATAAGCATCGACTCAGCAAAAGACTCAGATAAAAGCCCAACAGTGATGTCCAACTCCTCTGACCTCATGACCCGAACCCACATCGACCCGGATTCAAGCTCCTGA
>CL9.Contig8_All_ORF1
ATGGCTGCAACAGCTTCACTCTCTTTCTCTTTGGATCCACACCGCCATCTCTTCTCCACTCCCCACTTCACTCCCTCCTCAACCTCACTTCTCATCCCCAAACACCCTTCTAGACTCTTCCACAACTCCAAACCTTACACTCTCAAATCCTCCTCCTCTTCTTCTTCTACTACTCCAAGCTCTTCATTTCTCGAAGCCCCACTAAGAACAGGCAGGTTCCTCAGCAATGAAGACCTCGAGAAGCTCAAGTCTCTTGAGAATTTCAGCTACTATCAGGAGCTTGAATCCGGGTCGATGTGGGTTCGGGTCATGAGGTCAGAGGAGTTGGACATCACTGTTGGGCTTTTATCTGAGTCTTTTGCTGAGTCGATGCTTATGCCTTCTGGGTATGTGGCTCTGTTGGGTTTCTTGGTCAAACAGTACTTGATGGAGAGAAGAGAGCTCATGCCCCACACTGCTACGCTTATTGGGTTTTACAGAAGCAACAAAGATGAAGGTAAAGATGAGAGCTTTGAGGTTAAAGGTGAGAGCTTTGAGGGTAAAGGTGAGAGCTTTGAGGAGAAAGATGGAGGGTTTGGAGGAGAAGATGAAGGTGGAGTTTTGGCGGGGACTGTGGAGGTTTGCTTTGACAAAATGGGTGCCAATGCTTCTACTCCGACGCCAACTCCGCCGAAGAATTCGCCTTATATAAGCAACATGGCAGTGAGGAAGCCGCTTCGGAGGAGGGGAATTGGCTGGCATCTTTTGAAGGCAAGTGAGGAACTGATTTCTCAGATGAGTTCTTCAAGAGAGGCGTACTTGCATTGCAGAATGATTGATACAGCTCCATTCAACATGTATACAAAAGCAGGTTACAACGTTGTAAAGACAGATAGCATTCTGATTCTACTGACATTGCAGAGGCGTAAACACTTAATGTACAAGAAACTTCCAGTCTTGACCAACTTTTCAGAATCAGAAACTTTGTGTTCTGAAGACAATGAAAATCATTATTGA
>CL9.Contig8_All_ORF2
ATGCCTTTCGGTTTAGTCTCAGCATGGAATAAGCGCAGAAGGTCTAAATCTCATGACCATACAGGCCCTTGGGCATATAAGCCGGTGGAGTTCTGGCAACTCGATGATCAAACACCTCAACAGAAGAAAAGGCACCATCATGGCTCATCAGTATTTACACTCAAAGAAATGGAAGAGGCAACATCTTCATTCAGTGACAAGAACTTTCTGGGGAAAGGAGGATTTGGCCGTGTATACAGAGGAACTTTGCGCTCAGGAGAGGTTGTAGCAATAAAAAAGATGGAGCTGCCTCCCTTAAAAGCAGCAGACGGAGAACGAGAATTTCGGGTAGAAGTAGACATCTTGAGCAGACTTGATCACCCAAATCTGGTTTCTCTGATAGGTTATTGTGCTGATGGCAAGCACCGGTTTTTAGTGTATGAATATCTGCAGAAGGGGAACCTGCAAGATCATTTAAATGGAATCAAAGAGAAACACAAAATGGGTTGGTCGCAAAGGCTCAGAGTGGCACTTGGATCAGCAAGGGGCTTAGCATATCTACATTCCAGTTCTGCCGTTGGAACTCCTATCGTTCACAGAGATTTCAAATCCACCAACATTCTTTTAGATGCCAACTTTGAAGCAAAGTTATCTGATTTTGGGCTTGCCAAGTTGATGCCAGAGGGAAAGGAAATGTATGTGACTGCAAGAGTACTTGGTACATTCGGCTATTTTGATCCCGAGTATACATCGGTACGTAAAATCAACCACTTATTTTTCTTGTAG
>CL9.Contig8_All_ORF3
ATGCCAGCCAATTCCCCTCCTCCGAAGCGGCTTCCTCACTGCCATGTTGCTTATATAAGGCGAATTCTTCGGCGGAGTTGGCGTCGGAGTAGAAGCATTGGCACCCATTTTGTCAAAGCAAACCTCCACAGTCCCCGCCAAAACTCCACCTTCATCTTCTCCTCCAAACCCTCCATCTTTCTCCTCAAAGCTCTCACCTTTACCCTCAAAGCTCTCACCTTTAACCTCAAAGCTCTCATCTTTACCTTCATCTTTGTTGCTTCTGTAAAACCCAATAAGCGTAGCAGTGTGGGGCATGAGCTCTCTTCTCTCCATCAAGTACTGTTTGACCAAGAAACCCAACAGAGCCACATACCCAGAAGGCATAAGCATCGACTCAGCAAAAGACTCAGATAA
>CL9.Contig9_All_ORF1
ATGGCTGCAACAGCTTCACTCTCTTTCTCTTTGGATCCACACCGCCATCTCTTCTCCACTCCCCACTTCACTCCCTCCTCAACCTCACTTCTCATCCCCAAACACCCTTCTAGACTCTTCCACAACTCCAAACCTTACACTCTCAAATCCTCCTCCTCTTCTTCTTCTACTACTCCAAGCTCTTCATTTCTCGAAGCCCCACTAAGAACAGGCAGGTTCCTCAGCAATGAAGACCTCGAGAAGCTCAAGTCTCTTGAGAATTTCAGCTACTATCAGGAGCTTGAATCCGGGTCGATGTGGGTTCGGGTCATGAGGTCAGAGGAGTTGGACATCACTGTTGGGCTTTTATCTGAGTCTTTTGCTGAGTCGATGCTTATGCCTTCTGGGTATGTGGCTCTGTTGGGTTTCTTGGTCAAACAGTACTTGATGGAGAGAAGAGAGCTCATGCCCCACACTGCTACGCTTATTGGGTTTTACAGAAGCAACAAAGATGAAGGTAAAGATGAGAGCTTTGAGGTTAAAGGTGAGAGCTTTGAGGGTAAAGGTGAGAGCTTTGAGGAGAAAGATGGAGGGTTTGGAGGAGAAGATGAAGGTGGAGTTTTGGCGGGGACTGTGGAGGTTTGCTTTGACAAAATGGGTGCCAATGCTTCTACTCCGACGCCAACTCCGCCGAAGAATTCGCCTTATATAAGCAACATGGCAGTGAGGAAGCCGCTTCGGAGGAGGGGAATTGGCTGGCATCTTTTGAAGGCAAGTGAGGAACTGATTTCTCAGATGAGTTCTTCAAGAGAGGCGTACTTGCATTGCAGAATGATTGATACAGCTCCATTCAACATGTATACAAAAGCAGGTTACAACGTTGTAAAGACAGATAGCATTCTGATTCTACTGACATTGCAGAGGCGTAAACACTTAATGTACAAGAAACTTCCAGTCTTGACCAACTTTTCAGAATCAGAAACTTTGTGTTCTGAAGACAATGAAAATCATTATTGA
>CL9.Contig9_All_ORF2
ATGCCTTTCGGTTTAGTCTCAGCATGGAATAAGCGCAGAAGGTCTAAATCTCATGACCATACAGGCCCTTGGGCATATAAGCCGGTGGAGTTCTGGCAACTCGATGATCAAACACCTCAACAGAAGAAAAGGCACCATCATGGCTCATCAGTATTTACACTCAAAGAAATGGAAGAGGCAACATCTTCATTCAGTGACAAGAACTTTCTGGGGAAAGGAGGATTTGGCCGTGTATACAGAGGAACTTTGCGCTCAGGAGAGGTTGTAGCAATAAAAAAGATGGAGCTGCCTCCCTTAAAAGCAGCAGACGGAGAACGAGAATTTCGGGTAGAAGTAGACATCTTGAGCAGACTTGATCACCCAAATCTGGTTTCTCTGATAGGTTATTGTGCTGATGGCAAGCACCGGTTTTTAGTGTATGAATATCTGCAGAAGGGGAACCTGCAAGATCATTTAAATGGAATCAAAGAGAAACACAAAATGGGTTGGTCGCAAAGGCTCAGAGTGGCACTTGGATCAGCAAGGGGCTTAGCATATCTACATTCCAGTTCTGCCGTTGGAACTCCTATCGTTCACAGAGATTTCAAATCCACCAACATTCTTTTAGATGCCAACTTTGAAGCAAAGTTATCTGATTTTGGGCTTGCCAAGTTGATGCCAGAGGGAAAGGAAATGTATGTGACTGCAAGAGTACTTGGTACATTCGGCTATTTTGATCCCGAGTATACATCGGTACGTAAAATCAACCACTTATTTTTCTTGTAG
>CL9.Contig9_All_ORF3
ATGCCAGCCAATTCCCCTCCTCCGAAGCGGCTTCCTCACTGCCATGTTGCTTATATAAGGCGAATTCTTCGGCGGAGTTGGCGTCGGAGTAGAAGCATTGGCACCCATTTTGTCAAAGCAAACCTCCACAGTCCCCGCCAAAACTCCACCTTCATCTTCTCCTCCAAACCCTCCATCTTTCTCCTCAAAGCTCTCACCTTTACCCTCAAAGCTCTCACCTTTAACCTCAAAGCTCTCATCTTTACCTTCATCTTTGTTGCTTCTGTAAAACCCAATAAGCGTAGCAGTGTGGGGCATGAGCTCTCTTCTCTCCATCAAGTACTGTTTGACCAAGAAACCCAACAGAGCCACATACCCAGAAGGCATAAGCATCGACTCAGCAAAAGACTCAGATAA
>CL9.Contig10_All_ORF1
ATGCCTTTCGGTTTAGTCTCAGCATGGAATAAGCGCAGAAGGTCTAAATCTCATGACCATACAGGCCCTTGGGCATATAAGCCGGTGGAGTTCTGGCAACTCGATGATCAAACACCTCAACAGAAGAAAAGGCACCATCATGGCTCATCAGTATTTACACTCAAAGAAATGGAAGAGGCAACATCTTCATTCAGTGACAAGAACTTTCTGGGGAAAGGAGGATTTGGCCGTGTATACAGAGGAACTTTGCGCTCAGGAGAGGTTGTAGCAATAAAAAAGATGGAGCTGCCTCCCTTAAAAGCAGCAGACGGAGAACGAGAATTTCGGGTAGAAGTAGACATCTTGAGCAGACTTGATCACCCAAATCTGGTTTCTCTGATAGGTTATTGTGCTGATGGCAAGCACCGGTTTTTAGTGTATGAATATCTGCAGAAGGGGAACCTGCAAGATCATTTAAATGGAATCAAAGAGAAACACAAAATGGGTTGGTCGCAAAGGCTCAGAGTGGCACTTGGATCAGCAAGGGGCTTAGCATATCTACATTCCAGTTCTGCCGTTGGAACTCCTATCGTTCACAGAGATTTCAAATCCACCAACATTCTTTTAGATGCCAACTTTGAAGCAAAGTTATCTGATTTTGGGCTTGCCAAGTTGATGCCAGAGGGAAAGGAAATGTATGTGACTGCAAGAGTACTTGGTACATTCGGCTATTTTGATCCCGAGTATACATCGACAGGAAAACTCACTTTACAAAGTGATGTTTATGCATTTGGAGTGGTTCTTCTTGAACTTCTGACTGGACGTCAAGCCCTGGACCTAAACCAAGGACCAAATGATCAAAATCTTGTACTGCAGGTAAGGCACATATTAAATGATCGGAAGAAGCTGCGTAAGGTCATAGATCCTGAGCTGGGTCGAAGTTCATACACCATGGAATCTATAGTTATGTTTGCAAACCTGGCATCACGATGTGTGCGTCCTGACAGCAGTGAAAGACCCTCCATGGCTGAATGTGTACAAGAACTGCAGTTGATTATCATTACAAATGCCAAAAGCTTATGA
>CL9.Contig10_All_ORF2
ATGGCTGCAACAGCTTCACTCTCTTTCTCTTTGGATCCACACCGCCATCTCTTCTCCACTCCCCACTTCACTCCCTCCTCAACCTCACTTCTCATCCCCAAACACCCTTCTAGACTCTTCCACAACTCCAAACCTTACACTCTCAAATCCTCCTCCTCTTCTTCTTCTACTACTCCAAGCTCTTCATTTCTCGAAGCCCCACTAAGAACAGGCAGGTTCCTCAGCAATGAAGACCTCGAGAAGCTCAAGTCTCTTGAGAATTTCAGCTACTATCAGGAGCTTGAATCCGGGTCGATGTGGGTTCGGGTCATGAGGTCAGAGGAGTTGGACATCACTGTTGGGCTTTTATCTGAGTCTTTTGCTGAGTCGATGCTTATGCCTTCTGGGTATGTGGCTCTGTTGGGTTTCTTGGTCAAACAGTACTTGATGGAGAGAAGAGAGCTCATGCCCCACACTGCTACGCTTATTGGGTTTTACAGAAGCAACAAAGATGAAGGTAAAGATGAGAGCTTTGAGGTTAAAGGTGAGAGCTTTGAGGGTAAAGGTGAGAGCTTTGAGGAGAAAGATGGAGGGTTTGGAGGAGAAGATGAAGGTGGAGTTTTGGCGGGGACTGTGGAGGTTTGCTTTGACAAAATGGGTGCCAATGCTTCTACTCCGACGCCAACTCCGCCGAAGAATTCGCCTTATATAAGCAACATGGCAGTGAGGAAGCCGCTTCGGAGGAGGGGAATTGGCTGGCATCTTTTGAAGGCAAGTGAGGAACTGATTTCTCAGATGAGTTCTTCAAGAGAGGCGTACTTGCATTGCAGAATGATTGATACAGCTCCATTCAACATGTATACAAAAGCAGGTTACAACGTTGTAAAGACAGATAGCATTCTGATTCTACTGACATTGCAGAGGCGTAAACACTTAATGTACAAGAAACTTCCAGTCTTGACCAACTTTTCAGAATCAGAAACTTTGTGTTCTGAAGACAATGAAAATCATTATTGA
>CL9.Contig10_All_ORF3
ATGCCAGCCAATTCCCCTCCTCCGAAGCGGCTTCCTCACTGCCATGTTGCTTATATAAGGCGAATTCTTCGGCGGAGTTGGCGTCGGAGTAGAAGCATTGGCACCCATTTTGTCAAAGCAAACCTCCACAGTCCCCGCCAAAACTCCACCTTCATCTTCTCCTCCAAACCCTCCATCTTTCTCCTCAAAGCTCTCACCTTTACCCTCAAAGCTCTCACCTTTAACCTCAAAGCTCTCATCTTTACCTTCATCTTTGTTGCTTCTGTAAAACCCAATAAGCGTAGCAGTGTGGGGCATGAGCTCTCTTCTCTCCATCAAGTACTGTTTGACCAAGAAACCCAACAGAGCCACATACCCAGAAGGCATAAGCATCGACTCAGCAAAAGACTCAGATAA
>CL10.Contig1_All_ORF1
ATGTCAATCAAACAAAGTTCAGAGTATTGTAATTCAAACATGGTTAAGGAAGAAAGCCCACAAATTACAAGGAGAGCAACCAGATCCGTCATTTTGGCTAAACTTGTGGTTGAAGAAACAGATACAAGCATTCAGCACCCAAATAATGCTTCTGCGAGGAGAAAGAGAAATGAGGGACGTCTGAACAATTTCCCAGAAAATTTTGTGAAGGGCTACAATGCATGGTACTTTGGATCAGAAAAACCAACATGTCTTGGTGAGAAGAAAGGCTTAAGCTAA
>CL10.Contig1_All_ORF2
ATGTTATTTATGAGTTCTAGCATTAATAGGACAGAACAGCACAGTGTTTCCCATCCTACCTCCTTAGCTACTAGAGTTGAGCAGCCTATATTTTTACTCCAAGACCAATCATTCTCTATTTTCAAATTTACAAAGCATAGTACTTTCTTCCTCTCAATCCATGAAGCATCTCTAGATCTGCTATATATTCTCTCTCCTTTTCAATTACCCGCACAACAATCATTGTTAGTCTGTTAA
>CL10.Contig1_All_ORF3
ATGGGAATTTACAGAGAAACTGAATGTCAATCAAACAAAGTTCAGAGTATTGTAATTCAAACATGGTTAAGGAAGAAAGCCCACAAATTACAAGGAGAGCAACCAGATCCGTCATTTTGGCTAAACTTGTGGTTGAAGAAACAGATACAAGCATTCAGCACCCAAATAATGCTTCTGCGAGGAGAAAGAGAAATGAGGGACGTCTGA
>CL10.Contig2_All_ORF1
ATGGTTAAGGAAGAAAGGCCACAGATTACAAGGAGAGCGACCAGATCCTCCGCTTTGGCTAAAACTGTAGTTGAAGAAACAGATACAAGCAATCCGTGCGAAAATGACACATCTGCGAGTTCAGACATGGTTAAAGAAGAAAGCCCAAAAATTACAAGGAGAACAACCCGATCCTCCGCTTTGGCCAAATGTTCAAACAATGTAGTTGAAGAAACAAATGCAAGTAGTCAGCAGCAACTGACTATTGATGACCTTGTGATTGGAGAAGAAGGTGAGTCCTTTAGCTTCAATGACCTGGTGTCTAGTTTTCCTGGTAGAGAGAGTCAGATCAAGGAGCTTGTGCATCTTTTGGGGCCGCAGAACTCTCCCATGCTTCCTATATTTATCTACGGGGGCTCTTCCACTGGAAAAACCAGTATTGTTCTACAAACATTTAGGCATCTTAAACGACCTGTTGTTTACTCAAGCTGCCTTACCTGTTATAATCCCCGAGTTTTATTTGAATCCATATTGAATCAACTGTTCCTTCACCGAAAGAATGCAGAAAACGGTTATTCTAGTGCAAAGCGCTGTGAAAAGCCATCTGATTTTGTGAATTTTCTTCGCGAAGCCTTGGTTAGCAGTATCGGTAATCCTCAGGGACAAAAGTCAGGCATATTGAGTAGCAAAAGGTCAGGAAAGGGCTACTGGAGATATGATATACTTGATTTTTGA
>CL10.Contig2_All_ORF2
ATGAGGATATCCGGAGGTTATGAAGTTGTTGAGCAGTTAGATTTTCACATGTCTATTTCTCCCAAGTATCTTCTTATTTCAACATTCCTTGCTTCAAGAAATCCAGCTACCCTAGATGCATCATTGTTTGATTCTACTGGAGGTTCTAATAATCGTAAACGAAAGAGAAAGGTCTCTGAGAAGTCAATAGAACAGAAGGAAACTGCTGAACAAGAATTACTCATGAAGGGCCCCGGAACATTCCCAATGGAGAGGTTACTAGCCATATTCCAGTGTATTACATCCGTGGCGGAAAATCCACTTGATGATGAGGAACAAGCGCAGGATGGGTTAGGGATTCCGGATGGGCATAATGGGCTCATGTCTGATGTCCTTCTACAACTGACTAGTCTCTGTGGTGCAAATTTTATTCTGAGAGGAGAAAGATACCCACTGGAGGGCTCAACTCGCTATCGTTCTACAGTTATGAAGATTTGGCCCTGCAGGTAG
>CL10.Contig2_All_ORF3
ATGAGCCCATTATGCCCATCCGGAATCCCTAACCCATCCTGCGCTTGTTCCTCATCATCAAGTGGATTTTCCGCCACGGATGTAATACACTGGAATATGGCTAGTAACCTCTCCATTGGGAATGTTCCGGGGCCCTTCATGAGTAATTCTTGTTCAGCAGTTTCCTTCTGTTCTATTGACTTCTCAGAGACCTTTCTCTTTCGTTTACGATTATTAGAACCTCCAGTAGAATCAAACAATGATGCATCTAGGGTAGCTGGATTTCTTGAAGCAAGGAATGTTGAAATAAGAAGATACTTGGGAGAAATAGACATGTGA
>CL10.Contig3_All_ORF1
ATGGTTAAGGAAGAAAGGCCACAGATTACAAGGAGAGCGACCAGATCCTCCGCTTTGGCTAAAACTGTAGTTGAAGAAACAGATACAAGCAATCCGTGCGAAAATGACACATCTGCGAGTTCAGACATGGTTAAAGAAGAAAGCCCAAAAATTACAAGGAGAACAACCCGATCCTCCGCTTTGGCCAAATGTTCAAACAATGTAGTTGAAGAAACAAATGCAAGTAGTCAGCAGCAACTGACTATTGATGACCTTGTGATTGGAGAAGAAGGTGAGTCCTTTAGCTTCAATGACCTGGTGTCTAGTTTTCCTGGTAGAGAGAGTCAGATCAAGGAGCTTGTGCATCTTTTGGGGCCGCAGAACTCTCCCATGCTTCCTATATTTATCTACGGGGGCTCTTCCACTGGAAAAACCAGTATTGTTCTACAAACATTTAGGCATCTTAAACGACCTGTTGTTTACTCAAGCTGCCTTACCTGTTATAATCCCCGAGTTTTATTTGAATCCATATTGAATCAACTGTTCCTTCACCGAAAGAATGCAGAAAACGGTTATTCTAGTGCAAAGCGCTGTGAAAAGCCATCTGATTTTGTGAATTTTCTTCGCGAAGCCTTGGTTAGCAGTATCGGTAATCCTCAGGGACAAAAGTCAGGCATATTGAGTAGCAAAAGGTCAGGAAAGGCTAATGGAAATATGATCTACTTGATTTTTGACAATGTGGAGCGTGTCAAAGGGTGGGACAAAGGTTCTACTGTGTTACCTTTGTTGTTTAATCTCTGCGATACTCTGAAAATGCCCGAGGTCGGTCTTATCTTCATCAGCAATACCTCACCGGATACATATGACTCTAATATGGGCTATGTTGAGCCTAATCCACTATATTTTCCTGATTATTCAGATGATGATCTCGGTCAAATCTTAATCAGAAACCAAGCAAACAAAAAGCTTTACACCTCTTTTCTCAGTGTCGTACTAAGGCCTTTCAGTAGAATTACCAGACAAGTGGATGAATTGTCTAGTGCTTTTTCACTATTATTCAGAAAATATTGTGAACCTATTACTGATCTCGGGGTTGTTCCCAATGAAGAAATGAAGAGAAGGTTGTTTAGTCGTTTCCAGCCCCATATTGCTCCTTCACTCAATGAGATTTTTAAGGCATCAACTCCGCCTTCCACTGAAGTTGAAGCTACGGAGAGAAAGCTGAAGGGTAGCACAAGGAAATCCGGAGGTTGTGAAGTTGTTGACCAATTAGATTTTCACATGTCTACTTCTGCCAAGTATCTTCTTATTTCAGCATTCCTTGCTTCAAGAAATCCAGCTACCCTAGATGCATCATTGTTTGATTCTACTGGAGGTTCTAATAATCGTAAACGAAAGAGAAAGGTCTCTGAGAAGTCAATAGAACAGAAGGAAACTGCTGAACAAGAATTACTCATGAAGGGCCCCGGAACATTCCCAATGGAGAGGTTACTAGCCATATTCCAGTGTATTACATCCGTGGCGGAAAATCCACTTGATGATGAGGAACAAGCGCAGGATGGGTTAGGGATTCCGGATGGGCATAATGGGCTCATGTCTGATGTCCTTCTACAACTGACTAGTCTCTGTGGTGCAAATTTTATTGTCAAAGGAGGAAGCTGCCCACTGGAGGGCTCAACTCGCTATCGTTCTACAGTTACTGAAGATATGGCCCTGCAGGTAGCAAGGAGCATTAAGTTTCCTCTCTCAAAGTACTTGTACAGAAGATGA
>CL10.Contig3_All_ORF2
ATGAGCCCATTATGCCCATCCGGAATCCCTAACCCATCCTGCGCTTGTTCCTCATCATCAAGTGGATTTTCCGCCACGGATGTAATACACTGGAATATGGCTAGTAACCTCTCCATTGGGAATGTTCCGGGGCCCTTCATGAGTAATTCTTGTTCAGCAGTTTCCTTCTGTTCTATTGACTTCTCAGAGACCTTTCTCTTTCGTTTACGATTATTAGAACCTCCAGTAGAATCAAACAATGATGCATCTAGGGTAGCTGGATTTCTTGAAGCAAGGAATGCTGAAATAAGAAGATACTTGGCAGAAGTAGACATGTGA
>CL10.Contig3_All_ORF3
ATGACCTGGTGTCTAGTTTTCCTGGTAGAGAGAGTCAGATCAAGGAGCTTGTGCATCTTTTGGGGCCGCAGAACTCTCCCATGCTTCCTATATTTATCTACGGGGGCTCTTCCACTGGAAAAACCAGTATTGTTCTACAAACATTTAGGCATCTTAAACGACCTGTTGTTTACTCAAGCTGCCTTACCTGTTATAATCCCCGAGTTTTATTTGAATCCATATTGA
>CL10.Contig4_All_ORF1
ATGGTTAAAGAAGAAAGCCCAAAAATTACAAGGAGAACAACCCGATCCTCCGCTTTGGCCAAATGTTCAAACAATGTAGTTGAAGAAACAAATGCAAGTAGTCAGCAGCAACTGACTATTGATGACCTTGTGATTGGAGAAGAAGGTGAGTCCTTTAGCTTCAATGACCTGGTGTCTAGTTTTCCTGGTAGAGAGAGTCAGATCAAGGAGCTTGTGCATCTTTTGGGGCCGCAGAACTCTCCCATGCTTCCTATATTTATCTACGGGGGCTCTTCCACTGGAAAAACCAGTATTGTTCTACAAACATTTAGGCATCTTAAACGACCTGTTGTTTACTCAAGCTGCCTTACCTGTTATAATCCCCGAGTTTTATTTGAATCCATATTGAATCAACTGTTCCTTCACCGAAAGAATGCAGAAAACGGTTATTCTAGTGCAAAGCGCTGTGAAAAGCCATCTGATTTTGTGAATTTTCTTCGCGAAGCCTTGGTTAGCAGTATCGGTAATCCTCAGGGACAAAAGTCAGGCATATTGAGTAGCAAAAGGTCAGGAAAGGCTAATGGAAATATGATCTACTTGATTTTTGACAATGTGGAGCGTGTCAAAGGGTGGGACAAAGGTTCTACTGTGTTACCTTTGTTGTTTAATCTCTGCGATACTCTGAAAATGCCCGAGGTCGGTCTTATCTTCATCAGCAATACCTCACCGGATACATATGACTCTAATATGGGCTATGTTGAGCCTAATCCACTATATTTTCCTGATTATTCAGATGATGATCTCGGTCAAATCTTAATCAGAAACCAAGCAAACAAAAAGCTTTACACCTCTTTTCTCAGTGTCGTACTAAGGCCTTTCAGTAGAATTACCAGACAAGTGGATGAATTGTCTAGTGCTTTTTCACTATTATTCAGAAAATATTGTGAACCTATTACTGATCTTGTGGTTGTTCCAAATGAATAA
>CL10.Contig4_All_ORF2
ATGGAACAGAAGGAAACTGCAGAACAGGAATTACTCATGAAGGGCCCCAGAGCATTCCCAATGGAGAAATTACTAGCCGTATTCCAGTGTATTACATCTGTGGCGGAAGATCCACTTGATGATGAGGAACAAGTGCAGGATAGCTTAGGGATTCAAGATGGGCATAGCGGGCTGATGTCTGATGTTTTCTTACAAATGACTAGTCTCTGTGGTGCAAATTTTATTCTGAGAGGAGAAAGATACCCACTGGAGGGCTCAACTCGCTATCGTTCTACAGTTATGAAGATTTGGCCCTGCAGGTAG
>CL10.Contig4_All_ORF3
ATGACCTGGTGTCTAGTTTTCCTGGTAGAGAGAGTCAGATCAAGGAGCTTGTGCATCTTTTGGGGCCGCAGAACTCTCCCATGCTTCCTATATTTATCTACGGGGGCTCTTCCACTGGAAAAACCAGTATTGTTCTACAAACATTTAGGCATCTTAAACGACCTGTTGTTTACTCAAGCTGCCTTACCTGTTATAATCCCCGAGTTTTATTTGAATCCATATTGA
>CL10.Contig5_All_ORF1
ATGGTTAAGGAAGAAAGGCCACAGATTACAAGGAGAGCGACCAGATCCTCCGCTTTGGCTAAAACTGTAGTTGAAGAAACAGATACAAGCAATCCGTGCGAAAATGACACATCTGCGAGTTCAGACATGGTTAAAGAAGAAAGCCCAAAAATTACAAGGAGAACAACCCGATCCTCCGCTTTGGCCAAATGTTCAAACAATGTAGTTGAAGAAACAAATGCAAGTAGTCAGCAGCAACTGACTATTGATGACCTTGTGATTGGAGAAGAAGGTGAGTCCTTTAGCTTCAATGACCTGGTGTCTAGTTTTCCTGGTAGAGAGAGTCAGATCAAGGAGCTTGTGCATCTTTTGGGGCCGCAGAACTCTCCCATGCTTCCTATATTTATCTACGGGGGCTCTTCCACTGGAAAAACCAGTATTGTTCTACAAACATTTAGGCATCTTAAACGACCTGTTGTTTACTCAAGCTGCCTTACCTGTTATAATCCCCGAGTTTTATTTGAATCCATATTGAATCAACTGTTCCTTCACCGAAAGAATGCAGAAAACGGTTATTCTAGTGCAAAGCGCTGTGAAAAGCCATCTGATTTTGTGAATTTTCTTCGCGAAGCCTTGGTTAGCAGTATCGGTAATCCTCAGGGACAAAAGTCAGGCATATTGAGTAGCAAAAGGTCAGGAAAGGGCTACTGGAGATATGATATACTTGATTTTTGA
>CL10.Contig5_All_ORF2
ATGATATACTTGATTTTTGACAATTTGGAGCATGTCAAAGGGTGGGACAAAGGTTCTACTGTGTTACCTTTGTTGTTTAATCTCTATGATACTCTAAAGATGTCTGAGATCGGTCTTGTCTTCATCAGTAATACTTCAATGGATACATATGACTCTAATATGGGTTATGTTGAGCCTAACCCTCTATACCTTCCCGATTATACAGATGATGATCTTGGTCAAATCTTAATGAGAAACCAAGCAAACAAAGAGCTTTATACCTGTTTTCTTAGTGTCATACTAAGGCCTTTCAGTAGAATTACCAGATGA
>CL10.Contig5_All_ORF3
ATGGTTTTACTATACTTTAGACGCCAGCAATTTGAGTTACTTGAGTTACTTGACATACCAGCAATTATAGTTTTTTCCTGTGCGTGCGCAGCTTATTTACTTGAGTTACTTCTCCGTTTACTTCTTCTCAATCTCAGTCACAAATCACAACTCACACCATTGCGTCTGTCACCCGTCGTCGTCGCCAGAGCGGTCGCCGTTCCCATAGCCCACGCCGTCGCCCGGAGCCCACATCCCTATTCGGCCAGTCCCGACTTGGCTACTTCCCCAGGCTAG
>CL10.Contig6_All_ORF1
ATGGTTAAAGAAGAATGGCCAAAAGTTGCAAGAGCAACCAGACCCTCCGCTTTGGCTAAATGTTCAAACAATGTAGTTGAACAACAAAATGCAAGTAGTCAGCAGCAACTGACTTCAGGTGACCTTGTGATTGGAGAAGGAGGAGAGTTCTTTAGGTTTGATGATCTGGTGTCTAGTTTTCCTGGCAGAGAGAGTCAGATCAAGGAGCTTGTGTACCTTTTGGGTCCGCAGAACTCTCTTATGCTTCCTACATTTATTTATGGAGGCTCTTCCACTGGAAAAACCAGTATTGTTCTACAGGCATTCAGGCGTCTTAAACGACCTTTTGTTTACACAAGCTGCCTGACCTGTTATGATCCTCGGATCATGTTGGAATCCATATTGAATCAATTGTTCCTTCACCAAAAGAATCCAGGAAATGGTTATTCTAGTGCAAAGCGCTGTGAAAGACCATCTGATTTTGTGAATTTTCTTCGCAAAGCCTTAGTTAGCATTATTGGAAATTCTCAGGGACAAAAGTCAGGGATATTGAGTAGCAAAAGGTCAGGAAAGGGCTACTGGAGATATGATATACTTGATTTTTGA
>CL10.Contig6_All_ORF2
ATGATATACTTGATTTTTGACAATTTGGAGCATGTCAAAGGGTGGGACAAAGGTTCTACTGTGTTACCTTTGTTGTTTAATCTCTATGATACTCTAAAGATGTCTGAGATCGGTCTTGTCTTCATCAGTAATACTTCAATGGATACATATGACTCTAATATGGGTTATGTTGAGCCTAACCCTCTATACCTTCCCGATTATACAGATGATGATCTTGGTCAAATCTTAATGAGAAACCAAGCAAACAAAGAGCTTTATACCTGTTTTCTTAGGTAA
>CL10.Contig6_All_ORF3
ATGTTATTTATGAGTTCTAGCATTAATAGGACAGAACAGCACAGTGTTTCCCATCCTACCTCCTTAGCTACTAGAGTTGAGCAGCCTATATTTTTACTCCAAGACCAATCATTCTCTATTTTCAAATTTACAAAGCATAGTACTTTCTTCCTCTCAATCCATGAAGCATCTCTAGATCTGCTATATATTCTCTCTCCTTTTCAATTACCCGCACAACAATCATTGTTAGTCTGTTAA
>CL10.Contig7_All_ORF1
ATGGTTAAAGAAGAAAGCCCAAAAATTACAAGGAGAACAACCCGATCCTCCGCTTTGGCCAAATGTTCAAACAATGTAGTTGAAGAAACAAATGCAAGTAGTCAGCAGCAACTGACTATTGATGACCTTGTGATTGGAGAAGAAGGTGAGTCCTTTAGCTTCAATGACCTGGTGTCTAGTTTTCCTGGTAGAGAGAGTCAGATCAAGGAGCTTGTGCATCTTTTGGGGCCGCAGAACTCTCCCATGCTTCCTATATTTATCTACGGGGGCTCTTCCACTGGAAAAACCAGTATTGTTCTACAAACATTTAGGCATCTTAAACGACCTGTTGTTTACTCAAGCTGCCTTACCTGTTATAATCCCCGAGTTTTATTTGAATCCATATTGAATCAACTGTTCCTTCACCGAAAGAATGCAGAAAACGGTTATTCTAGTGCAAAGCGCTGTGAAAAGCCATCTGATTTTGTGAATTTTCTTCGCGAAGCCTTGGTTAGCAGTATCGGTAATCCTCAGGGACAAAAGTCAGGCATATTGAGTAGCAAAAGGTCAGGAAAGGGCTACTGGAGATATGATATACTTGATTTTTGA
>CL10.Contig7_All_ORF2
ATGAGGATATCCGGAGGTTATGAAGTTGTTGAGCAGTTAGATTTTCACATGTCTATTTCTCCCAAGTATCTTCTTATTTCAACATTCCTTGCTTCAAGAAATCCAGCTACCCTAGATGCATCATTGTTTGATTCTACTGGAGGTTCTAATAATCGTAAACGAAAGAGAAAGGTCTCTGAGAAGTCAATAGAACAGAAGGAAACTGCTGAACAAGAATTACTCATGAAGGGCCCCGGAACATTCCCAATGGAGAGGTTACTAGCCATATTCCAGTGTATTACATCCGTGGCGGAAAATCCACTTGATGATGAGGAACAAGCGCAGGATGGGTTAGGGATTCCGGATGGGCATAATGGGCTCATGTCTGATGTCCTTCTACAACTGACTAGTCTCTGTGGTGCAAATTTTATTGTCAAAGGAGGAAGCTGCCCACTGGAGGGCTCAACTCGCTATCGTTCTACAGTTACTGAAGATATGGCCCTGCAGGTAGCAAGGAGCATTAAGTTTCCTCTCTCAAAGTACTTGTACAGAAGATGA
>CL10.Contig7_All_ORF3
ATGAGCCCATTATGCCCATCCGGAATCCCTAACCCATCCTGCGCTTGTTCCTCATCATCAAGTGGATTTTCCGCCACGGATGTAATACACTGGAATATGGCTAGTAACCTCTCCATTGGGAATGTTCCGGGGCCCTTCATGAGTAATTCTTGTTCAGCAGTTTCCTTCTGTTCTATTGACTTCTCAGAGACCTTTCTCTTTCGTTTACGATTATTAGAACCTCCAGTAGAATCAAACAATGATGCATCTAGGGTAGCTGGATTTCTTGAAGCAAGGAATGTTGAAATAAGAAGATACTTGGGAGAAATAGACATGTGA
>CL10.Contig8_All_ORF1
ATGGTTAAGGAAGAAAGGCCACAGATTACAAGGAGAGCGACCAGATCCTCCGCTTTGGCTAAAACTGTAGTTGAAGAAACAGATACAAGCAATCCGTGCGAAAATGACACATCTGCGAGTTCAGACATGGTTAAAGAAGAAAGCCCAAAAATTACAAGGAGAACAACCCGATCCTCCGCTTTGGCCAAATGTTCAAACAATGTAGTTGAAGAAACAAATGCAAGTAGTCAGCAGCAACTGACTATTGATGACCTTGTGATTGGAGAAGAAGGTGAGTCCTTTAGCTTCAATGACCTGGTGTCTAGTTTTCCTGGTAGAGAGAGTCAGATCAAGGAGCTTGTGCATCTTTTGGGGCCGCAGAACTCTCCCATGCTTCCTATATTTATCTACGGGGGCTCTTCCACTGGAAAAACCAGTATTGTTCTACAAACATTTAGGCATCTTAAACGACCTGTTGTTTACTCAAGCTGCCTTACCTGTTATAATCCCCGAGTTTTATTTGAATCCATATTGAATCAACTGTTCCTTCACCGAAAGAATGCAGAAAACGGTTATTCTAGTGCAAAGCGCTGTGAAAAGCCATCTGATTTTGTGAATTTTCTTCGCGAAGCCTTGGTTAGCAGTATCGGTAATCCTCAGGGACAAAAGTCAGGCATATTGAGTAGCAAAAGGTCAGGAAAGGCTAATGGAAATATGATCTACTTGATTTTTGACAATGTGGAGCGTGTCAAAGGGTGGGACAAAGGTTCTACTGTGTTACCTTTGTTGTTTAATCTCTGCGATACTCTGAAAATGCCCGAGGTCGGTCTTATCTTCATCAGCAATACCTCACCGGATACATATGACTCTAATATGGGCTATGTTGAGCCTAATCCACTATATTTTCCTGATTATTCAGATGATGATCTCGGTCAAATCTTAATCAGAAACCAAGCAAACAAAAAGCTTTACACCTCTTTTCTCAGTGTCATACTAAGGCCTTTCAGTAGAATTACCAGATGA
>CL10.Contig8_All_ORF2
ATGAGGATATCCGGAGGTTATGAAGTTGTTGAGCAGTTAGATTTTCACATGTCTATTTCTCCCAAGTATCTTCTTATTTCAACATTCCTTGCTTCAAGAAATCCAGCTACCCTAGATGCATCATTGTTTGATTCTACTGGAGGTTCTAATAATCGTAAACGAAAGAGAAAGGTCTCTGAGAAGTCAATAGAACAGAAGGAAACTGCTGAACAAGAATTACTCATGAAGGGCCCCGGAACATTCCCAATGGAGAGGTTACTAGCCATATTCCAGTGTATTACATCCGTGGCGGAAAATCCACTTGATGATGAGGAACAAGCGCAGGATGGGTTAGGGATTCCGGATGGGCATAATGGGCTCATGTCTGATGTCCTTCTACAACTGACTAGTCTCTGTGGTGCAAATTTTATTCTGAGAGGAGAAAGATACCCACTGGAGGGCTCAACTCGCTATCGTTCTACAGTTATGAAGATTTGGCCCTGCAGGTAG
>CL10.Contig8_All_ORF3
ATGAGCCCATTATGCCCATCCGGAATCCCTAACCCATCCTGCGCTTGTTCCTCATCATCAAGTGGATTTTCCGCCACGGATGTAATACACTGGAATATGGCTAGTAACCTCTCCATTGGGAATGTTCCGGGGCCCTTCATGAGTAATTCTTGTTCAGCAGTTTCCTTCTGTTCTATTGACTTCTCAGAGACCTTTCTCTTTCGTTTACGATTATTAGAACCTCCAGTAGAATCAAACAATGATGCATCTAGGGTAGCTGGATTTCTTGAAGCAAGGAATGTTGAAATAAGAAGATACTTGGGAGAAATAGACATGTGA
>CL10.Contig9_All_ORF1
ATGGTTAAGGAAGAAAGCCCACAAATTACAAGGAGAGCAACCAGATCCGTCATTTTGGCTAAACTTGTGGTTGAAGAAACAGATACAAGCATTCAGCACCCAAATAATGCTTCTGCGGCACTGATTTCTTTCAAAAAAAGGTTCTTCACTGTCAGGATCTCTGAGAAATCAATGGAACAGAAGGAAACTGCAGAACAGGAATTACTCATGAAGGGCCCCAGAGCATTCCCAATGGAGAAATTACTAGCCGTATTCCAGTGTATTACATCTGTGGCGGAAGATCCACTTGATGATGAGGAACAAGTGCAGGATAGCTTAGGGATTCAAGATGGGCATAGCGGGCTGATGTCTGATGTTTTCTTACAAATGACTAGTCTCTGTGGTGCAAAT
>CL10.Contig9_All_ORF2
ATGAGTAATTCCTGTTCTGCAGTTTCCTTCTGTTCCATTGATTTCTCAGAGATCCTGACAGTGAAGAACCTTTTTTTGAAAGAAATCAGTGCCGCAGAAGCATTATTTGGGTGCTGA
>CL10.Contig9_All_ORF3
ATGCTTGTATCTGTTTCTTCAACCACAAGTTTAGCCAAAATGACGGATCTGGTTGCTCTCCTTGTAATTTGTGGGCTTTCTTCCTTAACCATGTTTGAA
>CL10.Contig10_All_ORF1
ATGGTTAAGGAAGAAAGGCCACAGATTACAAGGAGAGCGACCAGATCCTCCGCTTTGGCTAAAACTGTAGTTGAAGAAACAGATACAAGCAATCCGTGCGAAAATGACACATCTGCGAGTTCAGACATGGTTAAAGAAGAAAGCCCAAAAATTACAAGGAGAACAACCCGATCCTCCGCTTTGGCCAAATGTTCAAACAATGTAGTTGAAGAAACAAATGCAAGTAGTCAGCAGCAACTGACTATTGATGACCTTGTGATTGGAGAAGAAGGTGAGTCCTTTAGCTTCAATGACCTGGTGTCTAGTTTTCCTGGTAGAGAGAGTCAGATCAAGGAGCTTGTGCATCTTTTGGGGCCGCAGAACTCTCCCATGCTTCCTATATTTATCTACGGGGGCTCTTCCACTGGAAAAACCAGTATTGTTCTACAAACATTTAGGCATCTTAAACGACCTGTTGTTTACTCAAGCTGCCTTACCTGTTATAATCCCCGAGTTTTATTTGAATCCATATTGAATCAACTGTTCCTTCACCGAAAGAATGCAGAAAACGGTTATTCTAGTGCAAAGCGCTGTGAAAAGCCATCTGATTTTGTGAATTTTCTTCGCGAAGCCTTGGTTAGCAGTATCGGTAATCCTCAGGGACAAAAGTCAGGCATATTGAGTAGCAAAAGGTCAGGAAAGGGCTACTGGAGATATGATATACTTGATTTTTGA
>CL10.Contig10_All_ORF2
TTGCTTTATCTATTATCTAATATTGAAACTGTGTTTCTTGCTAGTGTCATACTAAGGCCTTTCAGTAGAATTACCAGACAAGTGGATGAATTGTCTAGTGCTTTTTCACTATTATTCAGAAAATATTGTGAACCTATTACTGATCTCGGGGTTGTTCCCAATGAAGAAATGAAGAGAAGGTTGTTTAGTCGTTTCCAGCCCCATATTGCTCCTTCACTCAATGAGATTTTTAAGGCATCAACTCCGCCTTCCACTGAAGTTGAAGCTACGGAGAGAAAGCCGAAGGGTAGCACAAGGAAATCCGGAGGTTGTGAAGTTGTTGACCAATTAGATTTTCACATGTCTACTTCTGCCAAGTATCTTCTTATTTCAGCATTCCTTGCTTCAAGAAATCCAGCTACCCTAGATGCATCATTGTTTGATTCTACTGGAGGTTCTAATAATCGTAAACGAAAGAGAAAGGTCTCTGAGAAGTCAATAGAACAGAAGGAAACTGCTGAACAAGAATTACTCATGAAGGGCCCCGGAACATTCCCAATGGAGAGGTTACTAGCCATATTCCAGTGTATTACATCCGTGGCGGAAAATCCACTTGATGATGAGGAACAAGCGCAGGATGGGTTAGGGATTCCGGATGGGCATAATGGGCTCATGTCTGATGTCCTTCTACAACTGACTAGTCTCTGTGGTGCAAATTTTATTGTCAAAGGAGGAAGCTGCCCACTGGAGGGCTCAACTCGCTATCGTTCTACAGTTACTGAAGATATGGCCCTGCAGGTAGCAAGGAGCATTAAGTTTCCTCTCTCAAAGTACTTGTACAGAAGATGA
>CL10.Contig10_All_ORF3
ATGAGCCCATTATGCCCATCCGGAATCCCTAACCCATCCTGCGCTTGTTCCTCATCATCAAGTGGATTTTCCGCCACGGATGTAATACACTGGAATATGGCTAGTAACCTCTCCATTGGGAATGTTCCGGGGCCCTTCATGAGTAATTCTTGTTCAGCAGTTTCCTTCTGTTCTATTGACTTCTCAGAGACCTTTCTCTTTCGTTTACGATTATTAGAACCTCCAGTAGAATCAAACAATGATGCATCTAGGGTAGCTGGATTTCTTGAAGCAAGGAATGCTGAAATAAGAAGATACTTGGCAGAAGTAGACATGTGA
>CL10.Contig11_All_ORF1
ATGGTTAAGGAAGAAAGGCCACAGATTACAAGGAGAGCGACCAGATCCTCCGCTTTGGCTAAAACTGTAGTTGAAGAAACAGATACAAGCAGTCCGTGCGAAAATGACACATCTGCGAGTTCAGACATGGTTAAAGAAGAAAGCCCAAAAATTACAAGGAGAACAACCCGATCCTCCGCTTTGGCCAAATGTTCAAACAATGTAGTTGAAGAAACAAATGCAAGTAGTCAGCAGCAACTGACTATTGATGACCTTGTGATTGGAGAAGAAGGTGAGTCCTTTAGCTTCAATGACCTGGTGTCTAGTTTTCCTGGTAGAGAGAGTCAGATCAAGGAGCTTGTGCATCTTTTGGGGCCGCAGAACTCTCCCATGCTTCCTATATTTATCTACGGGGGCTCTTCCACTGGAAAAACCAGTATTGTTCTACAAACATTTAGGCATCTTAAACGACCTGTTGTTTACTCAAGCTGCCTTACCTGTTATAATCCCCGAGTTTTATTTGAATCCATATTGAATCAACTGTTCCTTCACCGAAAGAATGCAGAAAACGGTTATTCTAGTGCAAAGCGCTGTGAAAAGCCATCTGATTTTGTGAATTTTCTTCGCGAAGCCTTGGTTAGCAGTATCGGTAATCCTCAGGGACAAAAGTCAGGCATATTGAGTAGCAAAAGGTCAGGAAAGGCTAATGGAAATATGATCTACTTGATTTTTGACAATGTGGAGCGTGTCAAAGGGTGGGACAAAGGTTCTACTGTGTTACCTTTGTTGTTTAATCTCTGCGATACTCTGAAAATGCCCGAGGTCGGTCTTATCTTCATCAGCAATACCTCACCGGATACATATGACTCTAATATGGGCTATGTTGAGCCTAATCTACTATATTTTCCTGATTATTCAGATGATGATCTCGGTCAAATCTTAATCAGAAACCAAGCAAACAAAAAGCTTTACACCTCTTTTCTCAGTGTCATACTAAGGCCTTTCAGTAGAATTACCAGACAAGTGGATGAATTGTCTAGTGCTTTTTCACTATTATTCAGAAAATATTGTGAACCTATTACTGATCTCGGGGTTGTTCCCAATGAAGAAATGAAGAGAAGGTTGTTTAGTCGTTTCCAGCCCCATATTGCTCCTTCACTCAATGAGATTTTTAAGGCATCAACTCCGCCTTCCACTGAAGTTGAAGCTACGGAGAGAAAGCCGAAGGGTAGCACAAGGAAATCCGGAGGTTGTGAAGTTGTTGACCAATTAGATTTTCACATGTCTACTTCTGCCAAGTATCTTCTTATTTCAGCATTCCTTGCTTCAAGAAATCCAGCTACCCTAGATTCATCATTGTTTGATTCTACCGGAGGAACTAATAATCGAAAACGAAAGAGGCACTGA
>CL10.Contig11_All_ORF2
ATGGAACAGAAGGAAACTGCAGAACAGGAATTACTCATGAAGGGCCCCAGAGCATTCCCAATGGAGAAATTACTAGCCGTATTCCAGTGTATTACATCTGTGGCGGAAGATCCACTTGATGATGAGGAACAAGTGCAGGATAGCTTAGGGATTCAAGATGGGCATAGCGGGCTGATGTCTGATGTTTTCTTACAAATGACTAGTCTCTGTGGTGCAAATTTTATTCTGAGAGGAGAAAGATACCCACTGGAGGGCTCAACTCGCTATCGTTCTACAGTTATGAAGATTTGGCCCTGCAGGTAG
>CL10.Contig11_All_ORF3
ATGACCTGGTGTCTAGTTTTCCTGGTAGAGAGAGTCAGATCAAGGAGCTTGTGCATCTTTTGGGGCCGCAGAACTCTCCCATGCTTCCTATATTTATCTACGGGGGCTCTTCCACTGGAAAAACCAGTATTGTTCTACAAACATTTAGGCATCTTAAACGACCTGTTGTTTACTCAAGCTGCCTTACCTGTTATAATCCCCGAGTTTTATTTGAATCCATATTGA
>CL10.Contig12_All_ORF1
ATGGTTAAAGAAGAAAGCCCAAAAATTACAAGGAGAACAACCCGATCCTCCGCTTTGGCCAAATGTTCAAACAATGTAGTTGAAGAAACAAATGCAAGTAGTCAGCAGCAACTGACTATTGATGACCTTGTGATTGGAGAAGAAGGTGAGTCCTTTAGCTTCAATGACCTGGTGTCTAGTTTTCCTGGTAGAGAGAGTCAGATCAAGGAGCTTGTGCATCTTTTGGGGCCGCAGAACTCTCCCATGCTTCCTATATTTATCTACGGGGGCTCTTCCACTGGAAAAACCAGTATTGTTCTACAAACATTTAGGCATCTTAAACGACCTGTTGTTTACTCAAGCTGCCTTACCTGTTATAATCCCCGAGTTTTATTTGAATCCATATTGAATCAACTGTTCCTTCACCGAAAGAATGCAGAAAACGGTTATTCTAGTGCAAAGCGCTGTGAAAAGCCATCTGATTTTGTGAATTTTCTTCGCGAAGCCTTGGTTAGCAGTATCGGTAATCCTCAGGGACAAAAGTCAGGCATATTGAGTAGCAAAAGGTCAGGAAAGGCTAATGGAAATATGATCTACTTGATTTTTGACAATGTGGAGCGTGTCAAAGGGTGGGACAAAGGTTCTACTGTGTTACCTTTGTTGTTTAATCTCTGCGATACTCTGAAAATGCCCGAGGTCGGTCTTATCTTCATCAGCAATACCTCACCGGATACATATGACTCTAATATGGGCTATGTTGAGCCTAATCCACTATATTTTCCTGATTATTCAGATGATGATCTCGGTCAAATCTTAATCAGAAACCAAGCAAACAAAAAGCTTTACACCTCTTTTCTCAGTGTCATACTAAGGCCTTTCAGTAGAATTACCAGACAAGTGGATGAATTGTCTAGTGCTTTTTCACTATTATTCAGAAAATATTGTGAACCTATTACTGATCTCGGGGTTGTTCCCAATGAAGAAATGAAGAGAAGGTTGTTTAGTCGTTTCCAGCCCCATATTGCTCCTTCACTCAATGAGATTTTTAAGGCATCAACTCCGCCTTCCACTGAAGTTGAAGCTACGGAGAGAAAGCCGAAGGGTAGCACAAGGAAATCCGGAGGTTGTGAAGTTGTTGACCAATTAGATTTTCACATGTCTACTTCTGCCAAGTATCTTCTTATTTCAGCATTCCTTGCTTCAAGAAATCCAGCTACCCTAGATGCATCATTGTTTGATTCTACTGGAGGTTCTAATAATCGTAAACGAAAGAGAAAGGTCTCTGAGAAGTCAATAGAACAGAAGGAAACTGCTGAACAAGAATTACTCATGAAGGGCCCCGGAACATTCCCAATGGAGAGGTTACTAGCCATATTCCAGTGTATTACATCCGTGGCGGAAAATCCACTTGATGATGAGGAACAAGCGCAGGATGGGTTAGGGATTCCGGATGGGCATAATGGGCTCATGTCTGATGTCCTTCTACAACTGACTAGTCTCTGTGGTGCAAATTTTATTGTCAAAGGAGGAAGCTGCCCACTGGAGGGCTCAACTCGCTATCGTTCTACAGTTACTGAAGATATGGCCCTGCAGGTAGCAAGGAGCATTAAGTTTCCTCTCTCAAAGTACTTGTACAGAAGATGA
>CL10.Contig12_All_ORF2
ATGAGCCCATTATGCCCATCCGGAATCCCTAACCCATCCTGCGCTTGTTCCTCATCATCAAGTGGATTTTCCGCCACGGATGTAATACACTGGAATATGGCTAGTAACCTCTCCATTGGGAATGTTCCGGGGCCCTTCATGAGTAATTCTTGTTCAGCAGTTTCCTTCTGTTCTATTGACTTCTCAGAGACCTTTCTCTTTCGTTTACGATTATTAGAACCTCCAGTAGAATCAAACAATGATGCATCTAGGGTAGCTGGATTTCTTGAAGCAAGGAATGCTGAAATAAGAAGATACTTGGCAGAAGTAGACATGTGA
>CL10.Contig12_All_ORF3
ATGACCTGGTGTCTAGTTTTCCTGGTAGAGAGAGTCAGATCAAGGAGCTTGTGCATCTTTTGGGGCCGCAGAACTCTCCCATGCTTCCTATATTTATCTACGGGGGCTCTTCCACTGGAAAAACCAGTATTGTTCTACAAACATTTAGGCATCTTAAACGACCTGTTGTTTACTCAAGCTGCCTTACCTGTTATAATCCCCGAGTTTTATTTGAATCCATATTGA
>CL10.Contig13_All_ORF1
ATGGTTAAGGAAGAAAGGCCACAGATTACAAGGAGAGCGACCAGATCCTCCGCTTTGGCTAAAACTGTAGTTGAAGAAACAGATACAAGCAGTCCGTGCGAAAATGACACATCTGCGAGTTCAGACATGGTTAAAGAAGAAAGCCCAAAAATTACAAGGAGAACAACCCGATCCTCCGCTTTGGCCAAATGTTCAAACAATGTAGTTGAAGAAACAAATGCAAGTAGTCAGCAGCAACTGACTATTGATGACCTTGTGATTGGAGAAGAAGGTGAGTCCTTTAGCTTCAATGACCTGGTGTCTAGTTTTCCTGGTAGAGAGAGTCAGATCAAGGAGCTTGTGCATCTTTTGGGGCCGCAGAACTCTCCCATGCTTCCTATATTTATCTACGGGGGCTCTTCCACTGGAAAAACCAGTATTGTTCTACAAACATTTAGGCATCTTAAACGACCTGTTGTTTACTCAAGCTGCCTTACCTGTTATAATCCCCGAGTTTTATTTGAATCCATATTGAATCAACTGTTCCTTCACCGAAAGAATGCAGAAAACGGTTATTCTAGTGCAAAGCGCTGTGAAAAGCCATCTGATTTTGTGAATTTTCTTCGCGAAGCCTTGGTTAGCAGTATCGGTAATCCTCAGGGACAAAAGTCAGGCATATTGAGTAGCAAAAGGTCAGGAAAGGCTAATGGAAATATGATCTACTTGATTTTTGACAATGTGGAGCGTGTCAAAGGGTGGGACAAAGGTTCTACTGTGTTACCTTTGTTGTTTAATCTCTGCGATACTCTGAAAATGCCCGAGGTCGGTCTTATCTTCATCAGCAATACCTCACCGGATACATATGACTCTAATATGGGCTATGTTGAGCCTAATCTACTATATTTTCCTGATTATTCAGATGATGATCTCGGTCAAATCTTAATCAGAAACCAAGCAAACAAAAAGCTTTACACCTCTTTTCTCAGTGTCATACTAAGGCCTTTCAGTAGAATTACCAGACAAGTGGATGAATTGTCTAGTGCTTTTTCACTATTATTCAGAAAATATTGTGAACCTATTACTGATCTCGGGGTTGTTCCCAATGAAGAAATGAAGAGAAGGTTGTTTAGTCGTTTCCAGCCCCATATTGCTCCTTCACTCAATGAGATTTTTAAGGCATCAACTCCGCCTTCCACTGAAGTTGAAGCTACGGAGAGAAAGCCGAAGGGTAGCACAAGGAAATCCGGAGGTTGTGAAGTTGTTGACCAATTAGATTTTCACATGTCTACTTCTGCCAAGTATCTTCTTATTTCAGCATTCCTTGCTTCAAGAAATCCAGCTACCCTAGATGCATCATTGTTTGATTCTACTGGAGGTTCTAATAATCGTAAACGAAAGAGAAAGGTCTCTGAGAAGTCAATAGAACAGAAGGAAACTGCTGAACAAGAATTACTCATGAAGGGCCCCGGAACATTCCCAATGGAGAGGTTACTAGCCATATTCCAGTGTATTACATCCGTGGCGGAAAATCCACTTGATGATGAGGAACAAGCGCAGGATGGGTTAGGGATTCCGGATGGGCATAATGGGCTCATGTCTGATGTCCTTCTACAACTGACTAGTCTCTGTGGTGCAAATTTTATTGTCAAAGGAGGAAGCTGCCCACTGGAGGGCTCAACTCGCTATCGTTCTACAGTTACTGAAGATATGGCCCTGCAGGTAGCAAGGAGCATTAAGTTTCCTCTCTCAAAGTACTTGTACAGAAGATGA
>CL10.Contig13_All_ORF2
ATGAGCCCATTATGCCCATCCGGAATCCCTAACCCATCCTGCGCTTGTTCCTCATCATCAAGTGGATTTTCCGCCACGGATGTAATACACTGGAATATGGCTAGTAACCTCTCCATTGGGAATGTTCCGGGGCCCTTCATGAGTAATTCTTGTTCAGCAGTTTCCTTCTGTTCTATTGACTTCTCAGAGACCTTTCTCTTTCGTTTACGATTATTAGAACCTCCAGTAGAATCAAACAATGATGCATCTAGGGTAGCTGGATTTCTTGAAGCAAGGAATGCTGAAATAAGAAGATACTTGGCAGAAGTAGACATGTGA
>CL10.Contig13_All_ORF3
ATGACCTGGTGTCTAGTTTTCCTGGTAGAGAGAGTCAGATCAAGGAGCTTGTGCATCTTTTGGGGCCGCAGAACTCTCCCATGCTTCCTATATTTATCTACGGGGGCTCTTCCACTGGAAAAACCAGTATTGTTCTACAAACATTTAGGCATCTTAAACGACCTGTTGTTTACTCAAGCTGCCTTACCTGTTATAATCCCCGAGTTTTATTTGAATCCATATTGA
>CL10.Contig14_All_ORF1
ATGGTTAAGGAAGAAAGGCCACAGATTACAAGGAGAGCGACCAGATCCTCCGCTTTGGCTAAAACTGTAGTTGAAGAAACAGATACAAGCAATCCGTGCGAAAATGACACATCTGCGAGTTCAGACATGGTTAAAGAAGAAAGCCCAAAAATTACAAGGAGAACAACCCGATCCTCCGCTTTGGCCAAATGTTCAAACAATGTAGTTGAAGAAACAAATGCAAGTAGTCAGCAGCAACTGACTATTGATGACCTTGTGATTGGAGAAGAAGGTGAGTCCTTTAGCTTCAATGACCTGGTGTCTAGTTTTCCTGGTAGAGAGAGTCAGATCAAGGAGCTTGTGCATCTTTTGGGGCCGCAGAACTCTCCCATGCTTCCTATATTTATCTACGGGGGCTCTTCCACTGGAAAAACCAGTATTGTTCTACAAACATTTAGGCATCTTAAACGACCTGTTGTTTACTCAAGCTGCCTTACCTGTTATAATCCCCGAGTTTTATTTGAATCCATATTGAATCAACTGTTCCTTCACCGAAAGAATGCAGAAAACGGTTATTCTAGTGCAAAGCGCTGTGAAAAGCCATCTGATTTTGTGAATTTTCTTCGCGAAGCCTTGGTTAGCAGTATCGGTAATCCTCAGGGACAAAAGTCAGGCATATTGAGTAGCAAAAGGTCAGGAAAGGGCTACTGGAGATATGATATACTTGATTTTTGA
>CL10.Contig14_All_ORF2
ATGATATACTTGATTTTTGACAATTTGGAGCATGTCAAAGGGTGGGACAAAGGTTCTACTGTGTTACCTTTGTTGTTTAATCTCTATGATACTCTAAAGATGTCTGAGATCGGTCTTGTCTTCATCAGTAATACTTCAATGGATACATATGACTCTAATATGGGTTATGTTGAGCCTAACCCTCTATACCTTCCCGATTATACAGATGATGATCTTGGTCAAATCTTAATGAGAAACCAAGCAAACAAAGAGCTTTATACCTGTTTTCTTAGTGTCATACTAAGGCCTTTCAGTAGAATTACCAGACAAGTGGATGAATTGTCTAGTGCTTTTTCACTATTATTCAGAAAATATTGTGAACCTATTACTGATCTTGTGGTTGTTCCAAATGAATAA
>CL10.Contig14_All_ORF3
ATGGAACAGAAGGAAACTGCAGAACAGGAATTACTCATGAAGGGCCCCAGAGCATTCCCAATGGAGAAATTACTAGCCGTATTCCAGTGTATTACATCTGTGGCGGAAGATCCACTTGATGATGAGGAACAAGTGCAGGATAGCTTAGGGATTCAAGATGGGCATAGCGGGCTGATGTCTGATGTTTTCTTACAAATGACTAGTCTCTGTGGTGCAAATTTTATTGTCAAAGGAGGAAGCTGCCCACTGGAGGGCTCAACTCGCTATCGTTCTACAGTTATGAAGATTTGGCCCTGCAGGTAG
>CL11.Contig1_All_ORF1
ATGGACCGGGAAGGAGGATCCAACGGCGGATCTTGCTACTACTCCGTCCTCGGGATTCGCAAGGACTCCTCCTTCTCGGACATCCGCACAGCCTACCACAAACTCGCCATGAAATGGCATCCGGACAAGTGGGCCGTGAACAAGAACCCGTCGGTGGCCGGAGACGCGAATCGGCGGTTTCAGCAAATCCAGGAAGCTTATTCGGTTCTCTCGGATCAGGGGAAGAGGTCAATGTACGACGCCGGGCTCTACGACCCGCTTGAAGAGGAAGACCAAGAATTTGGGGATTTCATGCAAGAGATGATTTCCATGATGAACAATGTGAAGGACGAGGGCGACAGCTTTGAGGACCTCCAGAGGATGTTTGTGGAAATGGTAGGTGCTGATGGGAACCACGGAATGGGGTTTGACATCGGCGGCATGGATCCAATGGCCAACAAAAAGGCACGTGCCGGCTCGTCCCGAAGTAACGTTAACGCTGCCGCCAAGCGCCGCACTTCGCGCTGCTAG
>CL11.Contig1_All_ORF2
ATGAACCGCCGTGATCCGGCATCGCTAGCAGCGCGAAGTGCGGCGCTTGGCGGCAGCGTTAACGTTACTTCGGGACGAGCCGGCACGTGCCTTTTTGTTGGCCATTGGATCCATGCCGCCGATGTCAAACCCCATTCCGTGGTTCCCATCAGCACCTACCATTTCCACAAACATCCTCTGGAGGTCCTCAAAGCTGTCGCCCTCGTCCTTCACATTGTTCATCATGGAAATCATCTCTTGCATGAAATCCCCAAATTCTTGGTCTTCCTCTTCAAGCGGGTCGTAGAGCCCGGCGTCGTACATTGA
>CL11.Contig1_All_ORF3
ATGCCATTTCATGGCGAGTTTGTGGTAGGCTGTGCGGATGTCCGAGAAGGAGGAGTCCTTGCGAATCCCGAGGACGGAGTAGTAGCAAGATCCGCCGTTGGATCCTCCTTCCCGGTCCATAGCTCCAAATCGAAATCACAAAGCCTTCGAATCAGGGAAGAGCAGCTGCTTCGAATTTCAGAGCGTAACCAGAGAGAGAGGCCCTGTGCGTTTTTGTCTGGTGTATTTTGGTTTGGTGACGTGAAAATATCTTCTCTATAG
>CL11.Contig2_All_ORF1
ATGAACCGCCGTGATCCGGCATCGCTAGCAGCGCGAAGTGCGGCGCTTGGCGGCAGCGTTAACGTTACTTCGGGACGAGCCGGCACGTGCCTTTTTGTTGGCCATTGGATCCATGCCGCCGATGTCAAACCCCATTCCGTGGTTCCCATCAGCACCTACCATTTCCACAAACATCCTCTGGAGGTCCTCAAAGCTGTCGCCCTCGTCCTTCACATTGTTCATCATGGAAATCATCTCTTGCATGAAATCCCCAAATTCCTGATCACACAAAACTTTACTTTACTCAAGGTCATAAAAGTAAATAACCAAAATTAA
>CL11.Contig2_All_ORF2
ATGCAAGAGATGATTTCCATGATGAACAATGTGAAGGACGAGGGCGACAGCTTTGAGGACCTCCAGAGGATGTTTGTGGAAATGGTAGGTGCTGATGGGAACCACGGAATGGGGTTTGACATCGGCGGCATGGATCCAATGGCCAACAAAAAGGCACGTGCCGGCTCGTCCCGAAGTAACGTTAACGCTGCCGCCAAGCGCCGCACTTCGCGCTGCTAG
>CL11.Contig2_All_ORF3
ATGGGAACCACGGAATGGGGTTTGACATCGGCGGCATGGATCCAATGGCCAACAAAAAGGCACGTGCCGGCTCGTCCCGAAGTAACGTTAACGCTGCCGCCAAGCGCCGCACTTCGCGCTGCTAGCGATGCCGGATCACGGCGGTTCATTTCTGTAATTTGTCGAATTTAA
>CL11.Contig3_All_ORF1
ATGGACCGGGAAGGAGGATCCAACGGCGGATCTTGCTACTACTCCGTCCTCGGGATTCGCAAGGACTCCTCCTTCTCGGACATCCGCACAGCCTACCACAAACTCGCCATGAAATGGCATCCGGACAAGTGGGCCGTGAACAAGAACCCGTCGGTGGCCGGAGACGCGAATCGGCGGTTTCAGCAAATCCAGGAAGCTTATTCGGTTCTCTCGGATCAGGGGAAGAGGTCAATGTACGACGCCGGGCTCTACGACCCGCTTGAAGAGGAAGACCAAGTTCGTATCTCATTCCTCCTCCTCATCCTGCTCAGGCAAATGTTCACCGTACACAGTGCGAGTTCAAAAAAAAAAAAAACAAAACAAAAACTAAAACGACGTCGTTTTCAAGTGCGCGGTAAAAAATACCAGGCCTAA
>CL11.Contig3_All_ORF2
ATGAGATACGAACTTGGTCTTCCTCTTCAAGCGGGTCGTAGAGCCCGGCGTCGTACATTGACCTCTTCCCCTGATCCGAGAGAACCGAATAAGCTTCCTGGATTTGCTGAAACCGCCGATTCGCGTCTCCGGCCACCGACGGGTTCTTGTTCACGGCCCACTTGTCCGGATGCCATTTCATGGCGAGTTTGTGGTAGGCTGTGCGGATGTCCGAGAAGGAGGAGTCCTTGCGAATCCCGAGGACGGAGTAGTAGCAAGATCCGCCGTTGGATCCTCCTTCCCGGTCCATAG
>CL11.Contig3_All_ORF3
ATGCCATTTCATGGCGAGTTTGTGGTAGGCTGTGCGGATGTCCGAGAAGGAGGAGTCCTTGCGAATCCCGAGGACGGAGTAGTAGCAAGATCCGCCGTTGGATCCTCCTTCCCGGTCCATAGCTCCAAATCGAAATCACAAAGCCTTCGAATCAGGGAAGAGCAGCTGCTTCGAATTTCAGAGCGTAACCAGAGAGAGAGGCCCTGTGCGTTTTTGTCTGGTGTATTTTGGTTTGGTGACGTGAAAATATCTTCTCTATAG
>CL12.Contig1_All_ORF1
ATGGCAGGGGTGGCTAGGATGGAATCCATGCTGGTTCAGTTTGTTGTTAGTTGTTTGGTGTTTTTGAGCTGTTTGAGAATTGGGAATGCAGGAATCACTAGTAATTTTGTTCGGTCAGAGTATCCATCTGTTGATATTCCGCTTGATCATAGAGTGTTTGCTGTTCCAAAGGGTCACAATGCTCCACAGCAAGTGCATATCACCCAAGGTGACTACGATGGAAAGGCTGTGATCATCTCATGGGTTACGGCTGATGAGCCAGGGACAAGTAAAGTGCAATATGGCACATCAGAGAAGAACTACGAGTTTTCTGCAGAGGGGACTATAACAAACTACACTTTCTATGAATACAAATCTGGATACATCCACCACTGTCATGTTGATGGCCTAGAGCATGACACAAAGTACTACTACAAAATTGGTAGTGGTGATTCTTCTCGAGAGTTTTGGTTTATAACACCGCCAAAGGTTGGTCCAGATGCTCCTTATAAATTTGGAATTATAGGTGATTTGGGTCAGACATTTAACTCCCTTTCAACTCTTGAGCATTACATGCACAGTGGCGGGCAGACTGTCTTATTTCTTGGGGATATTTCTTATGCTGACAGATATCAGTATAATGATATTGGTATAAGGTGGGATTCATGGGGGCGATTTGCTGAGCAGAGTACTGCATATCAACCATGGATTTGGTCTGCTGGCAATCATGAAATTGATTACATGCCCTATCTGGGGGAAGTTACTCCATTCAAAAACTATCTTCAGCGGTTCGCTACTCCTTATTACGCCTCAAAAAGTAGCAATCCTCTTTGGTATGCCATCAGACGTGCCTCAGCTCATATAATAGTACTTTCCAGTTATTCTCCATTTGTGAAATACACACCTCAATGGATGTGGCTGCGAGAAGAATTGAACAGGGTTGACAGGGAAAAGACACCTTGGCTGATAGTCCTTATGCATGTTCCAATCTACAATAGTAATGACGCACATTACATGGAAGGTGAAAGCATGCGAGCAGCATTTGAGAGTTGGTTTGTTCAGTACAAAGTTGACGTAATATTTGCTGGACATGTCCATGCATATGAAAGATCTTATAGAATCTCCAATATACACTACAACGTGTCAAGTGGTGACCAGTATCCCATACCAGACAAGTCTGCTCCTGTCTACATAACAGTTGGAGATGGAGGAAACCAAGAAGGTCTTGCTGGAAAGTTTAGAGATCCACAACCAGAATATTCTGCATTCCGCGAAGCGAGCTATGGGCATTCGACCCTGGAGATTCATAACAGGACACATGCACTGTACCACTGGAACCGCAACGATGACGGGAAGAAAATGGCAACTGATGCATTTGTATTGCATAACCAGTTCTGGGGTACAAATCACAGGAGGCGAAAACTGAAGAAGCATTCTGCTAGGAAATATATTGATCGAGCAGCTTATTAA
>CL12.Contig1_All_ORF2
ATGCATTCAGAACAATTAATCAATAACAGTTGGCGATCATGTTGCTTATTCAATACATACAAAGTTCAGGCGATACACAATTCTTTTAAATCACTTAGAAATCTTGTACAATATATCCCAGTGCCTCTGCCCTCCCTCTCTTCAATGATTAATATCAAGCCATTGTCACTGGCGTCTGATTCCATGTCTGAGTGTTTAATAAGCTGCTCGATCAATATATTTCCTAGCAGAATGCTTCTTCAGTTTTCGCCTCCTGTGATTTGTACCCCAGAACTGGTTATGCAATACAAATGCATCAGTTGCCATTTTCTTCCCGTCATCGTTGCGGTTCCAGTGGTACAGTGCATGTGTCCTGTTATGAATCTCCAGGGTCGAATGCCCATAGCTCGCTTCGCGGAATGCAGAATATTCTGGTTGTGGATCTCTAAACTTTCCAGCAAGACCTTCTTGGTTTCCTCCATCTCCAACTGTTATGTAGACAGGAGCAGACTTGTCTGGTATGGGATACTGGTCACCACTTGA
>CL12.Contig1_All_ORF3
ATGGACATGTCCAGCAAATATTACGTCAACTTTGTACTGAACAAACCAACTCTCAAATGCTGCTCGCATGCTTTCACCTTCCATGTAATGTGCGTCATTACTATTGTAGATTGGAACATGCATAAGGACTATCAGCCAAGGTGTCTTTTCCCTGTCAACCCTGTTCAATTCTTCTCGCAGCCACATCCATTGAGGTGTGTATTTCACAAATGGAGAATAACTGGAAAGTACTATTATATGAGCTGA
>CL12.Contig2_All_ORF1
ATGGCAGGGGTGGCTAGGATGGAATCCATGCTGGTTCAGTTTGTTGTTAGTTGTTTGGTGTTTTTGAGCTGTTTGAGAATTGGGAATGCAGGAATCACTAGTAATTTTGTTCGGTCAGAGTATCCATCTGTTGATATTCCGCTTGATCATAGAGTGTTTGCTGTTCCAAAGGGTCACAATGCTCCACAGCAAGTGCATATCACCCAAGGTGACTACGATGGAAAGGCTGTGATCATCTCATGGGTTACGGCTGATGAGCCAGGGACAAGTAAAGTGCAATATGGCACATCAGAGAAGAACTACGAGTTTTCTGCAGAGGGGACTATAACAAACTACACTTTCTATGAATACAAATCTGGATACATCCACCACTGTCATGTTGATGGCCTAGAGCATGACACAAAGTACTACTACAAAATTGGTAGTGGTGATTCTTCTCGAGAGTTTTGGTTTATAACACCGCCAAAGGTTGGTCCAGATGCTCCTTATAAATTTGGAATTATAGGTGATTTGGGTCAGACATTTAACTCCCTTTCAACTCTTGAGCATTACATGCACAGTGGCGGGCAGACTGTCTTATTTCTTGGGGATATTTCTTATGCTGACAGATATCAGTATAATGATATTGGTATAAGGTGGGATTCATGGGGGCGATTTGCTGAGCAGAGTACTGCATATCAACCATGGATTTGGTCTGCTGGCAATCATGAAATTGATTACATGCCCTATCTGGGGGAAGTTACTCCATTCAAAAACTATCTTCAGCGGTTCGCTACTCCTTATTACGCCTCAAAAAGTAGCAATCCTCTTTGGTATGCCATCAGACGTGCCTCAGCTCATATAATAGTACTTTCCAGTTATTCTCCATTTGTGAAATACACACCTCAATGGATGTGGCTGCGAGAAGAATTGAACAGGGTTGACAGGGAAAAGACACCTTGGCTGATAGTCCTTATGCATGTTCCAATCTACAATAGTAATGACGCACATTACATGGAAGGTGAAAGCATGCGAGCAGCATTTGAGAGTTGGTTTGTTCAGTACAAAGTTGACGTAATATTTGCTGGACATGTCCATGCATATGAAAGATCTTATAGAATCTCCAATATACACTACAACGTGTCAAGTGGTGACCAGTATCCCATACCAGACAAGTCTGCTCCTGTCTACATAACAGTTGGAGATGGAGGAAACCAAGAAGGTCTTGCTGGAAAGTTTAGAGATCCACAACCAGAATATTCTGCATTCCGCGAAGCGAGCTATGGGCATTCGACCCTGGAGATTCATAACAGGACACATGCACTGTACCACTGGAACCGCAACGATGACGGGAAGAAAATGGCAACTGATGCATTTGTATTGCATAACCAGTTCTGGGGTACAAATCACAGGAGGCGAAAACTGAAGAAGCATTCTGCTAGGAAATATATTGATCGAGCAGCTTATTAA
>CL12.Contig2_All_ORF2
ATGCATTCAGAACAATTAATCAATAACAGTTGGCGATCATGTTGCTTATTCAATACATACAAAGTTCAGGCGATACACAATTCTTTTAAATCACTTAGAAATCTTGTACAATATATCCCAGTGCCTCTGCCCTCCCTCTCTTCAATGATTAATATCAAGCCATTGTCACTGGCGTCTGATTCCATGTCTGAGTGTTTAATAAGCTGCTCGATCAATATATTTCCTAGCAGAATGCTTCTTCAGTTTTCGCCTCCTGTGATTTGTACCCCAGAACTGGTTATGCAATACAAATGCATCAGTTGCCATTTTCTTCCCGTCATCGTTGCGGTTCCAGTGGTACAGTGCATGTGTCCTGTTATGAATCTCCAGGGTCGAATGCCCATAGCTCGCTTCGCGGAATGCAGAATATTCTGGTTGTGGATCTCTAAACTTTCCAGCAAGACCTTCTTGGTTTCCTCCATCTCCAACTGTTATGTAGACAGGAGCAGACTTGTCTGGTATGGGATACTGGTCACCACTTGA
>CL12.Contig2_All_ORF3
ATGGACATGTCCAGCAAATATTACGTCAACTTTGTACTGAACAAACCAACTCTCAAATGCTGCTCGCATGCTTTCACCTTCCATGTAATGTGCGTCATTACTATTGTAGATTGGAACATGCATAAGGACTATCAGCCAAGGTGTCTTTTCCCTGTCAACCCTGTTCAATTCTTCTCGCAGCCACATCCATTGAGGTGTGTATTTCACAAATGGAGAATAACTGGAAAGTACTATTATATGAGCTGA
>CL13.Contig1_All_ORF1
ATGGACTGCAGTGTAGTTTTGCCAAGAGAACCAATGCCTTCGAATGTCACAGTGAGGCTCCCGAGCTCAGAGGAGCTTGAGGCTTTTGCCCTCGAGCAATGGGAGTGTTTCTTGCTGCAACTTATCAACTCATCTCAAACTGATAGGCCGTCGAACATCAGTTCTTCCATGATGAAAACTTTCCAGCGGGGTCTTGTGACTCAAAGAGACAGAGAAGCTCCTAGGTTAACTGAAAGTGGTTTTCAATTCTTGCTAATGGATACAAATGCACAACTTTGGTACATCATCAGAGAATATATCACTAGCTCGGAGGAGCGTGGGATAGATTCAGCAGATTTGATTGCATTCCTGCTAGAGCTAAGTTTTCATGTTACAGGCGAGGCATATAACATAAATACATTGACTGAGCTTCAGAAGAATACGATCAAGGACTTCACAGATTTGGGATTGGTCAAACTTCAGCAGGGCAGGAAGGAGAGTTGGTTTATACCTACTAAACTAGCTACTAATCTTTCTGTGAGCTTGACAGACACATCATCGAGGAAACAGGGATTTGTAGTTGTGGAAACAAACTTTAGGCTGTATGCCTACTCCTCATCTAAATTGCATTGTGAAATTTTGCGTCTTTTTGCAAGGGTAGAATATCAACTTCCAAACCTTATAGTTGGAGCAATAACAAAAGAAAGTTTGTATGGTGCTTTTGACAATTGCATCACTGCAGAACAGATAATTTCTTTTCTAAAGCAAAATGCACATCCACGTGTTGCGGAGAGGATACCATCTGTACCTGAGAATGTCACGGATCAGATTAGGCTCTGGGAAACTGATCTAAACAGAGTTGAGATGACTAATGCATATATATACGACGAATTTCCATCCAGGGATCTCTTTGACGGTGCTGTTGACTATGCGAGAAGCTACAATGGTTTGCTATGGGAGGCTCCAGATGATTCAAAAAAGATGCGTTTGGTGGTCAGGTCTGAAAACCATGTTCACATGCGAGAATATCTTTCCGGTCAAAAGTAG
>CL13.Contig1_All_ORF2
ATGCCTGAGGTGAGGATAATAGCGAAGAACTTCATGGACATGGTGGCCGCCTTGCCCGCCATGAAGCTCGATAAGCTCTACGACAACTCCTTCATCTGCGAAGCCATTCTCAGGTCTCTTCCGCCATTGGCTAAGAAATACGTGCTGCAAATGCTGTGCGTGGAGTTTCCGGTCAACTCCAAGTCAATGGAGGAGTGGGTGCTGCCGGATGGGGCCTCCAAGCATCAAGTTGCTGTATACATTGGATCCGACATTTCAGACTAA
>CL13.Contig1_All_ORF3
ATGCATATATATACGACGAATTTCCATCCAGGGATCTCTTTGACGGTGCTGTTGACTATGCGAGAAGCTACAATGGTTTGCTATGGGAGGCTCCAGATGATTCAAAAAAGATGCGTTTGGTGGTCAGGTCTGAAAACCATGTTCACATGCGAGAATATCTTTCCGGTCAAAAGTAGTATGCCTCGTGGTATTAAATTTGAAGAACTTGACATGACGAAATCATGGTAG
>CL13.Contig2_All_ORF1
ATGTCACTTATACATTGGATCCGACATTTCAGACTAATCTCAAGAAGCTTCTGGTCTATGGACTGCAGTGTAGTTTTGCCAAGAGAACCAATGCCTTCGAATGTCACAGTGAGGCGCCCAAGCTCAGAGGAGCTTGAGGCTTTTGCCCTCGAGCAATGGGAGTGTTTCTTGCTGCAACTTATCAACTCATCTCAAACTGATAGGCCGTCGAACATCAGTTCTTCCATGATGAAAACTTTCCAGCGGGGTCTTGTGACTCAAAGAGACAGAGAAGCTCCTAGGTTAACTGAAAGTGGTTTTCAATTCTTGCTAATGGATACAAATGCACAACTTTGGTACATCATCAGAGAATATATCACTAGCTCGGAGGAGCGTGGGATAGATTCAGCAGATTTGATTGCATTCCTGCTAGAGCTAAGTTTTCATGTTACAGGCGAGGCATATAACATAAATACATTGACTGAGCTTCAGAAGAATACGATCAAGGACTTCACAGATTTGGGATTGGTCAAACTTCAGCAGGGCAGGAAGGAGAGTTGGTTTATACCTACTAAACTAGCTACTAATCTTTCTGTGAGCTTGACAGACACATCATCGAGGAAACAGGGATTTGTAGTTGTGGAAACAAACTTTAGGCTGTATGCCTACTCCTCATCTAAATTGCATTGTGAAATTTTGCGTCTTTTTGCAAGGTATATGTTGAGAATTCCTTAG
>CL13.Contig2_All_ORF2
ATGATACGGGGGCATCAATGGGGTCCTCCCTGCAATCACGAATGCACGCACAAGTACTCTACTCTTATGCAGATTCCATGGCGAGTCTTCTGCAAAAAAGGGTGCGACGCTGATGGAGAGACTTGGGAACAATGCTTGGAGGAGTGCACTGAGATATGTTACAAGGATCCTGTCTTGAAGGATCAACAATGGAGTGCTTGCATTGACCGTTCTCCTGGAGTTGAAAGGTACTCAGAGGAGTGTTTTCATGCTTGCGTATCTGGCTGTGGGTACAAGTTTGATAAACCTCCAGACATAGCCGACAAAGTTCGCCCAAACAGGCCACCTAAGCCTCCCCCTGTACCAAAGCCAGCCTCACCACTTTTTGAATCCAAAGCAACGTCTGAAGACATACTTGGAACTTCCGCATAG
>CL13.Contig2_All_ORF3
ATGTGCAGGGTAGAATATCAACTTCCAAACCTTATAGTTGGAGCAATAACAAAAGAAAGTTTGTATGGTGCTTTTGACAATTGCATCACTGCAGAACAGATAATTTCTTTTCTAAAGCAAAATGCACATCCACGTGTTGCGGAGAGGATACCATCTGTACCTGAGAATGTCACGGATCAGATTAGGCTCTGGGAAACTGATCTAAACAGAGTTGAGATGACTAATGCATATATATACGACGAATTTCCATCCAGGGATCTCTTTGACGGTGCTGTTGACTATGCGAGAAGCTACAATGGTTTGCTATGGGAGGCTCCAGATGATTCAAAAAAGATGCGTTTGGTGGTCAGGTCTGAAAACCATGTTCACATGCGAGAATATCTTTCCGGTCAAAAGTAG
>CL13.Contig3_All_ORF1
ATGGCAGTACTTTTTCGCCATTGGCTAAGAAATACGTGCTGCAAATGCTGTGCGTGGAGTTTCCGGTCAACTCCCAAGTCAATGGAGGAGTGGGTGCTGCCGGATGGGGCCTCCAAGCATCGGGTTGCTGTTGATCGCTTGGTTCAGTTGAGAATATTCACCGAGACCAGGAAGAAGGGGGATGTCACTTATACATTGAATCCGATATTTCAAACTAATCTCAACAAGCTCCTGGTCTACGGTGTAGTTTTGCCAAGAGAACCAATGCCTTCGAATGTCACAGTGAGGCTCCCGAGCTCAGAGGAGCTTGAGGCTTTTGCCCTCGAGCAATGGGAGTGTTTCTTGCTGCAACTTATCAACTCATCTCAAACTGATAGGCCGTCGAACATCAGTTCTTCCATGATGAAAACTTTCCAGCGGGGTCTTGTGACTCAAAGAGACAGAGAAGCTCCTAGGTTAACTGAAAGTGGTTTTCAATTCTTGCTAATGGATACAAATGCACAACTTTGGTACATCATCAGAGAATATATCACTAGCTCGGAGGAGCGTGGGATAGATTCAGCAGATTTGATTGCATTCCTGCTAGAGCTAAGTTTTCATGTTACAGGCGAGGCATATAACATAAATACATTGACTGAGCTTCAGAAGAATACGATCAAGGACTTCACAGATTTGGGATTGGTCAAACTTCAGCAGGGCAGGAAGGAGAGTTGGTTTATACCTACTAAACTAGCTACTAATCTTTCTGTGAGCTTGACAGACACATCATCGAGGAAACAGGGATTTGTAGTTGTGGAAACAAACTTTAGGCTGTATGCCTACTCCTCATCTAAATTGCATTGTGAAATTTTGCGTCTTTTTGCAAGGGTAGAATATCAACTTCCAAACCTTATAGTTGGAGCAATAACAAAAGAAAGTTTGTATGGTGCTTTTGACAATTGCATCACTGCAGAACAGATAATTTCTTTTCTAAAGCAAAATGCACATCCACGTGTTGCGGAGAGGATACCATCTGTACCTGAGAATGTCACGGATCAGATTAGGCTCTGGGAAACTGATCTAAACAGAGTTGAGATGACTAATGCATATATATACGACGAATTTCCATCCAGGGATCTCTTTGACGGTGCTGTTGACTATGCGAGAAGCTACAATGGTTTGCTATGGGAGGCTCCAGATGATTCAAAAAAGATGCGTTTGGTGGTCAGGTCTGAAAACCATGTTCACATGCGAGAATATCTTTCCGGTCAAAAGTAG
>CL13.Contig3_All_ORF2
ATGATACGGGGGCATCAATGGGGTCCTCCCTGCAATCACGAATGCACGCACAAGTACTCTACTCTTATGCAGATTCCATGGCGAGTCTTCTGCAAAAAAGGGTGCGACGCTGATGGAGAGACTTGGGAACAATGCTTGGAGGAGTGCACTGAGATATGTTACAAGGATCCTGTCTTGAAGGATCAACAATGGAGTGCTTGCATTGACCGTTCTCCTGGAGTTGAAAGGTACTCAGAGGAGTGTTTTCATGCTTGCGTATCTGGCTGTGGGTACAAGTTTGATAAACCTCCAGACATAGCCGACAAAGTTCGCCCAAACAGGCCACCTAAGCCTCCCCCTGTACCAAAGCCAGCCTCACCACTTTTTGAATCCAAAGCAACGTCTGAAGACATACTTGGAACTTCCGCATAG
>CL13.Contig3_All_ORF3
ATGCATATATATACGACGAATTTCCATCCAGGGATCTCTTTGACGGTGCTGTTGACTATGCGAGAAGCTACAATGGTTTGCTATGGGAGGCTCCAGATGATTCAAAAAAGATGCGTTTGGTGGTCAGGTCTGAAAACCATGTTCACATGCGAGAATATCTTTCCGGTCAAAAGTAGTATGCCTCGTGGTATTAAATTTGAAGAACTTGACATGACGAAATCATGGTAG
>CL13.Contig4_All_ORF1
ATGCCTGAGGTGAGGATAATAGCGAAGAACTTCATGGACATGGTGGCCGCCTTGCCCGCCATGAAGCTCGATAAGCTCTACGACAACTCCTTCATCTGCGAAGCCATTCTCAGGTCTCTTCCGCCATTGGCTAAGAAATACGTGCTGCAAATGCTGTGCGTGGAGTTTCCGGTCAACTCCAAGTCAATGGAGGAGTGGGTGCTGCCGGATGGGGCCTCCAAGCATCGGGTTGCTGTTGATCGCTTGGTTCAGTTGAGAATATTCACCGAGACCAGGAAGAAGGGGGATGTCACTTATACATTGAATCCGATATTTCAAACTAATCTCAACAAGCTCCTGGTCTACGGTGTAGTTTTGCCAAGAGAACCAATGCCTTCGAATGTCACAGTGAGGCTCCCGAGCTCAGAGGAGCTTGAGGCTTTTGCCCTCGAGCAATGGGAGTGTTTCTTGCTGCAACTTATCAACTCATCTCAAACTGATAGGCCGTCGAACATCAGTTCTTCCATGATGAAAACTTTCCAGCGGGGTCTTGTGACTCAAAGAGACAGAGAAGCTCCTAGGTTAACTGAAAGTGGTTTTCAATTCTTGCTAATGGATACAAATGCACAACTTTGGTACATCATCAGAGAATATATCACTAGCTCGGAGGAGCGTGGGATAGATTCAGCAGATTTGATTGCATTCCTGCTAGAGCTAAGTTTTCATGTTACAGGCGAGGCATATAACATAAATACATTGACTGAGCTTCAGAAGAATACGATCAAGGACTTCACAGATTTGGGATTGGTCAAACTTCAGCAGGGCAGGAAGGAGAGTTGGTTTATACCTACTAAACTAGCTACTAATCTTTCTGTGAGCTTGACAGACACATCATCGAGGAAACAGGGATTTGTAGTTGTGGAAACAAACTTTAGGCTGTATGCCTACTCCTCATCTAAATTGCATTGTGAAATTTTGCGTCTTTTTGCAAGGTATATGTTGAGAATTCCTTAG
>CL13.Contig4_All_ORF2
ATGTGCAGGGTAGAATATCAACTTCCAAACCTTATAGTTGGAGCAATAACAAAAGAAAGTTTGTATGGTGCTTTTGACAATTGCATCACTGCAGAACAGATAATTTCTTTTCTAAAGCAAAATGCACATCCACGTGTTGCGGAGAGGATACCATCTGTACCTGAGAATGTCACGGATCAGATTAGGCTCTGGGAAACTGATCTAAACAGAGTTGAGATGACTAATGCATATATATACGACGAATTTCCATCCAGGGATCTCTTTGACGGTGCTGTTGACTATGCGAGAAGCTACAATGGTTTGCTATGGGAGGCTCCAGATGATTCAAAAAAGATGCGTTTGGTGGTCAGGTCTGAAAACCATGTTCACATGCGAGAATATCTTTCCGGTCAAAAGTAG
>CL13.Contig4_All_ORF3
ATGCATATATATACGACGAATTTCCATCCAGGGATCTCTTTGACGGTGCTGTTGACTATGCGAGAAGCTACAATGGTTTGCTATGGGAGGCTCCAGATGATTCAAAAAAGATGCGTTTGGTGGTCAGGTCTGAAAACCATGTTCACATGCGAGAATATCTTTCCGGTCAAAAGTAGTATGCCTCGTGGTATTAAATTTGAAGAACTTGACATGACGAAATCATGGTAG
>CL13.Contig5_All_ORF1
ATGGAGGCGCTGCAATGGAGGCTCTTCCCGCTGCTCACACTACTCCTCTCTTTCTTACTCTTCTTCTTCTTCCAATACTCACCCACGCTAAATCAGAAGCAATGCAGCCTGCTTCCTTACCAACATTATTGGATTGCAAGCAAGCGCATTGTGACACCTCAAGGGGTTATTTCTGGACTAGTTGAGGTGAAGGAGGGGAAGATTGTCTCCATTGTTAAAGAAGAGGAAAAGGATGGGAAAACCAAGTCGGAGAATCTAATTGATTATGGAGATGCTGTTGTCATGCCTGGCTTGATTGATGTGCATGCACATCTTGATGATCCTGGACGAAGTGAGTGGGAAGGATTTCCATCAGGGACTAAAGCTGCTGCTGCCGGTGGTATAACAACCTTGGTTGACATGCCTCTAAATAGCTTTCCTTCCACTGTCTCTAGAGAGACTTTGGAGCTCAAGCTTAAGGCTGCTGAGAGCAGAATATATGTTGATGTTGGTTTCTGGGGAGGCCTTGTTCCTGAAAATGCATTCAACAAATCTGTTCTTGAGGATCTCTTAAATGCCGGTGCTCTTGGTTTGAAGTCTTTCATGTGTCCATCAGGGATCAATGACTTTCCTATGACAAATAGCAGTCATATTAAGGAGGGTCTGTCTGTACTGGCAAAATATCGAAGGCCTTTACTTGTACATGCAGAGAAACAACCTGATCCTGCAACTAACTTGGATATCGAAGATATTAGTAATGATGCTCGTTCTTATTCGACATATCTCAAAACCAGGCCACCATCATGGGAAGAGGCAGCTATAAAGGACCTCGTTACCTTGACAAAGGACACAAGGATTGGTGCTCCTGCAGAAGGAGCTCATCTTCATATTGTGCACTTGTCTGACTCAAGCTCTTCATTAGATCTTATTAAGGAAGCAAAAAGAGGAGGTGACAGTTTAACTGTTGAGACGTGCCCCCACTACTTAGCTTTCTCAGCAGAAGAGATTCGGGATGGAGATACTCGTTTTAAGTGTTCTCCACCCATCCGTGATGCTGTTAATAAGGAAAAACTGTGGACAGCTTTAGTGGAAGGGGAACTTGACATGTTGAGCTCTGATCATTCACCAACAACGCCAGAGCTGAAGCGTCTGGATGATGGTGACTTTTTAAAGGCTTGGGGTGGCATCTCGTGTTTGCAGTTTGTTCTTCCTGTGACATGGTCGTATGGCCAGAAATATGGAGTAACTTTAGAACAGATGGCTCTATGGTGGAGTGAAAGGCCGGCCAAGCTTGCTGGACAAAAACTAAAGGGGGCAATTGCAATTGGAAACTATGCAGATATCGTAGTATGGAATCCAGATGTTGATTTTGACCTTGATGATAGCCATCATGTATACATTAAGCATCCGAGTATTTCAGCCTACATGGGAACAAAGTTATCTGGAAAAGTCTCAGCTACTTTTGTTAGAGGAAACCTTGTCTTCAAAGAAGGAAATCATGCTCCTGCAGCCTGTGGTGTTCCGATTCTCGCCAAAGAACAACTCTAA
>CL13.Contig5_All_ORF2
ATGCTGTGCGTGGAGTTTCCGGTCAACTCCCAAGTCAATGGAGGAGTGGGTGCTGCCGGATGGGGCCTCCAAGCATCAAGTTGCTGTATACATTGGATCCGACATTTCAGACTAATCTCAAGAAGCTTCTGGTCTATGGACTGCAGTGTAGTTTTGCCAAGAGAACCAATGCCTTCGAATGTCACAGTGAGGCGCCCAAGCTCAGAGGAGCTTGAGGCTTTTGCCCTCGAGCAATGGGAGTGTTTCTTGCTGCAACTTATCAACTCATCTCAAACTGATAGGCCGTCGAACATCAGTTCTTCCATGATGAAAACTTTCCAGCGGGGTCTTGTGACTCAAAGAGACAGAGAAGCTCCTAGGTTAACTGAAAGTGGTTTTCAATTCTTGCTAATGGATACAAATGCACAACTTTGGTACATCATCAGAGAATATATCACTAGCTCGGAGGAGCGTGGGATAGATTCAGCAGATTTGATTGCATTCCTGCTAGAGCTAAGTTTTCATGTTACAGGCGAGGCATATAACATAAATACATTGACTGAGCTTCAGAAGAATACGATCAAGGACTTCACAGATTTGGGATTGGTCAAACTTCAGCAGGGCAGGAAGGAGAGTTGGTTTATACCTACTAAACTAGCTACTAATCTTTCTGTGAGCTTGACAGACACATCATCGAGGAAACAGGGATTTGTAGTTGTGGAAACAAACTTTAGGCTGTATGCCTACTCCTCATCTAAATTGCATTGTGAAATTTTGCGTCTTTTTGCAAGGGTAGAATATCAACTTCCAAACCTTATAGTTGGAGCAATAACAAAAGAAAGTTTGTATGGTGCTTTTGACAATTGCATCACTGCAGAACAGATAATTTCTTTTCTAAAGCAAAATGCACATCCACGTGTTGCGGAGAGGATACCATCTGTACCTGAGAATGTCACGGATCAGATTAGGCTCTGGGAAACTGATCTAAACAGAGTTGAGATGACTAATGCATATATATACGACGAATTTCCATCCAGGGATCTCTTTGACGGTGCTGTTGACTATGCGAGAAGCTACAATGGTTTGCTATGGGAGGCTCCAGATGATTCAAAAAAGATGCGTTTGGTGGTCAGGTCTGAAAACCATGTTCACATGCGAGAATATCTTTCCGGTCAAAAGTAG
>CL13.Contig5_All_ORF3
ATGATACGGGGGCATCAATGGGGTCCTCCCTGCAATCACGAATGCACGCACAAGTACTCTACTCTTATGCAGATTCCATGGCGAGTCTTCTGCAAAAAAGGGTGCGACGCTGATGGAGAGACTTGGGAACAATGCTTGGAGGAGTGCACTGAGATATGTTACAAGGATCCTGTCTTGAAGGATCAACAATGGAGTGCTTGCATTGACCGTTCTCCTGGAGTTGAAAGGTACTCAGAGGAGTGTTTTCATGCTTGCGTATCTGGCTGTGGGTACAAGTTTGATAAACCTCCAGACATAGCCGACAAAGTTCGCCCAAACAGGCCACCTAAGCCTCCCCCTGTACCAAAGCCAGCCTCACCACTTTTTGAATCCAAAGCAACGTCTGAAGACATACTTGGAACTTCCGCATAG
>CL13.Contig6_All_ORF1
ATGCCTGAGGTGAGGATAATAGCGAAGAACTTCATGGACATGGTGGCCGCCTTGCCCGCCATGAAGCTCGATAAGCTCTACGACAACTCCTTCATCTGCGAAGCCATTCTCAGGTCTCTTCCGCCCTTGGCAAAGAAATACGTGCTGCAAATGCTGTGCGTGGAGTTTCCGGTCAACTCCAAGTCAATGGAGGAGTGGGTGCTGCCGGATGGGGCCTCCAAGCATCGGGTTGCTGTTGATCGCTTGGTTCAGTTGAGAATATTCACCGAGACCAGGAAGAAGGGGGATGTCACTTATACATTGAATCCGATATTTCAAACTAATCTCAACAAGCTCCTGGTCTACGGTGTAGTTTTACCAAGAGAACCAATGCCTTCGAATGTCACAGTGAGGCTCCCGAGCTCAGAGGAGCTTGAGGCTTTTGCCCTAGAGCAATGGGAGTGTTTCTTGCTGCAACTTATCAACTCATCTCAAACTGATAGGCCGTCGAACATCAGTTCTTCCATGATGAAAACTTTCCAGCGGGGTCTTGTGACTCAAAGAGACAGAGAAGCTCCTAGGTTAACTGAAAGTGGTTTTCAATTCTTGCTAATGGATACAAATGCACAACTTTGGTACATCATCAGAGAATATATCACTAGCTCGGAGGAGCGTGGGATAGATTCAGCAGATTTGATTGCATTCCTGCTAGAGCTAAGTTTTCATGTTACAGGCGAGGCATATAACATAAATACATTGACTGAGCTTCAGAAGAATACGATCAAGGACTTCACAGATTTGGGATTGGTCAAACTTCAGCAGGGCAGGAAGGAGAGTTGGTTTATACCTACTAAACTAGCTACTAATCTTTCTGTGAGCTTGACAGACACATCATCGAGGAAACAGGGATTTGTAGTTGTGGAAACAAACTTTAGGCTGTATGCCTACTCCTCATCTAAATTGCATTGTGAAATTTTGCGTCTTTTTGCAAGGGTAGAATATCAACTTCCAAACCTCATAGTTGGAGCAATAACAAAAGAAAGTTTGTATGGTGCTTTTGACAATTGCATCACTGCAGAACAGATAATTTCTTTTCTAAAGCAAAATGCACATCCACGTGTTGCGGAGAGGATACCATCTGTACCTGAGAATGTCACGGATCAGATTAGGCTCTGGGAAACTGATCTAAACAGAGTTGAGATGACTAATGCATATATATACGACGAATTTCCATCCAGGGATCTCTTTGACGGTGCTGTTGACTATGCGAGAAGCTACAATGGTTTGCTATGGGAGGCTCCAGATGATTCAAAAAAGATGCGTTTGGTGGTCAGGTCTGAAAACCATGTTCACATGCGAGAATATCTTTCCGGTCAAAAGTAG
>CL13.Contig6_All_ORF2
ATGCATATATATACGACGAATTTCCATCCAGGGATCTCTTTGACGGTGCTGTTGACTATGCGAGAAGCTACAATGGTTTGCTATGGGAGGCTCCAGATGATTCAAAAAAGATGCGTTTGGTGGTCAGGTCTGAAAACCATGTTCACATGCGAGAATATCTTTCCGGTCAAAAGTAGTATGCCTCGTGGTATTAAATTTGAAGAACTTGACATGACGAAATCATGGTAG
>CL13.Contig6_All_ORF3
ATGTTGCACAAAGTCTACCATGATTTCGTCATGTCAAGTTCTTCAAATTTAATACCACGAGGCATACTACTTTTGACCGGAAAGATATTCTCGCATGTGAACATGGTTTTCAGACCTGACCACCAAACGCATCTTTTTTGA
>CL13.Contig7_All_ORF1
ATGATACCGCATCAATGGGGTCCTCCCTGCAATCATGAATGCACGCACAAGTACTCCGCCCTTATGCAGATTCCATGGCGAGTCTTTTGCAAAAAAGGATGCGACGCTGATGGAGAGACATGGGAAGAATGCTTGGAGGAGTGCAATGAGATATGTTACAAGGATCCTGTCTTGAAGGATCAACAATGGAGTGCTTGCATTGACCGTTCTCCTGGAGTTGAAAGGTACTCAGAGGAGTGCTTTCACGCTTGTGTATCTGGCTGTGGTTACAAGTTTGACAAACCTCCAGACATAGCTGATAAAGTTCGCCCAAACAGGCCACCGAAGCCTCCCCCTGTACCAAAGCCAGCCTCACCACTTGTTGAATCCAAAGCAACGGCTGAAGACATACTTGGGACTTCCGCATAG
>CL13.Contig7_All_ORF2
ATGCGGAAGTCCCAAGTATGTCTTCAGCCGTTGCTTTGGATTCAACAAGTGGTGAGGCTGGCTTTGGTACAGGGGGAGGCTTCGGTGGCCTGTTTGGGCGAACTTTATCAGCTATGTCTGGAGGTTTGTCAAACTTGTAACCACAGCCAGATACACAAGCGTGAAAGCACTCCTCTGAGTACCTTTCAACTCCAGGAGAACGGTCAATGCAAGCACTCCATTGTTGATCCTTCAAGACAGGATCCTTGTAACATATCTCATTGCACTCCTCCAAGCATTCTTCCCATGTCTCTCCATCAGCGTCGCATCCTTTTTTGCAAAAGACTCGCCATGGAATCTGCATAA
>CL13.Contig7_All_ORF3
ATGAACCCGGCCCACGTCCGGTCTAGACCCCAAAGATTTACCAAACTACCCTCTTCCATATATAGACCTATCCCTCTCTCCATTTCCACCGCTGCATTATTCACAGAGAGAATCACAGAGAAGGAAGAGAGAGAGAGAAAGAAAGACGATGATACCGCATCAATGGGGTCCTCCCTGCAATCATGA
>CL13.Contig8_All_ORF1
ATGGCAGTACTTTTTCGCCATTGGCTAAGAAATACGTGCTGCAAATGCTGTGCGTGGAGTTTCCGGTCAACTCCCAAGTCAATGGAGGAGTGGGTGCTGCCGGATGGGGCCTCCAAGCATCGGGTTGCTGTTGATCGCTTGGTTCAGTTGAGAATATTCACCGAGACCAGGAAGAAGGGGGATGTCACTTATACATTGAATCCGATATTTCAAACTAATCTCAACAAGCTCCTGGTCTACGGTGTAGTTTTGCCAAGAGAACCAATGCCTTCGAATGTCACAGTGAGGCTCCCGAGCTCAGAGGAGCTTGAGGCTTTTGCCCTCGAGCAATGGGAGTGTTTCTTGCTGCAACTTATCAACTCATCTCAAACTGATAGGCCGTCGAACATCAGTTCTTCCATGATGAAAACTTTCCAGCGGGGTCTTGTGACTCAAAGAGACAGAGAAGCTCCTAGGTTAACTGAAAGTGGTTTTCAATTCTTGCTAATGGATACAAATGCACAACTTTGGTACATCATCAGAGAATATATCACTAGCTCGGAGGAGCGTGGGATAGATTCAGCAGATTTGATTGCATTCCTGCTAGAGCTAAGTTTTCATGTTACAGGCGAGGCATATAACATAAATACATTGACTGAGCTTCAGAAGAATACGATCAAGGACTTCACAGATTTGGGATTGGTCAAACTTCAGCAGGGCAGGAAGGAGAGTTGGTTTATACCTACTAAACTAGCTACTAATCTTTCTGTGAGCTTGACAGACACATCATCGAGGAAACAGGGATTTGTAGTTGTGGAAACAAACTTTAGGCTGTATGCCTACTCCTCATCTAAATTGCATTGTGAAATTTTGCGTCTTTTTGCAAGGGTAGAATATCAACTTCCAAACCTTATAGTTGGAGCAATAACAAAAGAAAGTTTGTATGGTGCTTTTGACAATTGCATCACTGCAGAACAGATAATTTCTTTTCTAAAGCAAAATGCACATCCACGTGTTGCGGAGAGGATACCATCTGTACCTGAGAATGTCACGGATCAGATTAGGCTCTGGGAAACTGATCTAAACAGAGTTGAGATGACTAATGCATATATATACGACGAATTTCCATCCAGGGATCTCTTTGACGGTGCTGTTGACTATGCGAGAAGCTACAATGGTTTGCTATGGGAGGCTCCAGATGATTCAAAAAAGATGCGTTTGGTGGTCAGGTCTGAAAACCATGTTCACATGCGAGAATATCTTTCCGGTCAAAAGTAG
>CL13.Contig8_All_ORF2
GTGCTTGCATTGACCGTTCTCCTGGAGTTGAAAGGTACTCAGAGGAGTGCTTTCACGCTTGTGTATCTGGCTGTGGTTACAAGTTTGACAAACCCCCACCGCTGCATTATTCACAGAGAGAATCACAGAGAAGGAAGAGAGAGAGAAAGAAAGACGATGATACCGCATCAATGGGGTCCTCCCTGCAATCATGAATGCACGCACAAGTACTCCGCCCTTATGCAGATTCCATGGCGAGTCTTTTGCAAAAAAGGGTGCGACGCTGATGGAGAGACTTGGGAACAATGCTTGGAGGAGTGCACTGAGATATGTTACAAGGATCCTGTCTTGAAGGATCAACAATGGAGTGCTTGCATTGACCGTTCTCCTGGAGTTGAAAGGTACTCAGAGGAGTGTTTTCATGCTTGCGTATCTGGCTGTGGGTACAAGTTTGATAAACCTCCAGACATAGCCGACAAAGTTCGCCCAAACAGGCCACCTAAGCCTCCCCCTGTACCAAAGCCAGCCTCACCACTTTTTGAATCCAAAGCAACGTCTGAAGACATACTTGGAACTTCCGCATAG
>CL13.Contig8_All_ORF3
TTGTTGATCCTTCAAGACAGGATCCTTGTAACATATCTCAGTGCACTCCTCCAAGCATTGTTCCCAAGTCTCTCCATCAGCGTCGCACCCTTTTTTGCAAAAGACTCGCCATGGAATCTGCATAAGGGCGGAGTACTTGTGCGTGCATTCATGATTGCAGGGAGGACCCCATTGATGCGGTATCATCGTCTTTCTTTCTCTCTCTCTTCCTTCTCTGTGATTCTCTCTGTGAATAATGCAGCGGTGGGGGTTTGTCAAACTTGTAACCACAGCCAGATACACAAGCGTGAAAGCACTCCTCTGAGTACCTTTCAACTCCAGGAGAACGGTCAATGCAAGCACTCCATTGTTGATCCTTCAAGACAGGATCCTTGTAACATATCTCATTGCACTCCTCCAAGCATTCTTCCCATGTCTCTCCATCAGCGTCGCATCCTTTTTTGCAAAAGACTCGCC
>CL14.Contig1_All_ORF1
ATGTTGTTCTTTGCTGTCTTAGAGGTTGATTTCATGGATGTTGTCACGAGTCCAGAGGTGATGGTTGGTTATAAGTGTGTTGTTCGTGTTGTATCGATTTTGCCATGCCGGGCAATGGACTATCACTTTCCTGTCGGAATTTGTAAGATCAGACTAACTCTAGAGGACCCAACTACCAGAATTCATGCCTTTTTGTATGCTGAAGATGGGCTGAAGTTTTTCGAAGGATCTTCATCTGATGAAGTATTGAGTGGAATGCGAAATGCACTGTTAGGAGCTGCTGCAAATATTGATGGAGATGAAGGAGAGGATACTCCTCGAAACCCACCTTGGGTGCAAGTTTGTTTGAGGGTGAAATGTGAAACTGAAGACGTTTTAGAGAGCAGAGAGTACATGGTATTTGGAACAAAGCTTAGAGCTTAG
>CL14.Contig1_All_ORF2
ATGTACTCTCTGCTCTCTAAAACGTCTTCAGTTTCACATTTCACCCTCAAACAAACTTGCACCCAAGGTGGGTTTCGAGGAGTATCCTCTCCTTCATCTCCATCAATATTTGCAGCAGCTCCTAACAGTGCATTTCGCATTCCACTCAATACTTCATCAGATGAAGATCCTTCGAAAAACTTCAGCCCATCTTCAGCATACAAAAAGGCATGA
>CL14.Contig1_All_ORF3
ATGAAAGTTTTTGGAGATGAAGTGTGTGCAATTTGTAACAAGTACACTAGCTTTGCCCTGAATGACGTAAGAGATGGTTATATGATGAGCGATTGTTACGAAATCCAATCGTTTTGA
>CL14.Contig2_All_ORF1
ATGTTGTTCTTTGCTGTCTTAGAGGTTGATTTCATGGATGTTGTCACGAGTCCAGAGGTGATGGTTGGTTATAAGTGTGTTGTTCGTGTTGTATCGATTTTGCCATGCCGGGCAATGGACTATCACTTTCCTGTCGGAATTTGTAAGATCAGACTAACTCTAGAGGACCCAACTACCAGAATTCATGCCTTTTTGTATGCTGAAGATGGGCTGAAGTTTTTCGAAGGATCTTCATCTGATGAAGTATTGAGTGGAATGCGAAATGCACTGTTAGGAGCTGCTGCAAATATTGATGGAGATGAAGGAGAGGATACTCCTCGAAACCCACCTTGGGTGCAAGTTTGTTTGAGGGTGAAATGTGAAACTGAAGACGTTTTAGAGAGCAGAGAGTACATGGTATTTGGAACAAAGCTTAGAGCTTAG
>CL14.Contig2_All_ORF2
ATGAACAAAGAAAGTCAAGCTCATATCTTGAGATCACCCTTAAAACGGTCCCTAAAGACGGAAAGCTACATTCAATATCTCTCGCTAAGGAAAAAGATTCCAAATGTAGAGCTAATGGCTGATCCGTCTCCTATGAGAGACTGCGATTCAAAGGAGATGGATCAGCCATTGGCTCTACAATTATCTTTTTCTTTAGATAGAGATGTTGTATGTAGCTTTCTGACTTTAGGAACCTCTTAA
>CL14.Contig2_All_ORF3
ATGTACTCTCTGCTCTCTAAAACGTCTTCAGTTTCACATTTCACCCTCAAACAAACTTGCACCCAAGGTGGGTTTCGAGGAGTATCCTCTCCTTCATCTCCATCAATATTTGCAGCAGCTCCTAACAGTGCATTTCGCATTCCACTCAATACTTCATCAGATGAAGATCCTTCGAAAAACTTCAGCCCATCTTCAGCATACAAAAAGGCATGA
>CL14.Contig3_All_ORF1
ATGTTGTTCTTTGCTGTCTTAGAGGTTGATTTCATGGATGTTGTCACGAGTCCAGAGGTGATGGTTGGTTATAAGTGTGTTGTTCGTGTTGTATCGATTTTGCCATGCCGGGCAATGGACTATCACTTTCCTGTCGGAATTTGTAAGATCAGACTAACTCTAGAGGACCCAACTACCAGAATTCATGCCTTTTTGTATGCTGAAGATGGGCTGAAGTTTTTCGAAGGATCTTCATCTGATGAAGTATTGAGTGGAATGCGAAATGCACTGTTAGGAGCTGCTGCAAATATTGATGGAGATGAAGGAGAGGATACTCCTCGAAACCCACCTTGGGTGCAAGTTTGTTTGAGGGTGAAATGTGAAACTGAAGACGTTTTAGAGAGCAGAGAGTACATGGTATTTGGAACAAAGCTTAGAGCTTAG
>CL14.Contig3_All_ORF2
ATGTACTCTCTGCTCTCTAAAACGTCTTCAGTTTCACATTTCACCCTCAAACAAACTTGCACCCAAGGTGGGTTTCGAGGAGTATCCTCTCCTTCATCTCCATCAATATTTGCAGCAGCTCCTAACAGTGCATTTCGCATTCCACTCAATACTTCATCAGATGAAGATCCTTCGAAAAACTTCAGCCCATCTTCAGCATACAAAAAGGCATGA
>CL14.Contig3_All_ORF3
ATGGTTGATCCATCTCCTTTGAATCGCAGTCTCTCAGAGGAGACGGATCAGCCATTAGCTCTACATTTGGAATCTTTTTCCTTAGCAAGAGATATTGAATGTAGCTTTCCGTCTTTAGGGACCGTTTTAAGGGTGATCTCAAGATATGAGCTTGACTTTCTTTGTTGA
>CL14.Contig4_All_ORF1
ATGCCACAATGGAGCTTACCTTGGCCTTCTCGAATTACAGAGGTTGATTTTGATGATGATTGTGAATTTCATACCTTAATGGATGTTGTCACGAGTCCAGAGGTGATGGTTGGTTATAAGTGTGTTGTTCGTGTTGTATCGATTTTGCCATGCCGGGCAATGGACTATCACTTTCCTGTCGGAATTTGTAAGATCAGACTAACTCTAGAGGACCCAACTACCAGAATTCATGCCTTTTTGTATGCTGAAGATGGGCTGAAGTTTTTCGAAGGATCTTCATCTGATGAAGTATTGAGTGGAATGCGAAATGCACTGTTAGGAGCTGCTGCAAATATTGATGGAGATGAAGGAGAGGATACTCCTCGAAACCCACCTTGGGTGCAAGTTTGTTTGAGGGTGAAATGTGAAACTGAAGACGTTTTAGAGAGCAGAGAGTACATGGTATTTGGAACAAAGCTTAGAGCTTAG
>CL14.Contig4_All_ORF2
ATGTACTCTCTGCTCTCTAAAACGTCTTCAGTTTCACATTTCACCCTCAAACAAACTTGCACCCAAGGTGGGTTTCGAGGAGTATCCTCTCCTTCATCTCCATCAATATTTGCAGCAGCTCCTAACAGTGCATTTCGCATTCCACTCAATACTTCATCAGATGAAGATCCTTCGAAAAACTTCAGCCCATCTTCAGCATACAAAAAGGCATGA
>CL14.Contig4_All_ORF3
ATGGTTGATCCATCTCCTTTGAATCGCAGTCTCTCAGAGGAGACGGATCAGCCATTAGCTCTACATTTGGAATCTTTTTCCTTAGCAAGAGATATTGAATGTAGCTTTCCGTCTTTAGGGACCGTTTTAAGGGTGATCTCAAGATATGAGCTTGACTTTCTTTGTTGA
>CL14.Contig5_All_ORF1
ATGGTTGATCCATCTCCTTTGAATCGCAGTCTCTCAGAGGAGACGGATCAGCCATTAGCTCTACATTTGGAATCTTTTTCCTTAGCAAGAGATATTGAATGTAGCTTTCCGTCTTTAGGGACCGTTTTAAGGGTGATCTCAAGATATGAGCTTGACTTTCTTTGTTGA
>CL14.Contig5_All_ORF2
ATGAGCTTGACTTTCTTTGTTGAGAACTGGGACTTGGGTATAACTTACAAATCCGGTGTGAATTGCATGATGGACATGGCGTGTTGTATTGACTCAATACTCTACGATTTGTTTTGCATCAAATGGGGATCGATTCAAACCTGA
>CL14.Contig5_All_ORF3
ATGTTGTATGTAGCTTTCCGACTTCAGGATCCTCTTAATGGTGATATCTCAAGATATACTGCCTCCCTTACTTGGGACTTGGGAAAACATACAGATTTGATGTGTGAATTTTGGGCGTCCAGTGACTTTCAGCTCCATCGCTGA
>CL14.Contig6_All_ORF1
ATGGTTGATCCATCTCCTTTGAATCGCAGTCTCTCAGAGGAGACGGATCAGCCATTAGCTCTACATTTGGAATCTTTTTCCTTAGCAAGAGATATTGAATGTAGCTTTCCGTCTTTAGGGACCGTTTTAAGGGTGATCTCAAGATATGAGCTTGACTTTCTTTGTTGA
>CL14.Contig6_All_ORF2
ATGAGCTTGACTTTCTTTGTTGAGAACTGGGACTTGGGTATAACTTACAAATCCGGTGTGAATTGCATGATGGACATGGCGTGTTGTATTGACTCAATACTCTACGATTTGTTTTGCATCAAATGGGGATCGATTCAAACCTGA
>CL14.Contig6_All_ORF3
ATGAAAGTTTTTGGAGATGAAGTGTGTGCAATTTGTTTCAAGTACACTAGCTTTGCCCTGAATGACATAAGAGATGGTAATGGTGGACGCCCAAAATTCACACATCAAATCTGTATGTTTTACCCAAGTCCCAAGTAA
>CL14.Contig7_All_ORF1
ATGAACAAAGAAAGTCAAGCTCATATCTTGAGATCACCCTTAAAACGGTCCCTAAAGACGGAAAGCTACATTCAATATCTCTTGCTAAGGAAAAAGATTCCAAATGTAGAGCTAATGGCTGATCCGTCTCCTCTGAGAGACTGCGATTCAAAGGAGATGGATCAACCATTGGCTCTACAATTATCTTTTTCTTTAGATAGAGATGTTGTATGTAGCTTTCTGACTTTAGGAACCTCTTAA
>CL14.Contig7_All_ORF2
ATGTTGTTCTTTGCTGTCTTAGAGGTTGATTTCATGGATGTTGTCACGAGTCCAGAGGTGATGGTTGGTTATAAGTGTGTTGTTCGTGTTGTATCGATTTTGCCATGCCGGGCAATGGACTATCACTTTCCTGTCGGAATTTGTAAGATCAGACTAACTCTAGAGGACCCAACTACCAGAATTCATGCCTTTTTGTATGCTGAAGATGGGGTAATAATTTATTAA
>CL14.Contig7_All_ORF3
ATGTACTCTCTGCTCTCTAAAACGTCTTCAGTTTCACATTTCACCCTCAAACAAACTTGCACCCAAGGTGGGTTTCGAGGAGTATCCTCTCCTTCATCTCCATCAATATTTGCAGCAGCTCCTAACAGTGCATTTCGCATTCCACTCAATACTTCATCAGATGAAGATCCTTCGAAAAACTTCAGCTAG
>CL14.Contig8_All_ORF1
ATGTCGGCAATGCGCGACCTCTACCACTTCACCAACATCAGAAGCGCCCGGAATGTCACCCGCGGCAAAGTCAACATCATCGGCGTCGTTCTCGAGCACGGTTTTCCCAGACAGACCAAAGGCACCGATTGGTATTACTTTGTGAAGATAATTGATGAGACGCATCATGATCCTGGGTTACCCGTTCAAATATTCTTTGAAACTATAGCAAAAAGTCCTCGTGTTTTGTCGCCTGGAGACATAATGCAGTTTCAAAATGTCATGATGAAAGTTGTGGGAGATGATGTGTGTGCAGTTTATAATAAGAAGTACTCTAGCTTTGCCCTGTATAACGGAAGTGATGGTAGTGTTCCTTATCAGACATCTGAAAGGTTCCGCGAAAGGGACCTAGACAAGAGATTTGTTACAGACCTGAGAAGATGGTTTCGGGATTTCCCGATTGATCAAGGCCGAAATGATATCTCGATCGCCAGACATTTAACCGAAGGCGAGCATTTTGATTTGTTTTGTAAAGTACTTTATATCTATAATGGAGCTGAAAGTCAGTGGACGGCATTTGTTTGGGATGGAAGTGATGCTCCTCCTGCCAACATTCACAAAAAGCTCTCAGAGGAGATGCATCAACCATTGGCTCTACATGTGGAAACCTTTTCTTTAGCAAGAGATGTTGTACGCAGCTTTCCGACTTTAGGAACTGTTTTGAGAGTGATAACTCAAGATATTGAGCCAGACTTCCTCCCTTTGTTCAAAACTGGCGGTTGGATAAAACTTTCAAATTTGTTGTGTGAATTGTACGACGGGCTATGGCGTGTTGTATTGACTCAATACTCTAGAATTCGTTTTGCCTCGTATGGGGACCAAATCAGACCTGAGCCGCAAAGGTTATATGATGAGCGATTATCACGAAGTCCAAGAAGCTTAAGACGGATGCCACAATGGAGCTTACCTTGGCCTTCTCGAATTACAGAGGTTGATTTTGATGATGATTGTGAATTTCATACCTTAATGGATGTTGTCACGAGTCCAGAGGTGATGGTTGGTTATAAGTGTGTTGTTCGTGTTGTATCGATTTTGCCATGCCGGGCAATGGACTATCACTTTCCTGTCGGAATTTGTAAGATCAGACTAACTCTAGAGGACCCAACTACCAGAATTCATGCCTTTTTGTATGCTGAAGATGGGCTGAAGTTTTTCGAAGGATCTTCATCTGATGAAGTATTGAGTGGAATGCGAAATGCACTGTTAGGAGCTGCTGCAAATATTGATGGAGATGAAGGAGAGGATACTCCTCGAAACCCACCTTGGGTGCAAGTTTGTTTGAGGGTGAAATGTGAAACTGAAGACGTTTTAGAGAGCAGAGAGTACATGGTATTTGGAACAAAGCTTAGAGCTTAG
>CL14.Contig8_All_ORF2
ATGATGCGTCTCATCAATTATCTTCACAAAGTAATACCAATCGGTGCCTTTGGTCTGTCTGGGAAAACCGTGCTCGAGAACGACGCCGATGATGTTGACTTTGCCGCGGGTGACATTCCGGGCGCTTCTGATGTTGGTGAAGTGGTAGAGGTCGCGCATTGCCGACATCGTAGCTCCTCTACTGCTTCACTCGATCTTCCGCTTCTAGGGTTTGTTTGTTTGACTGTTTGA
>CL14.Contig8_All_ORF3
ATGGTTGATGCATCTCCTCTGAGAGCTTTTTGTGAATGTTGGCAGGAGGAGCATCACTTCCATCCCAAACAAATGCCGTCCACTGACTTTCAGCTCCATTATAGATATAAAGTACTTTACAAAACAAATCAAAATGCTCGCCTTCGGTTAAATGTCTGGCGATCGAGATATCATTTCGGCCTTGATCAATCGGGAAATCCCGAAACCATCTTCTCAGGTCTGTAA
>CL14.Contig9_All_ORF1
ATGCCACAATGGAGCTTACCTTGGCCTTCTCGAATTACAGGTAGCACATCTTTGTGTTGGAGAGAACTTTTCAAGTTTTCTAACTTTTGCCGCTTCTGTTATGCATATTTCGGAACTTATCCACTGATGTTATTATTTGCTCTCTTAGAGGTTGATTTTGATGATGATTGTGAATTTCATACCTTAATGGATGTTGTCACGAGTCCAGAGGTGATGGTTGGTTATAAGTGTGTTGTTCGTGTTGTATCGATTTTGCCATGCCGGGCAATGGACTATCACTTTCCTGTCGGAATTTGTAAGATCAGACTAACTCTAGAGGACCCAACTACCAGAATTCATGCCTTTTTGTATGCTGAAGATGGGCTGAAGTTTTTCGAAGGATCTTCATCTGATGAAGTATTGAGTGGAATGCGAAATGCACTGTTAGGAGCTGCTGCAAATATTGATGGAGATGAAGGAGAGGATACTCCTCGAAACCCACCTTGGGTGCAAGTTTGTTTGAGGGTGAAATGTGAAACTGAAGACGTTTTAGAGAGCAGAGAGTACATGGTATTTGGAACAAAGCTTAGAGCTTAG
>CL14.Contig9_All_ORF2
ATGTACTCTCTGCTCTCTAAAACGTCTTCAGTTTCACATTTCACCCTCAAACAAACTTGCACCCAAGGTGGGTTTCGAGGAGTATCCTCTCCTTCATCTCCATCAATATTTGCAGCAGCTCCTAACAGTGCATTTCGCATTCCACTCAATACTTCATCAGATGAAGATCCTTCGAAAAACTTCAGCCCATCTTCAGCATACAAAAAGGCATGA
>CL14.Contig9_All_ORF3
ATGTTGTATGTAGCTTTCCGACTTCAGGATCCTCTTAATGGTGATATCTCAAGATATACTGCCTCCCTTACTTGGGACTTGGGAAAACATACAGATTTGATGTGTGAATTTTGGGCGTCCAGTGACTTTCAGCTCCATCGCTGA
>CL14.Contig10_All_ORF1
ATGCCACAATGGAGCTTACCTTGGCCTTCTCGAATTACAGAGGTTGATTTTGATGATGATTGTGAATTTCATACCTTAATGGATGTTGTCACGAGTCCAGAGGTGATGGTTGGTTATAAGTGTGTTGTTCGTGTTGTATCGATTTTGCCATGCCGGGCAATGGACTATCACTTTCCTGTCGGAATTTGTAAGATCAGACTAACTCTAGAGGACCCAACTACCAGAATTCATGCCTTTTTGTATGCTGAAGATGGGCTGAAGTTTTTCGAAGGATCTTCATCTGATGAAGTATTGAGTGGAATGCGAAATGCACTGTTAGGAGCTGCTGCAAATATTGATGGAGATGAAGGAGAGGATACTCCTCGAAACCCACCTTGGGTGCAAGTTTGTTTGAGGGTGAAATGTGAAACTGAAGACGTTTTAGAGAGCAGAGAGTACATGGTATTTGGAACAAAGCTTAGAGCTTAG
>CL14.Contig10_All_ORF2
ATGTACTCTCTGCTCTCTAAAACGTCTTCAGTTTCACATTTCACCCTCAAACAAACTTGCACCCAAGGTGGGTTTCGAGGAGTATCCTCTCCTTCATCTCCATCAATATTTGCAGCAGCTCCTAACAGTGCATTTCGCATTCCACTCAATACTTCATCAGATGAAGATCCTTCGAAAAACTTCAGCCCATCTTCAGCATACAAAAAGGCATGA
>CL14.Contig10_All_ORF3
ATGGTTGATCCATCTCCTTTGAATCGCAGTCTCTCAGAGGAGACGGATCAGCCATTAGCTCTACATTTGGAATCTTTTTCCTTAGCAAGAGATATTGAATGTAGCTTTCCGTCTTTAGGGACCGTTTTAAGGGTGATCTCAAGATATGAGCTTGACTTTCTTTGTTGA
>CL14.Contig11_All_ORF1
ATGCCACAATGGAGCTTACCTTGGCCTTCTCGAATTACAGAGGTTGATTTTGATGATGATTGTGAATTTCATACCTTAATGGATGTTGTCACGAGTCCAGAGGTGATGGTTGGTTATAAGTGTGTTGTTCGTGTTGTATCGATTTTGCCATGCCGGGCAATGGACTATCACTTTCCTGTCGGAATTTGTAAGATCAGACTAACTCTAGAGGACCCAACTACCAGAATTCATGCCTTTTTGTATGCTGAAGATGGGGTAATAATTTATTAA
>CL14.Contig11_All_ORF2
ATGTACTCTCTGCTCTCTAAAACGTCTTCAGTTTCACATTTCACCCTCAAACAAACTTGCACCCAAGGTGGGTTTCGAGGAGTATCCTCTCCTTCATCTCCATCAATATTTGCAGCAGCTCCTAACAGTGCATTTCGCATTCCACTCAATACTTCATCAGATGAAGATCCTTCGAAAAACTTCAGCTAG
>CL14.Contig11_All_ORF3
ATGGTTGATCCATCTCCTTTGAATCGCAGTCTCTCAGAGGAGACGGATCAGCCATTAGCTCTACATTTGGAATCTTTTTCCTTAGCAAGAGATATTGAATGTAGCTTTCCGTCTTTAGGGACCGTTTTAAGGGTGATCTCAAGATATGAGCTTGACTTTCTTTGTTGA
>CL14.Contig12_All_ORF1
ATGTTGTTCTTTGCTGTCTTAGAGGTTGATTTCATGGATGTTGTCACGAGTCCAGAGGTGATGGTTGGTTATAAGTGTGTTGTTCGTGTTGTATCGATTTTGCCATGCCGGGCAATGGACTATCACTTTCCTGTCGGAATTTGTAAGATCAGACTAACTCTAGAGGACCCAACTACCAGAATTCATGCCTTTTTGTATGCTGAAGATGGGGTAATAATTTATTAA
>CL14.Contig12_All_ORF2
ATGTACTCTCTGCTCTCTAAAACGTCTTCAGTTTCACATTTCACCCTCAAACAAACTTGCACCCAAGGTGGGTTTCGAGGAGTATCCTCTCCTTCATCTCCATCAATATTTGCAGCAGCTCCTAACAGTGCATTTCGCATTCCACTCAATACTTCATCAGATGAAGATCCTTCGAAAAACTTCAGCTAG
>CL14.Contig12_All_ORF3
ATGCGAAATGCACTGTTAGGAGCTGCTGCAAATATTGATGGAGATGAAGGAGAGGATACTCCTCGAAACCCACCTTGGGTGCAAGTTTGTTTGAGGGTGAAATGTGAAACTGAAGACGTTTTAGAGAGCAGAGAGTACATGGTATTTGGAACAAAGCTTAGAGCTTAG
>CL14.Contig13_All_ORF1
ATGTTGTTCTTTGCTGTCTTAGAGGTTGATTTCATGGATGTTGTCACGAGTCCAGAGGTGATGGTTGGTTATAAGTGTGTTGTTCGTGTTGTATCGATTTTGCCATGCCGGGCAATGGACTATCACTTTCCTGTCGGAATTTGTAAGATCAGACTAACTCTAGAGGACCCAACTACCAGAATTCATGCCTTTTTGTATGCTGAAGATGGGCTGAAGTTTTTCGAAGGATCTTCATCTGATGAAGTATTGAGTGGAATGCGAAATGCACTGTTAGGAGCTGCTGCAAATATTGATGGAGATGAAGGAGAGGATACTCCTCGAAACCCACCTTGGGTGCAAGTTTGTTTGAGGGTGAAATGTGAAACTGAAGACGTTTTAGAGAGCAGAGAGTACATGGTATTTGGAACAAAGCTTAGAGCTTAG
>CL14.Contig13_All_ORF2
ATGAACAAAGAAAGTCAAGCTCATATCTTGAGATCACCCTTAAAACGGTCCCTAAAGACGGAAAGCTACATTCAATATCTCTCGCTAAGGAAAAAGATTCCAAATGTAGAGCTAATGGCTGATCCGTCTCCTATGAGAGACTGCGATTCAAAGGAGATGGATCAGCCATTGGCTCTACAATTATCTTTTTCTTTAGATAGAGATGTTGTATGTAGCTTTCCGACTTCAGGATCCTCTTAA
>CL14.Contig13_All_ORF3
ATGTACTCTCTGCTCTCTAAAACGTCTTCAGTTTCACATTTCACCCTCAAACAAACTTGCACCCAAGGTGGGTTTCGAGGAGTATCCTCTCCTTCATCTCCATCAATATTTGCAGCAGCTCCTAACAGTGCATTTCGCATTCCACTCAATACTTCATCAGATGAAGATCCTTCGAAAAACTTCAGCCCATCTTCAGCATACAAAAAGGCATGA
>CL14.Contig14_All_ORF1
ATGAACAAAGAAAGTCAAGCTCATATCTTGAGATCACCCTTAAAACGGTCCCTAAAGACGGAAAGCTACATTCAATATCTCTTGCTAAGGAAAAAGATTCCAAATGTAGAGCTAATGGCTGATCCGTCTCCTCTGAGAGACTGCGATTCAAAGGAGATGGATCAACCATTGGCTCTACAATTATCTTTTTCTTTAGATAGAGATGTTGTATGTAGCTTTCCGACTTCAGGATCCTCTTAA
>CL14.Contig14_All_ORF2
ATGTTGTTCTTTGCTGTCTTAGAGGTTGATTTCATGGATGTTGTCACGAGTCCAGAGGTGATGGTTGGTTATAAGTGTGTTGTTCGTGTTGTATCGATTTTGCCATGCCGGGCAATGGACTATCACTTTCCTGTCGGAATTTGTAAGATCAGACTAACTCTAGAGGACCCAACTACCAGAATTCATGCCTTTTTGTATGCTGAAGATGGGGTAATAATTTATTAA
>CL14.Contig14_All_ORF3
ATGTACTCTCTGCTCTCTAAAACGTCTTCAGTTTCACATTTCACCCTCAAACAAACTTGCACCCAAGGTGGGTTTCGAGGAGTATCCTCTCCTTCATCTCCATCAATATTTGCAGCAGCTCCTAACAGTGCATTTCGCATTCCACTCAATACTTCATCAGATGAAGATCCTTCGAAAAACTTCAGCTAG
>CL15.Contig1_All_ORF1
ATGAAGAGAGCATTGAATTCAAGGGATACGGACTTCGTGACAATGTTGCCCAACTTTCGGTTTTTGAGGCAGATGCATAAAGACAAATCAAGAAAGTTAGTGATTGGCAACATCCATGTGCTTTACAGCCCTAGCCGAGGGGAAATTAAATTGGGCCAGATTCGTTTTCTCTTATCAAGGGCTCATATCCTCTCGGAGAGATGGGGTAATGCCCCTGTTGTCCTTTGTGGTGATTTCAATAGCACTCCTCAGAGTGCGATATACAAGTTCTTGTCAACATCTGAGCTAAATATCATGTCATATGACAGAACAGAGTTATCTGGGCAGAAGAGCTGTCATCCTGCTCAAGTTTTAGGAGTCAATCAAAGAACTAGCAGTCCATTGACCTTGATAGATGGATTATTGAAACATAGCTGGACAGATGAAGAGATTAGAGTTGCAACTGGAAATTCTGGCAGCCATTCAGTTGTGCATCCTTTGAAGCTTAACAGTTCTTACGCTATGGTGCAGGGTTCTACAGCAACACGGGGATCCAGTGGTGAGCCTTTGGCTACTTCCTACCATTCTAAGTTTCTTGGAACCGTTGACTACTTATGGTACTCGGATGGTCTTGTGCCGACAGGAGTTCTGGATACAGTTTCACTTGACACTCTCCAGAGGATTGGTAGCCTCCCTTGCAAGAAAGTGGGCAGCGATCACCTGGCTTTAGTTTCTGAGTTTGCCTTCACACCAGGCACAAAGGAAGGCAACAACACAACTGCATCAACAATCTGA
>CL15.Contig1_All_ORF2
ATGCGCTGCGATGCTGCTACCTCTTGGCTCTGCGGCCGCCACGTGTCCGTCGCAACCGCCATGCCCACCGCCGGAACATCTTTCCTCTTCCTCTGCAGACCCACCGTCTCATGCTGCACCAACTCTCCCAACCCACTCAAGCGGCGATACTCCGGTAGCAGTCATGCTCCGGACATCGTCCGCCGTTGGATCCAGTCCGATCATCCTCTAGCTTCTCAAGATAGGTTCACGGTTGCTTCGTACAATATTTTGGGGGATAGAAATGCTTTTGCTCATAGAGACATGTATGGGAATGTGCCGTCTATGTATCTGAAGTGGGACCACCGGAAAAGGGTCATCTGCGATGAAATCTCTGCCTGGAACTCTGATATAGTTTGCTTGCAAGAGGTAGACAAGTATTTGGAGCTTTCGAACAATTTGGCGAAACTGGGATATGCCGGTTCTTACAAGAGACGCACAGGAGATACTGTTGATGGTTGCGCTACTTTCTGGAAATCTCATAATTTACGATTGTTAGATGAAGAGAGCATTGAATTCAAGGGATACGGACTTCGTGACAATGTTGCCCAACTTTCGGTTTTTGAGGCAGATGCATAA
>CL15.Contig1_All_ORF3
ATGAGATTTCCAGAAAGTAGCGCAACCATCAACAGTATCTCCTGTGCGTCTCTTGTAAGAACCGGCATATCCCAGTTTCGCCAAATTGTTCGAAAGCTCCAAATACTTGTCTACCTCTTGCAAGCAAACTATATCAGAGTTCCAGGCAGAGATTTCATCGCAGATGACCCTTTTCCGGTGGTCCCACTTCAGATACATAGACGGCACATTCCCATACATGTCTCTATGAGCAAAAGCATTTCTATCCCCCAAAATATTGTACGAAGCAACCGTGAACCTATCTTGAGAAGCTAG
>CL15.Contig2_All_ORF1
ATGCGCTGCGATGCTGCTTCCTCTTGGCTCTGCGGCCGCCACGTGTCCGTCGCAACCGCCATGCCCACCGCCGGAACATCTTTCCTCTTCCTCTGCAGACCCACCGTCTCATGCTGCACCAACTCTCCCAACCCACTCAAGCGGCGATACTCCGGTAGCAGTCATGCTCCGGACATCGTCCGCCGTTGGATCCAGTCCGATCATCCTCTAGCTTCTCAAGATAGGTTCACGGTTGCTTCGTACAATATTTTGGGGGATAGAAATGCTTTTGCTCATAGAGACATGTATGGGAATGTGCCGTCTATGTATCTGAAGTGGGACCACCGGAAAAGGGTCATCTGCGATGAAATCTCTGCCTGGAACTCTGATATAGTTTGCTTGCAAGAGGTAGACAAGTATTTGGAGCTTTCGAACAATTTGGCGAAACTGGGATATGCCGGTTCTTACAAGAGACGCACAGGAGATACTGTTGATGGTTGCGCTACTTTCTGGAAATCTCATAATTTACGATTGTTAGATGAAGAGAGCATTGAATTCAAGGGATACGGACTTCGTGACAATGTTGCCCAACTTTCGGTTTTTGAGGCAGATGCATAA
>CL15.Contig2_All_ORF2
ATGAAGAGAGCATTGAATTCAAGGGATACGGACTTCGTGACAATGTTGCCCAACTTTCGGTTTTTGAGGCAGATGCATAAAGACAAATCAAGAAAGTTAGTGATTGGCAACATCCATGTGCTTTACAGCCCTAGCCGAGGGGAAATTAAATTGGGCCAGATTCGTTTTCTCTTATCAAGGGCTCATATCCTCTCGGAGAGATGGGGTAATGCCCCTGTTGTCCTTTGTGGTGATTTCAATAGCACTCCTCAGAGTGCGATATACAAGTTCTTGTCAACATCTGAGCTAAATATCATGTCATATGACAGAACAGAGTTATCTGGGCAGAAGAGCTGTCATCCTGCTCAAGTTTTAGGAGTCAAACAAAGAACTAGCAGTCCATTGACCTTGATAGATGGATTATTGAAACATAGCTGGACAGATGAAGAGATTAGAGTTGCAACTGGAAATTCTGGCAGCCATTCAGTTGTGCATCCTTTGAAGCTTAACAGTTCTTACGCTATGGTGCAGGTATAA
>CL15.Contig2_All_ORF3
ATGAGATTTCCAGAAAGTAGCGCAACCATCAACAGTATCTCCTGTGCGTCTCTTGTAAGAACCGGCATATCCCAGTTTCGCCAAATTGTTCGAAAGCTCCAAATACTTGTCTACCTCTTGCAAGCAAACTATATCAGAGTTCCAGGCAGAGATTTCATCGCAGATGACCCTTTTCCGGTGGTCCCACTTCAGATACATAGACGGCACATTCCCATACATGTCTCTATGAGCAAAAGCATTTCTATCCCCCAAAATATTGTACGAAGCAACCGTGAACCTATCTTGAGAAGCTAG
>CL15.Contig3_All_ORF1
ATGCGCTGCGATGCTGCTTCCTCTTGGCTCTGCGGCCGCCACGTGTCCGTCGCAACCGCCATGCCCACCGCCGGAACATCTTTCCTCTTCCTCTGCAGACCCACCGTCTCATGCTGCACCAACTCTCCCAACCCACTCAAGCGGCGATACTCCGGTAGCAGTCATGCTCCGGACATCGTCCGCCGTTGGATCCAGTCCGATCATCCTCTAGCTTCTCAAGATAGGTTCACGGTTGCTTCGTACAATATTTTGGGGGATAGAAATGCTTTTGCTCATAGAGACATGTATGGGAATGTGCCGTCTATGTATCTGAAGTGGGACCACCGGAAAAGGGTCATCTGCGATGAAATCTCTGCCTGGAACTCTGATATAGTTTGCTTGCAAGAGGTAGACAAGTATTTGGAGCTTTCGAACAATTTGGCGAAACTGGGATATGCCGGTTCTTACAAGAGACGCACAGGAGATACTGTTGATGGTTGCGCTACTTTCTGGAAATCTCATAATTTACGATTGTTAGATGAAGAGAGCATTGAATTCAAGGGATACGGACTTCGTGACAATGTTGCCCAACTTTCGGTTTTTGAGGCAGATGCATAA
>CL15.Contig3_All_ORF2
ATGTCATATGACAGAACAGAGTTATCTGGGCAGAAGAGCTGTCATCCTGCTCAAGTTTTAGGAGTCAATCAAAGAACTAGCAGTCCATTGACCTTGATAGATGGATTATTGAAACATAGCTGGACAGATGAAGAGATTAGAGTTGCAACTGGAAATTCTGGCAGCCATTCAGTTGTGCATCCTTTGAAGCTTAACAGTTCTTACGCTATGGTGCAGGGTTCTACAGCAACACGGGGATCCAGTGGTGAGCCTTTGGCTACTTCCTACCATTCTAAGTTTCTTGGAACCGTTGACTACTTATGGTACTCGGATGGTCTTGTGCCGACAGGAGTTCTGGATACAGTTTCACTTGACACTCTCCAGAGGATTGGTAGCCTCCCTTGCAAGAAAGTGGGCAGCGATCACCTGGCTTTAGTTTCTGAGTTTGCCTTCACACCAGGCACAAAGGAAGGCAACAACACAACTGCATCAACAATCTGA
>CL15.Contig3_All_ORF3
ATGAAGAGAGCATTGAATTCAAGGGATACGGACTTCGTGACAATGTTGCCCAACTTTCGGTTTTTGAGGCAGATGCATAAAGACAAATCAAGAAAGTTAGTGATTGGCAACATCCATGTGCTTTACAGCCCTAGCCGAGGGGAAATTAAATTGGGCCAGATTCGTTTTCTCTTATCAAGGGCTCATATCCTCTCGGAGAGATGGGGTAATGCCCCTGTTGTCCTTTGTGGTGATTTCAATAGCACTCCTCAGAGTGCGATATACAAGTTCTTGTCAACATCTGAGGTGATCACATGTCTGTTGTTAACCACTTGA
>CL15.Contig4_All_ORF1
ATGCGCTGCGATGCTGCTACCTCTTGGCTCTGCGGCCGCCACGTGTCCGTCGCAACCGCCATGCCCACCGCCGGAACATCTTTCCTCTTCCTCTGCAGACCCACCGTCTCATGCTGCACCAACTCTCCCAACCCACTCAAGCGGCGATACTCCGGTAGCAGTCATGCTCCGGACATCGTCCGCCGTTGGATCCAGTCCGATCATCCTCTAGCTTCTCAAGGTTTGATTCTCATTTCATACTTTACATGCATGATGTGGATGATTCTGATTGGTTGGGTTAATGTAGCAGATAGGTCCACGGCGGCG
>CL15.Contig4_All_ORF2
ATGCTGCTACCTCTTGGCTCTGCGGCCGCCACGTGTCCGTCGCAACCGCCATGCCCACCGCCGGAACATCTTTCCTCTTCCTCTGCAGACCCACCGTCTCATGCTGCACCAACTCTCCCAACCCACTCAAGCGGCGATACTCCGGTAGCAGTCATGCTCCGGACATCGTCCGCCGTTGGATCCAGTCCGATCATCCTCTAG
>CL15.Contig4_All_ORF3
ATGAGACGGTGGGTCTGCAGAGGAAGAGGAAAGATGTTCCGGCGGTGGGCATGGCGGTTGCGACGGACACGTGGCGGCCGCAGAGCCAAGAGGTAG
>CL15.Contig5_All_ORF1
ATGCGCTGCGATGCTGCTACCTCTTGGCTCTGCGGCCGCCACGTGTCCGTCGCAACCGCCATGCCCACCGCCGGAACATCTTTCCTCTTCCTCTGCAGACCCACCGTCTCATGCTGCACCAACTCTCCCAACCCACTCAAGCGGCGATACTCCGGTAGCAGTCATGCTCCGGACATCGTCCGCCGTTGGATCCAGTCCGATCATCCTCTAGCTTCTCAAGATAGGTTCACGGTTGCTTCGTACAATATTTTGGGGGATAGAAATGCTTTTGCTCATAGAGACATGTATGGGAATGTGCCGTCTATGTATCTGAAGTGGGACCACCGGAAAAGGGTCATCTGCGATGAAATCTCTGCCTGGAACTCTGATATAGTTTGCTTGCAAGAGGTAGACAAGTATTTGGAGCTTTCGAACAATTTGGCGAAACTGGGATATGCCGGTTCTTACAAGGTTAATAATTTCTATGTTATGCGCCAATTTGATTCTTACTGCGTGCTTATCAGTTTGACAATTGCAAGTTGA
>CL15.Contig5_All_ORF2
ATGCTGCTACCTCTTGGCTCTGCGGCCGCCACGTGTCCGTCGCAACCGCCATGCCCACCGCCGGAACATCTTTCCTCTTCCTCTGCAGACCCACCGTCTCATGCTGCACCAACTCTCCCAACCCACTCAAGCGGCGATACTCCGGTAGCAGTCATGCTCCGGACATCGTCCGCCGTTGGATCCAGTCCGATCATCCTCTAG
>CL15.Contig5_All_ORF3
TTGAACTCAACTTGCAATTGTCAAACTGATAAGCACGCAGTAAGAATCAAATTGGCGCATAACATAGAAATTATTAACCTTGTAAGAACCGGCATATCCCAGTTTCGCCAAATTGTTCGAAAGCTCCAAATACTTGTCTACCTCTTGCAAGCAAACTATATCAGAGTTCCAGGCAGAGATTTCATCGCAGATGACCCTTTTCCGGTGGTCCCACTTCAGATACATAGACGGCACATTCCCATACATGTCTCTATGAGCAAAAGCATTTCTATCCCCCAAAATATTGTACGAAGCAACCGTGAACCTATCTTGAGAAGCTAG
>CL16.Contig1_All_ORF1
ATGATTCAGTCCCCAGCCACAAAAGATCAATCCATATTCAAAACCTTTAACATAATAATCGGAATAATGCATCAAAGATCAAGGCATATAAGGTAA
>CL16.Contig1_All_ORF2
ATGAGCATATATACACAGACCTTGAACACTAATATCAAAGCTAAAAATAAATGTAGTAAGATAATTATATATATACCAAAGGAAAAAAAAAAAAAA
>CL16.Contig2_All_ORF1
ATGTTCGAACCCAGGAGTTCAAGAACAGTTGCCGGAAACAGAAACACATGCAGAAGAATCGATTGTCGAAGCCGCTGGAAATTGTCGTCGAACCGTCGAAGTTTCGAACATCAATTATCCTTCCTTGGCTAA
>CL16.Contig2_All_ORF2
ATGCAGAAGAATCGATTGTCGAAGCCGCTGGAAATTGTCGTCGAACCGTCGAAGTTTCGAACATCAATTATCCTTCCTTGGCTAACTATTGGACGAGCCACCAATCCTAGCGCGTCTGCGACGTCGTGA
>CL16.Contig2_All_ORF3
ATGTCTAGAAGAACTCAGGTTGTTGAGTTGGTGGAGTTGGTGTATTCAGAAATTAGTTGGTGCTCTGTTCGACCTTCACACGAAGTAGCTGCGCACGTCCTTTGTCAAACAAGTTGA
>CL16.Contig3_All_ORF1
ATGAATAGACAATATCTTTCATTACACAATCCCCAAATGCAATCCCCAAAGAAGTACCCTTTAAGCTTAATTGATTATGATACTCTCTTTCCTGCAGACATGCACCTCAAAACTTCATCCAATCCCGCCCTAGTTCTTCATTCAAAAACTCTATCTCACTTGCACTTCGAAACATTCTTTGGCCCTGGTAAAACTTTCTCTTCTAAGAACAGAAATCGATCAGAGAATCTTTGGAATCACATATATCAACTTGTTTGA
>CL16.Contig3_All_ORF2
ATGTCACGATATGAGAGGAGGCACAGGTTTGGCACAGGGTTTCTGGGTACAGGTTCCTTCCATATTTTTAGAGATTTGACTGCTATTCGAGCTAATTTTTGTGATTCCCTGAATGTTCAGAAACTGCAGAAATTAACCCAAATGAAAAGGAATTTGATTAAGTGCAATATCAGCCCCACAAATCCCATAGCTTCATCTCAGCCGTTAATCAACAAATTGGAGTTATCTATAATTTAG
>CL16.Contig3_All_ORF3
ATGATCATTATTATTATCATAGATGATTCAGTCCCCAGCCACAAAAGATCAATCCATATTCAAAACCTTTATCATATTAATCGGAATAATGCATCAAAGATCAAGGCATATAAGGTAAAGTTTTCCGAGTTCAAGTCTCTAGCTCTCTATATTTTCTTCTTTAGCTCTAGTCTCATCCAGCTTGTCTTCCATAAGTTTCCCATGCGGGTTCAAACTCAATAA
>CL16.Contig4_All_ORF1
ATGTTCGAACCCAGGAGTTCAAGAACAGTTGCCGGAAACAGAAACACATGCAGAAGAATCGATTGTCGAAGCCGCTGGAAATTGTCGTCGAACCGTCGAAGTTTCGAACATCAATTA
>CL16.Contig4_All_ORF2
ATGTCTAGAAGAACTCAGGTTGTTGAGTTGGTGGAGTTGGTGTATTCAGAAATTAGTTGGTGCTCTGTTCGACCTTCACACGAAGTAGCTGCGCACGTCCTTTGTCAAACAAGTTGA
>CL16.Contig4_All_ORF3
ATGAATGGATGTCTAGAAGAACTCAGGTTGTTGAGTTGGTGGAGTTGGTGTATTCAGAAATTAGTTGGTGCTCTGTTCGACCTTCACACGAAGTAG
>CL16.Contig5_All_ORF1
ATGAATAGACAATATCTTTCATTACACAATCCCCAAATGCAATCCCCAAAGAAGTACCCTTTAAGCTTAATTGATTATGATACTCTCTTTCCTGCAGACATGCACCTCAAAACTTCATCCAATCCCGCCCTAGTTCTTCATTCAAAAACTCTATCTCACTTGCACTTCGAAACTGAAATATATTAA
>CL16.Contig5_All_ORF2
ATGGATACGGAAAGTAAAAGGGTGGAACTACACTGTAATCTGAGGTGCCTAAATGCCTACACATTTGCAGATAACAAAAGAGGTAGCTGCAATCCCCCTTTATAA
>CL16.Contig5_All_ORF3
ATGATTCAGTCCCCAGCCACAAAAGATCAATCCATATTCAAAACCTTTAACATAATAATCGGAATAATGCATCAAAGATCAAGGCATATAAGGTAA
>CL16.Contig6_All_ORF1
ATGAATAGACAATATCTTTCATTACACAATCCCCAAATGCAATCCCCAAAGAAGTACCCTTTAAGCTTAATTGATTATGATACTCTCTTTCCTGCAGACATGCACCTCAAAACTTCATCCAATCCCGCCCTAGTTCTTCATTCAAAAACTCTATCTCACTTGCACTTCGAAACATTCTTTGGCCCTGGTAAAACTTTCTCTTCTAAGAACAGAAATCGATCAGAGAATCTTTGGAATCACATATATCAACTTGTTTGA
>CL16.Contig6_All_ORF2
GTGCAATATCAGCCCCACAAATCCCATAGCTTCATCTCAGCCGTTAATCAACAAATTGGAGTTATCTATAATTTAGAAAGAAACAGAACTGTTCAGATCGAGTTTTCGACCCACCGACATGTCGAGGTCGGCCGGACTGGCTCTCCTCCTTCCGGTGAGTTTCCTACAGCACACTTGTTCCTCTCGGCTTCTCACGACGTCGCAGACGCGCTAGGATTGGTGGCTCGTCCAATAGTTAGCCAAGGAAGGATAATTGATGTTCGAAACTTCGACGGTTCGACGACAATTTCCAGCGGCTTCGACAATCGATTCTTCTGCATGTGTTTCTGTTTCCGGCAACTGTTCTTGAACTCCTGGGTTCGAACATGA
>CL16.Contig6_All_ORF3
ATGTTCGAACCCAGGAGTTCAAGAACAGTTGCCGGAAACAGAAACACATGCAGAAGAATCGATTGTCGAAGCCGCTGGAAATTGTCGTCGAACCGTCGAAGTTTCGAACATCAATTATCCTTCCTTGGCTAA
>CL16.Contig7_All_ORF1
ATGAATAGACAATATCTTTCATTACACAATCCCCAAATGCAATCCCCAAAGAAGTACCCTTTAAGCTTAATTGATTATGATACTCTCTTTCCTGCAGACATGCACCTCAAAACTTCATCCAATCCCGCCCTAGTTCTTCATTCAAAAACTCTATCTCACTTGCACTTCGAAACATTCTTTGGCCCTGGTAAAACTTTCTCTTCTAAGAACAGAAATCGATCAGAGAATCTTTGGAATCACATATATCAACTTGTTTGA
>CL16.Contig7_All_ORF2
GTGCAATATCAGCCCCACAAATCCCATAGCTTCATCTCAGCCGTTAATCAACAAATTGGAGTTATCTATAATTTAGAAAGAAACAGAACTGTTCAGATCGAGTTTTCGACCCACCGACATGTCGAGGTCGGCCGGACTGGCTCTCCTCCTTCCGGTGAGTTTCCTACAGCACACTTGTTCCTCTCGGCTTCTCACGACGTCGCAGACGCGCTAGGATTGGTGGCTCGTCCAATAGTTAGCCAAGGAAGGATAATTGATGTTCGAAACTTCGACGGTTCGACGACAATTTCCAGCGGCTTCGACAATCGATTCTTCTGCATGTGTTTCTGTTTCCGGCAACTGTTCTTGAACTCCTGGGTTCGAACATGA
>CL16.Contig7_All_ORF3
ATGTTCGAACCCAGGAGTTCAAGAACAGTTGCCGGAAACAGAAACACATGCAGAAGAATCGATTGTCGAAGCCGCTGGAAATTGTCGTCGAACCGTCGAAGTTTCGAACATCAATTATCCTTCCTTGGCTAA
>CL16.Contig8_All_ORF1
ATGATCATTATTATTATCATAGATGATTCAGTCCCCAGCCACAAAAGATCAATCCATATTCAAAACCTTTATCATATTAATCGGAATAATGCATCAAAGATCAAGGCATATAAGGTAAAGTTTTCCGAGTTCAAGTCTCTAGCTCTCTATATTTTCTTCTTTAGCTCTAGTCTCATCCAGCTTGTCTTCCATAAGTTTCCCATGCGGGTTCAAACTCAATAA
>CL16.Contig8_All_ORF2
GTGCAATATCAGCCCCACAAATCCCATAGCTTCATCTCAGCCGTTAATCAACAAATTGGAGTTATCTATAATTTAGAAAGAAACAGAACTGTTCAGATCGAGTTTTCGACCCACCGACATGTCGAGGTCGGCCGGACTGGCTCTCCTCCTTCCGGTGAGTTTCCTACAGCACACTTGTTCCTCTCGGCTTCTCACGACGTCGCAGACGCGCTAGGATTGGTGGCTCGTCCAATAGTTAGCCAAGGAAGGATAATTGATGTTCGAAACTTCGACGGTTCGACGACAATTTCCAGCGGCTTCGACAATCGATTCTTCTGCATGTGTTTCTGTTTCCGGCAACTGTTCTTGAACTCCTGGGTTCGAACATGA
>CL16.Contig8_All_ORF3
ATGTTCGAACCCAGGAGTTCAAGAACAGTTGCCGGAAACAGAAACACATGCAGAAGAATCGATTGTCGAAGCCGCTGGAAATTGTCGTCGAACCGTCGAAGTTTCGAACATCAATTATCCTTCCTTGGCTAA
>CL16.Contig9_All_ORF1
ATGTTCGAACCCAGGAGTTCAAGAACAGTTGCCGGAAACAGAAACACATGCAGAAGAATCGATTGTCGAAGCCGCTGGAAATTGTCGTCGAACCGTCGAAGTTTCGAACATCAATTATCCTTCCTTGGCTAA
>CL16.Contig9_All_ORF2
ATGCAGAAGAATCGATTGTCGAAGCCGCTGGAAATTGTCGTCGAACCGTCGAAGTTTCGAACATCAATTATCCTTCCTTGGCTAACTATTGGACGAGCCACCAATCCTAGCGCGTCTGCGACGTCGTGA
>CL16.Contig9_All_ORF3
ATGTCTAGAAGAACTCAGGTTGTTGAGTTGGTGGAGTTGGTGTATTCAGAAATTAGTTGGTGCTCTGTTCGACCTTCACACGAAGTAGCTGCGCACGTCCTTTGTCAAACAAGTTGA
>CL17.Contig1_All_ORF1
ATGGAGGTAGAAAGAAAGGCGATGGCAAGAGATGTAGGCATGTTGCACAGTCCTCATCTCCAAGAGAGAATCACTTACAGAGTTGGGGATAAGGTTATTTGTTGTTTGGAAGGCGCCAGAATTGGCATACTGTATGAGACATCTTATGCAGGAGAACCCTGTGACATGTACCATTTAGTACTTGAGAGCAAGTCATTTCTGGAGAAGATGACCGTTCTTGAACACACTATTCCATTTTTTTTGCCACTAACTGAAGCAGAAAATGATCTTCTTTCCTCCAATGCTATGAAATTTATCGATTATGTTGGAGAGCTTTTGCAGGCTTATGTGGACAGAAAGGAACAGGTTCGGCTCATCAAGGAGTTATATGGGAACCAAATTAAAGAACTTCATTGTAGCATGACCTACCATTTGATTTTGTTTGCAATTGTTGATTGTGGCTGCCAGGTAATGGTAAAGCTTAAATATGCAGATCTTATTTCAGTGCTTCCAACTAATGTCAGTGTGGTAGCATGGCCCATTCAAATCCGGAGATTCAGTCTAAATACATCAACCATGAATATACTGGAAGGTCCAACTTGTCTTCTGTATGCAGAGGATGCCTTAAGAACTATGAGCTTACCTGAAGCATATGCGGAGATTGTGCTGAATTTGCCACAAGCTCTTCGGGAAATGCACGAGGAGTCCCCATAA
>CL17.Contig1_All_ORF2
ATGGATTACAGCGACACCGACGATTCGCTGCGCCGGCGGTCCAGGAAAATCGCTATTCTCGGCGAATCTGCTCGCAGGCAATTTGAGTCGCCAAGGGAACGTTCCTATGGATTTATGGGAGATATGGAGGAAGATATTCGGCTAGAGGCGACACGATCTAGATTGTTGAATATTTTCAAGAAGCATGGGGATTTAGCCGAGCGCATGTCTAGGGATTCTGACAAGACAATTTACGAGCGTCTACATAAGGAATTTGAAGCTGCACGGGCTTCACAAACTGAAGAGATTTATTTAGAAGGTGAGCAATGGAATGATGGACTGCTAGCCACAATCAGAGAACGGACTTTAATCAGGTTCACATGGAGGTAG
>CL17.Contig1_All_ORF3
ATGGTACATGTCACAGGGTTCTCCTGCATAAGATGTCTCATACAGTATGCCAATTCTGGCGCCTTCCAAACAACAAATAACCTTATCCCCAACTCTGTAAGTGATTCTCTCTTGGAGATGAGGACTGTGCAACATGCCTACATCTCTTGCCATCGCCTTTCTTTCTACCTCCATGTGAACCTGATTAAAGTCCGTTCTCTGATTGTGGCTAGCAGTCCATCATTCCATTGCTCACCTTCTAAATAA
>CL17.Contig2_All_ORF1
ATGGAGGTAGAAAGAAAGGCGATGGCAAGAGATGTAGGCATGTTGCACAGTCCTCATCTCCAAGAGAGAATCACTTACAGAGTTGGGGATAAGGTTATTTGTTGTTTGGAAGGCGCCAGAATTGGCATACTGTATGAGACATCTTATGCAGGAGAACCCTGTGACATGTACCATTTAGTACTTGAGAGCAAGTCATTTCTGGAGAAGATGACCGTTCTTGAACACACTATTCCATTTTTTTTGCCACTAACTGAAGCAGAAAATGATCTTCTTTCCTCCAATGCTATGAAATTTATCGATTATGTTGGAGAGCTTTTGCAGGCTTATGTGGACAGAAAGGAACAGGTTCGGCTCATCAAGGAGTTATATGGGAACCAAATTAAAGAACTTCATTGTAGCATGACCTACCATTTGATTTTGTTTGCAATTGTTGATTGTGGCTGCCAGGTAATGGTAAAGCTTAAATATGCAGATCTTATTTCAGTGCTTCCAACTAATGTCAGTGTGGTAGCATGGCCCATTCAAATCCGGAGATTCAGTCTAAATACATCAACCATGAATATACTGGAAGGTCCAACTTGTCTTCTGTATGCAGAGGATGCCTTAAGAACTATGAGCTTACCTGAAGCATATGCGGAGATTGTGCTGAATTTGCCACAAGCTCTTCGGGAAATGCACGAGGAGTCCCCATAA
>CL17.Contig2_All_ORF2
ATGGTACATGTCACAGGGTTCTCCTGCATAAGATGTCTCATACAGTATGCCAATTCTGGCGCCTTCCAAACAACAAATAACCTTATCCCCAACTCTGTAAGTGATTCTCTCTTGGAGATGAGGACTGTGCAACATGCCTACATCTCTTGCCATCGCCTTTCTTTCTACCTCCATGTGAACCTGATTAAAGTCCGTTCTCTGATTGTGGCTAGCAGTCCATCATTCCATTGCTCACCTTCTAAATAA
>CL17.Contig2_All_ORF3
ATGGATTACAGCGACACCGACGATTCGCTGCGCCGGCGGTCCAGGAAAATCGCTATTCTCGGCGAATCTGCTCGCAGGCAATTTGAGTCGCCAAGGGAACGTTCCTATGGATTTATGGGAGATATGGAGGAAGATATTCGGCTAGAGGCGACACGATCTAGATTGTTGAATATTTTCAAGAAGCATGGGGATTTAGCCGAGCGCATGTCTAGGTAA
>CL18.Contig1_All_ORF1
ATGGACAAAGCTTTAAAAAGCAAGGCTTGCATACTTGGTGATCAGAATACCAGTGACGTGGTCATCTCCTTGAAGGATAGAGAAGGACGATACCAACAGTTTTACTCCCACTCATCTGTTCTCATAAAAAGGAGCAAGTACTTTGCTAAACGGTTGTCTAATCCAAACCCTAGTAATTCCATCTATGTTCATTGCTCTGAGGTCAACTTTGATCACCACGTCAACCTGTTGAGGCTGCTCTATCTTCCAACAGAGTTAATTGTAGACGCATTGGATTCTGTTAAGTCGGCTGTTGGTATTCTTCAGTCAGCAGTGAACTTCAAGTGTGACGAGATTGTGTACTGCTGCATCCAGTACTTGGAGGCTGTGCCTTGGGAGAACAAAGAAGAAGAACACATATTAAGAGCAGTATCAAAGTTGGGTCCCGTAGCTATGCCCATAATAGCCAGGATCCAACCTGTTGATTTAGCTGCCACCAAAACTGTTTTCATCTCAGCAATTCGTGTTGCGACATCCATTGTTGGCCCATGTCCTCCATTTGGCAATGAGCTTAAAACCTCTGCTCAAGAGCAAGTCGAGTACATGTTAGGAGAAGATGAGGATACACCATTGGTCAAAGCTGACGATGACATCAGATCTGTGGCAAGATTGGGTCTGTCGCATATTTGTTCAACATTTGAAAAAGAATTGTCGTCCTTGCTTTTGGAGCCAGACCTTGCATCTGAGACAGCAGATGAGAAAATAATGCTTAGTTTATCTGATCTCGAGTGGATGTGTAGCATACTTGGCAAGATGGATTTGATGAAAGATTTTGTTTCCAACTGGGCCGAAAGCTCCAATAATGTTTTAGGAGTGATGGAGGACAAGAAACTTGATTCGTTTATGTGGGGCTTGAAGATTAAGCTCATAGAAGTCACTGCTAAAGTCTTGGAAGCAGTTGGCTATGGTAGCGTAATTCTTCCGGCTCCAATTCGCTTGACATTACTGAAATCATGGCTCCCTTATATTAGGAAGATGAAGCCGCTCTTGGATGCAAAGAGCAGTGAGGACACAAGTTTTCCATACAAGATGAACGAAGACTTGTGCCAGACCATTGAAGGAGCCATTGTCACCTTAGTACTGGCGTTACCGTCAAATGATCAAGCCGACATTCTAGCGGACTGGATGAGAGCCGAGCAGGTCCGTTATCCGGACTTGAGTGAGGCTTTCGAGGTCTGGTGTTTCAGAACAAAGTCTGCAAAGAGAAGATTAGTTGAGGCATTGGATGGGACTGGTAATGCCACACCTACCCGTCGATAG
>CL18.Contig1_All_ORF2
ATGAGCTTAATCTTCAAGCCCCACATAAACGAATCAAGTTTCTTGTCCTCCATCACTCCTAAAACATTATTGGAGCTTTCGGCCCAGTTGGAAACAAAATCTTTCATCAAATCCATCTTGCCAAGTATGCTACACATCCACTCGAGATCAGATAAACTAAGCATTATTTTCTCATCTGCTGTCTCAGATGCAAGGTCTGGCTCCAAAAGCAAGGACGACAATTCTTTTTCAAATGTTGAACAAATATGCGACAGACCCAATCTTGCCACAGATCTGATGTCATCGTCAGCTTTGACCAATGGTGTATCCTCATCTTCTCCTAACATGTACTCGACTTGCTCTTGA
>CL18.Contig1_All_ORF3
ATGGATGTCGCAACACGAATTGCTGAGATGAAAACAGTTTTGGTGGCAGCTAAATCAACAGGTTGGATCCTGGCTATTATGGGCATAGCTACGGGACCCAACTTTGATACTGCTCTTAATATGTGTTCTTCTTCTTTGTTCTCCCAAGGCACAGCCTCCAAGTACTGGATGCAGCAGTACACAATCTCGTCACACTTGAAGTTCACTGCTGACTGA
>CL18.Contig2_All_ORF1
ATGGACAAAGCTTTAAAAAGCAAGGCTTGCATACTTGGTGATCAGAATACCAGTGACGTAGTTATCTTCTTGAAGGATATAGAAGGACGACACCAACAGTTTTACTCCCATTCATCTGTTCTCATAAAAAGGAGCAAGTACTTTGCTGAACGGTTGTCTAATCTAAGCCCTAGTAATCCCATTAGTGTTCATTGCTATGAGGTCAACTTTGATCACCATGTCAACCTGTTGAGGTTGTTCTATCTTCCAACAGAGTTAATTTTGGACGCCTTGGACTCTGTTAAGTCTGCTGTTAGTATTCTTCAGTCAGCAGTAAACTTCAAGTGCGACGAGATTGTGTACTGCTGTATCCAGTACTTGGAGGCTGTTCCTTGGGAGGACAAAGAAGAAGAGCACATATTAAGAGCTGTATCAAAGTTGGGTCCTGTAGCTATGCCCATAATAGCTAGGATCCAACCTGTTGATTTAGCTGCCACCAAAACTGTTTTCATCTCAGCAATTCGTGTTGCCACATCCATTGTTGGACCATGTCCTCCATTTGGCAATGAGCTTAAAACCTCTGCTCAAGAGCAAGTCGAGTACATGTTAGGAGAAGATGAGGATACACCATTGGTCAAAGCTGACGATGACATCAGATCTGTGGCAAGATTGGGTCTCTTGCATATTTGTTCAACATTTGAAAACGAATTGTCTTCTTTACTTTTGGAGCCAGACCTTGCATCCGAGACAGCAGATGATAAAATAATGCATAGTTTATCTGATCTCGAATGGATGTGTAGCATACTTGGCAAGATGGATTTGATGAAAGATTTTGTTTCCAACTGGGCCGAAAGCTCCAATATTGTTTTAGGAGTGATCGAGGACAAGAAACTTGATTCGTTTATGTGGGGCTTGAAGATTAAGCTCATAGAAGTCACTGCTAAAGTCTTGGAAGCAGTTGGCTATGGTAGTGTGATTCTTCCGGCTCCAATTCGCTTGACATTACTGAAGTCATGGCTCCCTTATATTAGGAAGATGAAGCCGCTCTTGGATGCAAAGAGCAGTGAGGACACTAGTTTTCCATACAAGATGAATGAGGACTTGTGCCAGACCATTGAAGGGGCCATTGTCACATTAGTACTCGCGTTACCATCAAATGATCAAGCCGACATCCTGGCAGACTGGATGAGAGCCAAGCAGGTCCAGTATCCGGACTTGAGCGAGGCTTTCGAGGTCTGGTGTTTCAGAACAAAGTCTGCAAAGAGAAGATTAGTTGAGGGATTGGATGGGGCTGGCAATGCCACACTTACACTCTGA
>CL18.Contig2_All_ORF2
ATGAGCTTAATCTTCAAGCCCCACATAAACGAATCAAGTTTCTTGTCCTCGATCACTCCTAAAACAATATTGGAGCTTTCGGCCCAGTTGGAAACAAAATCTTTCATCAAATCCATCTTGCCAAGTATGCTACACATCCATTCGAGATCAGATAAACTATGCATTATTTTATCATCTGCTGTCTCGGATGCAAGGTCTGGCTCCAAAAGTAAAGAAGACAATTCGTTTTCAAATGTTGAACAAATATGCAAGAGACCCAATCTTGCCACAGATCTGATGTCATCGTCAGCTTTGACCAATGGTGTATCCTCATCTTCTCCTAACATGTACTCGACTTGCTCTTGA
>CL18.Contig2_All_ORF3
ATGGATGTGGCAACACGAATTGCTGAGATGAAAACAGTTTTGGTGGCAGCTAAATCAACAGGTTGGATCCTAGCTATTATGGGCATAGCTACAGGACCCAACTTTGATACAGCTCTTAATATGTGCTCTTCTTCTTTGTCCTCCCAAGGAACAGCCTCCAAGTACTGGATACAGCAGTACACAATCTCGTCGCACTTGAAGTTTACTGCTGACTGA
>CL18.Contig3_All_ORF1
ATGGACAAAGCTTTAAAAAGCAAGGCTTGCATACTTGGTGATCAGAATACCAGTGACGTGGTCATCTCCTTGAAGGATAGAGAAGGACGATACCAACAGTTTTACTCCCACTCATCTGTTCTCATAAAAAGGAGCAAGTACTTTGCTAAACGGTTGTCTAATCCAAACCCTAGTAATTCCATCTATGTTCATTGCTCTGAGGTCAACTTTGATCACCACGTCAACCTGTTGAGGCTGCTCTATCTTCCAACAGAGTTAATTGTAGACGCATTGGATTCTGTTAAGTCGGCTGTTGGTATTCTTCAGTCAGCAGTGAACTTCAAGTGTGACGAGATTGTGTACTGCTGCATCCAGTACTTGGAGGCTGTGCCTTGGGAGAACAAAGAAGAAGAACACATATTAAGAGCAGTATCAAAGTTGGGTCCCGTAGCTATGCCCATAATAGCCAGGATCCAACCTGTTGATTTAGCTGCCACCAAAACTGTTTTCATCTCAGCAATTCGTGTTGCGACATCCATTGTTGGCCCATGTCCTCCATTTGGCAATGAGCTTAAAACCTCTGCTCAAGAGCAAGTCGAGTACATGTTAGGAGAAGATGAGGATACACCATTGGTCAAAGCTGACGATGACATCAGATCTGTGGCAAGATTGGGTCTGTCGCATATTTGTTCAACATTTGAAAAAGAATTGTCGTCCTTGCTTTTGGAGCCAGACCTTGCATCTGAGACAGCAGATGAGAAAATAATGCTTAGTTTATCTGATCTCGAGTGGATGTGTAGCATACTTGGCAAGATGGATTTGATGAAAGATTTTGTTTCCAACTGGGCCGAAAGCTCCAATAATGTTTTAGGAGTGATGGAGGACAAGAAACTTGATTCGTTTATGTGGGGCTTGAAGATTAAGCTCATAGAAGTCACTGCTAAAGTCTTGGAAGCAGTTGGCTATGGTAGCGTAATTCTTCCGGCTCCAATTCGCTTGACATTACTGAAATCATGGCTCCCTTATATTAGGAAGATGAAGCCGCTCTTGGATGCAAAGAGCAGTGAGGACACAAGTTTTCCATACAAGATGAACGAAGACTTGTGCCAGACCATTGAAGGAGCCATTGTCACCTTAGTACTGGCGTTACCGTCAAATGATCAAGCCGACATTCTAGCGGACTGGATGAGAGCCGAGCAGGTCCGTTATCCGGACTTGAGTGAGGCTTTCGAGGTCTGGTGTTTCAGAACAAAGTCTGCAAAGAGAAGATTAGTTGAGGCATTGGATGGGACTGGTAATGCCACACCTACCCGTCGATAG
>CL18.Contig3_All_ORF2
ATGAGCTTAATCTTCAAGCCCCACATAAACGAATCAAGTTTCTTGTCCTCCATCACTCCTAAAACATTATTGGAGCTTTCGGCCCAGTTGGAAACAAAATCTTTCATCAAATCCATCTTGCCAAGTATGCTACACATCCACTCGAGATCAGATAAACTAAGCATTATTTTCTCATCTGCTGTCTCAGATGCAAGGTCTGGCTCCAAAAGCAAGGACGACAATTCTTTTTCAAATGTTGAACAAATATGCGACAGACCCAATCTTGCCACAGATCTGATGTCATCGTCAGCTTTGACCAATGGTGTATCCTCATCTTCTCCTAACATGTACTCGACTTGCTCTTGA
>CL18.Contig3_All_ORF3
ATGGTCCGAAGAACCATTGCTCTGATACCATTTGTCAAATCCCAGCCCCAAATAACAAAACCGAAGCACTGTAAACTGCTCAAATTCCAATTGAAAAAAAAAAATGAAAGTATCAATTACAATTTCTGCCAAGAATTTAAAAAAAAAACCACAACTCCACCGAGGTATCTGACCCACACCTTTGTAAACAGAACCAACCAAGAAATCTGCAAACACAAATCAATTGAGGGATGA
>CL18.Contig4_All_ORF1
ATGGACAAAGCTTTAAAAAGCAAGGCTTGCATACTTGGTGATCAGAATACCAGTGACGTGGTCATCTCCTTGAAGGATAGAGAAGGACGATACCAACAGTTTTACTCCCACTCATCTGTTCTCATAAAAAGGAGCAAGTACTTTGCTAAACGGTTGTCTAATCCAAACCCTAGTAATTCCATCTATGTTCATTGCTCTGAGGTCAACTTTGATCACCACGTCAACCTGTTGAGGCTGCTCTATCTTCCAACAGAGTTAATTGTAGACGCATTGGATTCTGTTAAGTCGGCTGTTGGTATTCTTCAGTCAGCAGTGAACTTCAAGTGTGACGAGATTGTGTACTGCTGCATCCAGTACTTGGAGGCTGTGCCTTGGGAGAACAAAGAAGAAGAACACATATTAAGAGCAGTATCAAAGTTGGGTCCCGTAGCTATGCCCATAATAGCCAGGATCCAACCTGTTGATTTAGCTGCCACCAAAACTGTTTTCATCTCAGCAATTCGTGTTGCGACATCCATTGTTGGCCCATGTCCTCCATTTGGCAATGAGCTTAAAACCTCTGCTCAAGAGCAAGTCGAGTACATGTTAGGAGAAGATGAGGATACACCATTGGTCAAAGCTGACGATGACATCAGATCTGTGGCAAGATTGGGTCTGTCGCATATTTGTTCAACATTTGAAAAAGAATTGTCGTCCTTGCTTTTGGAGCCAGACCTTGCATCTGAGACAGCAGATGAGAAAATAATGCTTAGTTTATCTGATCTCGAGTGGATGTGTAGCATACTTGGCAAGATGGATTTGATGAAAGATTTTGTTTCCAACTGGGCCGAAAGCTCCAATAATGTTTTAGGAGTGATGGAGGACAAGAAACTTGATTCGTTTATGTGGGGCTTGAAGATTAAGCTCATAGAAGTCACTGCTAAAGTCTTGGAAGCAGTTGGCTATGGTAGCGTAATTCTTCCGGCTCCAATTCGCTTGACATTACTGAAATCATGGCTCCCTTATATTAGGAAGATGAAGCCGCTCTTGGATGCAAAGAGCAGTGAGGACACAAGTTTTCCATACAAGATGAACGAAGACTTGTGCCAGACCATTGAAGGAGCCATTGTCACCTTAGTACTGGCGTTACCGTCAAATGATCAAGCCGACATTCTAGCGGACTGGATGAGAGCCGAGCAGGTCCGTTATCCGGACTTGAGTGAGGCTTTCGAGGTCTGGTGTTTCAGAACAAAGTCTGCAAAGAGAAGATTAGTTGAGGCATTGGATGGGACTGGTAATGCCACACCTACCCGTCGATAG
>CL18.Contig4_All_ORF2
ATGAGCTTAATCTTCAAGCCCCACATAAACGAATCAAGTTTCTTGTCCTCCATCACTCCTAAAACATTATTGGAGCTTTCGGCCCAGTTGGAAACAAAATCTTTCATCAAATCCATCTTGCCAAGTATGCTACACATCCACTCGAGATCAGATAAACTAAGCATTATTTTCTCATCTGCTGTCTCAGATGCAAGGTCTGGCTCCAAAAGCAAGGACGACAATTCTTTTTCAAATGTTGAACAAATATGCGACAGACCCAATCTTGCCACAGATCTGATGTCATCGTCAGCTTTGACCAATGGTGTATCCTCATCTTCTCCTAACATGTACTCGACTTGCTCTTGA
>CL18.Contig4_All_ORF3
ATGGTCCGAAGAACCATTGCTCTGATACCATTTGTCAAATCCCAGCCCCAAATAACAAAACCGAAGCACTGTAAACTGCTCAAATTCCAATTGAAAAAAAAAAATGAAAGTATCAATTACAATTTCTGCCAAGAATTTAAAAAAAAAACCACAACTCCACCGAGGTATCTGACCCACACCTTTGTAAACAGAACCAACCAAGAAATCTGCAAACACAAATCAATTGAGGGATGA
>CL19.Contig1_All_ORF1
ATGAGCACTGGGTATTATTATTCGTTGTGGGAGACCCGTCATGAATTTTTCAGCCGAGCAATTCAAATCAATAGTATCAGGCACCGAAGCAGAGCCGGCGTGGACATAATTCCGATCACATTCCTCCATTTCAAGATATATGTAAACTACGATCCAAGTGTCCGTGGCTATCTTATTGACCCACCAACTCTGTTACTTAGGAGAACTCTCAAGTTGCGGTTCTCCAGGGAGAAGGCCATCAGTGGAGATGCAAAGACAAGATTGGAGAGATTTGCAAGGTATAAAAGGGTCATAGCTGGGTCACCAAAGGAAGCTAACAAGTTACGGAACAAGCTGGGTAGGTATCTCTGCAACGCTATGGGTCTTCCCGAATATAAGCATCCCTATGTTATTGAACCATTATTGGCTAAGCTTAAATCAAGATCATCCGTCCCCGATAAAGCTATCGATGTGACGATCGCGGATCTGACATGTAGAGATACAGAGGAGTCAATGCACATGAACTTGAACCCGGACGATGCAGACTTCAAGCCCATCAGAATGATTCCGGCATCAGAATCATTCATCCTAGCTCTGGAGGAAGCCAGTCCACCAGACGATGATGAATTAGAGTGTGCTATTTGTATGGAAATGTTTGCGCATGACAGCAATACCATCACTCGGTTGCCCTGCGCACACTATTATCATCGAGGTTGCATTGTCCCGTGGCTCCACATCAATCATCTCTGTCCTACTTGTCGACACCCTAACCCTCAATCTACTCAAGGAAGCTAG
>CL19.Contig1_All_ORF2
ATGGTATTGCTGTCATGCGCAAACATTTCCATACAAATAGCACACTCTAATTCATCATCGTCTGGTGGACTGGCTTCCTCCAGAGCTAGGATGAATGATTCTGATGCCGGAATCATTCTGATGGGCTTGAAGTCTGCATCGTCCGGGTTCAAGTTCATGTGCATTGACTCCTCTGTATCTCTACATGTCAGATCCGCGATCGTCACATCGATAGCTTTATCGGGGACGGATGATCTTGATTTAAGCTTAGCCAATAATGGTTCAATAACATAG
>CL19.Contig1_All_ORF3
ATGCAAGGGTTTCAGCTTTGCACAACACTAGGTTTATGTTTGAGCTGCGGTGAGTTTTACCTCAGGCTGATAAAGGAGAAGAACTTGTTGATATATGTGCTTGACCTATTTGATATGAGGATAGTTGTTTTCTATTACCGTCACCTCGTCCGGGAAAAGATATATTCTTTTCACAGTTTCAACATATTTTGTTTGTTTGTTTATGGTTCATACTTGGTATTCCTTTGGTAA
>CL19.Contig2_All_ORF1
ATGAGCACCTTTTCTGATGATGAGAATTATTATTCGTTGTGGGAGACCCGTCATGAATTTTTCAGCCGAGCAATTCAAATCAATAGTATCAGGCACCGAAGCAGAGCCGGCGTGGACATAATTCCGATCACATTCCTCCATTTCAAGATATATGTAAACTACGATCCAAGTGTCCGTGGCTATCTTATTGACCCACCAACTCTGTTACTTAAGAGAACTCTCAAGTTGCGGTTCTCCAGGGAGAAGGCCATCAGTGGAGATGCAAAGACAAGATTGGAGAGATTTGCAAGGTATAAAAGGGTCATAGCTGGGTCACCAAAGGAAGCTAACAAGTTACGGAACAAGCTGGGTAGGTATCTCTGCAACGCTATGGGTCTTCCCGAATATAAGCATCCCTATGTTATTGAACCATTATTGGCTAAGCTTAAATCAAGATCATCCGTCCCCGATAAAGCTATCGATGTGACGATCGCGGATCTGACATGTAGAGATACAGAGGAGTCAATGCACATGAACTTGAACCCGGACGATGCAGACTTCAAGCCCATCAGAATGATTCCGGCATCAGAATCATTCATCCTAGCTCTGGAGGAAGCCAGTCCACCAGACGATGATGAATTAGAGTGTGCTATTTGTATGGAAATGTTTGCGCATGACAGCAATACCATCACTCGGTTGCCCTGCGCACACTATTATCATCGAGGTTGCATTGTCCCGTGGCTCCACATCAATCATCTCTGTCCTACTTGTCGACACCCTAACCCTCAATCTACTCAAGGAAGCTAG
>CL19.Contig2_All_ORF2
ATGCAAGGGTTTCAGCCGTGCACAACACTAGGGCTGATAAAGGAGAAGAACTTGCTGATATCTGTGCTTGACCTATCTAATATGAGGACAATTGTTTTCTATTACCGCCACCTCATCCGGGAAGAGCGTGTGCAAAGGTGGCAAACAAGAAGGGTAGCACACTTTCTTCAAGAGAGGATGAACCACGACAACCAGACGGTTGGTCAGGAGCTTGAATGTGCGAGGAACCGGATCCGATTTGAGCGGTTTTGCCGGTGTGCTGCCTGCCCTGCAATATATGCCCCTTTATTCGATATGGCGTTGTTTGCAACTGCCATGGGGTGGGTGATCCTTCAGGAGCGTGAAGCGTGGATCGACCTCAACATTGTGTTAGCCTTGACAAAGGCGAGGTTGTGGTGGTGGAAGAGAAACCCAGAAGGCATGCCGTGA
>CL19.Contig2_All_ORF3
ATGGTATTGCTGTCATGCGCAAACATTTCCATACAAATAGCACACTCTAATTCATCATCGTCTGGTGGACTGGCTTCCTCCAGAGCTAGGATGAATGATTCTGATGCCGGAATCATTCTGATGGGCTTGAAGTCTGCATCGTCCGGGTTCAAGTTCATGTGCATTGACTCCTCTGTATCTCTACATGTCAGATCCGCGATCGTCACATCGATAGCTTTATCGGGGACGGATGATCTTGATTTAAGCTTAGCCAATAATGGTTCAATAACATAG
>CL19.Contig3_All_ORF1
ATGCACATGAACTTGAACCCGGACGATGAAGACTTCAAGCCCAAAATGATTCCGGCATCAGAATCATTCATCCTAGCTCTGGAGGAAGCAAGTCCACCAGATGATGATGAATTAGAGTGTGCTATTTGTATGGAAATGTTTGCGCATGCCAGCAATACCATCACTCGGATGCCCTGCTCACACTATTATCATCGAGATTGCATTATCGCTTGGCTCCACATGAATCATCTCTGTCCTACTTGTCGACACCCTAACCCTCAATCTACTCAATGA
>CL19.Contig3_All_ORF2
ATGGTATTGCTGGCATGCGCAAACATTTCCATACAAATAGCACACTCTAATTCATCATCATCTGGTGGACTTGCTTCCTCCAGAGCTAGGATGAATGATTCTGATGCCGGAATCATTTTGGGCTTGAAGTCTTCATCGTCCGGGTTCAAGTTCATGTGCATTGACTCCGCCAGCTTGTTCCGTAACTTGTTAGCTTCCTTTGGTGACCCAGCTATGACCCTT
>CL19.Contig3_All_ORF3
ATGAAGCTAGCTAGCTGCTCTGCATTTTTGGGCATAACCAGCTGCGTTGTCTTTCCGATTGCTTCTAAGAAGAATGGTCGGTCTGCCACAATGAACCGACACGACATCCACACAGTGGCAGTTGTCCATCCAGTTTATAGCTTTATCGTTTGA
>CL19.Contig4_All_ORF1
ATGGGTTTTCCCGAACATAAGCATCCCTATATTATTGAACCATTATTGGCTAAGCTTAAATCTGCCATCCCCGATAAAGCTATCTCTGTGATGATCTCGGATCTGACATGTAGAGATACAGCGGAGTCAATGCACATGAACTTGAACCCGGACGATGAAGACTTCAAGCCCAAAATGATTCCGGCATCAGAATCATTCATCCTAGCTCTGGAGGAAGCAAGTCCACCAGATGATGATGAATTAGAGTGTGCTATTTGTATGGAAATGTTTGCGCATGCCAGCAATACCATCACTCGGATGCCCTGCTCACACTATTATCATCGAGATTGCATTATCGCTTGGCTCCACATGAATCATCTCTGTCCTACTTGTCGACACCCTAACCCTCAATCTACTCAATGA
>CL19.Contig4_All_ORF2
ATGGTATTGCTGGCATGCGCAAACATTTCCATACAAATAGCACACTCTAATTCATCATCATCTGGTGGACTTGCTTCCTCCAGAGCTAGGATGAATGATTCTGATGCCGGAATCATTTTGGGCTTGAAGTCTTCATCGTCCGGGTTCAAGTTCATGTGCATTGACTCCGCTGTATCTCTACATGTCAGATCCGAGATCATCACAGAGATAGCTTTATCGGGGATGGCAGATTTAAGCTTAGCCAATAATGGTTCAATAATATAG
>CL19.Contig4_All_ORF3
ATGTGCTTTCATATTGACTTTTTGGTATGTTTTTTTTTTCAACTGGAACTCAGCTTATGTTTGAGCTGCGGTGAGTTTTACCTCAGGCTGATAAAGGAGAAGAACTTGTTGATATATGTGCTTGACCTATTTGATATGAGGATAGTTGTTTTCTATTACCGTCACCTCGTCCGGGAAAAGATATATTCTTTTCACAGTTTCAACATATTTTGTTTGTTTGTTTATGGTTCATACTTGGTATTCCTTTGGTAA
>CL19.Contig5_All_ORF1
ATGAGCACTGGGTATTATTATTCGTTGTGGGAGACCCGTCATGAATTTTTCAGCCGAGCAATTCAAATCAATAGTATCAGGCACCGAAGCAGAGCCGGCGTGGACATAATTCCGATCACATTCCTCCATTTCAAGATATATGTAAACTACGATCCAAGTGTCCGTGGCTATCTTATTGACCCACCAACTCTGTTACTTAGGAGAACTCTCAAGTTGCGGTTCTCCAGGGAGAAGGCCATCAGTGGAGATGCAAAGACAAGATTGGAGAGATTTGCAAGGTATAAAAGGGTCATAGCTGGGTCACCAAAGGAAGCTAACAAGTTACGGAACAAGCTGGGTAGGTATCTCTGCAACGCTATGGGTCTTCCCGAATATAAGCATCCCTATGTTATTGAACCATTATTGGCTAAGCTTAAATCAAGATCATCCGTCCCCGATAAAGCTATCGATGTGACGATCGCGGATCTGACATGTAGAGATACAGAGGAGTCAATGCACATGAACTTGAACCCGGACGATGCAGACTTCAAGCCCATCAGAATGATTCCGGCATCAGAATCATTCATCCTAGCTCTGGAGGAAGCCAGTCCACCAGACGATGATGAATTAGAGTGTGCTATTTGTATGGAAATGTTTGCGCATGACAGCAATACCATCACTCGGTTGCCCTGCGCACACTATTATCATCGAGGTTGCATTGTCCCGTGGCTCCACATCAATCATCTCTGTCCTACTTGTCGACACCCTAACCCTCAATCTACTCAAGGAAGCTAG
>CL19.Contig5_All_ORF2
ATGGTATTGCTGTCATGCGCAAACATTTCCATACAAATAGCACACTCTAATTCATCATCGTCTGGTGGACTGGCTTCCTCCAGAGCTAGGATGAATGATTCTGATGCCGGAATCATTCTGATGGGCTTGAAGTCTGCATCGTCCGGGTTCAAGTTCATGTGCATTGACTCCTCTGTATCTCTACATGTCAGATCCGCGATCGTCACATCGATAGCTTTATCGGGGACGGATGATCTTGATTTAAGCTTAGCCAATAATGGTTCAATAACATAG
>CL19.Contig5_All_ORF3
ATGATATTCCAGAGTACACTACATTTATTCTCCAATACTGACAGAAATTCCTCAGCAAGTCTAACATCCGCAGTGTTACAACCAAAAATGAAACAAGGACACATAAAGCAAAAGCTCCAAAGGATCTGCAATGCCCCATTAGCTCCTGCATTTCCTCAATTACTTGCAAGAACATTCACAAAGCACCAGCGGGATATCCTACACACAACACAACAGAGCTGGAAAGCAAGAGCTGTAACATATGTCGTATGA
>CL19.Contig6_All_ORF1
ATGAGCACCTTTTCTGATGATGAGAATTATTATTCGTTGTGGGAGACCCGTCATGAATTTTTCAGCCGAGCAATTCAAATCAATAGTATCAGGCACCGAAGCAGAGCCGGCGTGGACATAATTCCGATCACATTCCTCCATTTCAAGATATATGTAAACTACGATCCAAGTGTCCGTGGCTATCTTATTGACCCACCAACTCTGTTACTTAAGAGAACTCTCAAGTTGCGGTTCTCCAGGGAGAAGGCCATCAGTGGAGATGCAAAGACAAGATTGGAGAGATTTGCAAGGTATAAAAGGGTCATAGCTGGGTCACCAAAGGAAGCTAACAAGTTACGGAACAAGCTGGGTAGGTATCTCTGCAACGCTATGGGTCTTCCCGAATATAAGCATCCCTATGTTATTGAACCATTATTGGCTAAGCTTAAATCAAGATCATCCGTCCCCGATAAAGCTATCGATGTGACGATCGCGGATCTGACATGTAGAGATACAGAGGAGTCAATGCACATGAACTTGAACCCGGACGATGCAGACTTCAAGCCCATCAGAATGATTCCGGCATCAGAATCATTCATCCTAGCTCTGGAGGAAGCAAGTCCACCAGATGATGATGAATTAGAGTGTGCTATTTGTATGGAAATGTTTGCGCATGCCAGCAATACCATCACTCGGATGCCCTGCTCACACTATTATCATCGAGATTGCATTATCGCTTGGCTCCACATGAATCATCTCTGTCCTACTTGTCGACACCCTAACCCTCAATCTACTCAATGA
>CL19.Contig6_All_ORF2
ATGCAAGGGTTTCAGCCGTGCACAACACTAGGGCTGATAAAGGAGAAGAACTTGCTGATATCTGTGCTTGACCTATCTAATATGAGGACAATTGTTTTCTATTACTGCCACCTCATCCGAGAAGAGCGTGTGCAAAGGTGGCAAACAAGAAGGGTGGCACACTTTCTTCAAGAGAGGATGAACCACGACAACAGGAGCTTGAATGTGCGAGGAACCGGATCCGATTTGAGCGGTTTTGCCGGTGTGCTGCCTGCCCTGCAATATATGCCCCTTTATTCGATATGGCGTTGTTTGCAACTGCCATGGGGTGGGTGA
>CL19.Contig6_All_ORF3
ATGGTATTGCTGGCATGCGCAAACATTTCCATACAAATAGCACACTCTAATTCATCATCATCTGGTGGACTTGCTTCCTCCAGAGCTAGGATGAATGATTCTGATGCCGGAATCATTCTGATGGGCTTGAAGTCTGCATCGTCCGGGTTCAAGTTCATGTGCATTGACTCCTCTGTATCTCTACATGTCAGATCCGCGATCGTCACATCGATAGCTTTATCGGGGACGGATGATCTTGATTTAAGCTTAGCCAATAATGGTTCAATAACATAG
>CL19.Contig7_All_ORF1
ATGAGCACCATTTACCCGTATGCGAGACTTGAACATGGCAGCACAGTTTATCAGACCCGGGAAAGCACCTACCGAAGCAGATCCTGCGTGGACGTAATTCCGATCAAAATCCAGCGATGGAAGGCATACGGCAACTATAATCCAGAAACCCATCAGTATGATAAGGAAGGACCAATTGTGCAATCCACAAACACTCTCAAGTTGCGGTTCTCGAGGGAGAAGGCGAGCGGCGATGCAAAGACGACCATGGAGAGATTGGCAAGGTACAAGAGGATCATTGCTGGGTCTCCCAGGGAAGCCAACAAGTTACGGGACAAATTGCGTAGGTACGTTTACAACAAAGTCGGTGTTGCCGAAAATCAGCATCAGTCTATTATTGATCAAATACTCAATGTGCTTCGAAGAGCCGTCCCTGATAAGATTATCGAGGTTCGAGCAATGAATATGATATATAGATATACGGAGGAACGGCACCTGGAGTTGCTGTCGGAAGATGCGGAGTATTTAAACTACAAGTCCAAGCTGAATCCGTCAACTGAATCATTCATCGAGGCTTTAGAGGAAGCAGCGACTCCACCTGATGATGATGAATTACAGTGTGCTGTTTGTATGGAAATGTTTGTACTGAGAAAAGATAGCAGCATTACTCAGTTGCCCTGCTCACACTATTATCATCGAGATTGCATTGTCCCCTGGCTCCAAATCAATCATGTCTGTCCTACTTGTCGACACCCTAACCCTCAATCTACTCAAGGAAGCTAG
>CL19.Contig7_All_ORF2
ATGATAAGGAAGGACCAATTGTGCAATCCACAAACACTCTCAAGTTGCGGTTCTCGAGGGAGAAGGCGAGCGGCGATGCAAAGACGACCATGGAGAGATTGGCAAGGTACAAGAGGATCATTGCTGGGTCTCCCAGGGAAGCCAACAAGTTACGGGACAAATTGCGTAGGTACGTTTACAACAAAGTCGGTGTTGCCGAAAATCAGCATCAGTCTATTATTGATCAAATACTCAATGTGCTTCGAAGAGCCGTCCCTGATAAGATTATCGAGGTTCGAGCAATGA
>CL19.Contig7_All_ORF3
ATGATGAACCACGACAACCAGACGGTTGGTCAGGAGCTTGAATGTGCGAGGAACCGGATCCGATTTGAGCGGTTTTGCCGGTGTGCTGCCTGCCCTGCAATATATGCCCCTTTATTCGATATGGCGTTGTTTGCAACTGCCATGGGGTGGGTGATCCTTCAGGAGCGTGAAGCGTGGATCGACCTCAACATTGTGTTAGCCTTGACAAAGGCGAGGTTGTGGTGGTGGAAGAGAAACCCAGAAGGCATGCCGTGA
>CL19.Contig8_All_ORF1
ATGAGCACCTTTTCTGATGATGAGAATTATTATTCGTTGTTCGAGACCCATCATGAATTTTCCAGCCAAGCAATTCAAATCAATAATATCAGGCACCGAAGCAGAGCCGGCGTGGACATAATTCCGATCACATTCCTCCATTTCAGGGTATATATAAACTACGATCCAGTTGTCCGTGGCTATGTTGTTGACCCACCAACTCTGTTACTTAGGAGAACTCTCAAGTTGCGGTTCTCCAGGGAGAAGGCCATCAGTGGAGATGCAAAGACAAGATTGGAGAGATTTGCAAGGTATAAAAGGGTCATAGCTGGGTCACCAAAGGAAGCTAACAAGTTACGGAACAAGCTGGGTAGGTATCTCTGCAACGCTATGGGTCTTCCCGAATATAAGCATCCCTATGTTATTGAACCATTATTGGCTAAGCTTAAATCAAGATCATCCGTCCCCGATAAAGCTATCGATGTGACGATCGCGGATCTGACATGTAGAGATACAGAGGAGTCAATGCACATGAACTTGAACCCGGACGATGCAGACTTCAAGCCCATCAGAATGATTCCGGCATCAGAATCATTCATCCTAGCTCTGGAGGAAGCCAGTCCACCAGACGATGATGAATTAGAGTGTGCTATTTGTATGGAAATGTTTGCGCATGACAGCAATACCATCACTCGGTTGCCCTGCGCACACTATTATCATCGAGGTTGCATTGTCCCGTGGCTCCACATCAATCATCTCTGTCCTACTTGTCGACACCCTAACCCTCAATCTACTCAAGGAAGCTAG
>CL19.Contig8_All_ORF2
ATGGTATTGCTGTCATGCGCAAACATTTCCATACAAATAGCACACTCTAATTCATCATCGTCTGGTGGACTGGCTTCCTCCAGAGCTAGGATGAATGATTCTGATGCCGGAATCATTCTGATGGGCTTGAAGTCTGCATCGTCCGGGTTCAAGTTCATGTGCATTGACTCCTCTGTATCTCTACATGTCAGATCCGCGATCGTCACATCGATAGCTTTATCGGGGACGGATGATCTTGATTTAAGCTTAGCCAATAATGGTTCAATAACATAG
>CL19.Contig8_All_ORF3
ATGATGAACCACGACAACCAGACGGTTGGTCAGGAGCTTGAATGTGCGAGGAACCGGATCCGATTTGAGCGGTTTTGCCGGTGTGCTGCCTGCCCTGCAATATATGCCCCTTTATTCGATATGGCGTTGTTTGCAACTGCCATGGGGTGGGTGATCCTTCAGGAGCGTGAAGCGTGGATCGACCTCAACATTGTGTTAGCCTTGACAAAGGCGAGGTTGTGGTGGTGGAAGAGAAACCCAGAAGGCATGCCGTGA
>CL19.Contig9_All_ORF1
ATGAGCACTGGGTATTATTATTCGTTGTGGGAGACCCGTCATGAATTTTTCAGCCGAGCAATTCAAATCAATAGTATCAGGCACCGAAGCAGAGCCGGCGTGGACATAATTCCGATCACATTCCTCCATTTCAAGATATATGTAAACTACGATCCAAGTGTCCGTGGCTATCTTATTGACCCACCAACTCTGTTACTTAGGAGAACTCTCAAGTTGCGGTTCTCCAGGGAGAAGGCCATCAGTGGAGATGCAAAGACAAGATTGGAGAGATTTGCAAGGTATAAAAGGGTCATAGCTGGGTCACCAAAGGAAGCTAACAAGTTACGGAACAAGCTGGGTAGGTATCTCTGCAACGCTATGGGTCTTCCCGAATATAAGCATCCCTATGTTATTGAACCATTATTGGCTAAGCTTAAATCAAGATCATCCGTCCCCGATAAAGCTATCGATGTGACGATCGCGGATCTGACATGTAGAGATACAGAGGAGTCAATGCACATGAACTTGAACCCGGACGATGCAGACTTCAAGCCCATCAGAATGATTCCGGCATCAGAATCATTCATCCTAGCTCTGGAGGAAGCCAGTCCACCAGACGATGATGAATTAGAGTGTGCTATTTGTATGGAAATGTTTGCGCATGACAGCAATACCATCACTCGGTTGCCCTGCGCACACTATTATCATCGAGGTTGCATTGTCCCGTGGCTCCACATCAATCATCTCTGTCCTACTTGTCGACACCCTAACCCTCAATCTACTCAAGGAAGCTAG
>CL19.Contig9_All_ORF2
ATGAGGACAATTGTTTTCTATTACCGCCACCTCATCCGGGAAGAGCGTGTGCAAAGGTGGCAAACAAGAAGGGTAGCACACTTTCTTCAAGAGAGGATGAACCACGACAACCAGACGGTTGGTCAGGAGCTTGAATGTGCGAGGAACCGGATCCGATTTGAGCGGTTTTGCCGGTGTGCTGCCTGCCCTGCAATATATGCCCCTTTATTCGATATGGCGTTGTTTGCAACTGCCATGGGGTGGGTGATCCTTCAGGAGCGTGAAGCGTGGATCGACCTCAACATTGTGTTAGCCTTGACAAAGGCGAGGTTGTGGTGGTGGAAGAGAAACCCAGAAGGCATGCCGTGA
>CL19.Contig9_All_ORF3
ATGAAAATGAAAAATATTATTAAAACTACTGAAAAAAAACTTACCCTAGTGTTGTGCAAGGCTGAAACCCTTGCATTTGTTATCTGCTGGATTGCCGCTATGTCCACAACAGCAACAGCCGCCTCGGGGACAGCTGGGACAGCAGCCGCCGCTTCAAGAACAGCAGCAGCGGCTGCCTCAGCGACGAGGGCGGCAGCGGCAGCAGCCTCGGCCTGCCACTGTGTGGATGTCGTGTTGGTTCATTGTGGCAGACCGACCATTCTTCTTAGAAGCAATCGGAAAGGCAAGGCAGCTGGTAATGCCCAAAAATGCAGAGCAACTAGCTAG
>CL19.Contig10_All_ORF1
ATGAGCACCTTTTCTGATGATGAGAATTATTATTCGTTGTTCGAGACCCATCATGAATTTTCCAGCCAAGCAATTCAAATCAATAATATCAGGCACCGAAGCAGAGCCGGCGTGGACATAATTCCGATCACATTCCTCCATTTCAGGGTATATATAAACTACGATCCAGTTGTCCGTGGCTATGTTGTTGACCCACCAACTCTGTTACTTAGGAGAACTCTCAAGTTGCGGTTCTCCAGGGAGAAGGCCATCAGTGGAGATGCAAAGACAAGATTGGAGAGATTTGCAAGGTATAAAAGGGTCATAGCTGGGTCACCAAAGGAAGCTAACAAGTTACGGAACAAGCTGGGTAGGTATCTCTGCAAAGCTATGGGTTTTCCCGAACATAAGCATCCCTATATTATTGAACCATTATTGGCTAAGCTTAAATCTGCCATCCCCGATAAAGCTATCTCTGTGATGATCTCGGATCTGACATGTAGAGATACAGAGGAGTCAATGCACATGAACTTGAACCCGGACGATGAAGACTTCAAGCCCAAAATGATTCCGGCATCAGAATCATTCATCCTAGCTCTGGAGGAAGCAAGTCCACCAGATGATGATGAATTAGAGTGTGCTATTTGTATGGAAATGTTTGCGCATGCCAGCAATACCATCACTCGGATGCCCTGCTCACACTATTATCATCGAGATTGCATTATCGCTTGGCTCCACATGAATCATCTCTGTCCTACTTGTCGACACCCTAACCCTCAATCTACTCAATGA
>CL19.Contig10_All_ORF2
ATGGTATTGCTGGCATGCGCAAACATTTCCATACAAATAGCACACTCTAATTCATCATCATCTGGTGGACTTGCTTCCTCCAGAGCTAGGATGAATGATTCTGATGCCGGAATCATTTTGGGCTTGAAGTCTTCATCGTCCGGGTTCAAGTTCATGTGCATTGACTCCTCTGTATCTCTACATGTCAGATCCGAGATCATCACAGAGATAGCTTTATCGGGGATGGCAGATTTAAGCTTAGCCAATAATGGTTCAATAATATAG
>CL19.Contig10_All_ORF3
ATGAGGACAGTTGTTTTCTATTACCGTCACCTCATCCGGGAAGAGATATTCTTTCCACAGTTTCAACATATTTCTTTTGTTTGTTTATGGTTCATACTTGGTATTCCTTTGGTAAATGCATATAGGTCTTGCATTTGTTTAGATAGGTTTGTTCTTTTATTGTTTTTCTAA
>CL19.Contig11_All_ORF1
ATGGGTCTTCCCGAATATAAGCATCCCTATGTTATTGAACCATTATTGGCTAAGCTTAAATCAAGATCATCCGTCCCCGATAAAGCTATCGATGTGACGATCGCGGATCTGACATGTAGAGATACAGAGGAGTCAATGCACATGAACTTGAACCCGGACGATGCAGACTTCAAGCCCATCAGAATGATTCCGGCATCAGAATCATTCATCCTAGCTCTGGAGGAAGCCAGTCCACCAGACGATGATGAATTAGAGTGTGCTATTTGTATGGAAATGTTTGCGCATGACAGCAATACCATCACTCGGTTGCCCTGCGCACACTATTATCATCGAGGTTGCATTGTCCCGTGGCTCCACATCAATCATCTCTGTCCTACTTGTCGACACCCTAACCCTCAATCTACTCAAGGAAGCTAG
>CL19.Contig11_All_ORF2
ATGGTATTGCTGTCATGCGCAAACATTTCCATACAAATAGCACACTCTAATTCATCATCGTCTGGTGGACTGGCTTCCTCCAGAGCTAGGATGAATGATTCTGATGCCGGAATCATTCTGATGGGCTTGAAGTCTGCATCGTCCGGGTTCAAGTTCATGTGCATTGACTCCTCTGTATCTCTACATGTCAGATCCGCGATCGTCACATCGATAGCTTTATCGGGGACGGATGATCTTGATTTAAGCTTAGCCAATAATGGTTCAATAACATAG
>CL19.Contig11_All_ORF3
ATGATGAACCACGACAACCAGACGGTTGGTCAGGAGCTTGAATGTGCGAGGAACCGGATCCGATTTGAGCGGTTTTGCCGGTGTGCTGCCTGCCCTGCAATATATGCCCCTTTATTCGATATGGCGTTGTTTGCAACTGCCATGGGGTGGGTGATCCTTCAGGAGCGTGAAGCGTGGATCGACCTCAACATTGTGTTAGCCTTGACAAAGGCGAGGTTGTGGTGGTGGAAGAGAAACCCAGAAGGCATGCCGTGA
>CL19.Contig12_All_ORF1
ATGAGCACTGGGTATTATTATTCGTTGTGGGAGACCCGTCATGAATTTTTCAGCCGAGCAATTCAAATCAATAGTATCAGGCACCGAAGCAGAGCCGGCGTGGACATAATTCCGATCACATTCCTCCATTTCAAGATATATGTAAACTACGATCCAAGTGTCCGTGGCTATCTTATTGACCCACCAACTCTGTTACTTAAGAGAACTCTCAAGTTGCGGTTCTCCAGGGAGAAGGCCATCAGTGGAGATGCAAAGACAAGATTGGAGAGATTTGCAAGGTATAAAAGGGTCATAGCTGGGTCACCAAAGGAAGCTAACAAGTTACGGAACAAGCTGGGTAGGTATCTCTGCAACGCTATGGGTCTTCCCGAATATAAGCATCCCTATGTTATTGAACCATTATTGGCTAAGCTTAAATCAAGATCATCCGTCCCCGATAAAGCTATCGATGTGACGATCGCGGATCTGACATGTAGAGATACAGAGGAGTCAATGCACATGAACTTGAACCCGGACGATGCAGACTTCAAGCCCATCAGAATGATTCCGGCATCAGAATCATTCATCCTAGCTCTGGAGGAAGCCAGTCCACCAGACGATGATGAATTAGAGTGTGCTATTTGTATGGAAATGTTTGCGCATGACAGCAATACCATCACTCGGTTGCCCTGCGCACACTATTATCATCGAGGTTGCATTGTCCCGTGGCTCCACATCAATCATCTCTGTCCTACTTGTCGACACCCTAACCCTCAATCTACTCAAGGAAGCTAG
>CL19.Contig12_All_ORF2
ATGAGGACAATTGTTTTCTATTACCGCCACCTCATCCGGGAAGAGCGTGTGCAAAGGTGGCAAACAAGAAGGGTAGCACACTTTCTTCAAGAGAGGATGAACCACGACAACCAGACGGTTGGTCAGGAGCTTGAATGTGCGAGGAACCGGATCCGATTTGAGCGGTTTTGCCGGTGTGCTGCCTGCCCTGCAATATATGCCCCTTTATTCGATATGGCGTTGTTTGCAACTGCCATGGGGTGGGTGATCCTTCAGGAGCGTGAAGCGTGGATCGACCTCAACATTGTGTTAGCCTTGACAAAGGCGAGGTTGTGGTGGTGGAAGAGAAACCCAGAAGGCATGCCGTGA
>CL19.Contig12_All_ORF3
ATGGTATTGCTGTCATGCGCAAACATTTCCATACAAATAGCACACTCTAATTCATCATCGTCTGGTGGACTGGCTTCCTCCAGAGCTAGGATGAATGATTCTGATGCCGGAATCATTCTGATGGGCTTGAAGTCTGCATCGTCCGGGTTCAAGTTCATGTGCATTGACTCCTCTGTATCTCTACATGTCAGATCCGCGATCGTCACATCGATAGCTTTATCGGGGACGGATGATCTTGATTTAAGCTTAGCCAATAATGGTTCAATAACATAG
>CL19.Contig13_All_ORF1
ATGAGCACTGGGTATTATTATTCGTTGTTCGAGACCCATCATGAATTTTCCAGCCAAGCAATTCAAATCAATAATATCAGGCACCGAAGCAGAGCCGGCGTGGACATAATTCCGATCACATTCCTCCATTTCAGGGTATATATAAACTACGATCCAGTTGTCCGTGGCTATGTTGTTGACCCACCAACTCTGTTACTTAGGAGAACTCTCAAGTTGCGGTTCTCCAGGGAGAAGGCCATCAGTGGAGATGCAAAGACAAGATTGGAGAGATTTGCAAGGTATAAAAGGGTCATAGCTGGGTCACCAAAGGAAGCTAACAAGTTACGGAACAAGCTGGGTAGGTATCTCTGCAAAGCTATGGGTTTTCCCGAACATAAGCATCCCTATATTATTGAACCATTATTGGCTAAGCTTAAATCTGCCATCCCCGATAAAGCTATCTCTGTGATGATCTCGGATCTGACATGTAGAGATACAGCGGAGTCAATGCACATGAACTTGAACCCGGACGATGAAGACTTCAAGCCCAAAATGATTCCGGCATCAGAATCATTCATCCTAGCTCTGGAGGAAGCAAGTCCACCAGATGATGATGAATTAGAGTGTGCTATTTGTATGGAAATGTTTGCGCATGCCAGCAATACCATCACTCGGATGCCCTGCTCACACTATTATCATCGAGATTGCATTATCGCTTGGCTCCACATGAATCATCTCTGTCCTACTTGTCGACACCCTAACCCTCAATCTACTCAATGA
>CL19.Contig13_All_ORF2
ATGGTATTGCTGGCATGCGCAAACATTTCCATACAAATAGCACACTCTAATTCATCATCATCTGGTGGACTTGCTTCCTCCAGAGCTAGGATGAATGATTCTGATGCCGGAATCATTTTGGGCTTGAAGTCTTCATCGTCCGGGTTCAAGTTCATGTGCATTGACTCCGCTGTATCTCTACATGTCAGATCCGAGATCATCACAGAGATAGCTTTATCGGGGATGGCAGATTTAAGCTTAGCCAATAATGGTTCAATAATATAG
>CL19.Contig13_All_ORF3
ATGATGAACCACGACAACCAGACGGTTGGTCAGGAGCTTGAATGTGCGAGGAACCGGATCCGATTTGAGCGGTTTTGCCGGTGTGCTGCCTGCCCTGCAATATATGCCCCTTTATTCGATATGGCGTTGTTTGCAACTGCCATGGGGTGGGTGATCCTTCAGGAGCGTGAAGCGTGGATCGACCTCAACATTGTGTTAGCCTTGACAAAGGCGAGGTTGTGGTGGTGGAAGAGAAACCCAGAAGGCATGCCGTGA
>CL19.Contig14_All_ORF1
ATGCAGTCCCCAGCAGAATCAGACTATGATTCTGAACTCTATTATTATTTGTTTGAGACCCGTAATATATTTACCAGCAAAGTACTTCAAGCCAATGAAATCAGGTACCGAAGCAGAGCCGGCGTGGATACAATTCCGATCACTTTCCGGCATTTCCAGGGATATGCAACCTATGATCCAGATCTTCGTGGGTATCATGTTGACTCTCCAAATCTGTTACTTAAAAGAACTCTCAAGTTGCGGTTCTCCAGGGAAAAGGCGAGTGGAGATGCAAAGACAAGGATGGAGAGATTTGCAAGGTATAAGAGGATCATAGCTAGGTCGCCGAGGGAAGCTAACAAGTTACGGAACAAGTTGGGTAGGTATCTCTGCGCAGCTATGGGTCTTCCCGAAGAAAAGCATCGCTATATTATTGAGCCTTTTATGGCTAAGCTTCAATCAGTCGTCCCCTATAAAGCTATCGATGTGTCAATCATTGATCTGACATATAGAGATACAGTGGAGTCAATGCACATGAACTTGGACCCGGACGATGAGTTCTTCAAGCCCAATCTGAATCCGGCATCAGAATCATTCATCCGAGCTTTGGAGGAAGCGAGTCCACCAGATGATGAATTAGTGTGCGCTATTTGTATGGAAATGTTTGCGCTGAAAAAAGATGCCAGCATCACTCACTTGCCCTGCTCACACTATTATCATCGAGATTGCATTGTCCCGTGGCTCCAGATCAATCATGTCTGTCCCATTTGTCGACACTCTAACACTCAGAAGGAAGCTAGCTAG
>CL19.Contig14_All_ORF2
ATGATTCTGAACTCTATTATTATTTGTTTGAGACCCGTAATATATTTACCAGCAAAGTACTTCAAGCCAATGAAATCAGGTACCGAAGCAGAGCCGGCGTGGATACAATTCCGATCACTTTCCGGCATTTCCAGGGATATGCAACCTATGATCCAGATCTTCGTGGGTATCATGTTGACTCTCCAAATCTGTTACTTAAAAGAACTCTCAAGTTGCGGTTCTCCAGGGAAAAGGCGAGTGGAGATGCAAAGACAAGGATGGAGAGATTTGCAAGGTATAAGAGGATCATAG
>CL19.Contig14_All_ORF3
ATGCAAGGGTTTCAGCTTTGCACAACACTAGGTTTATGTTTGAGCTGCGGTGAGTTTTACCTCAGGCTGATAAAGGAGAAGAACTTGTTGATATATGTGCTTGACCTATTTGATATGAGGATAGTTGTTTTCTATTACCGTCACCTCGTCCGGGAAAAGATATATTCTTTTCACAGTTTCAACATATTTTGTTTGTTTGTTTATGGTTCATACTTGGTATTCCTTTGGTAA
>CL19.Contig15_All_ORF1
ATGAGCACCTTTTCTGATGATGAGAATTATTATTCGTTGTTCGAGACCCATCATGAATTTTCCAGCCAAGCAATTCAAATCAATAATATCAGGCACCGAAGCAGAGCCGGCGTGGACATAATTCCGATCACATTCCTCCATTTCAGGGTATATATAAACTACGATCCAGTTGTCCGTGGCTATGTTGTTGACCCACCAACTCTGTTACTTAAGAGAACTCTCAAGTTGCGGTTCTCCAGGGAGAAGGCCATCAGTGGAGATGCAAAGACAAGATTGGAGAGATTTGCAAGGTATAAAAGGGTCATAGCTGGGTCACCAAAGGAAGCTAACAAGTTACGGAACAAGCTGGGTAGGTATCTCTGCAAAGCTATGGGTTTTCCCGAACATAAGCATCCCTATATTATTGAACCATTATTGGCTAAGCTTAAATCTGCCATCCCCGATAAAGCTATCTCTGTGATGATCTCGGATCTGACATGTAGAGATACAGCGGAGTCAATGCACATGAACTTGAACCCGGACGATGAAGACTTCAAGCCCAAAATGATTCCGGCATCAGAATCATTCATCCTAGCTCTGGAGGAAGCAAGTCCACCAGATGATGATGAATTAGAGTGTGCTATTTGTATGGAAATGTTTGCGCATGCCAGCAATACCATCACTCGGATGCCCTGCTCACACTATTATCATCGAGATTGCATTATCGCTTGGCTCCACATGAATCATCTCTGTCCTACTTGTCGACACCCTAACCCTCAATCTACTCAATGA
>CL19.Contig15_All_ORF2
ATGCAAGGGTTTCAGCCTTGCACAACACTAGGGCTGATAAAGGAGAAGAACTTGCTGATATCTGTGCTTGACCTATCTAATATGAGGACAATTGTTTTCTATTACCGCCACCTCATCCGGGAAGAGCGTGTGCAAAGGTGGCAAACAAGAAGGGTAGCACACTTTCTTCAAGAGAGGATGAACCACGACAACCAGACGGTTGGTCAGGAGCTTGAATGTGCGAGGAACCGGATCCGATTTGAGCGGTTTTGCCGGTGTGCTGCCTGCCCTGCAATATATGCCCCTTTATTCGATATGGCGTTGTTTGCAACTGCCATGGGGTGGGTGATCCTTCAGGAGCGTGAAGCGTGGATCGACCTCAACATTGTGTTAGCCTTGACAAAGGCGAGGTTGTGGTGGTGGAAGAGAAACCCAGAAGGCATGCCGTGA
>CL19.Contig15_All_ORF3
ATGGTATTGCTGGCATGCGCAAACATTTCCATACAAATAGCACACTCTAATTCATCATCATCTGGTGGACTTGCTTCCTCCAGAGCTAGGATGAATGATTCTGATGCCGGAATCATTTTGGGCTTGAAGTCTTCATCGTCCGGGTTCAAGTTCATGTGCATTGACTCCGCTGTATCTCTACATGTCAGATCCGAGATCATCACAGAGATAGCTTTATCGGGGATGGCAGATTTAAGCTTAGCCAATAATGGTTCAATAATATAG
>CL19.Contig16_All_ORF1
ATGAGCACCTTTTCTGATGATGAGAATTATTATTCGTTGTTCGAGACCCATCATGAATTTTCCAGCCAAGCAATTCAAATCAATAATATCAGGCACCGAAGCAGAGCCGGCGTGGACATAATTCCGATCACATTCCTCCATTTCAGGGTATATATAAACTACGATCCAGTTGTCCGTGGCTATGTTGTTGACCCACCAACTCTGTTACTTAGGAGAACTCTCAAGTTGCGGTTCTCCAGGGAGAAGGCCATCAGTGGAGATGCAAAGACAAGATTGGAGAGATTTGCAAGGTATAAAAGGGTCATAGCTGGGTCACCAAAGGAAGCTAACAAGTTACGGAACAAGCTGGGTAGGTATCTCTGCAAAGCTATGGGTTTTCCCGAACATAAGCATCCCTATATTATTGAACCATTATTGGCTAAGCTTAAATCTGCCATCCCCGATAAAGCTATCTCTGTGATGATCTCGGATCTGACATGTAGAGATACAGAGGAGTCAATGCACATGAACTTGAACCCGGACGATGAAGACTTCAAGCCCAAAATGATTCCGGCATCAGAATCATTCATCCTAGCTCTGGAGGAAGCAAGTCCACCAGATGATGATGAATTAGAGTGTGCTATTTGTATGGAAATGTTTGCGCATGCCAGCAATACCATCACTCGGATGCCCTGCTCACACTACTATCATCGAGATTGCATTATCGCTTGGCTCCACATGAATCATCTCTGTCCTACTTGTCGACACCCTAACCCTCAATCTACTCAATGA
>CL19.Contig16_All_ORF2
ATGAGGACAATTGTTTTCTATTACCGCCACCTCATCCGGGAAGAGCGTGTGCAAAGGTGGCAAACAAGAAGGGTAGCACACTTTCTTCAAGAGAGGATGAACCACGACAACCAGACGGTTGGTCAGGAGCTTGAATGTGCGAGGAACCGGATCCGATTTGAGCGGTTTTGCCGGTGTGCTGCCTGCCCTGCAATATATGCCCCTTTATTCGATATGGCGTTGTTTGCAACTGCCATGGGGTGGGTGATCCTTCAGGAGCGTGAAGCGTGGATCGACCTCAACATTGTGTTAGCCTTGACAAAGGCGAGGTTGTGGTGGTGGAAGAGAAACCCAGAAGGCATGCCGTGA
>CL19.Contig16_All_ORF3
ATGGTATTGCTGGCATGCGCAAACATTTCCATACAAATAGCACACTCTAATTCATCATCATCTGGTGGACTTGCTTCCTCCAGAGCTAGGATGAATGATTCTGATGCCGGAATCATTTTGGGCTTGAAGTCTTCATCGTCCGGGTTCAAGTTCATGTGCATTGACTCCTCTGTATCTCTACATGTCAGATCCGAGATCATCACAGAGATAGCTTTATCGGGGATGGCAGATTTAAGCTTAGCCAATAATGGTTCAATAATATAG
>CL19.Contig17_All_ORF1
ATGAGCACCTTTTCTGATGATGAGAATTATTATTCGTTGTTCGAGACCCATCATGAATTTTCCAGCCAAGCAATTCAAATCAATAATATCAGGCACCGAAGCAGAGCCGGCGTGGACATAATTCCGATCACATTCCTCCATTTCAGGGTATATATAAACTACGATCCAGTTGTCCGTGGCTATGTTGTTGACCCACCAACTCTGTTACTTAGGAGAACTCTCAAGTTGCGGTTCTCCAGGGAGAAGGCCATCAGTGGAGATGCAAAGACAAGATTGGAGAGATTTGCAAGGTATAAAAGGGTCATAGCTGGGTCACCAAAGGAAGCTAACAAGTTACGGAACAAGCTGGGTAGGTATCTCTGCAAAGCTATGGGTTTTCCCGAACATAAGCATCCCTATATTATTGAACCATTATTGGCTAAGCTTAAATCTGCCATCCCCGATAAAGCTATCTCTGTGATGATCTCGGATCTGACATGTAGAGATACAGAGGAGTCAATGCACATGAACTTGAACCCGGACGATGAAGACTTCAAGCCCAAAATGATTCCGGCATCAGAATCATTCATCCTAGCTCTGGAGGAAGCAAGTCCACCAGATGATGATGAATTAGAGTGTGCTATTTGTATGGAAATGTTTGCGCATGCCAGCAATACCATCACTCGGATGCCCTGCTCACACTACTATCATCGAGATTGCATTATCGCTTGGCTCCACATGAATCATCTCTGTCCTACTTGTCGACACCCTAACCCTCAATCTACTCAATGA
>CL19.Contig17_All_ORF2
ATGGTATTGCTGGCATGCGCAAACATTTCCATACAAATAGCACACTCTAATTCATCATCATCTGGTGGACTTGCTTCCTCCAGAGCTAGGATGAATGATTCTGATGCCGGAATCATTTTGGGCTTGAAGTCTTCATCGTCCGGGTTCAAGTTCATGTGCATTGACTCCTCTGTATCTCTACATGTCAGATCCGAGATCATCACAGAGATAGCTTTATCGGGGATGGCAGATTTAAGCTTAGCCAATAATGGTTCAATAATATAG
>CL19.Contig17_All_ORF3
ATGAAGCTAGCTAGCTGCTCTGCATTTTTGGGCATAACCAGCTGCGTTGTCTTTCCGATTGCTTCTAAGAAGAATGGTCGGTCTGCCACAATGAACCGACACGACATCCACACAGTGGCAGTTGTCCATCCAGTTTATAGCTTTATCGTTTGA
>CL19.Contig18_All_ORF1
ATGAGCACCTTTTCTGATGATGAGAATTATTATTCGTTGTTCGAGACCCATCATGAATTTTCCAGCCAAGCAATTCAAATCAATAATATCAGGCACCGAAGCAGAGCCGGCGTGGACATAATTCCGATCACATTCCTCCATTTCAGGGTATATATAAACTACGATCCAGTTGTCCGTGGCTATGTTGTTGACCCACCAACTCTGTTACTTAGGAGAACTCTCAAGTTGCGGTTCTCCAGGGAGAAGGCCATCAGTGGAGATGCAAAGACAAGATTGGAGAGATTTGCAAGGTATAAAAGGGTCATAGCTGGGTCACCAAAGGAAGCTAACAAGTTACGGAACAAGCTGGGTAGGTATCTCTGCAAAGCTATGGGTTTTCCCGAACATAAGCATCCCTATATTATTGAACCATTATTGGCTAAGCTTAAATCAAGATCATCCGTCCCCGATAAAGCTATCGATGTGACGATCGCGGATCTGACATGTAGAGATACAGAGGAGTCAATGCACATGAACTTGAACCCGGACGATGAAGACTTCAAGCCCAAAATGATTCCGGCATCAGAATCATTCATCCTAGCTCTGGAGGAAGCAAGTCCACCAGATGATGATGAATTAGAGTGTGCTATTTGTATGGAAATGTTTGCGCATGCCAGCAATACCATCACTCGGATGCCCTGCTCACACTATTATCATCGAGATTGCATTGTCCCCTGGCTCCAAATCAATCATGTCTGTCCTACTTGTCGACACCCTAACCCTCAATCTACTCAATGA
>CL19.Contig18_All_ORF2
ATGAGGACAATTGTTTTCTATTACTGCCACCTCATCCGAGAAGAGCGTGTGCAAAGGTGGCAAACAAGAAGGGTAGCACACTTTCTTCAAGAGAGGATGAACCACGACAACCAGACGGTTGGTCAGGAGCTTGAATGTGCGAGGAACCGGATCCGATTTGAGCGGTTTTGCCGGTGTGCTGCCTGCCCTGCAATATATGCCCCTTTATTCGATATGGCGTTGTTTGCAACTGCCATGGGGTGGGTGATCCTTCAGGAGCGTGAAGCGTGGATCGACCTCAACATTGTGTTAGCCTTGACAAAGGCGAGGTTGTGGTGGTGGAAGAGAAACCCAGAAGGCATGCCGTGA
>CL19.Contig18_All_ORF3
ATGGTATTGCTGGCATGCGCAAACATTTCCATACAAATAGCACACTCTAATTCATCATCATCTGGTGGACTTGCTTCCTCCAGAGCTAGGATGAATGATTCTGATGCCGGAATCATTTTGGGCTTGAAGTCTTCATCGTCCGGGTTCAAGTTCATGTGCATTGACTCCTCTGTATCTCTACATGTCAGATCCGCGATCGTCACATCGATAGCTTTATCGGGGACGGATGATCTTGATTTAAGCTTAGCCAATAATGGTTCAATAATATAG
>CL19.Contig19_All_ORF1
ATGAGCACCTTTTCTGATGATGAGAATTATTATTCGTTGTGGGAGACCCGTCATGAATTTTTCAGCCGAGCAATTCAAATCAATAGTATCAGGCACCGAAGCAGAGCCGGCGTGGACATAATTCCGATCACATTCCTCCATTTCAAGATATATGTAAACTACGATCCAAGTGTCCGTGGCTATCTTATTGACCCACCAACTCTGTTACTTAAGAGAACTCTCAAGTTGCGGTTCTCCAGGGAGAAGGCCATCAGTGGAGATGCAAAGACAAGATTGGAGAGATTTGCAAGGTATAAAAGGGTCATAGCTGGGTCACCAAAGGAAGCTAACAAGTTACGGAACAAGCTGGGTAGGTATCTCTGCAACGCTATGGGTCTTCCCGAATATAAGCATCCCTATGTTATTGAACCATTATTGGCTAAGCTTAAATCAAGATCATCCGTCCCCGATAAAGCTATCGATGTGACGATCGCGGATCTGACATGTAGAGATACAGAGGAGTCAATGCACATGAACTTGAACCCGGACGATGCAGACTTCAAGCCCATCAGAATGATTCCGGCATCAGAATCATTCATCCTAGCTCTGGAGGAAGCCAGTCCACCAGACGATGATGAATTAGAGTGTGCTATTTGTATGGAAATGTTTGCGCATGACAGCAATACCATCACTCGGTTGCCCTGCGCACACTATTATCATCGAGGTTGCATTGTCCCGTGGCTCCACATCAATCATCTCTGTCCTACTTGTCGACACCCTAACCCTCAATCTACTCAAGGAAGCTAG
>CL19.Contig19_All_ORF2
ATGCAAGGGTTTCAGCCGTGCACAACACTAGGGCTGATAAAGGAGAAGAACTTGCTGATATCTGTGCTTGACCTATCTAATATGAGGACAATTGTTTTCTATTACTGCCACCTCATCCGAGAAGAGCGTGTGCAAAGGTGGCAAACAAGAAGGGTAGCACACTTTCTTCAAGAGAGGATGAACCACGACAACCAGACGGTTGGTCAGGAGCTTGAATGTGCGAGGAACCGGATCCGATTTGAGCGGTTTTGCCGGTGTGCTGCCTGCCCTGCAATATATGCCCCTTTATTCGATATGGCGTTGTTTGCAACTGCCATGGGGTGGGTGATCCTTCAGGAGCGTGAAGCGTGGATCGACCTCAACATTGTGTTAGCCTTGACAAAGGCGAGGTTGTGGTGGTGGAAGAGAAACCCAGAAGGCATGCCGTGA
>CL19.Contig19_All_ORF3
ATGGTATTGCTGTCATGCGCAAACATTTCCATACAAATAGCACACTCTAATTCATCATCGTCTGGTGGACTGGCTTCCTCCAGAGCTAGGATGAATGATTCTGATGCCGGAATCATTCTGATGGGCTTGAAGTCTGCATCGTCCGGGTTCAAGTTCATGTGCATTGACTCCTCTGTATCTCTACATGTCAGATCCGCGATCGTCACATCGATAGCTTTATCGGGGACGGATGATCTTGATTTAAGCTTAGCCAATAATGGTTCAATAACATAG
>CL19.Contig20_All_ORF1
ATGCACATGAACTTGAACCCGGACGATGCAGACTTCAAGCCCATCAGAATGATTCCGGCATCAGAATCATTCATCCTAGCTCTGGAGGAAGCCAGTCCACCAGACGATGATGAATTAGAGTGTGCTATTTGTATGGAAATGTTTGCGCATGACAGCAATACCATCACTCGGTTGCCCTGCGCACACTATTATCATCGAGGTTGCATTGTCCCGTGGCTCCACATCAATCATCTCTGTCCTACTTGTCGACACCCTAACCCTCAATCTACTCAAGGAAGCTAG
>CL19.Contig20_All_ORF2
ATGGTATTGCTGTCATGCGCAAACATTTCCATACAAATAGCACACTCTAATTCATCATCGTCTGGTGGACTGGCTTCCTCCAGAGCTAGGATGAATGATTCTGATGCCGGAATCATTCTGATGGGCTTGAAGTCTGCATCGTCCGGGTTCAAGTTCATGTGCATTGACTCCGCTGTATCT
>CL19.Contig20_All_ORF3
ATGGTGCTTCTGGCATTCTCTTCCTTGTTTGGGTTCACCATGGTTTATAGTCTTGTTTGGAGTGCTAGGTTGTGGCCTCTATACATCTTTGGGGCATCTCTCCTTATATCAAAAGTGTCGCGATTTTTGATTCTAAGCTGTTGGTTCATATAA
>CL19.Contig21_All_ORF1
ATGAGCACTGGGTATTATTATTCGTTGTGGGAGACCCGTCATGAATTTTTCAGCCGAGCAATTCAAATCAATAGTATCAGGCACCGAAGCAGAGCCGGCGTGGACATAATTCCGATCACATTCCTCCATTTCAAGATATATGTAAACTACGATCCAAGTGTCCGTGGCTATCTTATTGACCCACCAACTCTGTTACTTAGGAGAACTCTCAAGTTGCGGTTCTCCAGGGAGAAGGCCATCAGTGGAGATGCAAAGACAAGATTGGAGAGATTTGCAAGGTATAAAAGGGTCATAGCTGGGTCACCAAAGGAAGCTAACAAGTTACGGAACAAGCTGGGTAGGTATCTCTGCAACGCTATGGGTCTTCCCGAATATAAGCATCCCTATGTTATTGAACCATTATTGGCTAAGCTTAAATCTGCCATCCCCGATAAAGCTATCTCTGTGATGATCTCGGATCTGACATGTAGAGATACAGCGGAGTCAATGCACATGAACTTGAACCCGGACGATGCAGACTTCAAGCCCATCAGAATGATTCCGGCATCAGAATCATTCATCCTAGCTCTGGAGGAAGCCAGTCCACCAGACGATGATGAATTAGAGTGTGCTATTTGTATGGAAATGTTTGCGCATGACAGCAATACCATCACTCGGTTGCCCTGCGCACACTATTATCATCGAGGTTGCATTGTCCCGTGGCTCCACATCAATCATCTCTGTCCTACTTGTCGACACCCTAACCCTCAATCTACTCAAGGAAGCTAG
>CL19.Contig21_All_ORF2
ATGCAAGGGTTTCAGCCTTGCACAACACTAGGGCTGATAAAGGAGAAGAACTTGCTGATATCTGTGCTTGACCTATCTAATATGAGGACAATTGTTTTCTATTACCGCCACCTCATCCGGGAAGAGCGTGTGCAAAGGTGGCAAACAAGAAGGGTAGCACACTTTCTTCAAGAGAGGATGAACCACGACAACCAGACGGTTGGTCAGGAGCTTGAATGTGCGAGGAACCGGATCCGATTTGAGCGGTTTTGCCGGTGTGCTGCCTGCCCTGCAATATATGCCCCTTTATTCGATATGGCGTTGTTTGCAACTGCCATGGGGTGGGTGATCCTTCAGGAGCGTGAAGCGTGGATCGACCTCAACATTGTGTTAGCCTTGACAAAGGCGAGGTTGTGGTGGTGGAAGAGAAACCCAGAAGGCATGCCGTGA
>CL19.Contig21_All_ORF3
ATGGTATTGCTGTCATGCGCAAACATTTCCATACAAATAGCACACTCTAATTCATCATCGTCTGGTGGACTGGCTTCCTCCAGAGCTAGGATGAATGATTCTGATGCCGGAATCATTCTGATGGGCTTGAAGTCTGCATCGTCCGGGTTCAAGTTCATGTGCATTGACTCCGCTGTATCTCTACATGTCAGATCCGAGATCATCACAGAGATAGCTTTATCGGGGATGGCAGATTTAAGCTTAGCCAATAATGGTTCAATAACATAG
>CL19.Contig22_All_ORF1
ATGATGAACCACGACAACCAGACGGTTGGTCAGGAGCTTGAATGTGCGAGGAACCGGATCCGATTTGAGCGGTTTTGCCGGTGTGCTGCCTGCCCTGCAATATATGCCCCTTTATTCGATATGGCGTTGTTTGCAACTGCCATGGGGTGGGTGATCCTTCAGGAGCGTGAAGCGTGGATCGACCTCAACATTGTGTTAGCCTTGACAAAGGCGAGGTTGTGGTGGTGGAAGAGAAACCCAGAAGGCATGCCGTGA
>CL19.Contig22_All_ORF2
ATGTCTACAACAGCAACAGCCGCCTCCTCGGGGACAGCAGCCGCCGCTTCAGGGACAGCAGCAGCGTCAATATTGATGAAGGAGATTCAAACGATAACGCTACAAACTGGATGGACAACTGCCACTGTGTGGATGTCGTGTCGGTTCATTGTGGCAGACCGACCATTCTTCTTAGAAGCAATCAGAAAGGCAATGCAGCTGGTTATGCCCAAAAATGCAGAGCAGCTAGCTAGCTTCATTGAGTAG
>CL19.Contig22_All_ORF3
ATGCAAGGGTTTCAGCCTTGCATAACACTAGGCTTATGTTTGAGCTGCGGTGAGTTTTACCTCAGGCTGATAAAGGAGAAGAACTTGTTGATATATGTGCTTGACCTATTTGATATGAGGATAGTTGTTTTCTATTACCGTCACCTCGTCCGGGAAAAGATATATTCTTTTCACAGTTTCAACATATTTTGTTTGTTTGTTTATGGTTCATACTTGGTATTCCTTTGGTAA
>CL19.Contig23_All_ORF1
ATGAGCACTGGGTATTATTATTCGTTGTGGGAGACCCGTCATGAATTTTTCAGCCGAGCAATTCAAATCAATAGTATCAGGCACCGAAGCAGAGCCGGCGTGGACATAATTCCGATCACATTCCTCCATTTCAAGATATATGTAAACTACGATCCAAGTGTCCGTGGCTATCTTATTGACCCACCAACTCTGTTACTTAGGAGAACTCTCAAGTTGCGGTTCTCCAGGGAGAAGGCCATCAGTGGAGATGCAAAGACAAGATTGGAGAGATTTGCAAGGTATAAAAGGGTCATAGCTGGGTCACCAAAGGAAGCTAACAAGTTACGGAACAAGCTGGGTAGGTATCTCTGCAACGCTATGGGTCTTCCCGAATATAAGCATCCCTATGTTATTGAACCATTATTGGCTAAGCTTAAATCAAGATCATCCGTCCCCGATAAAGCTATCGATGTGACGATCGCGGATCTGACATGTAGAGATACAGAGGAGTCAATGCACATGAACTTGAACCCGGACGATGCAGACTTCAAGCCCATCAGAATGATTCCGGCATCAGAATCATTCATCCTAGCTCTGGAGGAAGCCAGTCCACCAGACGATGATGAATTAGAGTGTGCTATTTGTATGGAAATGTTTGCGCATGACAGCAATACCATCACTCGGTTGCCCTGCGCACACTATTATCATCGAGGTTGCATTGTCCCGTGGCTCCACATCAATCATCTCTGTCCTACTTGTCGACACCCTAACCCTCAATCTACTCAAGGAAGCTAG
>CL19.Contig23_All_ORF2
ATGAAAATGAAAAATATTATTAAAACTACTGAAAAAAAACTTACCCTAGTGTTGTGCAAGGCTGAAACCCTTGCATTTGTTATCTGCTGGATTGCCGCTATGTCCACAACAGCAACAGCCGCCTCGGGGACAGCTGGGACAGCAGCCGCCGCTTCAAGAACAGCAGCAGCGGCTGCCTCAGCGACGAGGGCGGCAGCGGCAGCAGCCTCGGCCTGCCACTGTGTGGATGTCGTGTTGGTTCATTGTGGCAGACCGACCATTCTTCTTAGAAGCAATCGGAAAGGCAAGGCAGCTGGTAATGCCCAAAAATGCAGAGCAACTAGCTAG
>CL19.Contig23_All_ORF3
ATGGTATTGCTGTCATGCGCAAACATTTCCATACAAATAGCACACTCTAATTCATCATCGTCTGGTGGACTGGCTTCCTCCAGAGCTAGGATGAATGATTCTGATGCCGGAATCATTCTGATGGGCTTGAAGTCTGCATCGTCCGGGTTCAAGTTCATGTGCATTGACTCCTCTGTATCTCTACATGTCAGATCCGCGATCGTCACATCGATAGCTTTATCGGGGACGGATGATCTTGATTTAAGCTTAGCCAATAATGGTTCAATAACATAG
>CL19.Contig24_All_ORF1
ATGGTTATTGTTGGCATGCCTTCTCTTCCACCACAACAACCTTGCCTCAACCCTAACACGGTGTTGAGGCCGATCAGCTTCACGATTCTCAAGGATCACCCACCCCAACAACGTCATATCGAAGAAAGGGGAAAATTTGTGGACATAGCGGCAATCCGGCAGATAACAAATGCAAGGGTATCAGCCTTGCACAACACTAAGCTGGAACTCAGCTTATGTTTGAGCTGCGGTGAGTTTTACCTCAAGCTGATAAAGGAGAAGAAATTGCTGATATCTGTGTTTGACCTATTTGATATGAGGACAGTGGTATTTTTAGAATTTGTTTAG
>CL19.Contig24_All_ORF2
ATGTGCTTTCATATTGACTTTTTGGTATGTTTTTTTTTTCAACTGGAACTCAGCTTATGTTTGAGCTGCGGTGAGTTTTACCTCAGGCTGATAAAGGAGAAGAACTTGTTGATATTTGTGCTTGACCTATCTGATATGAGGACAGTTGTTTTCTATTACCGTCACCTCATCCGGGAAGAGATATTCTTTCCACAGTTTCAACATATTTCTTTTGTTTGTTTATGGTTCATACTTGGTATTCCTTTGGTAAATGCATATAGGTCTTGCATTTGTTTAGGTAGGTTTGTTCTTTTATTTTTTTTTTAA
>CL19.Contig24_All_ORF3
ATGATGAACCACGACAACCAGACGGTTGGTCAGGAGCTTGAATGTGCGAGGAACCGGATCCGATTTGAGCGGTTTTGCCGGTGTGCTGCCTGCCCTGCAATATATGCCCCTTTATTCGATATGGCGTTGTTTGCAACTGCCATGGGGTGGGTGATCCTTCAGGAGCGTGAAGCGTGGATCGACCTCAACATTGTGTTAGCCTTGACAAAGGCGAGGTTGTGGTGGTGGAAGAGAAACCCAGAAGGCATGCCGTGA
>CL19.Contig25_All_ORF1
ATGATGAATCACGACAACCAGACGGTTGGTCAAGAGCTTGAATGTGCAAGGAACCGGATCCGATTTGAGCGGTTTTGCCGGTGTGCTGCCTGCCCTGCAATATATGCCCCTTTATTCGATATGGCGTTGTTTGCAACTGCCATGGGGTGGGTGATCCTTCAGGAGCGTGAAGCGTGGATCGACCTCAACATTGTGTTAGCCTTGACAAAGGCGAGGTTGTGGTGGTGGAAGAGAAACCCAGAAGGCATGCCGTGA
>CL19.Contig25_All_ORF2
ATGGTTATTGTTGGCATGCCTTCTCTTCCACCACAACAACCTTGCCTCAACCCTAACACGGTGTTGAGGCCGATCAGCTTCACGATTCTCAAGGATCACCCACCCCAACAACGTCATATCGAAGAAAGGGGAAAATTTGTGGACATAGCGGCAATCCGGCAGATAACAAATGCGGGGTCAGCCTTGCATAACGCTAGGGTAAGTTATTTTCAATAG
>CL19.Contig25_All_ORF3
ATGAGGATAGTTGTTTTCTATTACCGTCACCTCATCCGGGAAGAGATATTCTTTCCACAGTTTCAACATATTTCTTTTGTTTGTTTATGGTTCATACTTGGTATTCCTTTGGTAAATGCATATAGGTCTTGCATTTGTTTAGGTAGGTTTGTTCTTTTATTGTTTTTCTAA
>CL19.Contig26_All_ORF1
ATGGGTGTTGCCGAAAATCAGCATCAGTCTATTATTGATCAAATACTCAATGTGCTTCGAAGAGCCGTCCCTGATAAGATTATCGAGGTTCGAGCAATGAATATGATATATAGATATACGGAGGAACGGCACCTGGAGTTGCTGTCGGAAGATGCGGAGTATTTAAACTACAAGTCCAAGCTGAATCCGTCAACTGAATCATTCATCGAGGCTTTAGAGGAAGCAGCGACTCCACCTGATGATGATGAATTAGAGGAGTGTGCTATTTGTATGGAAATGTTTGCACTGAGAAAAGATAGCAGCATTACTCAGTTGCCCTGCTCGCACTATTATCATCGAGATTGCATTGTCCCCTGGCTCCAAATCAATCATGTCTGTCCTACTTGTTGA
>CL19.Contig26_All_ORF2
ATGAGCACTCTGTTTGAGACCAAAGAAGAATTTAGCACCCGAATTTATCAAACCGATATAATCAGTGGCTACAAAAGCAGAGCCTCCGTGGACATAATTCCGATCAGATTCGACCTGCACAAGTCATATGCAGACTATAATCCAGAAATCCGCGAGTATGTGGTGGAAGCAGGAATACCAATTTTGGTACGCAGGAAAACTCTCAAGCTGCGGTTCTCGAGGGAGTGGGCGAGTGGCGATGAGAAGACAACGATGAAGAGATTTGCAAGGTACAAAAGGGTCATAGCTCGGTCTCCCAGGGAAGCCAACAAGTTACGGGACAAATTGCGTAGGTACGTTTACAACATCTATGGGTGTTGCCGAAAATCAGCATCAGTCTATTATTGA
>CL19.Contig26_All_ORF3
ATGACCCTTTTGTACCTTGCAAATCTCTTCATCGTTGTCTTCTCATCGCCACTCGCCCACTCCCTCGAGAACCGCAGCTTGAGAGTTTTCCTGCGTACCAAAATTGGTATTCCTGCTTCCACCACATACTCGCGGATTTCTGGATTATAG
>CL20.Contig1_All_ORF1
ATGCATAATATGAATGGCAATGGCGTATCAGGCGATGAAGTCATTGCGAAGCTGCTTGAAATGGGTTTTGAGAATTCCAGTGTAGTAGAAGCTGTGAAAGAAGTTGGGCCGTCTTTTGATGATGCATTGGAGTTTATGCTGAATGGTTGTAGAAGCAATCAGAGAGCATCAAGTAGTTCCACTAGCAAGGCAAAGGCTCCTGGGAAAAGAGCTTTGCCCTCCTCGAAACCGTTGGGACAGATTCGGCAGTCTAGCATACTGGATCATTTCCAATCCTCAAGTGCACCTAAGCGGAGGAAGACTGATGTGGTACCTGATGTACCAGTTTCCAGGTCAGAAAGTGTACATGGTTCTGTAGACCAATGTGTGGAGGTTTTATCAGAATTGCCTTCGGTTGGTTGCCTGGACATTGGTTCAGATTGGGAGAAGAAAGCTGAGAGTCTCTTGCAAAAGCATTTTGGTTTTTTGTCATTAAAACCTTTCCAGAAGGAGGTGTTAGCTGCTTGGTTGGCTCACAAAGATACACTTGTTCTTGCGGCAACAGGATCTGGTAAATCTCTGTGTTTCCAGATTCCAGCATTGTTGACTGGGAAGGTAGTTGTTGTGATTTCACCATTAATAAGCTTGATGCATGATCAGTGCTTAAGGTTGGCAAAACATGGGGTTTCTGCTTGCTTCCTTGGATCTGGGCAACCTGACAGTACTGTGGAAAATAAAGCAATGAAAGGCATGTACAACATAATATACGTTTGCCCCGAGACAATCTTAAGGCTGATAAAACCACTCCAGAATTTGGCAGAAATCCGTGGGATTGCTCTTTTTGCAATTGATGAAGTCCATTGTGTTTCGAAGTGA
>CL20.Contig1_All_ORF2
ATGGCATTGACTGTTACTGCCACAATTCTGGTTCGTGAAGACATTCTTAAGTCATTGTCCATGTCAAAGGAAACAAAAGTTGTGTTTACTTCATTTTTCCGGCCAAATCTAAGGTTCAGGGTGCAGCATAGTAGAACATCAACATCATCATATGAGAATGATTTCCTTGACCTGATAGACATGTATATGGACAAGAGAGGAAAAGATGAAAAGAAACAATTGATCACCTCAGAAGAAGTAAACGAAGTGCTGGACAGCTCATCTAACAGTAGTGTGTCAGAAGCTGATTGCAATTCAGAGAATGAGTTGGACAATATTGAGGATGGTAATTATGACAGGTTTGATGAAGCAAATGCACTCCAGGAAAATGGTTCAAGTGCTTCAAAGGGAAGGGAACTGTCAGTCGACTACTTGGAGAATGAAGTTGATGTCTTTCAGAGTGTGGATGATTGGGATGTTACCTGTGGTGAATTCTGTGGACTACCACTATGGGATTTCAGGTCATGA
>CL20.Contig1_All_ORF3
TTGCAAAAAGAGCAATCCCACGGATTTCTGCCAAATTCTGGAGTGGTTTTATCAGCCTTAAGATTGTCTCGGGGCAAACGTATATTATGTTGTACATGCCTTTCATTGCTTTATTTTCCACAGTACTGTCAGGTTGCCCAGATCCAAGGAAGCAAGCAGAAACCCCATGTTTTGCCAACCTTAAGCACTGATCATGCATCAAGCTTATTAATGGTGAAATCACAACAACTACCTTCCCAGTCAACAATGCTGGAATCTGGAAACACAGAGATTTACCAGATCCTGTTGCCGCAAGAACAAGTGTATCTTTGTGAGCCAACCAAGCAGCTAACACCTCCTTCTGGAAAGGTTTTAATGACAAAAAACCAAAATGCTTTTGCAAGAGACTCTCAGCTTTCTTCTCCCAATCTGAACCAATGTCCAGGCAACCAACCGAAGGCAATTCTGATAAAACCTCCACACATTGGTCTACAGAACCATGTACACTTTCTGACCTGGAAACTGGTACATCAGGTACCACATCAGTCTTCCTCCGCTTAG
>CL20.Contig2_All_ORF1
ATGGGATTTCAGGTCATGATATGCATTACCATGCAGAGTTTGGAAGAATACCATCAAGAAGCAGGTCGAGCAGGAAGGGATGGAAAGTTAGCTGACTGCATTTTATTTGCAAACCTAACAAGAGCACCATCACTTTTGCCGAGTCAAAGAAGCGAAGAGCAGACAAAGCAAGCATATAGAATGTTGTCTGATTGTTTCAGGTATGGAATGGCTTCCTCATGCTGTCGGGCTAAAAAGCTTGTGGAGTACTTTGGGGAGGATTTCAGTCATGACAAGTGTCTCTCGTGTGATGTCTGTGTTAATGGACCTCCAGAAATGCAGAATTTCAGGAAGGAGGCAGATGTCTTATTGCAAGTTATTGCTGCTCATGATAGACAGGGCAGATACAAGAATAATGATGTTGTGAGTAATGATATTAGACGTGAGAGCTATACGGGGAGACTCAATCTCAGAATGATTGTCAGTAAAATAAGAGAGCAGTCTCAGCAGTTTATGGCAACTCAGCTGCTTTGGTGGCAAGGTCTTCTCCGGATTATGGAAGGTAAAGGGTTTGTCAGAGAGGAAGATGATAAGACGCATGTTCAATTGAAGTTCCCCAAGCTAACAGAACTTGGCCTGGAGTTTCTACTATCCGAAAAGGAGAAAAGTTTCTATGTTCACCCTGAAGCAGATATGCTGCTCTCGGCAAGCATGCCCAAATCTTTCTCTACTTTCTCAGAGTGGGGAAAAGGTTGGGCTGATCCTGAGATTCGACGTCAGCGGTTGGAGAGTTTTCGACACAACAGAAGCCCACAAAGCTCCTTTGGTAAAAGAGGAAAACGAAAATCACGAAAGCAACGAACGAGAAAATCAAGTGCTAGTAGTAGTGTTAGAACTGTTAGAGGTAGAATAGAGGCTAAACTCTCCAAACGAAGTATCAGACCAAAGTCATAG
>CL20.Contig2_All_ORF2
ATGTATACGGGCAAGAGAGGAAATGGTGAAAAGAAACAAATGATCACCTCAGAAGAAGTAAACGAAGTGCTTGACAGTTCATCTAACAGTAGTATGTCAGAGGCTGATTGCGATTCAGAGAATGATTTGGACAGTATTGAGGATGGTAATTATGACAGGTATGATGAAGCAAATTCACTCCAGGAAAATGGTTCAAGTGCTTCAAAGGGAAGGGAACTGTCAGTTGACTACTTGGAGAATGAAGTTGATGTCTTTCAGAGTGTGGATGATTGGGATGTTACCTGTGGTGAATTCTGTGGACTACCACTATGGGATTTCAGGTCATGA
>CL20.Contig2_All_ORF3
ATGATTTGGACAGTATTGAGGATGGTAATTATGACAGGTATGATGAAGCAAATTCACTCCAGGAAAATGGTTCAAGTGCTTCAAAGGGAAGGGAACTGTCAGTTGACTACTTGGAGAATGAAGTTGATGTCTTTCAGAGTGTGGATGATTGGGATGTTACCTGTGGTGAATTCTGTGGACTACCACTATGGGATTTCAGGTCATGATATGCATTACCATGCAGAGTTTGGAAGAATACCATCAAGAAGCAGGTCGAGCAGGAAGGGATGGAAAGTTAGCTGA
>CL20.Contig3_All_ORF1
ATGGTTGTAGAAGCAATCAGAGAGCATCGAGTAGTGTCCACTAGCTTCTCGAAACCGTTGGGTCAGATTCGGCAGTCTAGCATACTGGATCATTTCCAATCCTCAAGTGCACCTAAGCGGAGGAAGACTGATGTGGTACCTGATGTACCAGTTTCCAGGTCAGAAAGTGTACATGGTTCTGTAGACCAATGTGTGGAGGTTTTATCAGAATTGCCTTCGGTTGGTTGCCTGGACATTGGTTCAGATTGGGAGAAGAAAGCTGAGAGTCTCTTGCAAAAGCATTTTGGTTTTTTGTCATTAAAACCTTTCCAGAAGGAGGTGTTAGCTGCTTGGTTGGCTCACAAAGATACACTTGTTCTTGCGGCAACAGGATCTGGTAAATCTCTGTGTTTCCAGATTCCAGCATTGTTGACTGGGAAGGTAGTTGTTGTGATTTCACCATTAATAAGCTTGATGCATGATCAGTGCTTAAGGTTGGCAAAACATGGGGTTTCTGCTTGCTTCCTTGGATCTGGGCAACCTGACAGTACTGTGGAAAATAAAGCAATGAAAGGCATGTACAACATAATATACGTTTGCCCCGAGACAATCTTAAGGCTGATAAAACCACTCCAGAATTTGGCAGAAATCCGTGGGATTGCTCTTTTTGCAATTGATGAAGTCCATTGTGTTTCAAAGTGGGGCCATGATTTTCGGCCTGACTACAGGAGATTGTCTGAGTTGCGAAAGAACTTCAGTGCTAGCAATTTAAAATGCTTAGAATTCGATATACCACTGATGGCATTGACTGCTACTGCAACAATTCAGGTTCGTGAAGACATTCTTAATTCCTTGTCCATGTCAAAGGAAACAAAAGTTGTGCTTACTTCATTTTTCCGGCCAAATCTAAGGCTCAGGGTACAATATGCTAGAACATCAACATCATTGTATGAGAATGATTTCCATGACTTGAGACATGTATACGGGCAAGAGAGGAAATGGTGA
>CL20.Contig3_All_ORF2
TTGAAACACAATGGACTTCATCAATTGCAAAAAGAGCAATCCCACGGATTTCTGCCAAATTCTGGAGTGGTTTTATCAGCCTTAAGATTGTCTCGGGGCAAACGTATATTATGTTGTACATGCCTTTCATTGCTTTATTTTCCACAGTACTGTCAGGTTGCCCAGATCCAAGGAAGCAAGCAGAAACCCCATGTTTTGCCAACCTTAAGCACTGATCATGCATCAAGCTTATTAATGGTGAAATCACAACAACTACCTTCCCAGTCAACAATGCTGGAATCTGGAAACACAGAGATTTACCAGATCCTGTTGCCGCAAGAACAAGTGTATCTTTGTGAGCCAACCAAGCAGCTAACACCTCCTTCTGGAAAGGTTTTAATGACAAAAAACCAAAATGCTTTTGCAAGAGACTCTCAGCTTTCTTCTCCCAATCTGAACCAATGTCCAGGCAACCAACCGAAGGCAATTCTGATAAAACCTCCACACATTGGTCTACAGAACCATGTACACTTTCTGACCTGGAAACTGGTACATCAGGTACCACATCAGTCTTCCTCCGCTTAG
>CL20.Contig3_All_ORF3
ATGTATACGGGCAAGAGAGGAAATGGTGAAAAGAAACAAATGATCACCTCAGAAGAAGTAAACGAAGTGCTTGACAGTTCATCTAACAGTAGTATGTCAGAGGCTGATTGCGATTCAGAGAATGATTTGGACAGTATTGAGGATGGTAATTATGACAGGTATGATGAAGCAAATTCACTCCAGGAAAATGGTTCAAGTGCTTCAAAGGGAAGGGAACTGTCAGTTGACTACTTGGAGAATGAAGTTGATGTCTTTCAGAGTGTGGATGATTGGGATGTTACCTGTGGTGAATTCTGTGGACTACCACTATGGGATTTCAGGTCATGA
>CL20.Contig4_All_ORF1
ATGCATAATATGAATGGCAATGGCGTATCAGGCGATGAAGTCATTGCGAAGCTGCTTGAAATGGGTTTCGAGAATTCCAGTGTAGTAGAAGCTGTGAAAGAAGTTGGCCCGTCTTTTGATGATGCATTGGAGTTTATACTGAATGGTTGTTGTAGAAGCAATCAGAGAGCATCAAGTAGTTCCACTAGCAAGGCAAAGGCTCCTGGGAAAAGAGCTTTGCCCTCCTCGAAACCGTTGGGACAGATTCGGCAGTCTAGCATACTGGATCATTTCCAATCCTCAAGTGCACCTAAGCGGAGGAAGACTGATGTGGTACCTGATGTACCAGTTTCCAGGTCAGAAAGTGTACATGGTTCTGTAGACCAATGTGTGGAGGTTTTATCAGAATTGCCTTCGGTTGGTTGCCTGGACATTGGTTCAGATTGGGAGAAGAAAGCTGAGAGTCTCTTGCAAAAGCATTTTGGTTTTTTGTCATTAAAACCTTTCCAGAAGGAGGTGTTAGCTGCTTGGTTGGCTCACAAAGATACACTTGTTCTTGCGGCAACAGGATCTGGTAAATCTCTGTGTTTCCAGATTCCAGCATTGTTGACTGGGAAGGTAGTTGTTGTGATTTCACCATTAATAAGCTTGATGCATGATCAGTGCTTAAGGTTGGCAAAACATGGGGTTTCTGCTTGCTTCCTTGGATCTGGGCAACCTGACAGTACTGTGGAAAATAAAGCAATGAAAGGCATGTACAACATAATATACGTTTGCCCCGAGACAATCTTAAGGCTGATAAAACCACTCCAGAATTTGGCAGAAATCCGTGGGATTGCTCTTTTTGCAATTGATGAAGTCCATTGTGTTTCGAAGTGA
>CL20.Contig4_All_ORF2
ATGGCATTGACTGTTACTGCCACAATTCTGGTTCGTGAAGACATTCTTAAGTCATTGTCCATGTCAAAGGAAACAAAAGTTGTGTTTACTTCATTTTTCCGGCCAAATCTAAGGTTCAGGGTGCAGCATAGTAGAACATCAACATCATCATATGAGAATGATTTCCTTGACCTGATAGACATGTATATGGACAAGAGAGGAAAAGATGAAAAGAAACAATTGATCACCTCAGAAGAAGTAAACGAAGTGCTGGACAGCTCATCTAACAGTAGTGTGTCAGAAGCTGATTGCAATTCAGAGAATGAGTTGGACAATATTGAGGATGGTAATTATGACAGGTTTGATGAAGCAAATGCACTCCAGGAAAATGGTTCAAGTGCTTCAAAGGGAAGGGAACTGTCAGTCGACTACTTGGAGAATGAAGTTGATGTCTTTCAGAGTGTGGATGATTGGGATGTTACCTGTGGTGAATTCTGTGGACTACCACTATGGGATTTCAGGTCATGA
>CL20.Contig4_All_ORF3
TTGCAAAAAGAGCAATCCCACGGATTTCTGCCAAATTCTGGAGTGGTTTTATCAGCCTTAAGATTGTCTCGGGGCAAACGTATATTATGTTGTACATGCCTTTCATTGCTTTATTTTCCACAGTACTGTCAGGTTGCCCAGATCCAAGGAAGCAAGCAGAAACCCCATGTTTTGCCAACCTTAAGCACTGATCATGCATCAAGCTTATTAATGGTGAAATCACAACAACTACCTTCCCAGTCAACAATGCTGGAATCTGGAAACACAGAGATTTACCAGATCCTGTTGCCGCAAGAACAAGTGTATCTTTGTGAGCCAACCAAGCAGCTAACACCTCCTTCTGGAAAGGTTTTAATGACAAAAAACCAAAATGCTTTTGCAAGAGACTCTCAGCTTTCTTCTCCCAATCTGAACCAATGTCCAGGCAACCAACCGAAGGCAATTCTGATAAAACCTCCACACATTGGTCTACAGAACCATGTACACTTTCTGACCTGGAAACTGGTACATCAGGTACCACATCAGTCTTCCTCCGCTTAG
>CL20.Contig5_All_ORF1
ATGGCATTGACTGCTACTGCAACAATTCAGGTTCGTGAAGACATTCTTAATTCCTTGTCCATGTCAAAGGAAACAAAAGTTGTGCTTACTTCATTTTTCCGGCCAAATCTAAGGTTCAGGGTGCAGCATAGTAGAACATCAACATCATCATATGAGAATGATTTCCTTGACCTGATAGACATGTATATGGACAAGAGAGGAAAAGATGAAAAGAAACAATTGATCACCTCAGAAGAAGTAAACGAAGTGCTGGACAGCTCATCTAACAGTAGTGTGTCAGAAGCTGATTGCAATTCAGAGAATGAGTTGGACAATATTGAGGATGGTAATTATGACAGGTTTGATGAAGCAAATGCACTCCAGGAAAATGGTTCAAGTGCTTCAAAGGGAAGGGAACTGTCAGTTGACTACTTGGAGAATGAAGTTGATGTCTTTCAGAGTGTGGATGATTGGGATGTTAGCTGTGGTGAATTCTGTGGACTACCACTATGGGATTTCAGGTCATGA
>CL20.Contig5_All_ORF2
ATGGTTGTTGTAGAAGCAATCAGAGAGCATCGAGTAGTGTCCACTAGCTTCTCGAAACCGTTGGGTCAGATTCGGCAGTCTAGCATACTGGATCATTTCCAATCCTCGAGTGGACCTAAGCGGAGGAGGACTGGTAAATCTCTGTGTTTCCAGATTCCAGCATTGTTGACTGGGAAAGTGGTTGTTGTGATTTCACCATTGATATGCTTGATGCACGATCAATGCTTAAAGCTGGCAAAATATGGGGTTTCTGCTTGCTGTTTGGATCTGGGCAACCTGATAGTACCGTGGAAAATAAAGCAATGA
>CL20.Contig5_All_ORF3
ATGGCCTCACTTCGAAACACAATGGACTTCATCAATTGCAAAAACAGCAATCCCACGAATTTCTGCATCAGCCGAAGATTGTCTCAGGGCACGTATATTATGTCGTGCATGCCTCTCATTGCTTTATTTTCCACGGTACTATCAGGTTGCCCAGATCCAAACAGCAAGCAGAAACCCCATATTTTGCCAGCTTTAAGCATTGATCGTGCATCAAGCATATCAATGGTGAAATCACAACAACCACTTTCCCAGTCAACAATGCTGGAATCTGGAAACACAGAGATTTACCAGTCCTCCTCCGCTTAG
>CL20.Contig6_All_ORF1
ATGGCATTGACTGTTACTGCCACAATTCTGGTTCGTGAAGACATTCTTAAGTCATTGTCCATGTCAAAGGAAACAAAAGTTGTGTTTACTTCATTTTTCCGGCCAAATCTAAGGTTCAGGGTGCAGCATAGTAGAACATCAACATCATCATATGAGAATGATTTCCTTGACCTGATAGACATGTATATGGACAAGAGAGGAAAAGATGAAAAGAAACAATTGATCACCTCAGAAGAAGTAAACGAAGTGCTGGACAGCTCATCTAACAGTAGTGTGTCAGAAGCTGATTGCAATTCAGAGAATGAGTTGGACAATATTGAGGATGGTAATTATGACAGGTTTGATGAAGCAAATGCACTCCAGGAAAATGGTTCAAGTGCTTCAAAGGGAAGGGAACTGTCAGTCGACTACTTGGAGAATGAAGTTGATGTCTTTCAGAGTGTGGATGATTGGGATGTTACCTGTGGTGAATTCTGTGGACTACCTCTTTGTGAGGACATGAATACTAGAAAAGAAACTACATCTGATGTACTTGAATTACCAAATCAACCGGAAGAAAGACTGAGATTTCTGCAACAGCCTCTAGAGAAAGGATCAACTATCATATATGTTCCTACAAGAAAACAAACGTTGAAAATTGCAACTTATCTTTGTAGGTGTGGATTGAAGGCTGCTGCCTATCATGCAGGGTTGCCAAAATCACGTTTAAGGCAGGTTCACAAGATGTTTCATGAAAATACAATAGAGGTTGTCGTGGCAACAATTGCTTTTGGAATGGGAATTGACAAGTTAAATGTCCGAAGAATCATTCATTATGGTTGGCCACAGAGTTTGGAAGCATATTATCAAGAAGCAGGTCGAGCAGGAAGGGATGGAAAGTTAGCTGACTGCATTTTATTTGCAAACCTAACAAGAGCACCATCACTTTTGCCGAGTCAAAGAAGCGAAGAGCAGACAAAGCAAGCATATAGAATGTTGTCTGATTGTTTCAGGTATGGAATGGCTTCCTCATGCTGTCGGGCTAAAAAGCTTGTGGAGTACTTTGGGGAGGATTTCAGTCATGACAAGTGTCTCTCGTGTGATGTCTGTGTTAATGGACCTCCAGAAATGCAGAATTTCAGGAAGGAGGCAGATGTCTTATTGCAAGTTATTGCTGCTCATGATAGACAGGGCAGATACAAGAATAATGATGTTGTGAGTAATGATATTAGACGTGAGAGCTATACGGGGAGACTCAATCTCAGAATGATTGTCAGTAAAATAAGAGAGCAGTCTCAGCAGTTTATGGCAACTCAGCTGCTTTGGTGGCAAGGTCTTCTCCGGATTATGGAAGGTAAAGGGTTTGTCAGAGAGGAAGATGATAAGACACATGTTCAATTGAAGTTCCCCAAGCTAACAGAACTTGGCCTGGAGTTTCTACTATCCGAAAAGGAGAAAAGTTTCTATGTTCACCCTGAAGCAGATATGCTGCTCTCGGCAAGCATGCCCAAATCTTTCTCTACTTTCTCAGAGTGGGGAAAAGGTTGGGCTGATCCTGAGATTCGACGTCAGCGGTTGGAGAGTTTTCGACACAACAGAAGCCCACAAAGCTCCTTTGGTAAAAGAGGAAAACGAAAATCACGAAAGCAACGAACGAGAAAATCAAGTGCTAGTAGTAGTGTTAGAACTGTTAGAGGTAGAATAGAGGCTAAACTCTCCAAACGAAGTATCAGACCAAAGTCATAG
>CL20.Contig6_All_ORF2
ATGCATAATATGAATGGCAATGGCGTATCAGGCGATGAAGTCATTGCGAAGCTGCTTGAAATGGGTTTTGAGAATTCCAGTGTAGTAGAAGCTGTGAAAGAAGTTGGGCCGTCTTTTGATGATGCATTGGAGTTTATGCTGAATGGTTGTAGAAGCAATCAGAGAGCATCAAGTAGTTCCACTAGCAAGGCAAAGGCTCCTGGGAAAAGAGCTTTGCCCTCCTCGAAACCGTTGGGACAGATTCGGCAGTCTAGCATACTGGATCATTTCCAATCCTCAAGTGCACCTAAGCGGAGGAAGACTGATGTGGTACCTGATGTACCAGTTTCCAGGTCAGAAAGTGTACATGGTTCTGTAGACCAATGTGTGGAGGTTTTATCAGAATTGCCTTCGGTTGGTTGCCTGGACATTGGTTCAGATTGGGAGAAGAAAGCTGAGAGTCTCTTGCAAAAGCATTTTGGTTTTTTGTCATTAAAACCTTTCCAGAAGGAGGTGTTAGCTGCTTGGTTGGCTCACAAAGATACACTTGTTCTTGCGGCAACAGGATCTGGTAAATCTCTGTGTTTCCAGATTCCAGCATTGTTGACTGGGAAGGTAGTTGTTGTGATTTCACCATTAATAAGCTTGATGCATGATCAGTGCTTAAGGTTGGCAAAACATGGGGTTTCTGCTTGCTTCCTTGGATCTGGGCAACCTGACAGTACTGTGGAAAATAAAGCAATGAAAGGCATGTACAACATAATATACGTTTGCCCCGAGACAATCTTAAGGCTGATAAAACCACTCCAGAATTTGGCAGAAATCCGTGGGATTGCTCTTTTTGCAATTGATGAAGTCCATTGTGTTTCGAAGTGA
>CL20.Contig6_All_ORF3
TTGCAAAAAGAGCAATCCCACGGATTTCTGCCAAATTCTGGAGTGGTTTTATCAGCCTTAAGATTGTCTCGGGGCAAACGTATATTATGTTGTACATGCCTTTCATTGCTTTATTTTCCACAGTACTGTCAGGTTGCCCAGATCCAAGGAAGCAAGCAGAAACCCCATGTTTTGCCAACCTTAAGCACTGATCATGCATCAAGCTTATTAATGGTGAAATCACAACAACTACCTTCCCAGTCAACAATGCTGGAATCTGGAAACACAGAGATTTACCAGATCCTGTTGCCGCAAGAACAAGTGTATCTTTGTGAGCCAACCAAGCAGCTAACACCTCCTTCTGGAAAGGTTTTAATGACAAAAAACCAAAATGCTTTTGCAAGAGACTCTCAGCTTTCTTCTCCCAATCTGAACCAATGTCCAGGCAACCAACCGAAGGCAATTCTGATAAAACCTCCACACATTGGTCTACAGAACCATGTACACTTTCTGACCTGGAAACTGGTACATCAGGTACCACATCAGTCTTCCTCCGCTTAG
>CL20.Contig7_All_ORF1
ATGGCATTGACTGTTACTGCCACAATTCTGGTTCGTGAAGACATTCTTAAGTCATTGTCCATGTCAAAGGAAACAAAAGTTGTGCTTACTTCATTTTTCCGGCCAAATCTAAGGTTCAGGGTGCAGCATAGTAGAACATCAACATCATCATATGAGAATGATTTCCTTGACCTGATAGACATGTATATGGACAAGAGAGGAAAAGATGAAAAGAAACAATTGATCACCTCAGAAGAAGTAAACGAAGTGCTGGACAGCTCATCTAACAGTAGTGTGTCAGAAGCTGATTGCAATTCAGAGAATGAGTTGGACAATATTGAGGATGGTAATTATGACAGGTTTGATGAAGCAAATGCACTCCAGGAAAATGGTTCAAGTGCTTCAAAGGGAAGGGAACTGTCAGTTGACTACTTGGAGAATGAAGTTGATGTCTTTCAGAGTGTGGATGATTGGGATGTTAGCTGTGGTGAATTCTGTGGACTACCTCTTTGTGAGGACATGAATACTAGAAAAGAAACTACATCTGATGTACTTGAATTACCAAATCAACCGGAAGAAAGACTGAGATTTCTGCAACAGCCTCTAGAGAAAGGATCAACTATCATATATGTTCCTACAAGAAAACAAACGTTGAAAATTGCAACTTATCTTTGTAGGTGTGGATTGAAGGCTGCTGCCTATCATGCAGGGTTGCCAAAATCACGTTTAAGGCAGGTTCACAAGATGTTTCATGAAAATACAATAGAGGTTGTCGTGGCAACAATTGCTTTTGGAATGGGAATTGACAAGTTAAATGTCCGAAGAATCATTCATTATGGTTGGCCACAGAGTTTGGAAGCATATTATCAAGAAGCAGGTCGAGCAGGAAGGGATGGAAAGTTAGCTGACTGCATTTTATTTGCAAACCTAACAAGAGCACCATCACTTTTGCCGAGTCAAAGAAGCGAAGAGCAGACAAAGCAAGCATATAGAATGTTGTCTGATTGTTTCAGGTATGGAATGGCTTCCTCATGCTGTCGGGCTAAAAAGCTTGTGGAGTACTTTGGGGAGGATTTCAGTCATGACAAGTGTCTCTCGTGTGATGTCTGTGTTAATGGACCTCCAGAAATGCAGAATTTCAGGAAGGAGGCAGATGTCTTATTGCAAGTTATTGCTGCTCATGATAGACAGGGCAGATACAAGAATAATGATGTTGTGAGTAATGATATTAGACGTGAGAGCTATACGGGGAGACTCAATCTCAGAATGATTGTCAGTAAAATAAGAGAGCAGTCTCAGCAGTTTATGGCAACTCAGCTGCTTTGGTGGCAAGGTCTTCTCCGGATTATGGAAGGTAAAGGGTTTGTCAGAGAGGAAGATGATAAGACACATGTTCAATTGAAGTTCCCCAAGCTAACAGAACTTGGCCTGGAGTTTCTACTATCCGAAAAGGAGAAAAGTTTCTATGTTCACCCTGAAGCAGATATGCTGCTCTCGGCAAGCATGCCCAAATCTTTCTCTACTTTCTCAGAGTGGGGAAAAGGTTGGGCTGATCCTGAGATTCGACGTCAGCGGTTGGAGAGTTTTCGACACAACAGAAGCCCACAAAGCTCCTTTGGTAAAAGAGGAAAACGAAAATCACGAAAGCAACGAACGAGAAAATCAAGTGCTAGTAGTAGTGTTAGAACTGTTAGAGGTAGAATAGAGGCTAAACTCTCCAAACGAAGTATCAGACCAAAGTCATAG
>CL20.Contig7_All_ORF2
ATGGTTGTTGTAGAAGCAATCAGAGAGCATCGAGTAGTGTCCACTAGCTTCTCGAAACCGTTGGGTCAGATTCGGCAGTCTAGCATACTGGATCATTTCCAATCCTCGAGTGGACCTAAGCGGAGGAGGACTGGTAAATCTCTGTGTTTCCAGATTCCAGCATTGTTGACTGGGAAAGTGGTTGTTGTGATTTCACCATTGATATGCTTGATGCACGATCAATGCTTAAAGCTGGCAAAATATGGGGTTTCTGCTTGCTGTTTGGATCTGGGCAACCTGATAGTACCGTGGAAAATAAAGCAATGA
>CL20.Contig7_All_ORF3
ATGGCCTCACTTCGAAACACAATGGACTTCATCAATTGCAAAAACAGCAATCCCACGAATTTCTGCATCAGCCGAAGATTGTCTCAGGGCACGTATATTATGTCGTGCATGCCTCTCATTGCTTTATTTTCCACGGTACTATCAGGTTGCCCAGATCCAAACAGCAAGCAGAAACCCCATATTTTGCCAGCTTTAAGCATTGATCGTGCATCAAGCATATCAATGGTGAAATCACAACAACCACTTTCCCAGTCAACAATGCTGGAATCTGGAAACACAGAGATTTACCAGTCCTCCTCCGCTTAG
>CL20.Contig8_All_ORF1
ATGGTTGTTGTAGAAGCAATCAGAGAGCATCGAGTAGTGTCCACTAGCTTCTCGAAACCGTTGGGTCAGATTCGGCAGTCTAGCATACTGGATCATTTCCAATCCTCAAGTGCACCTAAGCGGAGGAAGACTGATGTGGTACCTGATGTACCAGTTTCCAGGTCAGAAAGTGTACATGGTTCTGTAGACCAATGTGTGGAGGTTTTATCAGAATTG
>CL20.Contig8_All_ORF2
ATGAGTGGGACTAGCGTCTCAGGCTATGAAGTCATTGCAAAGCTGCTTGAAATGGGTTTCGAGAATTCCAGTGTAGTAGAAGCTGGTAAAAGAAGTTGGGTCGTCTTTTGA
>CL20.Contig8_All_ORF3
ATGATCCAGTATGCTAGACTGCCGAATCTGACCCAACGGTTTCGAGAAGCTAGTGGACACTACTCGATGCTCTCTGATTGCTTCTACAACAACCATTCAGTATAA
>CL21.Contig1_All_ORF1
GTGGCACTTTCAGGGGGCCACACTTTGGGGAGGGCGCATCCAGAGAGATCTGGTTTTGATGGCCCCTGGACTAAGGACCCTCTCAAGTTCGATAACTCTTACTTTCTGGAGCTGCTGAAAGGAGAATCAGAGGGGCTTTTGAGACTCCCAACAGACACTGCTTTATTGAATGTTCCTGAATTTCGGGGTTTTGTTGAGCTATATGCAAAGGATGAGGAG
>CL21.Contig2_All_ORF1
ATGGCGCCGCCGGTCGTTGACAGAGAGTACCTCAAAGAAATCGATAAGGCTCGCCGTGATCTCCGTGCTCTCATTTCCAGTCGAAACTGCGCTCCGATCATGCTCCGATTAGCGTGGCACGATGCTGGTACTTACGATGCGAAGACGAAGACCGGCGGACCTAATGGTTCGATTAGGAATGAGGAAGAGTATACTCACGGCGCTAATAGTGGATTGAAGAAAGCTGTTGATTTTTGCGAGGAAGTAAAGTCTAAGCATCCAAGGATTACATATGCAGACCTATACCAGCTTGCTGGTGTTGTTGCTGTTGAGGTCACTGGAGGCCCCACTGTTGATTTTACTCCTGGCAGGAAGGATTCAAAAATTTCTCCGAGGGAAGGACGACTTCCAGATGCTAAAAGAGGGGCACCACATCTGAGGGACATCTTCTATCGAATGGGGTTATCTGACAAGGATATTGTTGCACTCTCTGGGGCTCATACACTGGGAAGGGCACATCCGGAGAGATCTGGTTTTGATGGTCCTTGGACTCAGGAACCCCTGAAGTTTGATAACTCATACTTCATAGAATTGCTGAAAGGCGAATCAGAGGGATTGCTGAAACTCCCATCAGATACAGCTCTGTTAGATGATGCTGAGTTCCGTAAATTTGTTGAGCTATATGCAAAGGATGAGGAGGCATTCTTCAGAGATTATGCTGAATCACATAAGAAACTCTCTGAGCTTGGGTTTACTTCAAGTTCCTCTAAGATCATTGCAAAGGATAGCACTGTACTGGCACAAGGCGCAGTTGGAGTTGCAGTTTGTGCTGCTGTTGTGATCCTGGGCTACTTATATGAAGCTCGCAAAAGAATGTAG
>CL21.Contig2_All_ORF2
ATGTCCCTCAGATGTGGTGCCCCTCTTTTAGCATCTGGAAGTCGTCCTTCCCTCGGAGAAATTTTTGAATCCTTCCTGCCAGGAGTAAAATCAACAGTGGGGCCTCCAGTGACCTCAACAGCAACAACACCAGCAAGCTGGTATAGGTCTGCATATGTAATCCTTGGATGCTTAGACTTTACTTCCTCGCAAAAATCAACAGCTTTCTTCAATCCACTATTAGCGCCGTGA
>CL21.Contig2_All_ORF3
ATGATGCTGAGTTCCGTAAATTTGTTGAGCTATATGCAAAGGATGAGGAGGCATTCTTCAGAGATTATGCTGAATCACATAAGAAACTCTCTGAGCTTGGGTTTACTTCAAGTTCCTCTAAGATCATTGCAAAGGATAGCACTGTACTGGCACAAGGCGCAGTTGGAGTTGCAGTTTGTGCTGCTGTTGTGA
>CL21.Contig3_All_ORF1
ATGGCGGAACCAGTCGTAGACGCGCAGTACCTGAAAGAAATCGAGAAGGCTCGCCGAGACCTCCGCGCCCTCATCTCCAACCGCAACTGCGCTCCTATCATGCTTCGTCTCGCGTGGCACGATGCTGGGACCTACAACGCTGAAACGAAGACCGGAGGGGCTACTGGCTCTATTAGGAATGAGCATGAGTTGAGCCATGGAGCTAATAGTGGTTTGAAAATTGCTGTTAATTTTTGTGAGGAAGTGAAAGCAAAGCATCCTAGAATCACATATGCTGACCTTTACCAGCTTGCTGGGGTTGTAGCAGTCGAGGTCACTGGAGGCCCTACTATCGAGTTTGTTCCCGGTAGGAAGGATTCATTGGAATCTCCTGAAGAAGGAAGGCTTCCAGATGCTAAAAAAGGTGCACCACATTTGAAGGACATCTTTTACCGCATGGGTCTGTCTGATAAGGACATTGTGGCGCTGTCTGGAGCCCATACATTGGGTAGAGCACATCCAGAAAGGTCAGGCTTTGATGGCCCTTGGACAAAAGAGCCTCTCAAGTTTGACAATTCATACTTTGTGGAGCTACTGAAAGGAGAATCAGAGGGGCTGTTGAAACTACCCACAGACAAGGCTTTATTGGATGATCCTGCGTTCCGTCCCTATGTTGAACTCTATGCAAAGGATGAGGATGCATTTTTCACAGACTACGCAGCATCACAGAAGAAACTATCAGAGCTAGGCTTTACTCCACCTTCATCTAGTGTCAAGGAAGCTGAAAAGACTAGTGTGGTAGTGGCACAAAGTGCTGTTGGAGTTGCGGTTGCCGCTGCTGTGGTGATTCTGGGTTACTTATACGAAGTTCATAAAAGAGTCAAGTGA
>CL21.Contig3_All_ORF2
ATGCTTTGCTTTCACTTCCTCACAAAAATTAACAGCAATTTTCAAACCACTATTAGCTCCATGGCTCAACTCATGCTCATTCCTAATAGAGCCAGTAGCCCCTCCGGTCTTCGTTTCAGCGTTGTAGGTCCCAGCATCGTGCCACGCGAGACGAAGCATGATAGGAGCGCAGTTGCGGTTGGAGATGAGGGCGCGGAGGTCTCGGCGAGCCTTCTCGATTTCTTTCAGGTACTGCGCGTCTACGACTGGTTCCGCCATGGCAGCGCGTTCAGTCCACGCGCCTGGGTCTGGTTTGGTTAG
>CL21.Contig3_All_ORF3
ATGATAGGAGCGCAGTTGCGGTTGGAGATGAGGGCGCGGAGGTCTCGGCGAGCCTTCTCGATTTCTTTCAGGTACTGCGCGTCTACGACTGGTTCCGCCATGGCAGCGCGTTCAGTCCACGCGCCTGGGTCTGGTTTGGTTAGCTCTGTGGATAGCGGGAGAGGGAATGGGAAAGCTTTG
>CL21.Contig4_All_ORF1
ATGGCTGCATTATGGTCTGCAAAGGCAAGGCAACCCTACCTGCAGGAAATTGAGAAGGCTCGCCAAGACCTTCGTGCTCTTATCTACAGCAAGAACTGTGCTCCTATTATGCTTCGTTTAGCGTGGCATGATGCTGGAACATATGATGCTAAAACAAAAACTGGAGGGCCTAATGGCTCAATCAGGAATGAGGAAGAGTTAAAACATAGTGCCAACAATGGACTGAAAATCGCGGTTGATTTATGCGAAGAAGTTAAGGCTAAGCACCCAAAAATTACATATGCTGACCTCTACCAGCTTGCTGGGGTTGTTGCAGTAGAGGTCACTGGAGGTCCACCTATTGACTTTATTTCGGGTAGAAAGGACTCAAAGCAATCACCACCAGAAGGCCGTCTTCCAGATGCCAAACTCGGTGTGCCATCAACTACGCTGTTAGTATTTCATGTGTTAAAAAGGTTGCTCCCTGCATCAGTTTCACTTTGTTCACAGGTGCATCACATTTAA
>CL21.Contig4_All_ORF2
ATGGGACTAGACGATCAGGACATTGTGGCACTATCAGGAGGCCACACATTGGGAAGGGCACATCAGGAGAGATCAGGCTTTGATGGACCCTGGACAAAGGAGCCTGCGAAGTTTGACAACTCATACTTTGTGGAACTATTGAAAGGGGAGTCACAAGGACTGCTGAAACTTCCCACAGACAAGGCTTTAGTGGAGGATCCCGAGTTCCATCACTATGTCGAACTATATGCAAACGATAAGGATGCATTCTTCAGAGACTATGCAGTATCACACAAGAAACTATCCGAACTTGGGTTTAGTCCACCTTCTTCAGGTCAGAAGGTAGGACTTGCTCTTAGCATTGCTGCTGTCCTAGTTTTGGCATTTGTGTGGGATCAGTTGACAGATATCAGCCCAGACCCTTATCTGTTATGGAAACAATACAATAATTAG
>CL21.Contig4_All_ORF3
ATGCATCCTTATCGTTTGCATATAGTTCGACATAGTGATGGAACTCGGGATCCTCCACTAAAGCCTTGTCTGTGGGAAGTTTCAGCAGTCCTTGTGACTCCCCTTTCAATAGTTCCACAAAGTATGAGTTGTCAAACTTCGCAGGCTCCTTTGTCCAGGGTCCATCAAAGCCTGATCTCTCCTGATGTGCCCTTCCCAATGTGTGGCCTCCTGATAGTGCCACAATGTCCTGATCGTCTAGTCCCATGCGGTTAA
>CL21.Contig5_All_ORF1
ATGGCTGCATTATGGTCTGCAAAGGCAAGGCAACCCTACCTGCAGGAAATTGAGAAGGCTCGCCAAGACCTTCGTGCTCTTATCTACAGCAAGAACTGTGCTCCTATTATGCTTCGTTTAGCGTGGCATGATGCTGGAACATATGATGCTAAAACAAAAACTGGAGGGCCTAATGGCTCAATCAGGAATGAGGAAGAGTTAAAACATAGTGCCAACAATGGACTGAAAATCGCGGTTGATTTATGCGAAGAAGTTAAGGCTAAGCACCCAAAAATTACATATGCTGACCTCTACCAGCTTGCTGGGGTTGTTGCAGTAGAGGTCACTGGAGGTCCACCTATTGACTTTATTTCGGGTAGAAAGGACTCAAAGCAATCACCACCAGAAGGCCGTCTTCCAGATGCCAAACTCGGTGCATCACATTTAAGGGATACTTTTAACCGCATGGGACTAGACGATCAGGACATTGTGGCACTATCAGGAGGCCACACATTGGGAAGGGCACATCAGGAGAGATCAGGCTTTGATGGACCCTGGACAAAGGAGCCTGCGAAGTTTGACAACTCATACTTTGTGGAACTATTGAAAGGGGAGTCACAAGGACTGCTGAAACTTCCCACAGACAAGGCTTTAGTGGAGGATCCCGAGTTCCATCACTATGTCGAACTATATGCAAACGATAAGGATGCATTCTTCAGAGACTATGCAGTATCACACAAGAAACTATCCGAACTTGGGTTTAGTCCACCTTCTTCAGGTCAGAAGGTAGGACTTGCTCTTAGCATTGCTGCTGTCCTAGTTTTGGCATTTGTGTGGGATCAGTTGACAGATATCAGCCCAGACCCTTATCTGTTATGGAAACAATACAATAATTAG
>CL21.Contig5_All_ORF2
ATGCATCCTTATCGTTTGCATATAGTTCGACATAGTGATGGAACTCGGGATCCTCCACTAAAGCCTTGTCTGTGGGAAGTTTCAGCAGTCCTTGTGACTCCCCTTTCAATAGTTCCACAAAGTATGAGTTGTCAAACTTCGCAGGCTCCTTTGTCCAGGGTCCATCAAAGCCTGATCTCTCCTGATGTGCCCTTCCCAATGTGTGGCCTCCTGATAGTGCCACAATGTCCTGATCGTCTAGTCCCATGCGGTTAA
>CL21.Contig5_All_ORF3
ATGCGGTTAAAAGTATCCCTTAAATGTGATGCACCGAGTTTGGCATCTGGAAGACGGCCTTCTGGTGGTGATTGCTTTGAGTCCTTTCTACCCGAAATAAAGTCAATAGGTGGACCTCCAGTGACCTCTACTGCAACAACCCCAGCAAGCTGGTAG
>CL22.Contig1_All_ORF1
ATGCTCAGTCGAGTGCGGTTGTTTACGAGTGTGCCAATACTCTTGTGTCTTTGTCGTCTGCCCCGACTGCGATTCGAGCTGCAGCCAATACGTATTGTCAGTTATTATTATCACAGAGCGATAACAATGTGA
>CL22.Contig1_All_ORF2
GTGTCTTTGTCGTCTGCCCCGACTGCGATTCGAGCTGCAGCCAATACGTATTGTCAGTTATTATTATCACAGAGCGATAACAATGTGAAGTTGATTGTGCTCGATAGGATTAATGAGCTTAAGGCTTCACATAGGGAGATTCTGGTTGAGTTGGTTATGGATGTGCTGAGGGTACTTTCAAGTCCAAATCTTGATATCAGGAGGAAGACTCTTGATATTGTTCTTGAG
>CL22.Contig2_All_ORF1
ATGGAGAAATCTTGTAGTCTGCTAGTTCATTTTGATAAAGGAACACCCGCGATTGCGAATGAGATCAGGGAAGCTCTTGAAGGCAATGATGTAGAGGCTAAGATAGATGCAATGAAGAAGGCAATCTCGCTTTTGTTGAATGGAGAAACGTTGCCTCAGCTTTTTATCACCATTGTTAGATATGTTTTGCCTTCTGAGGACCACACTGTCCAAAAACTGCTTCTGTTATATTTGGAGATAATTGAGAAAACTGATGCAAAGGGCAGAGTCTTACCTGAAATGATTTTGATTTGCCAAAATCTGAGGAACAACCTACAACACCCCAATGAATATATCCGTGGTGTAACTTTGAGGTTTCTTTGCCGGTTGAACGAGGCCGAGATAATTGAGCCGTTAATCCCTTCTGTATTGCAAAATTTGGAGCACAGGCATCCTTATATTAGGAGAAATGCCATATTAGCTATGATGTCCATTTACAAGCTACCACAGGGTGAGCAAATTTTGGTTGATGCGCCTGAAATGATCGAGAAACTTCTTTCGACGGAGCAGGATCCATCTGCTAAGCGGAACGCGTTTCTCATGCTCTTCACTTGTGCCCAGGAGCGTGCAGTTAATTATCTTTTGACCAATGTTGATAAGGTCTCTGAATGGGGTGAATTGCTGCAGATGATTGTGTTAGACCTGATACGAAAAGTGTGCCGGACAAACCGTGGAGAGAAGGGGAGGTACATTAAAATTATTATATCCTTACTGAATGTGCCCTCAACTGCAGTTGTTTATGAATGTGCTGGGACACTTGTTTCCTTGTCATATGCCCCTACTGCTATTAGAGCTGCTGCCAACACCTACTGTCAGCTTCTTCTTTCTCAGAGTGACAACAATGTGAAGCTTATTGTCCTTGATCGGCTGAATGAGCTGAAGTCTTCTCACAGAGAAGTTATGGCTGATATGTTCATGGACATTCTTAGGGCACTTTCTAGTCCAAATCTTGACGTCCGTAGGAAGACTCTAGACATTGTTCTTGAGCTGGTTACTAACCGGAACATAAATGAGGTTGTTCTTACTTTGAAAAAGGAAGTTGTGAAGACTCAAAATGGAGAGCTAGAGAAGAATGGTGAATACAGGCAGATGCTTATTCAGGCCATTCATTCTTGTGCAGTAAAGTTCCCAGAAGTTGCGAGCACAGTGGTGCATTTGTTGATGGATTTCTTGGGAGACAGCAATGTTGCTTCAGCCACTGATGTGATTGTGTTTGTTCGGGAGATAATCGAAACCAATCCTAAACTTAGGGTGTCTATAATAACAAGACTATTGGACACATTTTACCAAATCCGAGCATCACGTGTTTGTGCTTGTGCTCTTTGGATTGTTGGAGAATACTGCCTATCACTTTCTGAAGTTGAAAGTGGACTCGCAACAATTAAACAGTGTCTTGGAGAATTGCCTTTTTACTCACGCTCAGAAGAAGATGAAGGTAATGATTCTTCAAAGAAGGCTCAGCAAGTGAACTCCATGACTGTGTCTTCTAAAAGACCAGCTATTCTTTCTGATGGGACTTATGCTACACAGAGTGCTGCATCTGAAACTGCTTTCTCCCCACCTACCTTTGTCCAAGGATCCTTAGCATCTGGGAACTTGAGATCCCTGCTTCTCACTGGTGACTTTTTTCTTGGGGCAGTTGTTGCTTGCACTCTGACTAAGCTTGTTCTGAGATTGGAAGAGGTCCAGCCATCTAAGGTGGAAGTGCATAAGGCATCTACACAAGCACTGTTGATTTTTGTCTCTATGTTGCAATTAGGCCAATCTCCAGTCCTTCCACATCCAATTGACAACGATTCATATGATAGGATTGTCCTCTGCATACGATTACTATGCAATACTAGTGATGAGATAAGGAATATATGGCTGCAATCTTGCCGTCAAAGTTTTGTTAGTATGCTTACAGAACAACAATTAAGGGAAACAGAGGAAATTAGAGCAAGGGCTCAGATTTCTCATGCACAGCCGGATGACCTTATTGACTTCTACCATTTAAAGAGCAGGAAGGGTATGAGCCAACTGGAACTCGAAGATGAGGTTCAAGATGATTTAAAACGTGCTACAGGAGAGTTCATTAAGGAAGGGGATGCTGCAAACAAGCTCAACCGAATTCTCCAGCTCACTGGATTTAGTGACCCAGTGTATGCCGAAGCATATGTAACTGTTCATCATTATGATATTGTCCTTGATGTCACCGTAATCAATCGAACCAAGGAGACCTTACAAAATTTGTGCTTGGAGTTGGCAACTATGGGTGATCTTAAACTTGTTGAGCGGCCACAGAATTATACTCTGGCTCCTGAATCTAGTAAAAAAATAAAAGCCAGTATCAAGGTGTCCTCAACAGAGACGGGAGTCATATTTGGAAACATTGTTTATGAGACCTCAAATGTGCATGAGCGAACTGTTATTGTCCTCAATGATATTCATATTGACATTATGGATTACATTTCTCCTGCTGTTTGTAGTGATGGAGCTTTCAGAACCATGTGGGCTGAATTTGAGTGGGAGAACAAGGTTGCAGTCAATACTGTAATTCAAGACGAGAAGGAATTTCTTGACCATATTATGAAGTCAACTAATATGAAGTGCCTCACTGCACCATCGGCTTTGGATGGTCAGTGTGGATTCTTAGCAGCTAACTTGTATGCAAAGAGTGTGTTTGGAGAGGATGCCTTGGTGAATGTGAGCATTGAAAAGCAAGTGGATGGAAAGCTTAGTGGATACATCCGGATAAGGAGCAAGACCCAGGGAATTGCCCTCAGTTTGGGTGATAAGATCACTCTCAAGCAGAAGGGAGGCATTTAA
>CL22.Contig2_All_ORF2
ATGCAGAGGACAATCCTATCATATGAATCGTTGTCAATTGGATGTGGAAGGACTGGAGATTGGCCTAATTGCAACATAGAGACAAAAATCAACAGTGCTTGTGTAGATGCCTTATGCACTTCCACCTTAGATGGCTGGACCTCTTCCAATCTCAGAACAAGCTTAGTCAGAGTGCAAGCAACAACTGCCCCAAGAAAAAAGTCACCAGTGAGAAGCAGGGATCTCAAGTTCCCAGATGCTAAGGATCCTTGGACAAAGGTAGGTGGGGAGAAAGCAGTTTCAGATGCAGCACTCTGTGTAGCATAA
>CL22.Contig2_All_ORF3
ATGTCAATGAAAACTTATCTCAATAGAACCCAGGTAAAAATGGTTCCGGCAACCCTCTTGCTGCAAATCAATGTAAATGAATGCCTAATATTTAACAATAAAATCTTTTCCACTAATATCCTTAAGCTCGAACTAAACCGCCTGCGCAAATTGCAGCTTATGACATACCGACAGGGCAAAAAGGAACCAAAGTTGCGGTCACGAGGAGACAACAGGTCACTTGCTGAATAA
>CL22.Contig3_All_ORF1
ATGGAGAAGTCATGCACGCTCCTGGTCCACTTCGACAAGGGCACGCCGGCCCTGGCCAACGAGATCAAAGAAGCTCTCGAAGGCAACGACGACGAAGCCAAGATCGAGGCCATGAAGAAAGCCATCATGCTCCTCCTCAACGGCGACACCATCCCCCAGCTCTTCATCACCATCATCCGCTACGTCCTCCCCTCCGAGGACCACACCGTGCAGAAGCTCCTCCTCCTCTACCTCGAGATCATTGACAAGACCGATTCCCGAGGCAAGGTCCTCCCGGAGATGATCCTCATCTGCCAGAACCTCCGCAACAACCTCCAGAGCCCTAACGAGTACATCCGCGGCGTCACGCTCCGATTCCTCTGCCGGTTGAACGAGGCCGAGATCGTCGAGCCGTTGATCCCTTCGATTCTGGCCAATCTGGAGCACCGGCACCCGTTTGTGCGACGGAACGCCGTCAGTGCCGTCATGTATGTGTATAAGCTGCCGCAAGGGGAGCAGTTACTGGTGGATGCGCCGGAGATCATCGAACGGTTCTTGGCCTCCGAGCAAGATCTTTCCAGTAAGCGAAACGCTTTCCTTATGCTGTTTAATTGCGCGCAAGATAGAGCTGTTAGTTATCTGTTTTCGCATATCGAAAAGATTATCGATTGGGGCGAGCAGCTCCAGATGGTTGTGTTGGAGTTGATTAGGAAGGTTTGTAGAGTCAATAAGAGTCAGAAGGGGAAGTACATTAAGGTTATTATATCATTGCTGAATGCTCAGTCGAGTGCGGTTGTTTACGAGTGTGCCAATACTCTTGTGTCCTTGTCGTCTGCCCCGACTGCGATTCGCGCTGCGGCCAATACTTACTGTCAGTTGCTGCAGTCGCAGAGTGACAACAATGTGAAGTTGATAGTGCTGGATAGGATTAATGAGCTTAAGACTTCGCATAGGGAGATTTTGGTGGAGTTGGTTATGGATGTGCTGAGGGCTCTGTCGAGCCCGAATCCTGATATTAGAAGGAAGACTCTTGATATTGTGCTTGATTTGATTACTCCTGGGAATATTGATGAGGTTGTGATGATGTTGAAGAAGGAGGTCGTCAAGACTCAGGGTGCTGAGCTTGAGAAGAATGGGGAATACAGGCAGATGCTGGTGCAGGCGATTTATTCATGTGCAGTGAAGTTTCCTGAGGTGGCGAGCACGGTGGTCCATCCTTTGATGGATTTCTTGGGTGATTCCAATGTGGCTTCAGCTATGGATGTGGCTATTTTTGTGCGCGAGATTATTGAAACCAACCCCAAGTTGCGTGTTTCTATAATTACAAGGCTGTTGGATACTTTTTATCAGATTCGGACTTCAAGGGTGTGTACTTATGCTCTTTGGATTATTGGGGAGTACTGTCTCTCACTTTCCGAGGTTGAGAGTGGGCTTGCAACCATTAAGCAGTGTCTCGGGGAGCTCCCATTTTACACAGCTTCTGAGGAAAGCGAGGCACAAGATGTTTCAAAGAATACTCAGGTGGTAAACTCTTCTACTGTGTCTTCCAGGAGACCTGTAGTCCTTGCAGATGGGACTTATGCTACCCAGTCTGCTGCACTGGAAACTGCTATGTCTGCACCTGTTCTTGTTCAAGGATCCTTGGCTTCTGTAGGGAACTTAAGATCATTGATTCTCTCAGGTGACTTTTTCCTGGAGTCAGTTGTGGCTTGCACGTTAACAAAGCTTGTTTTGAGACTGGATGAGGTCCAGCCTTCTAAAGTTGAAGTTAACAAGGCAACCACACAGGCTTTGCTAATCATGGTCTCTATGCTGCAACTGGGTCAATCGTCGGTCCTTCCACATCCAATTGATAATGATTCTCATGACAGAATTGTTCTTTGCATCCGATTGCTATGCAATAAAAGTGATGAAGTGAAGAGGATATGGCTAAAGTCTTGTAGAGAGAGTTTTGTTATAATGCTTGAAGATAAGAAGCATCGAGAAATAGAGGAAAGTAAAGCTATAGCCCAGATATCAAATGCACAACCAGATGACCTTATTGATTTCTACCATCTTAAGAGCAGAAAGGGTATGAGCCAGCTTGAGTTGGAAGATGAGGTTCAAGATGATCTCAAACGTGCTACTGGAGAGTTTGTAAAGGATGGAGATGATGCAAATAAACTCAACCGCATTCTTCAGCTCACTGGATTCAGCGATCCTGTTTATGCTGAAGCCTATGTTACAGTTAACCATTATGATATTGTTCTCGATGTTACCGTAATCAACCGAACCAAGGGAACCCTTCAGAATTTGTGCTTAGAGTTGGCCACGATGGGCGATCTCAAACTTGTTGAGCGTCCTCAGAACTATACACTAGGTCCGGAATCAACCAAACAGATAAAGGCAAACATTAAGGTCTCCTCTACTGAAACAGGAGTTATATTTGGTAACATTGTTTATGAGACGTCTTCAAATTTGCTCGAGAGAACAGTTATTGTTCTTAATGACATTCATATTGATATAATGGATTACATCTCTCCTTCTTCATGTGCTGATGTGTTATTTCGGACAATGTGGGCTGAGTTTGAATGGGAAAATAAGGTTGCTGTAAGTACTGTTATTGAGAACGAGAAGGAATTTCTGAACCACATTGTTAAAGCAACTAACATGAAGTGCCTGACTCCACCGTCGGCGCTGGAAGGAGAGTGTGGAGTCCTTGCTGCTAATTTGTATGCAAAGAGTGTTTTTGGAGAGGACGCTTTGGTGAATGTGAGTGTTGAGAAACAAGCAGATGGTAAGCTAAGTGGATACATCAGAATTAGAAGCAAGACTCAAGGTATTGCGCTGAGTCTTGGAGACAAGATCACCTTGAAACAGAAGGGTGGCCCTTGA
>CL22.Contig3_All_ORF2
TTGCGGCAGCTTATACACATACATGACGGCACTGACGGCGTTCCGTCGCACAAACGGGTGCCGGTGCTCCAGATTGGCCAGAATCGAAGGGATCAACGGCTCGACGATCTCGGCCTCGTTCAACCGGCAGAGGAATCGGAGCGTGACGCCGCGGATGTACTCGTTAGGGCTCTGGAGGTTGTTGCGGAGGTTCTGGCAGATGAGGATCATCTCCGGGAGGACCTTGCCTCGGGAATCGGTCTTGTCAATGATCTCGAGGTAGAGGAGGAGGAGCTTCTGCACGGTGTGGTCCTCGGAGGGGAGGACGTAGCGGATGATGGTGATGAAGAGCTGGGGGATGGTGTCGCCGTTGAGGAGGAGCATGATGGCTTTCTTCATGGCCTCGATCTTGGCTTCGTCGTCGTTGCCTTCGAGAGCTTCTTTGATCTCGTTGGCCAGGGCCGGCGTGCCCTTGTCGAAGTGGACCAGGAGCGTGCATGA
>CL22.Contig3_All_ORF3
ATGATCTCCGGCGCATCCACCAGTAACTGCTCCCCTTGCGGCAGCTTATACACATACATGACGGCACTGACGGCGTTCCGTCGCACAAACGGGTGCCGGTGCTCCAGATTGGCCAGAATCGAAGGGATCAACGGCTCGACGATCTCGGCCTCGTTCAACCGGCAGAGGAATCGGAGCGTGACGCCGCGGATGTACTCGTTAGGGCTCTGGAGGTTGTTGCGGAGGTTCTGGCAGATGAGGATCATCTCCGGGAGGACCTTGCCTCGGGAATCGGTCTTGTCAATGATCTCGAGGTAG
>CL22.Contig4_All_ORF1
ATGGAGAAGTCATGCACGCTCCTGGTCCACTTCGACAAGGGCACGCCGGCCCTGGCCAACGAGATCAAAGAAGCTCTCGAAGGCAACGACGACGAAGCCAAGATCGAGGCCATGAAGAAAGCCATCATGCTCCTCCTCAACGGCGACACCATCCCCCAGCTCTTCATCACCATCATCCGCTACGTCCTCCCCTCCGAGGACCACACCGTGCAGAAGCTCCTCCTCCTCTACCTCGAGATCATTGACAAGACCGATTCCCGAGGCAAGGTCCTCCCGGAGATGATCCTCATCTGCCAGAACCTCCGCAACAACCTCCAGAGCCCTAACGAGTACATCCGCGGCGTCACGCTCCGATTCCTCTGCCGGTTGAACGAGGCCGAGATCGTCGAGCCGTTGATCCCTTCGATTCTGGCCAATCTGGAGCACCGGCACCCGTTTGTGCGACGGAACGCCGTCAGTGCCGTCATGTATGTGTATAAGCTGCCGCAAGGGGAGCAGTTACTGGTGGATGCGCCGGAGATCATCGAACGGTTCTTGGCCTCCGAGCAAGATCTTTCCAGTAAGCGAAACGCTTTCCTTATGCTGTTTAATTGCGCGCAAGATAGAGCTGTTAGTTATCTGTTTTCGCATATCGAAAAGATTATCGATTGGGGCGAGCAGCTCCAGATGGTTGTGTTGGAGTTGATTAGGAAGGTTTGTAGAGTCAATAAGAGTCAGAAGGGGAAGTACATTAAGGTTATTATATCATTGCTGAATGCTCAGTCGAGTGCGGTTGTTTACGAGTGTGCCAATACTCTTGTGTCCTTGTCGTCTGCCCCGACTGCGATTCGCGCTGCGGCCAATACTTACTGTCAGTTGCTGCAGTCGCAGAGTGACAACAATGTGAAGTTGATAGTGCTGGATAGGATTAATGAGCTTAAGACTTCGCATAGGGAGATTTTGGTGGAGTTGGTTATGGATGTGCTGAGGGTACTTTCAAGTCCAAATCTTGATATCAGGAGGAAGACTCTTGATATTGTTCTTGAGTTGATTACTCCGAGGAATATTGATGAGGTTGTGATGATGTTGAAGAAGGAGGTCGTCAAGACTCAGAGTGGTGAGCTTGAGAAGAATGGGGAATACAGGCAGATGCTGGTACAAGCTATATATTCATGTGCAGTTAAGTTTCCGGAGGTGGCGAGCACTGTGGTGCATCCTTTGATGGATTTCCTGGGCGACTCCAATGTGGCTTCGGCCTTGGATGTTGCTATTTTTGTTCGTGAGATAATTGAGACAAACCCCAAGTTGCGTGTTTCAATAATAATGAGGCTGTTGGACACTTTCTACCAGATTCGGACTTCAAGGGTGTGTACTTACGCTCTTTGGATTATTGGGGAGTATTGTCTCTCACTTTCTGAGGTTGAGAGTGGGATTGCAACCATTAAGCAGTGTCTAGGGGAGCTCCCGTTTTTCACGGTTTCAGAGGAAAGCGAGTCTCAAGATGTTTCAAAGAATTCTCAGGTGGTAAACTCTTCTACTGTGTCTTCCAGGAGACCTGTAGTCCTTGCTGATGGGACCTATGCTACTCAGTCTGCTGCTCTGGAAACTGCTATGTCTGCACCTCTCCTTGTTCAAGGATCATTGGCTTCTATGGGAAACTTGAGATCGTTGATTCTCTCTGGTGACTTTTTCCTTGAGTCAGTTGTGGCATGCACGCTGACAAAGCTTGTTTTGAGATTAACAGAGGTTCAGCCTTCAAAAGTCGAAGTGAACAAGGCAACTACACAGGCTTTGTTGATCATGGTCTCTATGCTGCAACTGGGTCAATCATCAGCCCTTCCACATCCTATTGATAATGATTCTCATGACAGAATTGTTCTTTGCATCCGACTGCTATGCAACAAAGGTGAAGAAGTAAAGAGGATATGGTTGAAGTCTTGTCGAGAGAGTTTTGTTAAAATGCTTGAAGATAAGAAGCATCGAGAAATAGAGGAAAGTAAAGCTATAGCCCAGATATCAAATGCACAACCAGATGACCTTATTGATTTCTACCATCTTAAGAGCAGAAAGGGTATGAGCCAGCTTGAGTTGGAAGATCAGGTCCAAGATGATCTCAAACGTGCTACTGGAGAGTTTGTAAAGGATGGAGATGATGCAAATAAACTCAATCGCATTCTTCAGCTAACAGGATTTAGTGATCCAGTTTATGCTGAAGCATATGTTACAGTCAATCATTATGACATTGTTCTTGATGTTACCGTCATCAACCGAACAAGAGAAACCCTTCAGAATTTGTGCTTGGAGTTGGCCACGATGGGGGATCTCAAACTAGTTGAGCGTCCTCAGAACTATACACTAGGTCCGGAATCAACCAAACAGATAAAGGCAAACATTAAGGTCTCCTCTACTGAAACAGGAGTTATATTTGGTAACATTGTTTATGAGACGTCTTCAAATTTGCTCGAGAGAACAGTTATTGTTCTTAATGACATTCATATTGATATAATGGATTACATCTCTCCTTCTTCATGTGCTGATGTGTTATTTCGGACAATGTGGGCTGAGTTTGAGTGGGAGAATAAGGTTGCTGTGAGCACTATTATCGAAGACGAGAAGGAATTTCTGAACCACATTGTTAAAGCAACTAACATGAAGTGCCTGACTCCTCCGTCGGCACTGGAAGGAGAGTGTGGAGTCCTTGCTGCTAATCTATATGCAAAGAGTGTTTTCGGGGAGGATGCTTTGGTGAATGTGAGTGTTGAGAAACAAGCAGATGGTAAGCTAAGTGGATACATCAGAATTAGAAGCAAGACTCAGGGTATTGCCCTAAGTCTTGGGGACAAGATCACTTTGAAACAGAAGGGCGGCCCTTGA
>CL22.Contig4_All_ORF2
TTGCGGCAGCTTATACACATACATGACGGCACTGACGGCGTTCCGTCGCACAAACGGGTGCCGGTGCTCCAGATTGGCCAGAATCGAAGGGATCAACGGCTCGACGATCTCGGCCTCGTTCAACCGGCAGAGGAATCGGAGCGTGACGCCGCGGATGTACTCGTTAGGGCTCTGGAGGTTGTTGCGGAGGTTCTGGCAGATGAGGATCATCTCCGGGAGGACCTTGCCTCGGGAATCGGTCTTGTCAATGATCTCGAGGTAGAGGAGGAGGAGCTTCTGCACGGTGTGGTCCTCGGAGGGGAGGACGTAGCGGATGATGGTGATGAAGAGCTGGGGGATGGTGTCGCCGTTGAGGAGGAGCATGATGGCTTTCTTCATGGCCTCGATCTTGGCTTCGTCGTCGTTGCCTTCGAGAGCTTCTTTGATCTCGTTGGCCAGGGCCGGCGTGCCCTTGTCGAAGTGGACCAGGAGCGTGCATGA
>CL22.Contig4_All_ORF3
ATGATCTCCGGCGCATCCACCAGTAACTGCTCCCCTTGCGGCAGCTTATACACATACATGACGGCACTGACGGCGTTCCGTCGCACAAACGGGTGCCGGTGCTCCAGATTGGCCAGAATCGAAGGGATCAACGGCTCGACGATCTCGGCCTCGTTCAACCGGCAGAGGAATCGGAGCGTGACGCCGCGGATGTACTCGTTAGGGCTCTGGAGGTTGTTGCGGAGGTTCTGGCAGATGAGGATCATCTCCGGGAGGACCTTGCCTCGGGAATCGGTCTTGTCAATGATCTCGAGGTAG
>CL23.Contig1_All_ORF1
ATGTCAACACCGGCAAGAAAGAGACTAATGAGAGACTTTAAGAGGTTGCAACAGGACCCTCCTGCAGGCATCAGTGGTGCGCCTCAAGACAACAATATAATGCTTTGGAATGCAGTCATATTTGGTCCTGATGACACCCCATGGGATGGAGGTACGTTCAAATTGACTCTTCAGTTTTCTGAGGACTATCCAAATAAGCCACCAACAGTGCGTTTTGTTTCTCGGATGTTCCACCCGAACATTTACGCAGAT
>CL23.Contig1_All_ORF2
GTGGAACATCCGAGAAACAAAACGCACTGTTGGTGGCTTATTTGGATAGTCCTCAGAAAACTGAAGAGTCAATTTGAACGTACCTCCATCCCATGGGGTGTCATCAGGACCAAATATGACTGCATTCCAAAGCATTATATTGTTGTCTTGAGGCGCACCACTGATGCCTGCAGGAGGGTCCTGTTGCAACCTCTTAAAGTCTCTCATTAG
>CL23.Contig2_All_ORF1
ATGAAGAATTTCTGGTTGTGTTCGAGTTTGCTGCTTGTGATTCTGTCTCTGTTTCCTCCGATCCCCACTGCTCAGTTAACAGCAACAGAGAGACGTATCCTATTCCAAGTTCAGAAGCTTCTAGAGTATCCTCCTGCTCTGCAAGGATGGTCGAACTGGACCAACTTCTGCTACCTTCCTCCTTCTTCATCTCTCAGAATCGTCTGCACCAACAACCGCGTAACAGAATTAACGGTCGTCGGAAACAAGTCCTCCCCATCTCACATCCCACAAAGAAGTTTAATCATTTCTCAGCCGACTACTCTGTCTAAAAGCTTCTCCATTGATTCCTTCTTCACCGTCGTCACGAAGCTCTCCGGCCTCAAAGTCCTCACCCTGGTTGGTTTAGGCCTGTGGGGACCGCTGCCGGCGAAGATCAACAGATTCTGGTACCTGGAGCAGCTCAATATTAGTTCGAATTTCATCTCCGGCTCTGTTCCTGCTTCACTTGCTTCAGTGAAGAATCTGAGGAGCATCAACTTGGCAGATAATATGTTCAATGGGAGTGTCCCAGATCTTAAGGGTTTGGCACTTCTTGAAGAGATCAATTTGGGGAACAATCATATTGGACCTGCGTTTCCCTCATTGGGAAATAGCCTTGTAAGTCTCATACTTAGAAACAACTCTGTGAGATCTCAGATTCCCAAAATGTTGACCGGATTTGATCAGCTGCAGCAGCTGGACCTTTCCTACAATAACTTTGTTGGTCCAATTCCTTCTTTCTTGTTCTCCCTCCCTTCACTTCAGTACCTAAATTTGGCTCAGAACCAACTCACTGGGGCTCTTTCGGTGAACACAACTTGCAGTGCAAAGCTTCAAGTTGTGGATGTTTCACAGAACCTTTTGATAGGGGCACTGCCTTCCTGCATTGGATCAAAGTCGTCGAATCGGACGGTTTTTGATTCATGGAACTGTTTGTCTAGTGGAGTGTCAAAGTATCAGCATACCTATAAGTATTGTCACAAGGAGGCCTTGGCTGTTCAGCCTCCTGTTAAAACTCAACAGGAGGAGTCAAAAATAAAGATAGGAGTTGTGCTTGGTATCATTGGTGGCATTGTTGGTATTGCTGGAGTAATAGGGTTGCTGATTTTGGTCATCATCAAGAAAGTAGGAGATAGGAAGAAAGAAGATAAATTTGACACCAGACCTCATCTCGAAAAGTTTACGTTTCAAGCATCCCATATGCCAAACTCAGAAGCAAGGCATGTCCCCCAAATGATGAGGCTGCCAACCCTTGGCCTGCCACCGTATCATGTTTTCACATTGGAAGAAATCGAGGATGCAACGAACAATTTTGATGCTTCAAACCTAATGGTTGAAGGATCTCAAGGACAGGTCTACAGAGGCTGGGTTAGAGATGGTGCAGGGGTACTAGTGAAATGTGTGAAACTAAAGCAGAAGAATATGCCCCAAAACTTAATGCAGAATGTGGAAACCTTGTCAAAGCTAAGGCATAAGCATTTGGTCAGTGTTCTTGGACACTGTACTGTCACTTATCAGGACCCTCCTAATACAGTTACCACTGTATTCATTGTTCTTGAAAACATCTCAAATGGATCATTGAGAGACCATCTCACTGATTGGAGAAAGAAAGACTGGCTGAAATGGCCACAGAGAATGGCTGTTACTATTGGTATTGCAAGGGGAGTTCAGTTCTTGCACACCGGAGTAGCACCCGGCGTCTTTGGAAATAATTTGAAGATGGAAAACATATTGTTGGATGAGAGTGTTTCTGCAAAGATCAGCAACTATAACCTTCCATTTCAGATTGGTTCAGAGAGTCCTAAACCCAGTGCTGAAGCAGAGAAGGAAGATATTTACCAGCTGGGTGTCATTTTGCTCCAAGTTCTTACTGGCAAGTTGGTCAAATCAACAAGTGAACTGAATGAGCTCAAGCTTGAGCTCGAGAAAGGCTTAGCAGAAGGGCAATCGAGACTACGACTTGCAATAGATCCCTCTATCCAGGGTAGTTTTGCATACCAGTCGCTGAAGACCGCTGTCGAAATCATCATCAATTGTCTGTGCAAAGATCCAAGCAAGCGTCCTTCAATAGATAATGTTCTCTGGAATTTGCAGTACGCAATTCAGGTCCAAGAGGGATGGACCAGCAGCGGCAACCTTAGCGCACAAATGTAG
>CL23.Contig2_All_ORF2
ATGTCGACTCCTGCAAGGAAGAGACTGATGAGGGATTTCAAGAGGTTGCAGCAGGACCCTCCTGCCGGCATAAGCGGTGCTCCTCAGGACAATAATATTATGCTTTGGAATGCTGTTATATTCGGGCCTGATGACACGCCGTGGGATGGAGGTACGTTCAAGTTGACACTTCAATTTTCCGAGGATTATCCAAATAAGCCACCAACAGTGCGCTTTGTTTCCCGAATGTTTCATCCTAACATTTATGCGGATGGAAGCATTTGTTTGGACATCCTACAGAATCAATGGAGCCCAATTTATGATGTAGCAGCTATACTTACTTCGATTCAGTCATTGCTGTGTGATCCAAACCCGAACTCTCCAGCAAATTCAGAAGCTGCACGTATGTTCAGTGAGAACAAACGGGAATACAACAGGAGAGTCCGTGAGATTGTTGAGCAGAGTTGGACTGCTGATTAA
>CL23.Contig2_All_ORF3
ATGAAACATTCGGGAAACAAAGCGCACTGTTGGTGGCTTATTTGGATAATCCTCGGAAAATTGAAGTGTCAACTTGAACGTACCTCCATCCCACGGCGTGTCATCAGGCCCGAATATAACAGCATTCCAAAGCATAATATTATTGTCCTGAGGAGCACCGCTTATGCCGGCAGGAGGGTCCTGCTGCAACCTCTTGAAATCCCTCATCAGTCTCTTCCTTGCAGGAGTCGACATCCTCACCGCCTGTTAGCTGACGGCGAGAAGATTTCGGTTATCGGAATCTTCAGAACCGCGGGAACGGCAGCTGAGGAATTTCCCGCGAAACAAAGAGACGGCGGACGAAGGCGCGACCGGTGA
>CL24.Contig1_All_ORF1
ATGGGTTTGGAGGAGAGGGCTGCCACTTATGGCAGCCAGAACGGCAAATGTGATCAGACAATTTGCAAGCATGGATTTTCCGACCTTTCGCACATTTCTCCGTTGGTGTTCTTATACCTCTTGAAAGAATGTTACTTTATTGGCACATGCAAGGCAACTAAGAAGTTCCGAGCTCTTCAAGAACAGGTCCATCTAGTGCTGCGCAATGACCCCCAACCTGGACCAGCTACTTTTGTTGTCCAGTGCCTCTATGTCTTGCCTATTTTCGACTTATACTGTGAAGGGTTCAGTCACTTAATTATATCTGCTCTACGCCGTTTCCTAAAAGAAGAAACTTCCGTGGGGGACAATGTGGAAGCAAAAGACCTTGCTGCCAAGTTATTTCTAGATATTGTTGGGGGCTCTGTCAACCATGATGAGAGGATAGTTGAGAAGATACTTGAAGTTTTTGATGTTCAGTTAGAGAACATTCAAAAAGCTCTGTGCCCAAATGCAATGAATGATGACAGTTTTAGCATGGCAACAAAATTTGTTGAGGATTATATATATCACTTGATAGAGTGTCAAACATACATGACTGCAGTTACTCTATTGGCGCACTTCTCTATCCGCCAGTCTGGTCAATCTTTTCTGCTTTCTATGATAGAAAGCAAACAATTGAAAGCAGCAGAGAAGTGGGCAACCTTCATCGGGAAGCCAATGCTATGTGTTCTGGTCCAAGAGTATTCTGATAGAAACATGCTGCAGGATGCTTATGAGATTATACACAAAAACAATCTCCGACAGGAATTCCCAAATGTTTGTCACAAGTATAAAGAGAGTTCATTAAAGAAATTAGCAGAAAAAGGATGCTGGGACGTTGCAGAAGCAAAGACAAAGAGTAATAGACAACTCCTTGAATACCTGGTTTATTTAGCCATGGAGGCTGGTTACACAGAAAAGGTTGATGAACTGTGTGATCGATATTCACTAAAAGGTTTCTTGAATGTCAAAGTGCCTGAGCCAAGCCTTCTCCATAATCGCTATTTGCATCTGAATGAGTTAGCTGTAGGAGGTATCTTTTGGGTTGATGAAGTTGATGCTTTGCATAAGGCGACCTGCCATTTTGAGGAATGCAAAGTTGTGGGTCTTGATTGTGAATGGAAACCAAATTATGTTAAAGGTAGCAGACCAAACAAGGTTTCTATTATGCAAATTGCTTCTGATAAAATGGTTTTCATCCTTGACTTGATCAAATTATATCAAGATGTACCTGATGTTCTGGATGACAGCTTAACTCGTGTTCTACAGTCTCCTGGGATCCTAAAGCTTGGTTATAATTTTCAATGTGATATGAGGCAGCTGGCTCAGTCATATGAAGATTTAGAGTGTTTCAAGCACTATCAGATGCTACTGGACGTTCAGAATGTGTTCAAAGAACCTCGTGGTGGTCTGTCCGGGCTTGCAAAGAAAATACTCGGAGTTGGTTTGAACAAGACAAGAAGGAACAGCAATTGGGAGCAACGGCCTCTGACACCCAATCAGCTGGAATATGCAGCTCTCGATGCAATTGTACTGGTTCACATATTTGGCCATGTTCGCACTCATTCTCAGCCTGCTGATGGAGAGGAACATGGAAAACTTGAGTGGAAATCCTGCATTGTTTCCAACATGACTAACATGAAGAAGTTCAAAAAGTGA
>CL24.Contig1_All_ORF2
ATGCTCCTTTGCCTGAGCTTCAGGAGACTCCTTGGGACTTCACTTTTTGAACTTCTTCATGTTAGTCATGTTGGAAACAATGCAGGATTTCCACTCAAGTTTTCCATGTTCCTCTCCATCAGCAGGCTGAGAATGAGTGCGAACATGGCCAAATATGTGAACCAGTACAATTGCATCGAGAGCTGCATATTCCAGCTGATTGGGTGTCAGAGGCCGTTGCTCCCAATTGCTGTTCCTTCTTGTCTTGTTCAAACCAACTCCGAGTATTTTCTTTGCAAGCCCGGACAGACCACCACGAGGTTCTTTGAACACATTCTGAACGTCCAGTAG
>CL24.Contig1_All_ORF3
ATGTGTGTCAAAGGTTCCAAATTCTTCGCAGCAAACCAAACACTACCTAAAACAAAGCAAAACATAAAAAAGCTCTCACCGGTTTTTGGTTCTGTCTCCGAACTCACTCTGAAAGCTTCCAGCTTTGGTTTTCTTGCTTCCCTAAAACTCTCTCTGCTTCTGCATTTATATACACGAGAAAACAGAAAAGACGACTCTGCTATTTTACAAAAACATATAAAGTAA
>CL24.Contig2_All_ORF1
ATGGGTTTGGAGGAGAGGGCTGCCACTTATGGCAGCCAGAACGGCAAATGTGATCAGACAATTTGCAAGCATGGATTTTCCGACCTTTCGCACATTTCTCCGTTGGTGTTCTTATACCTCTTGAAAGAATGTTACTTTATTGGCACATGCAAGGCAACTAAGAAGTTCCGAGCTCTTCAAGAACAGGTCCATCTAGTGCTGCGCAATGACCCCCAACCTGGACCAGCTACTTTTGTTGTCCAGTGCCTCTATGTCTTGCCTATTTTCGACTTATACTGTGAAGGGTTCAGTCACTTAATTATATCTGCTCTACGCCGTTTCCTAAAAGAAGAAACTTCCGTGGGGGACAATGTGGAAGCAAAAGACCTTGCTGCCAAGTTATTTCTAGATATTGTTGGGGGCTCTGTCAACCATGATGAGAGGATAGTTGAGAAGATACTTGAAGTTTTTGATGTTCAGTTAGAGAACATTCAAAAAGCTCTGTGCCCAAATGCAATGAATGATGACAGTTTTAGCATGGCAACAAAATTTGTTGAGGATTATATATATCACTTGATAGAGTGTCAAACATACATGACTGCAGTTACTCTATTGGCGCACTTCTCTATCCGCCAGTCTGGTCAATCTTTTCTGCTTTCTATGATAGAAAGCAAACAATTGAAAGCAGCAGAGAAGTGGGCAACCTTCATCGGGAAGCCAATGCTATGTGTTCTGGTCCAAGAGTATTCTGATAGAAACATGCTGCAGGATGCTTATGAGATTATACACAAAAACAATCTCCGACAGGAATTCCCAAATGTTTGTCACAAGTATAAAGAGAGTTCATTAAAGAAATTAGCAGAAAAAGGATGCTGGGACGTTGCAGAAGCAAAGACAAAGAGTAATAGACAACTCCTTGAATACCTGGTTTATTTAGCCATGGAGGCTGGTTACACAGAAAAGGTTGATGAACTGTGTGATCGATATTCACTAAAAGGTTTCTTGAATGTCAAAGTGCCTGAGCCAAGCCTTCTCCATAATCGCTATTTGCATCTGAATGAGTTAGCTGTAGGAGGTATCTTTTGGGTTGATGAAGTTGATGCTTTGCATAAGGCGACCTGCCATTTTGAGGAATGCAAAGTTGTGGGTCTTGATTGTGAATGGAAACCAAATTATGTTAAAGGTAGCAGACCAAACAAGGTTTCTATTATGCAAATTGCTTCTGATAAAATGGTTTTCATCCTTGACTTGATCAAATTATATCAAGATGTACCTGATGTTCTGGATGACAGCTTAACTCGTGTTCTACAGTCTCCTGGGATCCTAAAGCTTGGTTATAATTTTCAATGTGATATGAGGCAGCTGGCTCAGTCATATGAAGATTTAGAGTGTTTCAAGCACTATCAGATGCTACTGGACGTTCAGAATGTGTTCAAAGAACCTCGTGGTGGTCTGTCCGGGCTTGCAAAGAAAATACTCGGAGTTGGTTTGAACAAGACAAGAAGGAACAGCAATTGGGAGCAACGGCCTCTGACACCCAATCAGCTGGAATATGCAGCTCTCGATGCAATTGTACTGGTTCACATATTTGGCCATGTTCGCACTCATTCTCAGCCTGCTGATGGAGAGGAACATGGAAAACTTGAGTGGAAATCCTGCATTGTTTCCAACATGACTAACATGAAGAAGTTCAAAAAGTGA
>CL24.Contig2_All_ORF2
ATGCTCCTTTGCCTGAGCTTCAGGAGACTCCTTGGGACTTCACTTTTTGAACTTCTTCATGTTAGTCATGTTGGAAACAATGCAGGATTTCCACTCAAGTTTTCCATGTTCCTCTCCATCAGCAGGCTGAGAATGAGTGCGAACATGGCCAAATATGTGAACCAGTACAATTGCATCGAGAGCTGCATATTCCAGCTGATTGGGTGTCAGAGGCCGTTGCTCCCAATTGCTGTTCCTTCTTGTCTTGTTCAAACCAACTCCGAGTATTTTCTTTGCAAGCCCGGACAGACCACCACGAGGTTCTTTGAACACATTCTGAACGTCCAGTAG
>CL24.Contig2_All_ORF3
ATGAAGTTGATGCTTTGCATAAGGCGACCTGCCATTTTGAGGAATGCAAAGTTGTGGGTCTTGATTGTGAATGGAAACCAAATTATGTTAAAGGTAGCAGACCAAACAAGGTTTCTATTATGCAAATTGCTTCTGATAAAATGGTTTTCATCCTTGACTTGA
>CL24.Contig3_All_ORF1
ATGGGTTTGGAGGAGAGGGCTGCCACTTATGGCAGCCAGAACGGCAAATGTGATCAGACAATTTGCAAGCATGGATTTTCCGACCTTTCGCACATTTCTCCGTTGGTGTTCTTATACCTCTTGAAAGAATGTTACTTTATTGGCACATGCAAGGCAACTAAGAAGTTCCGAGCTCTTCAAGAACAGGTCCATCTAGTGCTGCGCAATGACCCCCAACCTGGACCAGCTACTTTTGTTGTCCAGTGCCTCTATGTCTTGCCTATTTTCGACTTATACTGTGAAGGGTTCAGTCACTTAATTATATCTGCTCTACGCCGTTTCCTAAAAGAAGAAACTTCCGTGGGGGACAATGTGGAAGCAAAAGACCTTGCTGCCAAGTTATTTCTAGATATTGTTGGGGGCTCTGTCAACCATGATGAGAGGATAGTTGAGAAGATACTTGAAGTTTTTGATGTTCAGTTAGAGAACATTCAAAAAGCTCTGTGCCCAAATGCAATGAATGATGACAGTTTTAGCATGGCAACAAAATTTGTTGAGGATTATATATATCACTTGATAGAGTGTCAAACATACATGACTGCAGTTACTCTATTGGCGCACTTCTCTATCCGCCAGTCTGGTCAATCTTTTCTGCTTACTATGATAGAAAGCAAACAATTGAAAGCAGCAGAGAAGTGGGCAACCTTCATCGGGAAGCCAATGCTATGTGTTCTGGTCCAAGAGTATTCTGATAGAAACATGCTGCAGGATGCTTATGAGATTATACACAAAAACAATCTCCGACAGGAATTCCCAAATGTTTGTCACAAGTATAAAGAGAGTTCATTAAAGAAATTAGCAGAAAAAGGATGCTGGGACGTTGCAGAAGCAAAGACAAAGAGTAATAGACAACTCCTTGAATACCTGGTTTATTTAGCCATGGAGGCTGGTTACACAGAAAAGGTTGATGAACTGTGTGATCGATATTCACTAAAAGGTTTCTTGAATGTCAAAGTGCCTGAGCCAAGCCTTCTCCATAATCGCTATTTGCATCTGAATGAGTTAGCTGTAGGAGGTATCTTTTGGGTTGATGAAGTTGATGCTTTGCATAAGGCGACCTGCCATTTTGAGGAATGCAAAGTTGTGGGTCTTGATTGTGAATGGAAACCAAATTATGTTAAAGGTAGCAGACCAAACAAGGTTTCTATTATGCAAATTGCTTCTGATAAAATGGTTTTCATCCTTGACTTGATCAAATTATATCAAGATGTACCTGATGTTCTGGATGACAGCTTAACTCGTGTTCTACAGTCTCCTGGGATCCTAAAGCTTGGTTATAATTTTCAATGTGATATGAGGCAGCTGGCTCAGTCATATGAAGATTTAGAGTGTTTCAAGCACTATCAGATGCTACTGGACGTTCAGAATGTGTTCAAAGAACCTCGTGGTGGTCTGTCCGGGCTTGCAAAGAAAATACTCGGAGTTGGTTTGAACAAGACAAGAAGGAACAGCAATTGGGAGCAACGGCCTCTGACACCCAATCAGCTGGAATATGCAGCTCTCGATGCAATTGTACTGGTTCACATATTTGGCCATGTTCGCACTCATTCTCAGCCTGCTGATGGAGAGGAACATGGAAAACTTGAGTGGAAACCTTTTGTCCGTCCCCACGTGGATAACATCAAGAAGTCCAAAAAAGGACACCAGTGA
>CL24.Contig3_All_ORF2
ATGTTCCTCTCCATCAGCAGGCTGAGAATGAGTGCGAACATGGCCAAATATGTGAACCAGTACAATTGCATCGAGAGCTGCATATTCCAGCTGATTGGGTGTCAGAGGCCGTTGCTCCCAATTGCTGTTCCTTCTTGTCTTGTTCAAACCAACTCCGAGTATTTTCTTTGCAAGCCCGGACAGACCACCACGAGGTTCTTTGAACACATTCTGAACGTCCAGTAG
>CL24.Contig3_All_ORF3
ATGCAGCTCTCGATGCAATTGTACTGGTTCACATATTTGGCCATGTTCGCACTCATTCTCAGCCTGCTGATGGAGAGGAACATGGAAAACTTGAGTGGAAACCTTTTGTCCGTCCCCACGTGGATAACATCAAGAAGTCCAAAAAAGGACACCAGTGAGATGTCAGAAGCTGAGAAGGAGCACTAG
>CL24.Contig4_All_ORF1
ATGGAAACTTCCATTGAAGATTCTTTGAAAGCCAAAGACCTTGCTGCCCAGTTATTTCTGGACATTGTTAGAGGCTTTGTCAACTATGATGAGAGGATAGTTGAGAAACTATTTGAAATTTTTGATGTTCAGTTAGCAAACATAGAGAAAGTAATGTGCCAGAGTGAAATGAATGAATCCAGGTTTGACATGGCACAGAAGCTTGTGGAGCAATATATTCTTAAGTTGATAGAGTCTGGATCATATATGACTGCAGTTACTCTATTAGAGCACTTCTCTATCCGCCAGTTTGACAATTTTTTTCTCCTCAATATGATAGAAAGCAAGCAATTCAAAGCTGCCGAGAAATGGGCAACGTTCATCGGAAAGCCAATGTTATGTGTTCTTGTCCATGAGTACATTGACAGGAATATGCTAAAGAATGCCAAGGAGGTCATGTTGAAAAACAATTTCCAACAGGAATTTCCTGATCTTTATCACAGGTATAAAGAAGGCTCAATAAAGAAACTAGCAGAAAAAGGCTGCTGGGATATAGCTGAAGCAAGGACAAAAGGTAATAGACAACTCCTTGAATATCTGGTTTATTTGGCAATGGAGGCTGGATACTCAGAGAAGGTTGATGAACTTTGTGATAGGTACTTGCTCAAAGTGCCTGAACCAAGTCTTCGCCATGTGCATCGGGATGAGTTGCTTGTAGAAGATATCATTTGTGTTGATCAAGTTGATTCTTTGCCTATTGTAACCTGTCATATTGAAGAGTCCAAAGTCATACATAGTGACTGTGAATCGAAAGCGTATAATGTGCAGAGAGGTAAACGACATATGGTTTCTATCATTCCAGTTGCTTCTGAAGAGAAGAAGCAAAGGTTTACCAATAGAAGGCCCATAAATTACTTAAAGAAGTGGAAAGCTCAGAGGCCACTCACCATTTGCAAACATTGTTTCTCTGACCTGAAGTATATTTCTCCCCTGTTGTTCATCTTCCTCCTGAAAGAGTGGTACTTTAGGGGAAAATGTAAGGCAACAAAGAAATTCCAAGCTCTTGAAGAATGTGTCCATCTAGTACTGCATAATGATCCCCATCCTGGAAGAGCTACATTTGTTGTTCAG
>CL24.Contig4_All_ORF2
ATGACCTCCTTGGCATTCTTTAGCATATTCCTGTCAATGTACTCATGGACAAGAACACATAACATTGGCTTTCCGATGAACGTTGCCCATTTCTCGGCAGCTTTGAATTGCTTGCTTTCTATCATATTGAGGAGAAAAAAATTGTCAAACTGGCGGATAGAGAAGTGCTCTAATAGAGTAACTGCAGTCATATATGATCCAGACTCTATCAACTTAAGAATATATTGCTCCACAAGCTTCTGTGCCATGTCAAACCTGGATTCATTCATTTCACTCTGGCACATTACTTTCTCTATGTTTGCTAACTGA
>CL24.Contig4_All_ORF3
ATGTCGTTTACCTCTCTGCACATTATACGCTTTCGATTCACAGTCACTATGTATGACTTTGGACTCTTCAATATGACAGGTTACAATAGGCAAAGAATCAACTTGATCAACACAAATGATATCTTCTACAAGCAACTCATCCCGATGCACATGGCGAAGACTTGGTTCAGGCACTTTGAGCAAGTACCTATCACAAAGTTCATCAACCTTCTCTGA
>CL24.Contig5_All_ORF1
ATGGGTTTGGAGGAGAGGGCTGCCACTTATGGCAGCCAGAACGGCAAATGTGATCAGACAATTTGCAAGCATGGATTTTCCGACCTTTCGCACATTTCTCCGTTGGTGTTCTTATACCTCTTGAAAGAATGTTACTTTATTGGCACATGCAAGGCAACTAAGAAGTTCCGAGCTCTTCAAGAACAGGTCCATCTAGTGCTGCGCAATGACCCCCAACCTGGACCAGCTACTTTTGTTGTCCAGTGCCTCTATGTCTTGCCTATTTTCGACTTATACTGTGAAGGGTTCAGTCACTTAATTATATCTGCTCTACGCCGTTTCCTAAAAGAAGAAACTTCCGTGGGGGACAATGTGGAAGCAAAAGACCTTGCTGCCAAGTTATTTCTAGATATTGTTGGGGGCTCTGTCAACCATGATGAGAGGATAGTTGAGAAGATACTTGAAGTTTTTGATGTTCAGTTAGAGAACATTCAAAAAGCTCTGTGCCCAAATGCAATGAATGATGACAGTTTTAGCATGGCAACAAAATTTGTTGAGGATTATATATATCACTTGATAGAGTGTCAAACATACATGACTGCAGTTACTCTATTGGCGCACTTCTCTATCCGCCAGTCTGGTCAATCTTTTCTGCTTACTATGATAGAAAGCAAACAATTGAAAGCAGCAGAGAAGTGGGCAACCTTCATCGGGAAGCCAATGCTATGTGTTCTGGTCCAAGAGTATTCTGATAGAAACATGCTGCAGGATGCTTATGAGATTATACACAAAAACAATCTCCGACAGGAATTCCCAAATGTTTGTCACAAGTATAAAGAGAGTTCATTAAAGAAATTAGCAGAAAAAGGATGCTGGGACGTTGCAGAAGCAAAGACAAAGAGTAATAGACAACTCCTTGAATACCTGGTTTATTTAGCCATGGAGGCTGGTTACACAGAAAAGGTTGATGAACTGTGTGATCGATATTCACTAAAATGTTTCTTGAATGTCAAAGTGCCTGAGCCAAGCCTTCTTCATAATCGCTATTTGCATCTGAATGAGTTAGCTGTAGGAGGTATCTTTTGGGTTGATGAAGTTGATGCTTTGCATAAGGCGACCTGCCATTTTGAGGAATGCAAAGTTGTGGGTCTTGATTGTGAATGGAAACCAAATTATGTTAAAGGTAGCAGACCAAACAAGGTTTCTATTATGCAAATTGCTTCTGATAAAATGGTTTTCATCCTTGACTTGATCAAATTATTTGAAGATGTGCCTGACGTCTTGGATGAATGCTTAACTCGCATTTTTCAGTCTCCGAAGATACTAAAACTTGGTTATGCTTTCATCTATGATGCAAGGCATCTGGCTGATTCATATGGAGTGTTAAACTGCTTCAATCACTATCAGATGCTACTGGACATTCAGCAAGTATTTAAAGAACAAGGGGGAGGTCTGTCTGGGCTTGCACAGAAAATACTGGGAGTTGGTTTGAACAAGACAAGAAGGAACAGCAATTGGGAGCAACGGCCTTTGACGCCTAATCAGCTGGAATATGCAGCTATCGATGCAGCTGTACTGCTTCACATATTTGACCATGTTCGTAATCATTCTCAAACTGCTGATGGAGAAGGACTTGGAATAGTAGAGTGGAAACCTTTTGTCCGTCCCCACGTGGATAACATCAAGAAGTCCAAAAAAGGACACCAGTGA
>CL24.Contig5_All_ORF2
ATGATTACGAACATGGTCAAATATGTGAAGCAGTACAGCTGCATCGATAGCTGCATATTCCAGCTGATTAGGCGTCAAAGGCCGTTGCTCCCAATTGCTGTTCCTTCTTGTCTTGTTCAAACCAACTCCCAGTATTTTCTGTGCAAGCCCAGACAGACCTCCCCCTTGTTCTTTAAATACTTGCTGAATGTCCAGTAG
>CL24.Contig5_All_ORF3
ATGAAGTTGATGCTTTGCATAAGGCGACCTGCCATTTTGAGGAATGCAAAGTTGTGGGTCTTGATTGTGAATGGAAACCAAATTATGTTAAAGGTAGCAGACCAAACAAGGTTTCTATTATGCAAATTGCTTCTGATAAAATGGTTTTCATCCTTGACTTGA
>CL24.Contig6_All_ORF1
ATGGGTACGAGAAATTTGTTAAAGAAGTGGAAATCTCAGAGGCCACTCACAGTTTGCAAGCATGGCTTCTTTGACCTGAGTCATGTGTCTCCACTGGTCTTCATCTACCTGATCAAAGAGTTTTACTATAGGGGCAAACATAAGGCAACAAAGAAGCTACAAGTTCTTGAAGAACAGATCTATCTAGTACTACACAATGATCCCCAACCTGGGCGAGCTGTTTTTGTTCTTCATTGCCTCTATGTCTTGTTCAAAGTTGGATTCTACTGTGAAGGATTCGGTTATTTAATTATATCTGCTCTTTCTCGTTTCCTAAAAATAGAAACTTCTATGGGGGACTTTTTGGTAGCAAAAGACCTAGCTGCCCAATTATTTCTCGATATTGTTGGTGGATTTTTCAACCATGATAACAAGATCATTGAGGAGATTTTTGAAGTTTTTGATGTTCAGTTGGAAAATATAGAAAAAGTAATCTGCCAGAGTGAAAAGAATGATTCCAGTTTTGATATGGCACAAAAGATTGTTGAGCAATATATTTCTGAGTTGATAGAATCTAAATCATATATGACTGCGGTTACTCTACTAAAGCACTTCTCTATCCGCCAGTTTGGCAAATTATTTCTTCTTAATATGCTACAAAGCAAGCAGTTCAAAGCCGCGGAGAAATGGGCAACATTCATTGGTAAGCCAATGTTATGTGTTCTTGTCCATGAGTACATTGACAGGGATATGCTAAAGAAGGCGGAAAGGGTTATGCATCAAAACAATTTTGTGCATGATTTCCCTGATATTTATCGCAAGTATGAAGAGAACTTGCTAAAGGAACTAGCAGACAAAGGATGCTGGGAAATTGCAGAAGCAAGGACAAACTGTAACAATCATCTTCTTGAACATCTGGTTTATTTAGCTATGGAGGCTAGTTGCTCAGAGAAGGTTGATGAACTTTGTGATCAATATTCGCTGGAAGCCTTCTCTAATGTCAAAATGCCTGAGCCAACTCTTCGCTATTTGCGTCTCGATGAGCTGGCTGTAGAAGACATCATTTGGGTTGATCAAGTTCATGTTTTGCATAGTGCAACTTATCATATTGAGGAAGCCGGAGTAGTAGGTCTTGATTGTGAATGGAAACCGAATTATGTAAAGGGAGGTGAAGAAAACAAAGTTTCTATCATGCAACTTGCTTCTGGGAAGATGGTTTTCATCCTTGACTTGATCAAATTATTTGAAGATGTGCCTGACGTCTTGGATGAATGCTTAACTCGCATTTTTCAGTCTCCGAAGATACTAAAACTTGGTTATGCTTTCATCTATGATGCAAGGCATCTGGCTGATTCATATGGAGTGTTAAACTGCTTCAATCACTATCAGATGCTACTGGACATTCAGCAAGTATTTAAAGAACAAGGGGGAGGTCTGTCTGGGCTTGCACAGAAAATACTGGGAGTTGGTTTGAACAAGACAAGAAGGAACAGCAATTGGGAGCAACGGCCTTTGACGCCTAATCAGCTGGAATATGCAGCTATCGATGCAGCTGTACTGCTTCACATATTTGACCATGTTCGTAATCATTCTCAAACTGCTGATGGAGAAGGACTTGGAATAGTAGAGTGGAAACCTTTTGTCCGTCCCCACGTGGATAACATCAAGAAGTCCAAAAAAGGACACCAGTGA
>CL24.Contig6_All_ORF2
ATGTACTCATGGACAAGAACACATAACATTGGCTTACCAATGAATGTTGCCCATTTCTCCGCGGCTTTGAACTGCTTGCTTTGTAGCATATTAAGAAGAAATAATTTGCCAAACTGGCGGATAGAGAAGTGCTTTAGTAGAGTAACCGCAGTCATATATGATTTAGATTCTATCAACTCAGAAATATATTGCTCAACAATCTTTTGTGCCATATCAAAACTGGAATCATTCTTTTCACTCTGGCAGATTACTTTTTCTATATTTTCCAACTGA
>CL24.Contig6_All_ORF3
ATGATTACGAACATGGTCAAATATGTGAAGCAGTACAGCTGCATCGATAGCTGCATATTCCAGCTGATTAGGCGTCAAAGGCCGTTGCTCCCAATTGCTGTTCCTTCTTGTCTTGTTCAAACCAACTCCCAGTATTTTCTGTGCAAGCCCAGACAGACCTCCCCCTTGTTCTTTAAATACTTGCTGAATGTCCAGTAG
>CL24.Contig7_All_ORF1
ATGGGGGACTTTTTGGTAGCAAAAGACCTAGCTGCCCAATTATTTCTCGATATTGTTGGTGGATTTTTCAACCATGATAACAAGATCGTTGAGGAGATTTTTGAAGTTTTTGATGTTCAGTTGGAAAATATAGAAAAAGTAATCTGCCAGAGTGAAAAGAATGATTCCAGTTTTGATATGGCACAAAAGATTGTTGAGCAATATATTTCTGAGTTGATAGAATCTAAATCATATATGACTGCTGTTACTCTACTAAAGCACTTCTCTAACCGCCAGTTTGGCAAATTATTTCTTCTTAATATGCTACAAAGCAAGCAGTTCAAAGCCGCGGAGAAATGGGCAACATTCATTGGTAAGCCAATGTTATGTGTTCTTGTCCATGAGTACATTGACAGGGATATGCTAAAGAAGGCGGAAAGGGTTATGCATCAAAACAATTTTGTGCATGATTTCCCTGATATTTATCGCAAGTATGAAGAGAACTTGCTAAAGGAACTAGCAGACAAAGGATGCTGGGAAATTGCAGAAGCAAGGACAAACTGTAACAATCATCTTCTTGAACATCTGGTTTATTTAGCTATGGAGGCTAGTTGCTCAGAGAAGGTTGATGAACTTTGTGATAGGTACTTGCTCAAAGTGCCTGAACCAAGTCTTCGCCATGTGCATCGGGATGAGTTGCTTGTAGAAGATATCATTTGTGTTGATCAAGTTGATTCTTTGCCTATTGTAACCTGTCATATTGAAGAGTCCAAAGTCATACATAGTGACTGTGAATCGAAAGCGTATAATGTGCAGAGAGGTAAACGACATATGGTTTCTATCATTCCAGTTGCTTCTGAAGAGAAGAAGCAAAGGTTTACCAATAGAAGGCCCATAAATTACTTAAAGAAGTGGAAAGCTCAGAGGCCACTCACCATTTGCAAACATTGTTTCTCTGACCTGAAGTATATTTCTCCCCTGTTGTTCATCTTCCTCCTGAAAGAGTGGTACTTTAGGGGAAAATGTAAGGCAACAAAGAAATTCCAAGCTCTTGAAGAATGTGTCCATCTAGTACTGCATAATGATCCCCATCCTGGAAGGGCTACATTTGTTGTTCAGTGCCTCTATATTTTGCCCTTATTTGGATTACACTCTGAAGGGTTCAGTCAGCTAATTATAGGTGCTCTTTGTCGCTTCCTAAAAATGGAAACTTCCATTGAAGATTCTTTGAAAGCCAAAGACCTTGCTGCCCAGTTATTTCTGGACATTGTTAGAGGCTTTGTCAACTATGATGAGAGGATAGTTGAGAAACTATTTGAAATTTTTGATGTTCAGTTAGCAAACATAGAGAAAGTAATGTGCCAGAGTGAAATGAATGAATCCAGGTTTGACATGGCACAGAAGCTTGTGGAGCAATATATTCTTAAGTTGATAGAGTCTGGATCATATATGACTGCAGTTACTCTATTAGAGCACTTCTCTATCCGCCAGTTTGACAATTTTTTTCTCCTCAATATGATAGAAAGCAAGCAATTCAAAGCTGCCGAGAAATGGGCAACGTTCATCGGAAAGCCAATGTTATGTGTTCTTGTCCATGAGTACATTGACAGGAATATGCTAAAGAATGCCAAGGAGGTCATGTTGAAAAACAATTTCCAACAGGAATTTCCTGATCTTTATCACAGGTATAAAGAAGGCTCAATAAAGAAACTAGCAGAAAAAGGCTGCTGGGATATAGCTGAAGCAAGGACAAAAGGTAATAGACAACTCCTTGAATATCTGGTTTATTTGGCAATGGAGGCTGGATACTCAGAGAAGGTTGATGAACTTTGTGATCAATATTCGCTGGAAGCCTTCTCTAATGTCAAAATGCCTGAGCCAACTCTTCGCTATTTGCGTCTCGATGAGCTGGCTGTAGAAGACATCATTTGGGTTGATCAAGTTGATGTTTTGCATAGTGCAACTTATCATATTGAGGAAGCCGGAGTAGTAGGTCTTGATTGTGAATGGAAACCGAATTATGTAAAGGGAGGTGAAGAAAACAAAGTTTCTATCATGCAACTTGCTTCTGGGAAGATGGTTTTCATCCTTGACTTGATCAAATTATTTGAAGATGTGCCTGACGTCTTGGATGAATGCTTAACTCGCATTTTTCAGTCTCCGAAGATACTAAAACTTGGTTATGCTTTCATCTATGATGCAAGGCATCTGGCTGATTCATATGGAGTGTTAAACTGCTTCAATCACTATCAGATGCTACTGGACATTCAGCAAGTATTTAAAGAACAAGGGGGAGGTCTGTCTGGGCTTGCACAGAAAATACTGGGAGTTGGTTTGAACAAGACA
>CL24.Contig7_All_ORF2
ATGACCTCCTTGGCATTCTTTAGCATATTCCTGTCAATGTACTCATGGACAAGAACACATAACATTGGCTTTCCGATGAACGTTGCCCATTTCTCGGCAGCTTTGAATTGCTTGCTTTCTATCATATTGAGGAGAAAAAAATTGTCAAACTGGCGGATAGAGAAGTGCTCTAATAGAGTAACTGCAGTCATATATGATCCAGACTCTATCAACTTAAGAATATATTGCTCCACAAGCTTCTGTGCCATGTCAAACCTGGATTCATTCATTTCACTCTGGCACATTACTTTCTCTATGTTTGCTAACTGA
>CL24.Contig7_All_ORF3
ATGTACTCATGGACAAGAACACATAACATTGGCTTACCAATGAATGTTGCCCATTTCTCCGCGGCTTTGAACTGCTTGCTTTGTAGCATATTAAGAAGAAATAATTTGCCAAACTGGCGGTTAGAGAAGTGCTTTAGTAGAGTAACAGCAGTCATATATGATTTAGATTCTATCAACTCAGAAATATATTGCTCAACAATCTTTTGTGCCATATCAAAACTGGAATCATTCTTTTCACTCTGGCAGATTACTTTTTCTATATTTTCCAACTGA
>CL25.Contig1_All_ORF1
ATGAACAAGGACACACAGGTGGACTCAACAAGGAATGTAGAGGTGGTGAGGCCTATTGAAAAGAGTGGTGCAGTAGAACATCAAATGGAAACTAAAAGTTCCTGTGAAGTGCCCCCTTCACCTGCAGGTGGATTGGATGTACTGAATTTGCAGGGTCCGATAGATATGGAAGGCATAGAGGCTGATGATTTAGAAAGGAAAGTGAAGGAAACAATGGGTGCGTATGTGAAGGGGACATTAGATTTTGAAATTAATGTAGAGAAGATGGGACTCATGGGAGTCAAGAAAATTGAAGGAGGTGACCAAGATATTGAAATTGCAGTAGCTGAAACTGAACCATTATCACCTGCAGCTCAGTTGGATGTACTAGAAGAAGTACACGGAACAAGGGACGAAAAGGTGACATTGGAAATTCCATATGTTATAGAGGCAATTACAACAGCTGAACCTTCATCCTCATCTGCTGAAGTTGGAATGAAATTGGATTCCTCTGCCTTCCCATCTTCATCGCCTTCATGTACAAGAGCGGAGCTCAAACTACCTGAAAAAGAAAAGGTGATTGAAGAGGTTGTTTCATGTGTTTCAAGGAATGTAGAGGTGGTGAGGCCTATTGAAGGGAGTGATGCAGTACAAAATCAAATGGAAACTAAAAGTTCCTGTGAAGTGATCTCTTCACCTGCAGGTGGATTGGATGTACTGAATTTGCAGGGTCCGATAGATATGGAAGGCATAGAGGCTGATGATTTAGAAAGGAAAGTGCAGGAAACAACGGGTGCGTATGTGAAGGGGACATTAGATTTTGAAATTAATGTAGAGAAGATGGGACTCATGGGAGTCAAGAAAATTGAAGGAGGTGGTGGAAGTCAAGATATTAAAATTGCAGTAGCTGAAACTGAACCTTTATCACCTGCAGCTCAGTTGGATGTACAAGATGAAGTGCACGGAACAAGGGACGCGAAGGTGACATTGGAAATTCGGAAGAATGTTAAAGATGCAATCACAACAGCTGCTGAACCTTCATCCCCATCTGCTGAAGTTGGAGTGAAATTGGATTCTTCTGCATTCCCATCTTCATCGCCTCTGTGTACACAAGCAGAGCTCAAACTACCTGATAAAGAAAAGGTGATTGAAGAGGTT
>CL25.Contig1_All_ORF2
ATGAGTCCCATCTTCTCTACATTAATTTCAAAATCTAATGTCCCCTTCACATACGCACCCATTGTTTCCTTCACTTTCCTTTCTAAATCATCAGCCTCTATGCCTTCCATATCTATCGGACCCTGCAAATTCAGTACATCCAATCCACCTGCAGGTGAAGGGGGCACTTCACAGGAACTTTTAGTTTCCATTTGA
>CL25.Contig1_All_ORF3
ATGAGTCCCATCTTCTCTACATTAATTTCAAAATCTAATGTCCCCTTCACATACGCACCCGTTGTTTCCTGCACTTTCCTTTCTAAATCATCAGCCTCTATGCCTTCCATATCTATCGGACCCTGCAAATTCAGTACATCCAATCCACCTGCAGGTGAAGAGATCACTTCACAGGAACTTTTAGTTTCCATTTGA
>CL25.Contig2_All_ORF1
ATGGATTCAGCAATTACAATAGAGGCTGTGATCAAGAAAATTGAAGGGGGTGCTGACCAACAAAAGAGTGAACTTAAAAGTGAAAGTCAGAGTTCAGTACCTCAACCTGGATCATTTACAATTGGATTGCACATACTCAATGAGCAGGGACATAGGGATATGAACAAGGACACACAGGTGGACTCAACAAGGAATGTAGAGGTGGTGAGGCCTATTGAAAAGAGTGGTGCAGTAGAACATCAAATGGAAACTAAAAGTTCCTGTGAAGTGCCCCCTTCACCTGCAGGTGGATTGGATGTACTGAACTTGCAGGGTTCTTTGGATATGGATTCAACTACCAGTATTATCGAGGCGGGGGTAATGGATATGGAAGGCATAGAGGTTGATGATTTAAAAACGAATGTACATGTGAAGGGGACATTAGAATTTGCAATTAATGTAGAGAAGATGGGACTCATGGGAGTCAAGAAAATTGAAGGAGGTGGTGGAAGTCAAGATATTAAAATTGCAGTAGCTGAAACTGAACCTTTATCACCTGCAGCTCAGTTGGATGTACAAGATGAAGTGCACGGAACAAGGGACGCGAAGGTGACATTGGAAATTCGGAAGAATGTTAAAGATGCAATCACAACAGCTGCTGAACCTTCATCCCCATCTGCTGAAGTTGGAGTGAAATTGGATTCTTCTGCATTCCCATCTTCATCGCCTCTGTGTACACAAGCAGAGCTCAAACTACCTGATAAAGAAAAGGTGATTGAAGAGGTTGTTCAAGTTCTAAGGCCATCTTCAAGCTTTTTGAAGATAGGGTCTTCACTGGGAATCCAAGCACTAGAGCCATCAAGCTTATCTCTG
>CL25.Contig2_All_ORF2
ATGAGTCCCATCTTCTCTACATTAATTGCAAATTCTAATGTCCCCTTCACATGTACATTCGTTTTTAAATCATCAACCTCTATGCCTTCCATATCCATTACCCCCGCCTCGATAATACTGGTAGTTGAATCCATATCCAAAGAACCCTGCAAGTTCAGTACATCCAATCCACCTGCAGGTGAAGGGGGCACTTCACAGGAACTTTTAGTTTCCATTTGA
>CL25.Contig2_All_ORF3
ATGGCTCTAGTGCTTGGATTCCCAGTGAAGACCCTATCTTCAAAAAGCTTGAAGATGGCCTTAGAACTTGAACAACCTCTTCAATCACCTTTTCTTTATCAGGTAGTTTGA
>CL25.Contig3_All_ORF1
ATGGAAACTAAAAGTTCCTGTGAAGTGCCCCCTTCACCTGCAGGTGGATTGGATGTACTGAACTTGCAGGGTTCTTTGGATATGGATTCAACTACCAGTATTATCGAGGCGGGGGTAATGGATATGGAAGGCATAGAGGTTGATGATTTAAAAACGAATGTACATGTGAAGGGGACATTAGAATTTGCAATTAATGTAGAGAAGATGGGACTCATGGGAGTCAAGAAAATTGAAGGAGGTGGTGGAAGTCAAGATATTAAAATTGCAGTAGCTGAAACTGAACCATTATCACCTGCAGCTCAGTTGGATGTACTAGAAGAAGTACACGGAACAAGGGACGAAAAGGTGACATTGGAAATTCCATATGTTATAGAGGCAATTACAACAGCTGAACCTTCATCCTCATCTGCTGAAGTTGGAATGAAATTGGATTCCTCTGCCTTCCCATCTTCATCGCCTTCATGTACAAGAGCGGAGCTCAAACTACCTGAAAAAGAAAAGGTGATTGAAGAGGTTGTTCAAGTTCTAAGGCCATCTTCAAGCTTTTTGAAGATAGGGTCTTCACTGGGAATCCAAGCACTAGAGCCATCAAGCTTATCTCTGGTCTTTACCAAGAGCCTGTTTCTCCCAATCTTCACTGAAACCAAGATATCAGACGAAGACAACAACCAAATACAAATACTTGTTGTGGGCAAGAACATGATCCGTGGAAGCCACCAAATGGCTCCGATCTCTCTTCCACACCTGGTCAAACTAGAAATCGTTGTTCTTAACGGTGACATTGGAGATCGAGAGAACTGGACGAGACAGGAATTCGACAGCAAAGTTGTGAAGGAGAGAAACGGCAAGAGGCCGCTGCTCACCGGAGACCTGAGTGTTACGTTGAGAGATGGGTTTTCGACGATCGGCGATATTAAATTTACGGACAACTCGAGTTGGATTCGGGGCAGGAAATTTAGGATTGGTGCAAGGGTGGCTCCGGGGTATCAGGGTCCGAGGATTCGGGAAGCCATGACTGATGCTTTCGTTGTCAAAGATGGTCCGGGCCTTGCGCGTGCAGCGTACAATAAGCATTATCCACCAATGTTGGAAGACGAAGTTTGGCGGTTGGAGAAGATTGGGAAATATGGAGCTTTTCACAAGAGGCTAGCTGCGGAAAACATTCATACAGTTGAAGATTTCTTGAAGATGTCTGTCGTGGACCCAGTGAAGCTTAAAAACATATTAGGGTTTGGAATGTCGGAAAGAATGTGGGAAGCAACTCTAAAGCATGCGAGAACATGCGAGATGGGGAACAAAATGTACGTGAGGAAAGCGCATGCATACTGGAGTTCCTTGGAGGCGGCTGATACATTGCTTTTTCCGATAAACGCGGTTGATACAATGTTGAATGAGGCTGATTTAATCAGACAGGACCATAGGGATATGATGAACAAGGAGACACAGGTGGACTCGGCAAGGATTGTGAAGGTGGTGAAACCTGCAATTGCAGGGACTGATGCGGTACAAGATCAAATGGAAACTACTAGTTCCTGTGAAGTGCCCCCTTCATCTGCAGGTGGAATTGTAGATTCACCGGATTGCATGCACTGA
>CL25.Contig3_All_ORF2
ATGCTTATTGTACGCTGCACGCGCAAGGCCCGGACCATCTTTGACAACGAAAGCATCAGTCATGGCTTCCCGAATCCTCGGACCCTGATACCCCGGAGCCACCCTTGCACCAATCCTAAATTTCCTGCCCCGAATCCAACTCGAGTTGTCCGTAAATTTAATATCGCCGATCGTCGAAAACCCATCTCTCAACGTAACACTCAGGTCTCCGGTGAGCAGCGGCCTCTTGCCGTTTCTCTCCTTCACAACTTTGCTGTCGAATTCCTGTCTCGTCCAGTTCTCTCGATCTCCAATGTCACCGTTAAGAACAACGATTTCTAG
>CL25.Contig3_All_ORF3
ATGTCACCGTTAAGAACAACGATTTCTAGTTTGACCAGGTGTGGAAGAGAGATCGGAGCCATTTGGTGGCTTCCACGGATCATGTTCTTGCCCACAACAAGTATTTGTATTTGGTTGTTGTCTTCGTCTGATATCTTGGTTTCAGTGAAGATTGGGAGAAACAGGCTCTTGGTAAAGACCAGAGATAAGCTTGATGGCTCTAGTGCTTGGATTCCCAGTGAAGACCCTATCTTCAAAAAGCTTGAAGATGGCCTTAGAACTTGA
>CL26.Contig1_All_ORF1
ATGGAAATGGAGGACCAGTACAATTTAGGAGATCTCAGGCAGCTCATGAACGGAACCGGTAGGTCTCACTTCCCGGCCATCCAGAATCCGGCGGAGCTCTTCCCCAGTAGCCACCACCACCGGCCTCAGCTCCTCGCTCCGGCCCATCATCAGCATCATCATCATCACCAGCAACATCCCTACGAGATCATGATGATGGGTCGGCTTCCGACCGCCCACGACATGATGCCACGTGGGATTCATGAGTTTCGGTCAGCTGACTCGGCCGGTGGTGGTGGTGCTTGTACTAATAACACTGTTGCGGCTACTTCTTGTCTCAGTGGCGGCGGCGGTCTGGAGGTGGAGGGTGGAGGCTGTCTTGGCGGTGATGGCGGCTCCGGGAGGTGGCCGAGGCAAGAGACTCTCACCCTTCTGGAGATCCGGTCACGACTCGATCACAAGTTCAAAGAGGCTAATCAGAAAGGGCCGCTCTGGGATGAAGTCTCTAGGATCATGTGTGAGGAACATGGGTATCAAAGAAGCGGAAAAAAATGCAGGGAAAAATTCGAAAACTTGTACAAGTATTACAAGAAGACAAAGGAAGGAAAGGCCGGAAGACAAGATGGCAAGCACTACAGATTCTTTCGGCAGCTTGAAGCTCTCTATGGCGAAACTAGCAACAACATTGCCGCCTCATCACTCCCGCCAGATCAATCCCATTTCGTCGGTAATAATAATATCAATAACAACAACAACAATAATAGTTTTCGTTATCAAGCTCAACCGAGTCATCAAGATACTACTACTGCAGCTACATATCAGTCCACTCAGAGCGTCTCGAACTCCTCCGATTTCGAGGACTCCTCTTCCTCGGAGGACAACGGCGCCAGTGCCATTGCTCCGATGGACGATGACGTGCTTGAGATGAAGAGAATGAGGAAGAGGAGGGGATGGAAGGTGAAGATAAAGGAGTTTATCGACGTACAAATGAGGAAGATGATGGAGAAGCAAGACGAATGGTTGGAGAAGCTGACGAGCACGCTTGAGCAGAAAGAAAGGGAGAGGGTGTTGAGAGAGGAGGAGTGGCGAAAACAAGAGGCGGGCCGGGCGGAGAAAGAGCAGCAGTTTTGGGCTAAAGAGAGGGCATGGATTGAATCAAGGGACAAAGCTCTCATGGATGCATTGCAGAAACTAACAGGAAGTAGTACTAATCATGAAGTAAAGACTTCTTCTTCAACACCAGAGCAAGATCACGAGGACATTGTGAGTGAGCAACGGACATGGCCGGAATGCGAGATTAACAGATTGGTTCAGCTGAGAGGAAGCATGGAGTCGAGGTTTAGTACTAATCAGAGAGGTGGGTGTTCAGATGAAATTCTTTGGGAGGAGATAGCGTCCAAGATGAGTTGTTTGGGGTACGATAGGAGTGGAATGGTGTGCAAGGAGAAATGGGAGAGCATAAACTATGGGAACAAGTGTTCCAAGGAGTTGTTCAGTAAGAAGAGGAAGGAAAACAATCTTTCAAGACCAACTTCTTGTTACTTTGGGAATAATGAGTCTAATTCCTCAATGTACAACAGTCAAGGAGGAGTCTATGCTACTTGTGAAATGAACAATCATGAACGAGTTGATGATGGTTCTCCTCCTGCTAATCCAAATGTAGGCAATGCTGCAGTGGTGAACGAGACTTGTTTTCCATTTTTGATGGGTGAAGGAGACAACTTGTGGGAGAACTATGGTTTGAAGCTCAGCAAGGGTAGTTAA
>CL26.Contig1_All_ORF2
ATGAGTTTCGGTCAGCTGACTCGGCCGGTGGTGGTGGTGCTTGTACTAATAACACTGTTGCGGCTACTTCTTGTCTCAGTGGCGGCGGCGGTCTGGAGGTGGAGGGTGGAGGCTGTCTTGGCGGTGATGGCGGCTCCGGGAGGTGGCCGAGGCAAGAGACTCTCACCCTTCTGGAGATCCGGTCACGACTCGATCACAAGTTCAAAGAGGCTAATCAGAAAGGGCCGCTCTGGGATGAAGTCTCTAGGATCATGTGTGAGGAACATGGGTATCAAAGAAGCGGAAAAAAATGCAGGGAAAAATTCGAAAACTTGTACAAGTATTACAAGAAGACAAAGGAAGGAAAGGCCGGAAGACAAGATGGCAAGCACTACAGATTCTTTCGGCAGCTTGAAGCTCTCTATGGCGAAACTAGCAACAACATTGCCGCCTCATCACTCCCGCCAGATCAATCCCATTTCGTCGGTAATAATAATATCAATAACAACAACAACAATAATAGTTTTCGTTATCAAGCTCAACCGAGTCATCAAGATACTACTACTGCAGCTACATATCAGTCCACTCAGAGCGTCTCGAACTCCTCCGATTTCGAGGACTCCTCTTCCTCGGAGGACAACGGCGCCAGTGCCATTGCTCCGATGGACGATGACGTGCTTGAGATGA
>CL26.Contig1_All_ORF3
ATGAGAGCTTTGTCCCTTGATTCAATCCATGCCCTCTCTTTAGCCCAAAACTGCTGCTCTTTCTCCGCCCGGCCCGCCTCTTGTTTTCGCCACTCCTCCTCTCTCAACACCCTCTCCCTTTCTTTCTGCTCAAGCGTGCTCGTCAGCTTCTCCAACCATTCGTCTTGCTTCTCCATCATCTTCCTCATTTGTACGTCGATAAACTCCTTTATCTTCACCTTCCATCCCCTCCTCTTCCTCATTCTCTTCATCTCAAGCACGTCATCGTCCATCGGAGCAATGGCACTGGCGCCGTTGTCCTCCGAGGAAGAGGAGTCCTCGAAATCGGAGGAGTTCGAGACGCTCTGA
>CL26.Contig2_All_ORF1
ATGGAAATGGAGGACCAGTACAATTTAGGAGATCTCAGGCAGCTCATGAACGGAACCGGTAGGTCTCACTTCCCGGCCATCCAGAATCCGGCGGAGCTCTTCCCCAGTAGCCACCACCACCGGCCTCAGCTCCTCGCTCCGGCCCATCATCAGCATCATCATCATCACCAGCAACATCCCTACGAGATCATGATGATGGGTCGGCTTCCGACCGCCCACGACATGATGCCACGTGGGATTCATGAGTTTCGGTCAGCTGACTCGGCCGGTGGTGGTGGTGCTTGTACTAATAACACTGTTGCGGCTACTTCTTGTCTCAGTGGCGGCGGCGGTCTGGAGGTGGAGGGTGGAGGCTGTCTTGGCGGTGATGGCGGCTCCGGGAGGTGGCCGAGGCAAGAGACTCTCACCCTTCTGGAGATCCGGTCACGACTCGATCACAAGTTCAAAGAGGCTAATCAGAAAGGGCCGCTCTGGGATGAAGTCTCTAGGATCATGTGTGAGGAACATGGGTATCAAAGAAGCGGAAAAAAATGCAGGGAAAAATTCGAAAACTTGTACAAGTATTACAAGAAGACAAAGGAAGGAAAGGCCGGAAGACAAGATGGCAAGCACTACAGATTCTTTCGGCAGCTTGAAGCTCTCTATGGCGAAACTAGCAACAACATTGCCGCCTCATCACTCCCGCCAGATCAATCCCATTTCGTCGGTAATAATAATATCAATAACAACAACAACAATAATAGTTTTCGTTATCAAGCTCAACCGAGTCATCAAGATACTACTACTGCAGCTACATATCAGTCCACTCAGAGCGTCTCGAACTCCTCCGATTTCGAGGACTCCTCTTCCTCGGAGGACAACGGCGCCAGTGCCATTGCTCCGATGGACGATGACGTGCTTGAGATGAAGAGAATGAGGAAGAGGAGGGGATGGAAGGTGAAGATAAAGGAGTTTATCGACGTACAAATGAGGAAGATGATGGAGAAGCAAGACGAATGGTTGGAGAAGCTGACGAGCACGCTTGAGCAGAAAGAAAGGGAGAGGGTGTTGAGAGAGGAGGAGTGGCGAAAACAAGAGGCGGGCCGGGCGGAGAAAGAGCAGCAGTTTTGGGCTAAAGAGAGGGCATGGATTGAATCAAGGGACAAAGCTCTCATGGATGCATTGCAGAAACTAACAGGAAGTAGTACTAATCATGAAGTAAAGACTTCTTCTTCAACACCAGAGCAAGATCACGAGGACATTGTGAGTGAGCAACGGACATGGCCGGAATGCGAGATTAACAGATTGGTTCAGCTGAGAGGAAGCATGGAGTCGAGGTTTAGTACTAATCAGAGAGGTGGGTGTTCAGATGAAATTCTTTGGGAGGAGATAGCGTCCAAGATGAGTTGTTTGGGGTACGATAGGAGTGGAATGGTGTGCAAGGAGAAATGGGAGAGCATAAACTATGGGAACAAGTGTTCCAAGGAGTTGTTCAGTAAGAAGAGGAAGGAAAACAATCTTTCAAGACCAACTTCTTGTTACTTTGGGAATAATGAGTCTAATTCCTCAATGTACAACAGTCAAGGAGGAGTCTATGCTACTTGTGAAATGAACAATCATGAACGAGTTGATGATGGTTCTCCTCCTGCTAATCCAAATGTAGGCAATGCTGCAGTGGTGAACGAGACTTGTTTTCCATTTTTGATGGGTGAAGGAGACAACTTGTGGGAGAACTATGGTTTGAAGCTCAGCAAGGGTAGTTAA
>CL26.Contig2_All_ORF2
ATGAGTTTCGGTCAGCTGACTCGGCCGGTGGTGGTGGTGCTTGTACTAATAACACTGTTGCGGCTACTTCTTGTCTCAGTGGCGGCGGCGGTCTGGAGGTGGAGGGTGGAGGCTGTCTTGGCGGTGATGGCGGCTCCGGGAGGTGGCCGAGGCAAGAGACTCTCACCCTTCTGGAGATCCGGTCACGACTCGATCACAAGTTCAAAGAGGCTAATCAGAAAGGGCCGCTCTGGGATGAAGTCTCTAGGATCATGTGTGAGGAACATGGGTATCAAAGAAGCGGAAAAAAATGCAGGGAAAAATTCGAAAACTTGTACAAGTATTACAAGAAGACAAAGGAAGGAAAGGCCGGAAGACAAGATGGCAAGCACTACAGATTCTTTCGGCAGCTTGAAGCTCTCTATGGCGAAACTAGCAACAACATTGCCGCCTCATCACTCCCGCCAGATCAATCCCATTTCGTCGGTAATAATAATATCAATAACAACAACAACAATAATAGTTTTCGTTATCAAGCTCAACCGAGTCATCAAGATACTACTACTGCAGCTACATATCAGTCCACTCAGAGCGTCTCGAACTCCTCCGATTTCGAGGACTCCTCTTCCTCGGAGGACAACGGCGCCAGTGCCATTGCTCCGATGGACGATGACGTGCTTGAGATGA
>CL26.Contig2_All_ORF3
ATGAGAGCTTTGTCCCTTGATTCAATCCATGCCCTCTCTTTAGCCCAAAACTGCTGCTCTTTCTCCGCCCGGCCCGCCTCTTGTTTTCGCCACTCCTCCTCTCTCAACACCCTCTCCCTTTCTTTCTGCTCAAGCGTGCTCGTCAGCTTCTCCAACCATTCGTCTTGCTTCTCCATCATCTTCCTCATTTGTACGTCGATAAACTCCTTTATCTTCACCTTCCATCCCCTCCTCTTCCTCATTCTCTTCATCTCAAGCACGTCATCGTCCATCGGAGCAATGGCACTGGCGCCGTTGTCCTCCGAGGAAGAGGAGTCCTCGAAATCGGAGGAGTTCGAGACGCTCTGA
>CL26.Contig3_All_ORF1
ATGGAAATGGAGGACCAGTACAATTTAGGAGATCTCAGGCAGCTCATGAACGGAACCGGTAGGTCTCACTTCCCGGCCATCCAGAATCCGGCGGAGCTCTTCCCCAGTAGCCACCACCACCGGCCTCAGCTCCTCGCTCCGGCCCATCATCAGCATCATCATCATCACCAGCAACATCCCTACGAGATCATGATGATGGGTCGGCTTCCGACCGCCCACGACATGATGCCACGTGGGATTCATGAGTTTCGGTCAGCTGACTCGGCCGGTGGTGGTGGTGCTTGTACTAATAACACTGTTGCGGCTACTTCTTGTCTCAGTGGCGGCGGCGGTCTGGAGGTGGAGGGTGGAGGCTGTCTTGGCGGTGATGGCGGCTCCGGGAGGTGGCCGAGGCAAGAGACTCTCACCCTTCTGGAGATCCGGTCACGACTCGATCACAAGTTCAAAGAGGCTAATCAGAAAGGGCCGCTCTGGGATGAAGTCTCTAGGATCATGTGTGAGGAACATGGGTATCAAAGAAGCGGAAAAAAATGCAGGGAAAAATTCGAAAACTTGTACAAGTATTACAAGAAGACAAAGGAAGGAAAGGCCGGAAGACAAGATGGCAAGCACTACAGATTCTTTCGGCAGCTTGAAGCTCTCTATGGCGAAACTAGCAACAACATTGCCGCCTCATCACTCCCGCCAGATCAATCCCATTTCGTCGCTACATATCAGTCCACTCAGAGCGTCTCGAACTCCTCCGATTTCGAGGACTCCTCTTCCTCGGAGGACAACGGCGCCAGTGCCATTGCTCCGATGGACGATGACGTGCTTGAGATGAAGAGAATGAGGAAGAGGAGGGGATGGAAGGTGAAGATAAAGGAGTTTATCGACGTACAAATGAGGAAGATGATGGAGAAGCAAGACGAATGGTTGGAGAAGCTGACGAGCACGCTTGAGCAGAAAGAAAGGGAGAGGGTGTTGAGAGAGGAGGAGTGGCGAAAACAAGAGGCGGGCCGGGCGGAGAAAGAGCAGCAGTTTTGGGCTAAAGAGAGGGCATGGATTGAATCAAGGGACAAAGCTCTCATGGATGCATTGCAGAAACTAACAGGAAGTAGTACTAATCATGAAGTAAAGACTTCTTCTTCAACACCAGAGCAAGATCACGAGGACATTGTGAGTGAGCAACGGACATGGCCGGAATGCGAGATTAACAGATTGGTTCAGCTGAGAGGAAGCATGGAGTCGAGGTTTAGTACTAATCAGAGAGGTGGGTGTTCAGATGAAATTCTTTGGGAGGAGATAGCGTCCAAGATGAGTTGTTTGGGGTACGATAGGAGTGGAATGGTGTGCAAGGAGAAATGGGAGAGCATAAACTATGGGAACAAGTGTTCCAAGGAGTTGTTCAGTAAGAAGAGGAAGGAAAACAATCTTTCAAGACCAACTTCTTGTTACTTTGGGAATAATGAGTCTAATTCCTCAATGTACAACAGTCAAGGAGGAGTCTATGCTACTTGTGAAATGAACAATCATGAACGAGTTGATGATGGTTCTCCTCCTGCTAATCCAAATGTAGGCAATGCTGCAGTGGTGAACGAGACTTGTTTTCCATTTTTGATGGGTGAAGGAGACAACTTGTGGGAGAACTATGGTTTGAAGCTCAGCAAGGGTAGTTAA
>CL26.Contig3_All_ORF2
ATGAGTTTCGGTCAGCTGACTCGGCCGGTGGTGGTGGTGCTTGTACTAATAACACTGTTGCGGCTACTTCTTGTCTCAGTGGCGGCGGCGGTCTGGAGGTGGAGGGTGGAGGCTGTCTTGGCGGTGATGGCGGCTCCGGGAGGTGGCCGAGGCAAGAGACTCTCACCCTTCTGGAGATCCGGTCACGACTCGATCACAAGTTCAAAGAGGCTAATCAGAAAGGGCCGCTCTGGGATGAAGTCTCTAGGATCATGTGTGAGGAACATGGGTATCAAAGAAGCGGAAAAAAATGCAGGGAAAAATTCGAAAACTTGTACAAGTATTACAAGAAGACAAAGGAAGGAAAGGCCGGAAGACAAGATGGCAAGCACTACAGATTCTTTCGGCAGCTTGAAGCTCTCTATGGCGAAACTAGCAACAACATTGCCGCCTCATCACTCCCGCCAGATCAATCCCATTTCGTCGCTACATATCAGTCCACTCAGAGCGTCTCGAACTCCTCCGATTTCGAGGACTCCTCTTCCTCGGAGGACAACGGCGCCAGTGCCATTGCTCCGATGGACGATGACGTGCTTGAGATGA
>CL26.Contig3_All_ORF3
ATGAGAGCTTTGTCCCTTGATTCAATCCATGCCCTCTCTTTAGCCCAAAACTGCTGCTCTTTCTCCGCCCGGCCCGCCTCTTGTTTTCGCCACTCCTCCTCTCTCAACACCCTCTCCCTTTCTTTCTGCTCAAGCGTGCTCGTCAGCTTCTCCAACCATTCGTCTTGCTTCTCCATCATCTTCCTCATTTGTACGTCGATAAACTCCTTTATCTTCACCTTCCATCCCCTCCTCTTCCTCATTCTCTTCATCTCAAGCACGTCATCGTCCATCGGAGCAATGGCACTGGCGCCGTTGTCCTCCGAGGAAGAGGAGTCCTCGAAATCGGAGGAGTTCGAGACGCTCTGA
>CL27.Contig1_All_ORF1
ATGAGAATCTCAGTGTACCCTCTTCTCCAAAGCTCTTCTTTAACCTCTCTTGTGTCCACCGCATTCACTAGAGCATCAAAACTAGTTGTTCCAACAGTTACAAAAACCGTCTTCTTACACTTCATTCTAACTTCAGTATCTCCCATCCCCAATACTGTCTACAAACCAATCCTGGTGATCAACAAAGAAATCTGTGAGGAAGGACGAGAAAGACAGAGATATGAAGGCCCTCGATCTTAG
>CL27.Contig1_All_ORF2
ATGGGAGATACTGAAGTTAGAATGAAGTGTAAGAAGACGGTTTTTGTAACTGTTGGAACAACTAGTTTTGATGCTCTAGTGAATGCGGTGGACACAAGAGAGGTTAAAGAAGAGCTTTGGAGAAGAGGGTACACTGAGATTCTCATTCAGATGGGCCGTGGCTCCTATATTCCCTCAAAGGGTCAGGGAGCATATTTGAGACGTTGCGGCTTGGGAAGCCCTTAA
>CL27.Contig1_All_ORF3
ATGGACAACCATCAAAGTGAGTTGGCAGAAGAACTAGCAGACAGGAAGCATCTGTACTATGCTCGCCCTCAGACACTTTTTCACATTATAGCAGATATGAAACTAGAGTCCCTCATTCCATACCATCCAGGTGATGCTACACCAGTTGCCAAGCTTATCAATAGGTTTCTTGGTTTTTCAGAGGATTGA
>CL27.Contig2_All_ORF1
ATGGGAGATACTGAAGTTATAATGAAGTCCAAGAAGACGGTTTTTGTAACTGTTGGAACAACTAGTTTTGATGCTCTAGTGAAAGCGGTGGATACACGAGAGGTTAAAGAAGGGCTGTCGAGAAGAGGGTACACTGAGATTCTCATTCAAATGGGCCGTGGCTCCAATATTCCCTCAAAGTCTGAAGGAGGTGATGACTCCATTGCGGTAGATTACTTCACTTTTTCATCAAGCATTGCAGACCATCTGAGAGCAGCATCTCTTGTCATTAACCATGCTGGGTCAGGGAGCATATTTGAGACATTGCGCCTTGGGAAGCCCTTAATTGTTGTGGTTAATGAAGATTTGATGGACAACCATCAAAGTGAGTTGGCAAAAGAACTAGCAGATAGGAAGCATCTGTACTATGCTCGCCCTCAGACACTTCGTCACATTATAGCAGATATGAAGCTGGAGTCCCTCATTCCATACCATCCAGGTGATGCCACAGCAGTCGCCAAGCTTATCAATAGGTTTCTTGGTTTTTCAGAGGATTGA
>CL27.Contig2_All_ORF2
ATGATTCCATCTCAGTTGGTAACATATAATGAGGTTACAGGCTTCCGTATCAATATACCACTGAGCAGTAATATCAGGTCTGCAGTTGCCATCTACAACCAGACCAAACAAAGCATAAACAAAGCTCCATTAAGAAACCTGTCAAAACTATGGATAGACAAGTATGATATGTGCAACACCTTGTTCTGCAATCTTTAG
>CL27.Contig2_All_ORF3
ATGAGAATCTCAGTGTACCCTCTTCTCGACAGCCCTTCTTTAACCTCTCGTGTATCCACCGCTTTCACTAGAGCATCAAAACTAGTTGTTCCAACAGTTACAAAAACCGTCTTCTTGGACTTCATTATAACTTCAGTATCTCCCATCCCCAATACTGTCTACAAACTAATCCTGGAGACGCAAAGCAGATGA
>CL27.Contig3_All_ORF1
ATGGGAGATACTGAAGTTAGAATGAAGTGTAAGAAGACGGTTTTTGTAACTGTTGGAACAACTAGTTTTGATGCTCTAGTGAATGCGGTGGACACAAGAGAGGTTAAAGAAGAGCTTTGGAGAAGAGGGTACACTGAGATTCTCATTCAGATGGGCCGTGGCTCCTATATTCCCTCAAAGTCTGAAGGAGGTGATGACTCCATTGCGGTAGATTACTTCACTTTTTCATCAGGCATTGCAGACCATTTAAGAGCAGCGTCTCTTGTCATTAGCCATGCAGGGTCAGGGAGCATATTTGAGACGTTGCGGCTTGGGAAGCCCTTAATTGTTGTGGTTAATGAAGATTTGATGGACAACCATCAAAGTGAGTTGGCAGAAGAACTAGCAGACAGGAAGCATCTGTACTATGCTCGCCCTCAGACACTTTTTCACATTATAGCAGATATGAAACTAGAGTCCCTCATTCCATACCATCCAGGTGATGCTACACCAGTTGCCAAGCTTATCAATAGGTTTCTTGGTTTTTCAGAGGATTGA
>CL27.Contig3_All_ORF2
ATGAGAATCTCAGTGTACCCTCTTCTCCAAAGCTCTTCTTTAACCTCTCTTGTGTCCACCGCATTCACTAGAGCATCAAAACTAGTTGTTCCAACAGTTACAAAAACCGTCTTCTTACACTTCATTCTAACTTCAGTATCTCCCATCCCCAATACTGTCTACAAACCAATCCTGGTGATCAACAAAGAAATCTGTGAGGAAGGACGAGAAAGACAGAGATATGAAGGCCCTCGATCTTAG
>CL27.Contig3_All_ORF3
ATGATTCCATCTCAGTTGGTAACATATAATGAGGTTACAGGCTTCCGTATCAATATACCACTGAGCAGTAATATCAGGTCTGCAGTTGCCATCTACAACCAGACCAAACAAAGCATAAACAAAGCTCCATTAAGAAACCTGTCAAAACTATGGATAGACAAGTATGATATGTGCAACACCTTGTTCTGCAATTTTTAG
>CL27.Contig4_All_ORF1
ATGGAAGTTAACAGCAGTGTTGTGGAAAACCATTCTGATCACAACCACCACCCTTCACATTCCTATAGCAACCACCACCATGGAAGTTTTCCTTCCAAGTTGGCTCTCATTATCATCATTTCCATCGTCTCTGTTATGGTCATTCTTGCTATAACCCTCATCATATTGTTGCTCAGACGGTTCAAATCAGCCAAAACCAGTGGCAGCCACATTGATGATGAGAAGGGAAGCTTGAACAATACAAGTTGCAGGTTCATTGTTCAAAACTCCATGAACTTCAGTTGTAGTCCAGATGTGAAGGGCGGGTGTCTTCAAGGAGGGAACTTGGGAAGGTCAATGAGGACACCAGGGGCAATCACAACACCAACTAGATACAGAGGAGTTCAAGTGTTGTCATACAAGGAACTCGAGGAGGCCACCAATAAGTTTAGCGAGGCAAATGTGATGGGCCGTGGAGGGTTTGGAGTGGTGTATAGGGGAGTTCTTCGTGATGGAACCATGGCAGCCATTAAGATGCTGCACAGGGAAGGCAGGCAAGGGGAGCGTGCTTTCAGGCTTGAGGTTGATCTACTAAGCCGATTGCAGTCTCCATACTTGGTGGAGCTACTCGGTTATTGTGCTGACCAGCATCATAGGCTGCTTGTATTTGAATGCATGCACAATGGTACTCTTCAAGACCATCTCCATTCTCGAAACCATCAGCAGCCGTTGGATTGGGGTACGCGATTGAGGATAGCACTCGACTGTGCCAAGGCGCTTGAGTTCCTTCATGAGAGAAACATCCCATCTGTTATTCACCGTGACTTCAAGTGCAGCAATGTTCTTCTTGATGAAAACTTCAGGGCCAAGGTGTCTGATTTCGGGTTGGCCAAGATGGCTTCAGACAAGATTAACGGGCAGGTTTCGACACGAGTGCTTGGGACCACTGGATATCTAGCACCAGAGTATGCCTCAACTGGAAAGCTTACAACAAAATCAGATGTTTACAGCTATGGCGTGGTTCTTTTAGAGCTGTTGACAGGGAGAGTACCAGTAGATACCAAGCGGCCTTCTGGAGAGCATGTCCTTGTCTCATGGGCTCTTCCAAGGCTAACTAACAGAGAAAAAGTAGTGCAAATGGTTGATCCAGCTCTTAAAGGGCAATACTCAAAGAGGGATCTCATTCAGGTAGCAGCTATTGCAGCCATGTGTGTGCAGCCAGAAGCTGAATATCGGCCTCTAATGGCTGATGTCGTACCCTCTCTAATTCCACTGGTTAAAAACTCCTCTTACGTTGGTTCCTCTGGCTCCTCTAGAATTCAAGTTCAAGTAGCAAGTCCAAGGTATTAG
>CL27.Contig4_All_ORF2
ATGGGAGATACTGAGGTTACATTGAAGCGTAAGAAGACAGTTTTTGTAACTGTCGGAACTACTAGTTTTGATGCTCTAGTGAAAGCGGTGGATACACGAGAGGTTAAGGAAGAGCTGTCAAGAAGAGGGTACACTAACCTTCTCATTCAAATGGGTCGTGGCTCCTATATTCCCTCAAAGTCTGAAGGAGATGATGACTCCATTGTGGTAGATTACTTCACTTTTTCATCAAGCATTGCAGACCATCTGAGAGCAGCATCTCTTGTCATTAACCATGCTGGGTCAGGGAGCATATTTGAGACATTGCAGCTTAGGAAGCCATTAATTGTTGTGGTTAATGAAGATTTGATGGACAACCATCAAAGTGAGTTGGCAGAAGAACTAGCTGACAGGAAGCATCTGTACTGTGCTCACCCACAGACACTTTGTCACATTATAGCAGATATGAAAGTGGAGTCCCTCATTCCATACCATCCAGGTGATGCCACAGCAGTCGCCAAGCTTATCAATAGGTTTCTTGGTTTTTCAGAGGATTGA
>CL27.Contig4_All_ORF3
ATGGGATGTTTCTCTCATGAAGGAACTCAAGCGCCTTGGCACAGTCGAGTGCTATCCTCAATCGCGTACCCCAATCCAACGGCTGCTGATGGTTTCGAGAATGGAGATGGTCTTGAAGAGTACCATTGTGCATGCATTCAAATACAAGCAGCCTATGATGCTGGTCAGCACAATAACCGAGTAGCTCCACCAAGTATGGAGACTGCAATCGGCTTAGTAGATCAACCTCAAGCCTGA
>CL27.Contig5_All_ORF1
ATGCATCTTCTTCTTGTGCATTGGCCGCTGTTAGTGTGGTTCTCTGGTGATCAGCACTATGATCTTGGAGTGAACCACATGAAAGGCTTTGCCTTTATGAGTTCAAGGGTACTCGAACTCAATTTACTAGATGGACATGATCGCTTGAGAGTTATACAATTTTTCTGA
>CL27.Contig5_All_ORF2
ATGTGTGTGCAGCCAGAAGCTGAATATCGGCCTCTAATGGCTGATGTCGTACCCTCTCTAATTCCACTGGTTAAAAACTCCTCTTACGTTGGTTCCTCTGGCTCCTCTAGAATTCAAGTTCAAGTAGCAAGTCCAAGGTATTAG
>CL27.Contig5_All_ORF3
ATGGGAACTCAGAAAAATTGTATAACTCTCAAGCGATCATGTCCATCTAGTAAATTGAGTTCGAGTACCCTTGAACTCATAAAGGCAAAGCCTTTCATGTGGTTCACTCCAAGATCATAG
>CL27.Contig6_All_ORF1
ATGGAAGTTAACAGCAGTGTTGTGGAAAACCATTCTGATCACAACCACCACCCTTCACATTCCTATAGCAACCACCACCATGGAAGTTTTCCTTCCAAGTTGGCTCTCATTATCATCATTTCCATCGTCTCTGTTATGGTCATTCTTGCTATAACCCTCATCATATTGTTGCTCAGACGGTTCAAATCAGCCAAAACCAGTGGCAGCCACATTGATGATGAGAAGGGAAGCTTGAACAATACAAGTTGCAGGTTCATTGTTCAAAACTCCATGAACTTCAGTTGTAGTCCAGATGTGAAGGGCGGGTGTCTTCAAGGAGGGAACTTGGGAAGGTCAATGAGGACACCAGGGGCAATCACAACACCAACTAGATACAGAGGAGTTCAAGTGTTGTCATACAAGGAACTCGAGGAGGCCACCAATAAGTTTAGCGAGGCAAATGTGATGGGCCGTGGAGGGTTTGGAGTGGTGTATAGGGGAGTTCTTCGTGATGGAACCATGGCAGCCATTAAGATGCTGCACAGGGAAGGCAGGCAAGGGGAGCGTGCTTTCAGGCTTGAGGTTGATCTACTAAGCCGATTGCAGTCTCCATACTTGGTGGAGCTACTCGGTTATTGTGCTGACCAGCATCATAGGCTGCTTGTATTTGAATGCATGCACAATGGTACTCTTCAAGACCATCTCCATTCTCGAAACCATCAGCAGCCGTTGGATTGGGGTACGCGATTGAGGATAGCACTCGACTGTGCCAAGGCGCTTGAGTTCCTTCATGAGAGAAACATCCCATCTGTTATTCACCGTGACTTCAAGTGCAGCAATGTTCTTCTTGATGAAAACTTCAGGGCCAAGGTGTCTGATTTCGGGTTGGCCAAGATGGCTTCAGACAAGATTAACGGGCAGGTTTCGACACGAGTGCTTGGGACCACTGGATATCTAGCACCAGAGTGA
>CL27.Contig6_All_ORF2
ATGGGATGTTTCTCTCATGAAGGAACTCAAGCGCCTTGGCACAGTCGAGTGCTATCCTCAATCGCGTACCCCAATCCAACGGCTGCTGATGGTTTCGAGAATGGAGATGGTCTTGAAGAGTACCATTGTGCATGCATTCAAATACAAGCAGCCTATGATGCTGGTCAGCACAATAACCGAGTAGCTCCACCAAGTATGGAGACTGCAATCGGCTTAGTAGATCAACCTCAAGCCTGA
>CL27.Contig6_All_ORF3
ATGAACCTGCAACTTGTATTGTTCAAGCTTCCCTTCTCATCATCAATGTGGCTGCCACTGGTTTTGGCTGATTTGAACCGTCTGAGCAACAATATGATGAGGGTTATAGCAAGAATGACCATAACAGAGACGATGGAAATGATGATAATGAGAGCCAACTTGGAAGGAAAACTTCCATGGTGGTGGTTGCTATAG
>CL27.Contig7_All_ORF1
ATGGGAGATACTGAAGTTAGAATGAAGTGTAAGAAGACGGTTTTTGTAACTGTTGGAACAACTAGTTTTGATGCTCTAGTGAACGCGGTGGACACAAGAGAGGTTAAAGAAGAGCTTTGGAGAAGAGGGTACACTGAGATTCTCATTCAGATGGGCCGTGGCTCCTATATTCCCTCAAAGTCTGAAGGAGGTGATGACTCCATTGCGGTAGATTACTTCACTTTTTCATCAGGCATTGCAGACCATTTAAGAGCAGCGTCTCTTGTCATTAGCCATGCAGGGTCAGGGAGCATATTTGAGACGTTGCGGCTTGGGAAGCCCTTAATTGTTGTGGTTAATGAAGATTTGATGGACAACCATCAAAGTGAGTTGGCAGAAGAACTAGCAGACAGGAAGCATCTGTACTATGCTCGCCCTCAGACACTTTTTCACATTATAGCAGATATGAAACTAGAGTCCCTCATTCCATACCATCCAGGTGATGCTACACCAGTTGCCAAGCTTATCAATAGGTTTCTTGGTTTTTCAGAGGATTGA
>CL27.Contig7_All_ORF2
ATGATTCCATCTCAGTTGGTAACATATAATGAGGTTACAGGCTTCCGTATCAATATACCACTGAGCAGTAATATCAGGTCTGCAGTTGCCATCTACAACCAGACCAAACAAAGCATAAACAAAGCTCCATTAAGAAACCTGTCAAAACTATGGATAGACAAGTATGATATGTGCAACACCTTGTTCTGCAATTTTTAG
>CL27.Contig7_All_ORF3
ATGAGAATCTCAGTGTACCCTCTTCTCCAAAGCTCTTCTTTAACCTCTCTTGTGTCCACCGCGTTCACTAGAGCATCAAAACTAGTTGTTCCAACAGTTACAAAAACCGTCTTCTTACACTTCATTCTAACTTCAGTATCTCCCATCCCCAATACTGTCTGGTGA
>CL27.Contig8_All_ORF1
ATGGGAGATACTGAAGTTAGAATGAAGTGTAAGAAGACGGTTTTTGTAACTGTTGGAACAACTAGTTTTGATGCTCTAGTGAACGCGGTGGACACAAGAGAGGTTAAAGAAGAGCTTTGGAGAAGAGGGTACACTGAGATTCTCATTCAGATGGGCCGTGGCTCCTATATTCCCTCAAAGTCTGAAGGAGGTGATGACTCCATTGCGGTAGATTACTTCACTTTTTCATCAGGCATTGCAGACCATTTAAGAGCAGCGTCTCTTGTCATTAGCCATGCAGGTGTAGTTGTAGTAGTGTGA
>CL27.Contig8_All_ORF2
ATGCCTATATTTTACTGTGATGCAGGGTCAGGGAGCATATTTGAGACGTTGCGGCTTGGGAAGCCCTTAATTGTTGTGGTTAATGAAGATTTGATGGACAACCATCAAAGTGAGTTGGCAGAAGAACTAGCAGACAGGAAGCATCTGTACTATGCTCGCCCTCAGACACTTTTTCACATTATAGCAGATATGAAACTAGAGTCCCTCATTCCATACCATCCAGGTGATGCTACACCAGTTGCCAAGCTTATCAATAGGTTTCTTGGTTTTTCAGAGGATTGA
>CL27.Contig8_All_ORF3
ATGAGAATCTCAGTGTACCCTCTTCTCCAAAGCTCTTCTTTAACCTCTCTTGTGTCCACCGCGTTCACTAGAGCATCAAAACTAGTTGTTCCAACAGTTACAAAAACCGTCTTCTTACACTTCATTCTAACTTCAGTATCTCCCATCCCCAATACTGTCTACAAACCAATCCTGGAGACGCAAAGCAGATGA
>CL28.Contig1_All_ORF1
ATGCGTCGTCCTGGAGGTCATAACAGTCTGGGCCGGGCAGGAGACACACCACAGGGGCCAAATAAACAGACCACAATCGCACATTTGTCCCACATTGTATAG
>CL28.Contig2_All_ORF1
ATGTATGCAAAATTGAAATCCCCAAAATCCCAAATCGTTCTTCTTCTGGTCTTCAACCCAAAACCGTATTTTGTCATTCTCTCCAAAAACATGATGGCTAGAGGAACAAGAGCTGTTCGACCGCGCCACTCCACTTCTGGGCTTCATCAATTGTTGTTTTATCAGTTAGTGATGAGTGCTTTCTCTTAA
>CL28.Contig2_All_ORF2
ATGTGGGACAAATGTGCTATTGTGATCTGTTTATTTAGCCCCCTGTGGTGTGCCTCCTGCTCGACCCAGACTGTTATGACCTCCAGGACGACGCCTGCTTGGTCAACCTCATGTCGGGCTTCCGGTAGCATCGTGGGCCGAGGAGGTATTTATCGACTACCGGCTACAGATATATTCTAA
>CL28.Contig2_All_ORF3
ATGAAGCCCAGAAGTGGAGTGGCGCGGTCGAACAGCTCTTGTTCCTCTAGCCATCATGTTTTTGGAGAGAATGACAAAATACGGTTTTGGGTTGAAGACCAGAAGAAGAACGATTTGGGATTTTGGGGATTTCAATTTTGCATACATAGTGTTTTGCTGGATTGA
>CL29.Contig1_All_ORF1
ATGCATGCATGGATGTCAGAATTAGAGATGAATATGAGTGGTCGAGTGTATATTAATGGATTCTACTGTGAGTGGTTTCCTGCAGGTCTGAGAAGATGTGGGAAGAGTGTGAGACTTAGGTGGTTGAATTATCTGAGGCCTGGTATTAAGAGAGGCAACATTGCA
>CL29.Contig1_All_ORF2
ATGCATGCATGCACTACTCAGGATTATACGAATTATAAGGGTATTTTAATTAGAGAACTTGATCTTAAGATCTTGCACACACACAAAACTCGAAAATTCTTCAATGCACCTTGGTGCAAGAAAACCAGCTACTAA
>CL29.Contig1_All_ORF3
ATGGGTTTCGTTGGAATTGTGTTCTGGATTCTGGGTTATTGTCGATCGCTCATTTGTTCTGGGTTTTGGGTTATTGTTGATTGTTCTGGATTTGAGTTATTGGTGATATTCTGGGGTTTGGGTTATTGGTGA
>CL29.Contig2_All_ORF1
ATGCATGCATGGATGTCAGAATTAGAGATGAATATGAGTGGTCGAGTGTATATTAATGGATTCTACTGTGAGTGGTTTCCTGCAGGTCTGAGAAGATGTGGGAAGAGTGTGAGACTTAGGTGGTTGAATTATCTGAGGCCTGGTATTAAGAGAGGCAACATTGCAGAAGATGAAGAGGAGCTCATCATCAGGCTCCATAAACTTTTAGGCAACAGATGGTCACTGATAGCCGGAAGAATACCGGGCCGAACTGACAATGAGATAAAAAACTACTGGAATTCCACCCTAAGGAGGAAGCTACAACAACAAAATCACTCGAATGAGACCAAGGAGAACTCCCTATCCCCCGCGCGCAGCGGCGGTGCAGCCGAGGAGGACGAACCACATTCGACCACAAATAATGGAGGGGTTGGAGGAGGAGGGATGATCGAACCAACAAGCAGATTGTACTGCTTTACCAATCACAGTGTTAGGGAAGAAGATATTCAGCGTTATCATCTTGAAAGTACCTCTACTACTACCTGCACTGCCAATAATACTACATTATCCCCCGGGGGCGCCACCGTTGAAGCTGAAGCAAAAAAGACTGATATAGAGCTAGCTGGAGATGACCTGAGCGATGACGTGACGTGGAATGATTTCATAATGGATCTAAATGAAGGCCAGTTAGATATGTCTGAATTTCTCGAAACAGACTTTTCAAAGCTTTGTGAATCGGAGAGTCCTATGAATGTGGACGTTGGGGGTTGCAGCACCACCAATCATGAGCTGCCAAATAACTGGGAAGGTGGTCGTAGCCTGGTCCCCCCCACCGCCGCCGCCGAGAGTTGTCTTCCTTAG
>CL29.Contig2_All_ORF2
ATGGGGAAAAATTTCAAGAGAAACAGGCAAGTTTTGTGCGGAGCGGATTCAGTGAGAACCGTTCTACGTGAGTTAACGATCGTTGACAAGTTCGTTAGTTTTTTTTTTTTTTTTTTTTTTTCTTATCAGCATACATTAGCCTGGGATTCTTCTGAATTCATCCTTGCTCTTATTATCTTCTCCATCAGTTCTTCAAGGGAGATCTCTCCATCAGTTCCCTCCTCACTATATTGGGGATGCCATTTAGAGGGCAAGCTTCCTTTTCCACCACGCCAAGCTTTTTCCAAAGAACCCAGAACCCAGAACACTCACCAATAA
>CL29.Contig2_All_ORF3
ATGGAGCCTGATGATGAGCTCCTCTTCATCTTCTGCAATGTTGCCTCTCTTAATACCAGGCCTCAGATAATTCAACCACCTAAGTCTCACACTCTTCCCACATCTTCTCAGACCTGCAGGAAACCACTCACAGTAGAATCCATTAATATACACTCGACCACTCATATTCATCTCTAA
>CL29.Contig3_All_ORF1
ATGGGAAGAAGCTCTCGATTCGAAAAGGAGGAGATGACGAAAGGAGTGTGGACAGCCCGAGAAGACCAGATTCTGATAGACTACGTCAAAAAGCACGGTGAAGGCAAATGGGGAAAAATTTCAAGAGAAACAGGTCTGAGAAGATGTGGGAAGAGTGTGAGACTTAGGTGGTTGAATTATCTGAGGCCTGGTATTAAGAGAGGCAACATTGCAGAAGATGAAGAGGAGCTCATCATCAGGCTCCATAAACTTTTAGGCAACAGATGGTCACTGATAGCCGGAAGAATACCGGGCCGAACTGACAATGAGATAAAAAACTACTGGAATTCCACCCTAAGGAGGAAGCTACAACAACAAAATCACTCGAATGAGACCAAGGAGAACTCCCTATCCCCCGCGCGCAGCGGCGGTGCAGCCGAGGAGGACGAACCACATTCGACCACAAATAATGGAGGGGTTGGAGGAGGAGGGATGATCGAACCAACAAGCAGATTGTACTGCTTTACCAATCACAGTGTTAGGGAAGAAGATATTCAGCGTTATCATCTTGAAAGTACCTCTACTACTACCTGCACTGCCAATAATACTACATTATCCCCCGGGGGCGCCACCGTTGAAGCTGAAGCAAAAAAGACTGATATAGAGCTAGCTGGAGATGACCTGAGCGATGACGTGACGTGGAATGATTTCATAATGGATCTAAATGAAGGCCAGTTAGATATGTCTGAATTTCTCGAAACAGACTTTTCAAAGCTTTGTGAATCGGAGAGTCCTATGAATGTGGACGTTGGGGGTTGCAGCACCACCAATCATGAGCTGCCAAATAACTGGGAAGGTGGTCGTAGCCTGGTCCCCCCCACCGCCGCCGCCGAGAGTTGTCTTCCTTAG
>CL29.Contig3_All_ORF2
ATGAAGAACAATTTCAACCAAGTAGCCTATGCCCTAAGGAAGACAACTCTCGGCGGCGGCGGTGGGGGGGACCAGGCTACGACCACCTTCCCAGTTATTTGGCAGCTCATGATTGGTGGTGCTGCAACCCCCAACGTCCACATTCATAGGACTCTCCGATTCACAAAGCTTTGA
>CL29.Contig3_All_ORF3
ATGATAACGCTGAATATCTTCTTCCCTAACACTGTGATTGGTAAAGCAGTACAATCTGCTTGTTGGTTCGATCATCCCTCCTCCTCCAACCCCTCCATTATTTGTGGTCGAATGTGGTTCGTCCTCCTCGGCTGCACCGCCGCTGCGCGCGGGGGATAG
>CL30.Contig1_All_ORF1
ATGGAGGCTTCCATTGCAGCAAAGTCGCTCATAAAAATCGCAGCTGTTTCTGGTTCTCTTCGTCAAGCTTCCTACAACCGCGGCCTCATTCGCTCCGCGATTGAGCTAAGCAAGGCGATGGAGGGCGTCCAGATACAGTACATAGACATCGCGCCGTTGCCGCTGCTCAACACCGATCTGGAGAAGGAGGGGAGTTTCCCGCCTGCCGTCGAAGCCTTTCGTCAGAAGATTCGAGAAGCCGATAGCATCCTTTTTGCTTCTCCCGAGTACAATTACTCCATCGCCGCACCTCTAAAGAACGCAATTGACTGGGCATCCAGACCTCCAAATGTATGGGCTGATAAGGGTGCTGCAATTATAAGTGCTGGAGGAGGCTTTGGTGGTGGACGGTCCCAATACCATCTTCGCCAAGTTGGAGTTTTCCTTGACCTTCATTTCATTAACAAGCCTGAGTTTTTCTTGAATGCATTTCAGCCTCCAGCGAAATTCAACAGTGATGGCAACTTGATTGATGAAGAGTCCAAGGAGAGGTTAAAAAAAATTCTGCTATCCCTGCAGGCATTTACTTTGAGACTCAAAGGAAATTGA
>CL30.Contig1_All_ORF2
ATGCACTCATATTTTGCACAAATATCCTATCAGCACTTGCGCCGTGCCAGGAGAAACATGAACGCATTAAGTTCTGTATTTCAAAACCAAAGATACTCCCAGGGGAAAAGAGAAACAAATCACAACATACAGCACCAAACTCTTGCAATGTCAGATGCACGGCAGAGCCTGAATCACACAACTTCTTTTATTCTAAGAATCACATATAACTTCAGCATCGTCCTTGCACATGCAAAGGTTATATTATAG
>CL30.Contig1_All_ORF3
ATGCCCAGTCAATTGCGTTCTTTAGAGGTGCGGCGATGGAGTAATTGTACTCGGGAGAAGCAAAAAGGATGCTATCGGCTTCTCGAATCTTCTGACGAAAGGCTTCGACGGCAGGCGGGAAACTCCCCTCCTTCTCCAGATCGGTGTTGA
>CL30.Contig2_All_ORF1
ATGGAGGCTTCCATTGCAGCAAAGTCGCTCATAAAAATCGCAGCTGTTTCTGGTTCTCTTCGTCAAGCTTCCTACAACCGCGGCCTCATTCGCTCCGCGATTGAGCTAAGCAAGGCGATGGAGGGCGTCCAGATACAGTACATAGACATCGCGCCGTTGCCGCTGCTCAACACCGATCTGGAGAAGGAGGGGAGTTTCCCGCCTGCCGTCGAAGCCTTTCGTCAGAAGATTCGAGAAGCCGATAGCATCCTTTTTGCTTCTCCCGAGTACAATTACTCCATCGCCGGTATTTTTTTTCTTTCGATTCAATTATGA
>CL30.Contig2_All_ORF2
ATGAAAGAAAATGTCAATATCATAATTGAATCGAAAGAAAAAAAATACCGGCGATGGAGTAATTGTACTCGGGAGAAGCAAAAAGGATGCTATCGGCTTCTCGAATCTTCTGACGAAAGGCTTCGACGGCAGGCGGGAAACTCCCCTCCTTCTCCAGATCGGTGTTGA
>CL30.Contig2_All_ORF3
TTGAATCGAAAGAAAAAAAATACCGGCGATGGAGTAATTGTACTCGGGAGAAGCAAAAAGGATGCTATCGGCTTCTCGAATCTTCTGACGAAAGGCTTCGACGGCAGGCGGGAAACTCCCCTCCTTCTCCAGATCGGTGTTGAGCAGCGGCAACGGCGCGATGTCTATGTACTGTATCTGGACGCCCTCCATCGCCTTGCTTAG
>CL30.Contig3_All_ORF1
ATGGAGGCTTCCATTGCAGCAAAGTCGCTCATAAAAATCGCAGCTGTTTCTGGTTCTCTTCGTCAAGCTTCCTACAACCGCGGCCTCATTCGCTCCGCGATTGAGCTAAGCAAGGCGATGGAGGGCGTCCAGATACAGTACATAGACATCGCGCCGTTGCCGCTGCTCAACACCGATCTGGAGAAGGAGGGGAGTTTCCCGCCTGCCGTCGAAGCCTTTCGTCAGAAGATTCGAGAAGCCGATAGCATCCTTTTTGCTTCTCCCGAGTACAATTACTCCATCGCCGCACCTCTAAAGAACGCAATTGACTGGGCATCCAGACCTCCAAATGTATGGGCTGATAAGGGTGCTGCAATTATAAGTGCTGGAGGAGGCTTTGGTGGTGGACGGTCCCAATACCATCTTCGCCAAGTTGGAGTTTTCCTTGACCTTCATTTCATTAACAAGCCTGAGTTTTTCTTGAATGCATTTCAGCCTCCAGCGAAATTCAACAGTGATGGCAACTTGATTGATGAAGAGTCCAAGGAGAGGTTAAAAAAAATTCTGCTATCCCTGCAGGCATTTACTTTGAGACTCAAAGGAAATTGA
>CL30.Contig3_All_ORF2
ATGCAAAGGTTATATTATAGCCATTACATGAAGTTCAGGGTCGTCCTGGGGAAAAGAGAAACAAATCACAACATACAGCACCAAACTCTTGCAATGTCAGATGCACGGCAGAGCCTGAATCACACAACTTCTTTTATTCTAAGAATCACATATAACTTCAGCATCGTCCTTGCACATGCAAAGGTTATATTATAG
>CL30.Contig3_All_ORF3
ATGAAGTTCAGGGTCGTCCTGGGGAAAAGAGAAACAAATCACAACATACAGCACCAAACTCTTGCAATGTCAGATGCACGGCAGAGCCTGAATCACACAACTTCTTTTATTCTAAGAATCACATATAACTTCAGCATCGTCCTTGCACATGCAAAGGTTATATTATAG
>CL31.Contig1_All_ORF1
ATGGTGCGTCAGAGTTTGGAGGTGGGTGAGCCATCTGGCTTCGTGTTGAGTGCTGCAACATCTGTTTGGATGCCGGTATCAAGGTCAAGGTTGTTTGATTTTTTGCGAAACTGGCAATTAAGGGGGCAGTGGGATATTTTAGTAGGCTGCCGTCCACTGCAGGCCATGGTTCAGATTGACAAGGATCATGAAGGTGGCAACAATGTCTCTCTCTTTAATGCCAAGGGTCTTGATGCCAGTAACAATAACAACATGCTGATGTTCCAAGAGACAATGACAGATGCTTCAGGCTCAATAATTGTGTATGCACCGATTACTTCAACAAGTTCAGATATCATGAGGGATGTCGTGTACGAGGGTGGAGATTCTACTTATGTAGAACTCTTACCATCAGGATTTGCAATCCTTCCTTGTGTTACTTCTGAATTTGTCAAAGAAGAAGGAAACAGATCTGATGAAGGGGGATGTCTGCTGACAGTTGGATTCCAGATTGTGTGTGATGGTGGCCAACCAACATCCAAGCTCACTATGCACTCGGTAAAGACTATTATTGATCTCATCTCCTCCACCGTTCAGAAGATCAAAAGTGCCCTTCAAATAAATGATGGCCCTTGA
>CL31.Contig1_All_ORF2
ATGAGATCAATAATAGTCTTTACCGAGTGCATAGTGAGCTTGGATGTTGGTTGGCCACCATCACACACAATCTGGAATCCAACTGTCAGCAGACATCCCCCTTCATCAGATCTGTTTCCTTCTTCTTTGACAAATTCAGAAGTAACACAAGGAAGGATTGCAAATCCTGATGGTAAGAGTTCTACATAA
>CL31.Contig1_All_ORF3
ATGGCCTGCAGTGGACGGCAGCCTACTAAAATATCCCACTGCCCCCTTAATTGCCAGTTTCGCAAAAAATCAAACAACCTTGACCTTGATACCGGCATCCAAACAGATGTTGCAGCACTCAACACGAAGCCAGATGGCTCACCCACCTCCAAACTCTGA
>CL31.Contig2_All_ORF1
GTGCTTAAGTACCCTGAGTATTTTAGATTGTTTGATGCTGATGAGACTAGGAATAAGTACATTGAGTTAGTTGAGAGGGATGCTGGTTTAGGTGTGTGTGCTATAGAGAGGCTTAGGGAGATTGAGTATAGGGAGAAGGGGATTGATGCCGAGGATATAAGGTTTTCATTTATTGTGAATTTTCCACCCGGGTTTAAGATTGGGAAGTATTATAGGATTGCGGTGTGGAAATGGCAGAGGGTGCCATATTGGAGTCCTTATGAGGATGTAAGCGGGTATGACATGAGGTCGCTTGAGGCGCAGAAGAGGATGGAGAAGAGGGCGGTGGCAGTGATTCACGAGCTGTTGAATTTGACTGTGGAGAAGAAGATTACGTTGGAGAGGATTGCGCATTTTAGGGTGGCGATGGATTTGCCAAAGAAGTTGAAGGAGTTTCTTCTTCAGCATCAGGGGATTTTCTACATTTCGACCAGGGGGAATCATGGGAAGCTGCATACGGTGTTTCTTAGGGAGGCGTATAGGAAGGGGGAGTTGATTGAGCCGAATGATTTGTATTTGGCGAGGAGGAAGTTGGCTGAGTTGGTGTTGATGAGCCCGAGGAAGGCCAAAATGGATAGTGAGTTGGTTAGTTACCATAGAGATTGGGGAGATGATGAGAGGGGGTTCAGTGGAAGAGACCATGTTGAGAATGCTTTTGATGATTTTGGGGGTTCCAATGATGATAGGCAGGAGAGGGACTCGCATATAGGTGGTGATTATGACTCCGATACTGACGATGGTTGTGATAGAACTCTGGATGAAAAGGATGTCCCTGCAACAGATTGA
>CL31.Contig2_All_ORF2
ATGGTGTATGAATCAATCTGTTGCAGGGACATCCTTTTCATCCAGAGTTCTATCACAACCATCGTCAGTATCGGAGTCATAATCACCACCTATATGCGAGTCCCTCTCCTGCCTATCATCATTGGAACCCCCAAAATCATCAAAAGCATTCTCAACATGGTCTCTTCCACTGAACCCCCTCTCATCATCTCCCCAATCTCTATGGTAACTAACCAACTCACTATCCATTTTGGCCTTCCTCGGGCTCATCAACACCAACTCAGCCAACTTCCTCCTCGCCAAATACAAATCATTCGGCTCAATCAACTCCCCCTTCCTATACGCCTCCCTAAGAAACACCGTATGCAGCTTCCCATGATTCCCCCTGGTCGAAATGTAGAAAATCCCCTGATGCTGAAGAAGAAACTCCTTCAACTTCTTTGGCAAATCCATCGCCACCCTAAAATGCGCAATCCTCTCCAACGTAATCTTCTTCTCCACAGTCAAATTCAACAGCTCGTGAATCACTGCCACCGCCCTCTTCTCCATCCTCTTCTGCGCCTCAAGCGACCTCATGTCATACCCGCTTACATCCTCATAAGGACTCCAATATGGCACCCTCTGCCATTTCCACACCGCAATCCTATAATACTTCCCAATCTTAAACCCGGGTGGAAAATTCACAATAAATGA
>CL31.Contig2_All_ORF3
ATGACTCCGATACTGACGATGGTTGTGATAGAACTCTGGATGAAAAGGATGTCCCTGCAACAGATTGATTCATACACCATTTGTATTTGCACTTTGAAGAATCACAATCATGGGAGCTGCAATGTGTTAATGGTACTAGGACTTTGA
>CL31.Contig3_All_ORF1
ATGAACACCTTCTTCACCATCTCCTCCCATTTCCTCAAACCCAAATCCAAAACCCTCCTCCACCCAATCCTCCATAGCCTCACCTCCACCCGCCCCATCTCCAAATCCACCACCATCCCCAAGAAAATGGACCGCGTCCGCGACCACGGCTACGACAACTACATGGAAATCGAGAAAAAAATCCGCAAAGTCCTCAAATTCCAAACCCTCATTCTCTCCCAACCCAACCAAATCATCGAAGCCTCCCGCCTCGACCTCCTCGCCCGCCGCCTCGGCTTCAAACCCCACGAGGCCGCCGCCTTCGTTCTCAAGTTCCCTCACGTTTTCGAGATTTACGAGCACCCGGTCCAGCGCATCCTCTACATCCGCTTAACCCGGAAAGCCCATCTCCAAATCGAGCAGGAAAGCCGGGCCCTCCTGGCCCAGGTCCCCGACGCCGTGACCCGGCTCCGGAAGCTGGTCATGATGTCCAATACGGGTCGGCTCAGGCTGGAACATGTTCGGATTGCGAGGTATGAGTTTGGGCTACCCGATGATTTCGAGTACTCTGTTGTGCTTAAGTACCCTGAGTATTTTAGATTGTTTGATGCTGATGAGACTAGGAATAAGTACATTGAGTTAGTTGAGAGGGATGCTGGTTTAGGTGTGTGTGCTATAGAGAGGCTTAGGGAGATTGAGTATAGGGAGAAGGGGATTGATGCCGAGGATATAAGGTTTTCGTTTATTGTGAATTTTCCACCCGGGTTTAAGATTGGGAAGTATTATAGGATTGCGGTGTGGAAATGGCAGAGGGTGCCATATTGGAGTCCTTATGAGGATGTAAGCGGGTATGACATGAGGTCGCTTGAGGCGCAGAAGAGGATGGAGAAGAGGGCGGTGGCAGTGATTCACGAGCTGTTGAATTTGACTGTGGAGAAGAAGATTACGTTGGAGAGGATTGCGCATTTTAGGGTGGCGATGGATTTGCCAAAGAAGTTGAAGGAGTTTCTTCTTCAGCATCAGGGGATTTTCTACATTTCGACCAGGGGGAATCATGGGAAGCTGCATACGGTGTTTCTTAGGGAGGCGTATAGGAAGGGGGAGTTGATTGAGCCGAATGATTTGTATTTGGCGAGGAGGAAGTTGGCTGAGTTGGTGTTGATGAGCCCGAGGAAGGCCAAAATGGATAGTGAGTTGGTTAGTTACCATAGAGATTGGGGAGATGATGAGAGGGGGTTCAGTGGAAGAGACCATGTTGAGAATGCTTTTGATGATTTTGGGGGTTCCAATGATGATAGGCAGGAGAGGGACTCGCATATAGGTGGTGATTATGACTCCGATACTGACGATGGTTGTGATAGAACTCTGGATGAAAAGGATGTCCCTGCAACAGATTGA
>CL31.Contig3_All_ORF2
ATGGTGTATGAATCAATCTGTTGCAGGGACATCCTTTTCATCCAGAGTTCTATCACAACCATCGTCAGTATCGGAGTCATAATCACCACCTATATGCGAGTCCCTCTCCTGCCTATCATCATTGGAACCCCCAAAATCATCAAAAGCATTCTCAACATGGTCTCTTCCACTGAACCCCCTCTCATCATCTCCCCAATCTCTATGGTAACTAACCAACTCACTATCCATTTTGGCCTTCCTCGGGCTCATCAACACCAACTCAGCCAACTTCCTCCTCGCCAAATACAAATCATTCGGCTCAATCAACTCCCCCTTCCTATACGCCTCCCTAAGAAACACCGTATGCAGCTTCCCATGATTCCCCCTGGTCGAAATGTAGAAAATCCCCTGATGCTGAAGAAGAAACTCCTTCAACTTCTTTGGCAAATCCATCGCCACCCTAAAATGCGCAATCCTCTCCAACGTAATCTTCTTCTCCACAGTCAAATTCAACAGCTCGTGAATCACTGCCACCGCCCTCTTCTCCATCCTCTTCTGCGCCTCAAGCGACCTCATGTCATACCCGCTTACATCCTCATAAGGACTCCAATATGGCACCCTCTGCCATTTCCACACCGCAATCCTATAATACTTCCCAATCTTAAACCCGGGTGGAAAATTCACAATAAACGAAAACCTTATATCCTCGGCATCAATCCCCTTCTCCCTATACTCAATCTCCCTAAGCCTCTCTATAGCACACACACCTAA
>CL31.Contig3_All_ORF3
ATGTACTTATTCCTAGTCTCATCAGCATCAAACAATCTAAAATACTCAGGGTACTTAAGCACAACAGAGTACTCGAAATCATCGGGTAGCCCAAACTCATACCTCGCAATCCGAACATGTTCCAGCCTGAGCCGACCCGTATTGGACATCATGACCAGCTTCCGGAGCCGGGTCACGGCGTCGGGGACCTGGGCCAGGAGGGCCCGGCTTTCCTGCTCGATTTGGAGATGGGCTTTCCGGGTTAAGCGGATGTAG
>CL31.Contig4_All_ORF1
ATGAACACCTTCTTCACCATCTCCTCCCATTTCCTCAAACCCAAATCCAAAACCCTCCTCCACCCAATCCTCCATAGCCTCACCTCCACCCGCCCCATCTCCAAATCCACCACCATCCCCAAGAAAATGGACCGCGTCCGCGACCACGGCTACGACAACTACATGGAAATCGAGAAAAAAATCCGCAAAGTCCTCAAATTCCAAACCCTCATTCTCTCCCAACCCAACCAAATCATCGAAGCCTCCCGCCTCGACCTCCTCGCCCGCCGCCTCGGCTTCAAACCCCACGAGGCCGCCGCCTTCGTTCTCAAGTTCCCTCACGTTTTCGAGATTTACGAGCACCCGGTCCAGCGCATCCTCTACATCCGCTTAACCCGGAAAGCCCATCTCCAAATCGAGCAGGAAAGCCGGGCCCTCCTGGCCCAGGTCCCCGACGCCGTGACCCGGCTCCGGAAGCTGGTCATGATGTCCAATACGGGTCGGCTCAGGCTGGAACATGTTCGGATTGCGAGGTATGAGTTTGGGCTACCCGATGATTTCGAGTACTCTGTTGTGCTTAAGTACCCTGAGTATTTTAGATTGTTTGATGCTGATGAGACTAGGAATAAGTACATTGAGTTAGTTGAGAGGGATGCTGGTTTAGGTGTGTGTGCTATAGAGAGGCTTAGGGAGATTGAGTATAGGGAGAAGGGGATTGATGCCGAGGATATAAGGTTTTCGTTTATTGTGAATTTTCCACCCGGGTTTAAGATTGGGAAGTATTATAGGATTGCGGTGTGGAAATGGCAGAGGGTGCCATATTGGAGTCCTTATGAGGATGTAAGCGGGTATGACATGAGGTCGCTTGAGGCGCAGAAGAGGATGGAGAAGAGGGCGGTGGCAGTGATTCACGAGCTGTTGAATTTGACTGTGGAGAAGAAGATTACGTTGGAGAGGATTGCGCATTTTAGGGTGGCGATGGATTTGCCAAAGAAGTTGAAGGAGTTTCTTCTTCAGCATCAGGGGATTTTCTACATTTCGACCAGGGGGAATCATGGGAAGCTGCATACGGTGTTTCTTAGGGAGGCGTATAGGAAGGGGGAGTTGATTGAGCCGAATGATTTGTATTTGGCGAGGAGGAAGTTGGCTGAGTTGGTGTTGATGAGCCCGAGGAAGGCCAAAATGGATAGTGAGTTGGTTAGTTACCATAGAGATTGGGGAGATGATGAGAGGGGGTTCAGTGGAAGAGACCATGTTGAGAATGCTTTTGATGATTTTGGGGGTTCCAATGATGATAGGCAGGAGAGGGACTCGCATATAGGTGGTGATTATGACTCCGATACTGACGATGGTTGTGATAGAACTCTGGATGAAAAGGATGTCCCTGCAACAGATTGA
>CL31.Contig4_All_ORF2
ATGGTGTATGAATCAATCTGTTGCAGGGACATCCTTTTCATCCAGAGTTCTATCACAACCATCGTCAGTATCGGAGTCATAATCACCACCTATATGCGAGTCCCTCTCCTGCCTATCATCATTGGAACCCCCAAAATCATCAAAAGCATTCTCAACATGGTCTCTTCCACTGAACCCCCTCTCATCATCTCCCCAATCTCTATGGTAACTAACCAACTCACTATCCATTTTGGCCTTCCTCGGGCTCATCAACACCAACTCAGCCAACTTCCTCCTCGCCAAATACAAATCATTCGGCTCAATCAACTCCCCCTTCCTATACGCCTCCCTAAGAAACACCGTATGCAGCTTCCCATGATTCCCCCTGGTCGAAATGTAGAAAATCCCCTGATGCTGAAGAAGAAACTCCTTCAACTTCTTTGGCAAATCCATCGCCACCCTAAAATGCGCAATCCTCTCCAACGTAATCTTCTTCTCCACAGTCAAATTCAACAGCTCGTGAATCACTGCCACCGCCCTCTTCTCCATCCTCTTCTGCGCCTCAAGCGACCTCATGTCATACCCGCTTACATCCTCATAAGGACTCCAATATGGCACCCTCTGCCATTTCCACACCGCAATCCTATAATACTTCCCAATCTTAAACCCGGGTGGAAAATTCACAATAAACGAAAACCTTATATCCTCGGCATCAATCCCCTTCTCCCTATACTCAATCTCCCTAAGCCTCTCTATAGCACACACACCTAA
>CL31.Contig4_All_ORF3
ATGTTATTCTTGTTATTGCATCAAGACAATGAAATTTTAGAGCTGTATAAGATAGTGTCTGCATATAACGCAAAAGTTCAGAGCTGTATATTTTCTAGAGCTTCAATGGTGAAAGAAAACGACGGTTATCCCTGCGCACAGCAGTTTCTAGAATTCACATCAGCGCCATCTCCAGAAGCAGCAAAACAATCTCTCTTTGGCGGCTTTTTCTTTCTGACTAAAGCCTTCAATCCCAAAAACTCAGCCTGCCAAAACGGTGATCAAAGTCCTAGTACCATTAACACATTGCAGCTCCCATGA
>CL31.Contig5_All_ORF1
ATGAACACCTTCTTCACCATCTCCTCCCATTTCCTCAAACCCAAATCCAAAACCCTCCTCCACCCAATCCTCCATAGCCTCACCTCCACCCGCCCCATCTCCAAATCCACCACCATCCCCAAGAAAATGGACCGCGTCCGCGACCACGGCTACGACAACTACATGGAAATCGAGAAAAAAATCCGCAAAGTCCTCAAATTCCAAACCCTCATTCTCTCCCAACCCAACCAAATCATCGAAGCCTCCCGCCTCGACCTCCTCGCCCGCCGCCTCGGCTTCAAACCCCACGAGGCCGCCGCCTTCGTTCTCAAGTTCCCTCACGTTTTCGAGATTTACGAGCACCCGGTCCAGCGCATCCTCTACATCCGCTTAACCCGGAAAGCCCATCTCCAAATCGAGCAGGAAAGCCGGGCCCTCCTGGCCCAGGTCCCCGACGCCGTGACCCGGCTCCGGAAGCTGGTCATGATGTCCAATACGGGTCGGCTCAGGCTGGAACATGTTCGGATTGCGAGGTATGAGTTTGGGCTACCCGATGATTTCGAGTACTCTGTTGTGCTTAAGTACCCTGAGTATTTTAGATTGTTTGATGCTGATGAGACTAGGAATAAGTACATTGAGTTAGTTGAGAGGGATGCTGGTTTAGGTGTGTGTGCTATAGAGAGGCTTAGGGAGATTGAGTATAGGGAGAAGGGGATTGATGCCGAGGATATAAGGTTTTCGTTTATTGTGAATTTTCCACCCGGGTTTAAGATTGGGAAGTATTATAGGATTGCGGTGTGGAAATGGCAGAGGGTGCCATATTGGAGTCCTTATGAGGATGTAAGCGGGTATGACATGAGGTCGCTTGAGGCGCAGAAGAGGATGGAGAAGAGGGCGGTGGCAGTGATTCACGAGCTGTTGAATTTGACTGTGGAGAAGAAGATTACGTTGGAGAGGATTGCGCATTTTAGGGTGGCGATGGATTTGCCAAAGAAGTTGAAGGAGTTTCTTCTTCAGCATCAGGGGATTTTCTACATTTCGACCAGGGGGAATCATGGGAAGCTGCATACGGTGTTTCTTAGGGAGGCGTATAGGAAGGGGGAGTTGATTGAGCCGAATGATTTGTATTTGGCGAGGAGGAAGTTGGCTGAGTTGGTGTTGATGAGCCCGAGGAAGGCCAAAATGGATAGTGAGTTGGTTAGTTACCATAGAGATTGGGGAGATGATGAGAGGGGGTTCAGTGGAAGAGACCATGTTGAGAATGCTTTTGATGATTTTGGGGGTTCCAATGATGATAGGCAGGAGAGGGACTCGCATATAGGTGGTGATTATGACTCCGATACTGACGATGGTTGTGATAGAACTCTGGATGAAAAGGATGTCCCTGCAACAGATTGA
>CL31.Contig5_All_ORF2
ATGGTGTATGAATCAATCTGTTGCAGGGACATCCTTTTCATCCAGAGTTCTATCACAACCATCGTCAGTATCGGAGTCATAATCACCACCTATATGCGAGTCCCTCTCCTGCCTATCATCATTGGAACCCCCAAAATCATCAAAAGCATTCTCAACATGGTCTCTTCCACTGAACCCCCTCTCATCATCTCCCCAATCTCTATGGTAACTAACCAACTCACTATCCATTTTGGCCTTCCTCGGGCTCATCAACACCAACTCAGCCAACTTCCTCCTCGCCAAATACAAATCATTCGGCTCAATCAACTCCCCCTTCCTATACGCCTCCCTAAGAAACACCGTATGCAGCTTCCCATGATTCCCCCTGGTCGAAATGTAGAAAATCCCCTGATGCTGAAGAAGAAACTCCTTCAACTTCTTTGGCAAATCCATCGCCACCCTAAAATGCGCAATCCTCTCCAACGTAATCTTCTTCTCCACAGTCAAATTCAACAGCTCGTGAATCACTGCCACCGCCCTCTTCTCCATCCTCTTCTGCGCCTCAAGCGACCTCATGTCATACCCGCTTACATCCTCATAAGGACTCCAATATGGCACCCTCTGCCATTTCCACACCGCAATCCTATAATACTTCCCAATCTTAAACCCGGGTGGAAAATTCACAATAAACGAAAACCTTATATCCTCGGCATCAATCCCCTTCTCCCTATACTCAATCTCCCTAAGCCTCTCTATAGCACACACACCTAA
>CL31.Contig5_All_ORF3
ATGTACTTATTCCTAGTCTCATCAGCATCAAACAATCTAAAATACTCAGGGTACTTAAGCACAACAGAGTACTCGAAATCATCGGGTAGCCCAAACTCATACCTCGCAATCCGAACATGTTCCAGCCTGAGCCGACCCGTATTGGACATCATGACCAGCTTCCGGAGCCGGGTCACGGCGTCGGGGACCTGGGCCAGGAGGGCCCGGCTTTCCTGCTCGATTTGGAGATGGGCTTTCCGGGTTAAGCGGATGTAG
>CL32.Contig1_All_ORF1
ATGAAACCTTGTTTAAAGTCTTCAATGTTAAAATTTATGTCAGCTTCTACTCCAATGAACATGATCACCGCTCTATCATACATTCAAGCAGCTGCATGTGATGTGTCGAATCAACCTTATAAAACAGGAAAAACCATGAATGATGATAAGTCAATTGAGTATGGTAACACTTTAAAACACACCATTCAGACCATAAAGCTGAGCTGTGGAGCTGAGAAAATTGAAAAACACATACTTGGTGTGTACTAA
>CL32.Contig1_All_ORF2
ATGTATGATAGAGCGGTGATCATGTTCATTGGAGTAGAAGCTGACATAAATTTTAACATTGAAGACTTTAAACAAGGTTTCATCAAGCTCGGAAGCCTCGCTAAGCCTCAGATACCTCACTCAAGTCTCTTGATAGATCGGAAGTTTAATATTCTGATATTTGGGTTCGTCAAAGGCAGGAGAAGGAAGGTTTTTGATCTTCACCGGCACAATATAGATCACTATTCCATCTAG
>CL32.Contig1_All_ORF3
ATGCTATTCGAAGCAATTCACGTTTACTGGATTAAGATTTTCAAAACTTCTATATATTTCATGCAAAGGTTTATTGGTCTCAGTTGTCCACTGCTATTCCTTTGTTTGCTGTTCTCCATTTTTCTGGGTTTTTCTTTTTACTCAGGTACAACTGAATGA
>CL32.Contig2_All_ORF1
ATGCTATTCGAAGCAATTCACGTTTACTGGATTAAGATTTTCAAAACTTCTATATATTTCATGCAAAGGTTTATTGGTCTCAGTTGTCCACTGCTATTCCTTTGTTTGCTGTTCTCCATTTTTCTGGGTTTTTCTTTTTACTCAGTGTTAGGAATTAGAAGGGCCACTTTTATCCGCTTTCAATATGCTGCCGACATTGGCCCAGTTTTAGTACACACCAAGTATGTGTTTTTCAATTTTCTCAGCTCCACAGCTTTATGGTCTGAATGGTGTGTTTTAAAGTGTTACCATACTCAATTGACTTATCATCATTCATGGTTTTTCCTGTTTTATAAGGTTGATTCGACACATCACATGCAGCTGCTTGAATGTATGATAGAGCGGTGA
>CL32.Contig2_All_ORF2
ATGTATGATAGAGCGGTGATCATGTTCATTGGAGTAGAAGCTGACATAAATTTTAACATTGAAGACTTTAAACAAGGTTTCATCAAGCTCGGAAGCCTCGCTAAGCCTCAGATACCTCACTCAAGTCTCTTGATAGATCGGAAGTTTAATATTCTGATATTTGGGTTCGTCAAAGGCAGGAGAAGGAAGGTTTTTGATCTTCACCGGCACAATATAGATCACTATTCCATCTAG
>CL32.Contig2_All_ORF3
ATGAAACCTTGTTTAAAGTCTTCAATGTTAAAATTTATGTCAGCTTCTACTCCAATGAACATGATCACCGCTCTATCATACATTCAAGCAGCTGCATGTGATGTGTCGAATCAACCTTATAAAACAGGAAAAACCATGAATGATGATAAGTCAATTGAGTATGGTAACACTTTAAAACACACCATTCAGACCATAAAGCTGTGGAGCTGA
>CL32.Contig3_All_ORF1
ATGTTGGTCTTTTTGATGGGTTTTTGTTTTGTTTTTTGGGTACCCTATAGGTTGATTCGACACATCACATGCAGCTGCTTGGTGAGTATTATTTGCTTGCCATATGCAAATCTTACTTTTTCTGGGGAAACAAACAAAAAATTTCTCCAAGCAAATGAGCAATTTAACAAAGGAGGAATGTGTGGATGTACTTCGCCGACAAAATGA
>CL32.Contig3_All_ORF2
ATGCAAATCTTACTTTTTCTGGGGAAACAAACAAAAAATTTCTCCAAGCAAATGAGCAATTTAACAAAGGAGGAATGTGTGGATGTACTTCGCCGACAAAATGACGGGTTCCCTAGAGGTAGCTCAAAATATAGAGTGACTTTGCATAAGTGTGGGAGATGGGAGGCTCGGATGGTCTAA
>CL32.Contig3_All_ORF3
ATGCTATCACTAATTAATTTTGGTGTGCTTAACTTTTTGTTATTCTCATTAATTAGCCTAGATTCCTCAATAATTTTGTTTTTGATTAGTTGCACATTTTGGTTTTTATGT
>CL32.Contig4_All_ORF1
ATGCTATTCGAAGCAATTCACGTTTACTGGATTAAGATTTTCAAAACTTCTATATATTTCATGCAAAGGTTTATTGGTCTCAGTTGTCCACTGCTATTCCTTTGTTTGCTGTTCTCCATTTTTCTGGGTTTTTCTTTTTACTCAGTGTTAGGAATTAGAAGGGCCACTTTTATCCGCTTTCAATATGCTGCCGACATTGGCCCAGTTTTAGTACACACCAAGTATGTGTTTTTCAATTTTCTCAGCTCCACAGCTCAGCTTTATGGTCTGAATGGTGTGTTTTAA
>CL32.Contig4_All_ORF2
ATGTTAAAATTTATGTCAGCTTCTACTCCAATGAACATGATCACCGCTCTATCATACATTCAAGCAGCTGCATGTGATGTGTCGAATCAACCTTATAAAACAGGAAAAACCATGAATGATGATAAGTCAATTGAGTATGGTAACACTTTAAAACACACCATTCAGACCATAAAGCTGAGCTGTGGAGCTGAGAAAATTGAAAAACACATACTTGGTGTGTACTAA
>CL32.Contig4_All_ORF3
ATGTATGATAGAGCGGTGATCATGTTCATTGGAGTAGAAGCTGACATAAATTTTAACATTGAAGACTTTAAACAAGTGAGTACTAACTTGAGTTCTTCAATTGATGCCTCAAGAAAGCTGGTTTTTTTTTTTTTCAATTCCCTAGAGGTAGCTCAAAATATAGAGTGA
>CL32.Contig5_All_ORF1
ATGTTGGTCTTTTTGATGGGTTTTTGTTTTGTTTTTTGGGTACCCTATAGGTTGATTCGACACATCACATGCAGCTGCTTGGTGAGTATTATTTGCTTGCCATATGCAAATCTTACTTTTTCTGGGGAAACAAACAAAAAATTTCTCCAAGCAAATGAGCAATTTAACAAAGGAGGAATGTGTGGATGTACTTCGCCGACAAAATGA
>CL32.Contig5_All_ORF2
TTGCCTAAAAATTGGCCCATCCGAGCCTCCCATCTCCCACACTTATGCAAAGTCACTCTATATTTTGAGCTACCTCTAGGGAACCCGTCATTTTGTCGGCGAAGTACATCCACACATTCCTCCTTTGTTAAATTGCTCATTTGCTTGGAGAAATTTTTTGTTTGTTTCCCCAGAAAAAGTAAGATTTGCATATGGCAAGCAAATAATACTCACCAAGCAGCTGCATGTGATGTGTCGAATCAACCTATAGGGTACCCAAAAAACAAAACAAAAACCCATCAAAAAGACCAACATGGGAATTTTATTGCAATGATAAAACAGCTGGTCCTTTTGTCAATTCAAATTTGA
>CL32.Contig5_All_ORF3
ATGCAAATCTTACTTTTTCTGGGGAAACAAACAAAAAATTTCTCCAAGCAAATGAGCAATTTAACAAAGGAGGAATGTGTGGATGTACTTCGCCGACAAAATGACGGGTTCCCTAGAGGTAGCTCAAAATATAGAGTGACTTTGCATAAGTGTGGGAGATGGGAGGCTCGGATGGGCCAATTTTTAGGCAAAAAGTAA
>CL32.Contig6_All_ORF1
ATGAGGCCTGGCGCCGCCTTATTTTTCATTTCCTCCGGAACAGTGCGCTGGCAAATCTTCCCTTCAGTACTCTGTTGTTTCACATCCTTGCCAAAACAGGTGTTAGCGAGTTGTGACACATATAAATTCCTTTCGTCGTCGTCATCGCCCCCTCTATTCCTTCTCTTTCATTCACACTTCACACGGAGCAATTGCTCAAATTTCGTCGACCTCATCTCCTTTTCTCCTCTCTTTCTCTTTGCCTTCTCTCTCTGTCTTGGGCTCTTTGGTTTTCTGGAGAGCTATAGTTTTCAGAAGGAGAAGTGA
>CL32.Contig6_All_ORF2
ATGGTGACGGAACTGTCGGGAGATACTATTTATTGGGAAGCAGGTGCATATGTAAAGGGTAGACATTTGGAAACAGTTTCCGTGGTAAGCAAGGCGATTGATGAGAAAAGAGACATTGCTCTTCTAATCTGTATACTGGGAGGCAGTTGTAGTATAAGTTTCTACGCTCTTGTGGAGTTATCTACTGCATTATTTGGCAAACCTGCCTTTCAGAATCTCATTTGCAATGGACATGTACTAGCTGACGATGGAAAAAAAAAAAAAAAA
>CL32.Contig6_All_ORF3
ATGTATGATAGAGCGGTGATCATGTTCATTGGAGTAGAAGCTGACATAAATTTTAACATTGAAGACTTTAAACAAGGTTTCATCAAGCTCGGAAGCCTCGCTAAGCCTCAGATACCTCACTCAAGTCTCTTGATAGATCGGAAGTTTAATATTCTGATATTTGGGTTCGTCAAAGGCAGGAGAAGGAAGGTTTTTGATCTTCACCGGCACAATATAGATCACTATTCCATCTAG
>CL32.Contig7_All_ORF1
ATGCTATTCGAAGCAATTCACGTTTACTGGATTAAGATTTTCAAAACTTCTATATATTTCATGCAAAGGTTTATTGGTCTCAGTTGTCCACTGCTATTCCTTTGTTTGCTGTTCTCCATTTTTCTGGGTTTTTCTTTTTACTCAGTGTTAGGAATTAGAAGGGCCACTTTTATCCGCTTTCAATATGCTGCCGACATTGGCCCAGTTTTAGTACACACCAAGTATGTGTTTTTCAATTTTCTCAGCTCCACAGCTCAGCTTTATGGTCTGAATGGTGTGTTTTAA
>CL32.Contig7_All_ORF2
ATGTTAAAATTTATGTCAGCTTCTACTCCAATGAACATGATCACCGCTCTATCATACATTCAAGCAGCTGCATGTGATGTGTCGAATCAACCTTATAAAACAGGAAAAACCATGAATGATGATAAGTCAATTGAGTATGGTAACACTTTAAAACACACCATTCAGACCATAAAGCTGAGCTGTGGAGCTGAGAAAATTGAAAAACACATACTTGGTGTGTACTAA
>CL32.Contig7_All_ORF3
ATGAAGAGGAAGGTGTTGGGGCCATTGAGATCGATCAGCAAAATAAGGATGCAAACTGTTGGCTTATCCAAAGTCCATAAAACGAAAATTGTTCTACGCTCTTGTGGAGTTATCTACTGCATTATTTGGCAAACCTGCCTTTCAGAATCTCATTTGCAATGGACATGTACTAGCTGA
>CL32.Contig8_All_ORF1
ATGGTAGAAGATCAGACATTTTGCATCTCTGAGCACTATCAGTGTGTCAAAGAAGAGGGCAAATATCAGTCTCATGTACTACATGTGGTACACTGTGTGCTCCAAGAACTGCTAATGCCATACAGAATGGAGGAGGAAATACTACAAATACCAGTCGTAAAAACAAGAAAAAAAGCAGCCGACATGGATGCTCTTTACCTTGAAGGAGCTTACAACAACAAACAACTTTCAATTACAGCAAATTTAGGGAATTGA
>CL32.Contig8_All_ORF2
ATGAAACCTTGTTTAAAGTCTTCAATGTTAAAATTTATGTCAGCTTCTACTCCAATGAACATGATCACCGCTCTATCATACATTCAAGCAGCTGCATGTGATGTGTCGAATCAACCTTATAAAACAGGAAAAACCATGAATGATGATAAGTCAATTGAGTATGGTAACACTTTAAAACACACCATTCAGACCATAAAGCTGAGCTGTGGAGCTGAGAAAATTGAAAAACACATACTTGGTGTGTACTAA
>CL32.Contig8_All_ORF3
ATGTATGATAGAGCGGTGATCATGTTCATTGGAGTAGAAGCTGACATAAATTTTAACATTGAAGACTTTAAACAAGGTTTCATCAAGCTCGGAAGCCTCGCTAAGCCTCAGATACCTCACTCAAGTCTCTTGATAGATCGGAAGTTTAATATTCTGATATTTGGGTTCGTCAAAGGCAGGAGAAGGAAGGTTTTTGATCTTCACCGGCACAATATAGATCACTATTCCATCTAG
>CL32.Contig9_All_ORF1
ATGTATGATAGAGCGGTGATCATGTTCATTGGAGTAGAAGCTGACATAAATTTTAACATTGAAGACTTTAAACAAGGTTTCATCAAGCTCGGAAGCCTCGCTAAGCCTCAGATACCTCACTCAAGTCTCTTGATAGATCGGAAGTTTAATATTCTGATATTTGGGTTCGTCAAAGGCAGGAGAAGGAAGGTTTTTGATCTTCACCGGCACAATATAGATCACTATTCCATCTAG
>CL32.Contig9_All_ORF2
ATGAAACCTTGTTTAAAGTCTTCAATGTTAAAATTTATGTCAGCTTCTACTCCAATGAACATGATCACCGCTCTATCATACATTCAAGCAGCTGCATGTGATGTGTCGAATCAACCTTATAAAACAGGAAAAACCATGAATGATGATAAGTCAATTGAGTATGGTAACACTTTAAAACACACCATTCAGACCATAAAGCTGTGGAGCTGA
>CL32.Contig9_All_ORF3
GTGGTGGTAACTGCTGTGTGGCTTTGGGTGTGGGCTGTTTTTGGTAATATTCAGTTTGTTAGTGCTTCAGTGTTAGGAATTAGAAGGGCCACTTTTATCCGCTTTCAATATGCTGCCGACATTGGCCCAGTTTTAGTACACACCAAGTATGTGTTTTTCAATTTTCTCAGCTCCACAGCTTTATGGTCTGAATGGTGTGTTTTAAAGTGTTACCATACTCAATTGACTTATCATCATTCATGGTTTTTCCTGTTTTATAAGGTTGATTCGACACATCACATGCAGCTGCTTGAATGTATGATAGAGCGGTGA
>CL32.Contig10_All_ORF1
ATGGAGATCTTGGAGAAGGATCTCGAGACCCTGAAGGAGCAGATTGATAAGTTGAATTTACAGATTTTTCAGTGCCAGCCAACAGCATCCAGATCAACACTGACAGAAAACTATAAAATGAGCAATTTAACAAAAGAGGAATGTGTGGATGTACTTCCCCGACAAAGTGACGGGTTCCCTATAGGTAGCTCAAAATATAATGACTTTGCATAA
>CL32.Contig10_All_ORF2
ATGAAGTGGAAGATGTTGGAGCAATTGAGATCGATCAGCAAAATAAGGATGCAAACTGTTTCCAAAGTCCATAAAAGGAAAATTGTGGGTATCGGCCCTTCTTATCTGTTAGCGATTTCAATTTTTTTTTGGGAAGTGTAA
>CL32.Contig10_All_ORF3
ATGCTGTTGGCTGGCACTGAAAAATCTGTAAATTCAACTTATCAATCTGCTCCTTCAGGGTCTCGAGATCCTTCTCCAAGATCTCCATCTCTCTCACCTTCCTTCTTTCTTGTCCTTTGCAATTGTGAAACTTTTTGA
>CL32.Contig11_All_ORF1
ATGAGGCCTGGCGCCGCCTTATTTTTCATTTCCTCCGGAACAGTGCGCTGGCAAATCTTCCCTTCAGTACTCTGTTGTTTCACATCCTTGCCAAAACAGGTGTTAGCGAGTTGTGACACATATAAATTCCTTTCGTCGTCGTCATCGCCCCCTCTATTCCTTCTCTTTCATTCACACTTCACACGGAGCAATTGCTCAAATTTCGTCGACCTCATCTCCTTTTCTCCTCTCTTTCTCTTTGCCTTCTCTCTCTGTCTTGGGCTCTTTGGTTTTCTGGAGAGCTATAGTTTTCAGAAGGAGAAGTGA
>CL32.Contig11_All_ORF2
ATGGTTTATATATTTGGGAGAATTTCAGAATTTGAGCTCTGGGTAAGATTGAGTTTTGGGTGCTATTGGTTTGAATTTTGGTGCAATTCTAGGTGGTGCAATTCTGATTCTTTTTTCTTTTGGCGTTGTTATTTTTGGTCAAATGTGGCGGTAACTACGGTGTGGCTTTGGGTGTGGGCTGTTTTTGGTAATATTCGGTTTGTTAGTGCTTCAGGTAAGCTTCATGATCTCATCAGAAGAAATTGGTCTGTGTGA
>CL32.Contig11_All_ORF3
ATGTTGGTCTTTTTGATGGGTTTTTGTTTTGTTTTTTGGGTACCCTATAGGTTGATTCGACACATCACATGCAGCTGCTTGGTGAGTATTATTTGCTTGCCATATGCAAATCTTACTTTTTCTGGGGAAACAAACAAAAAATTTCTCCAAGCAAATGAGCAATTTAACAAAGGAGGAATGTGTGGATGTACTTCGCCGACAAAATGA
>CL32.Contig12_All_ORF1
ATGAGCACTTCCAAATTTCTTGCTGGACATTTCTTTCATAATTTGACTCAGAAGGCTCTCTTTAGGTTTCTGCAAGGTTCTCTTTGGCTGGGACTGTTTCTTTCCTTGTTTCTGCTTGCTTTATCTCATGTCCAACTGTCTCAGAATCAGGATAGACAGCCTTTAAAATCAATTTTCTTCTTTCGTTCCAAATCCTATTATCCAGATCATCCTCCATAG
>CL32.Contig12_All_ORF2
ATGATGCACAATAAAGTTAAATCCAATATGATGCACAATATCAGCAAAGAAAAGATAACCTATCATATGCTGTACCTTCAAAATGGTCAAGGTATATCTTCTGGCATGATTAAGTCTGCGTTTTTTCTCGGTACTCTGGAAAATGGTGGAAAGGAGAAACTGAGGGGCACTGGACTGGAAGACAAACCACAGAACAACCCGCTACCACTGGAGTAA
>CL32.Contig12_All_ORF3
ATGTGCTTGCTCTACTATTATTTCATATGCTTACCTTCAGTTTCGTTGTGTGTTGTGAACGAATTTGGTTTGAGGCTAAGATGTTTTGCATTGTACAGATTGATATATATTTTAGTTGACAGTTATTGGATGTCCAATGTGATTTGGGCGATTACTAGTTTTATGGTTTGGTTTTATCATTGTCATTGA
>CL32.Contig13_All_ORF1
ATGGTGACGGAACTGTCGGGAGATACTATTTATTGGGAAGCAGGTGCATATGTAAAGGGTAGACATTTGGAAACAGTTTCCGTGGTAAGCAAGGCGATTGATGAGAAAAGAGACATTGCTCTTCTAATCTGTATACTGGGAGGCAGTTGTAGTATAAGTTTCTACGCTCTTGTGGAGTTATCTACTGCATTATTTGGCAAACCTGCCTTTCAGAATCTCATTTGCAATGGACATGTACTAGCTGACGATGGAAAAAAAAAAAAAAAA
>CL32.Contig13_All_ORF2
TTGCCGGGATCAAACATAGAAATTTTTTTCCTGGTTGTTTCAGTCCTGAGAGGAAGAGTACCTGGAAAATGGTGGAAAGGAGAAACTGAGGGGCACTGGACTGGAAAACGAACCGATCACAACCCGCTACCACGATTAAAAAAAATCACCAAAAGACTGCAGCAAATGATCTCTATCCTCATTTGCTTCGGCTTCTCTCTTTTCCTTTTTGGCTTGGGCTCTTTGATTTTCTGGAAAGTAATCAGAATCAATGCTCTCGAAAAGAAAATGGTAGGCAAAATTATTGTTGGTTGCCTGCAAAAGAACAAGAGCACGGCCATTTACTCCTGCTTTGACTTTAGCTTACTCTTGCTTCCTTCACCCTTCTTGAATGAGCACTTCCAAATTTCTTGCTGGACATTTCTTTCATAA
>CL32.Contig13_All_ORF3
ATGAGCACTTCCAAATTTCTTGCTGGACATTTCTTTCATAATTTGACTCAGAAGGCTCTCTTTAGGTTTCTGCAAGGTTCTCTTTGGCTGGGACTGTTTCTTTCCTTGTTTCTGCTTGCTTTATCTCATGTCCAACTGTCTCAGAATCAGGATAGACAGCCTTTAAAATCAATTTTCTTCTTTCGTTCCAAATCCTATTATCCAGATCATCCTCCATAG
>CL32.Contig14_All_ORF1
ATGATCTCTATCCTCATTTGCTTCGGCTTCTCTCTTTTCCTTTTTGGCTTGGGCTCTTTGATTTTCTGGAAAGTAATCAGAATCAATGCTCTCGAAAAGAAAATGGTAGGCAAAATTATTGTTGGTTGCCTGCAAAAGAACAAGAGCACGGCCATTTACTCCTGCTTTGACTTTAGCTTACTCTTGCTTCCTTCACCCTTCTTGAATGAGCACTTCCAAATTTCTTGCTGGACATTTCTTTCATAA
>CL32.Contig14_All_ORF2
ATGAGCACTTCCAAATTTCTTGCTGGACATTTCTTTCATAATTTGACTCAGAAGGCTCTCTTTAGGTTTCTGCAAGGTTCTCTTTGGCTGGGACTGTTTCTTTCCTTGTTTCTGCTTGCTTTATCTCATGTCCAACTGTCTCAGAATCAGGATAGACAGCCTTTAAAATCAATTTTCTTCTTTCGTTCCAAATCCTATTATCCAGATCATCCTCCATAG
>CL32.Contig14_All_ORF3
ATGGCCGTGCTCTTGTTCTTTTGCAGGCAACCAACAATAATTTTGCCTACCATTTTCTTTTCGAGAGCATTGATTCTGATTACTTTCCAGAAAATCAAAGAGCCCAAGCCAAAAAGGAAAAGAGAGAAGCCGAAGCAAATGAGGATAGAGATCATTTGCTGCAGTCTTTTGGTGATTTTTTTTAATCGTGGTAGCGGGTTGTGA
>CL32.Contig15_All_ORF1
ATGGTGACGGAACTGTCGGGAGATACTATTTATTGGGAAGCAGGTGCATATGTAAAGGGTAGACATTTGGAAACAGTTTCCGTGGTAAGCAAGGCGATTGATGAGAAAAGAGACATTGCTCTTCTAATCTGTATACTGGGAGGCAGTTGTAGTATAAGTTTCTACGCTCTTGTGGAGTTATCTACTGCATTATTTGGCAAACCTGCCTTTCAGAATCTCATTTGCAATGGACATGTACTAGCTGACGATGGAAAAAAAAAAAAAAAA
>CL32.Contig15_All_ORF2
ATGAGCACTTCCAAATTTCTTGCTGGACATTTCTTTCATAATTTGACTCAGAAGGCTCTCTTTAGGTTTCTGCAAGGTTCTCTTTGGCTGGGACTGTTTCTTTCCTTGTTTCTGCTTGCTTTATCTCATGTCCAACTGTCTCAGAATCAGGATAGACAGCCTTTAAAATCAATTTTCTTCTTTCGTTCCAAATCCTATTATCCAGATCATCCTCCATAG
>CL32.Contig15_All_ORF3
GTGGTAGCGGGTTGTGATCGGTTCGTTTTCCAGTCTAGTGCCCCTCAGTTTCTCCTTTCCACCATTTTCCAGGTACTCTTCCTCTCAGGACTGAAACAACCAGGAAAAAAATTTCTATGTTTGATCCCGGCAAATTTCGTTTTTTACTCCAGTGGTAGCGGGTTGTTCTGTGGTTTGTCTTCCAGTCCAGTGCCCCTCAGTTTCTCCTTTCCACCATTTTCCAGTGGTAGCGGGTTGTTCTGTGGTTTGTCTTCCAGTCCAGTGCCCCTCAGTTTCTCCTTTCCACCATTTTCCAGAGTACCGAGAAAAAACGCAGACTTAATCATGCCAGAAGATATACCTTGA
>CL32.Contig16_All_ORF1
ATGGTGACGGAACTGTCGGGAGATACTATTTATTGGGAAGCAGGTGCATATGTAAAGGGTAGACATTTGGAAACAGTTTCCGTGGTAAGCAAGGCGATTGATGAGAAAAGAGACATTGCTCTTCTAATCTGTATACTGGGAGGCAGTTGTAGTATAAGTTTCTACGCTCTTGTGGAGTTATCTACTGCATTATTTGGCAAACCTGCCTTTCAGAATCTCATTTGCAATGGACATGTACTAGCTGACGATGGAAAAAAAAAAAAAAAACGA
>CL32.Contig16_All_ORF2
ATGGTTTATATATTTGGGAGAATTTCAGAATTTGAGCTCTGGGTAAGATTGAGTTTTGGGTGCTATTGGTTTGAATTTTGGTGCAATTCTAGGTGGTGCAATTCTGATTCTTTTTTCTTTTGGCGTTGTTATTTTTGGTCAAATGTGGCGGTAACTACGGTGTGGCTTTGGGTGTGGGCTGTTTTTGGTAATATTCGGTTTGTTAGTGCTTCAGGTAAGCTTCATGATCTCATCAGAAGAAATTGGTCTGTGTGA
>CL32.Contig16_All_ORF3
ATGTTGGTCTTTTTGATGGGTTTTTGTTTTGTTTTTTGGGTACCCTATAGGTTGATTCGACACATCACATGCAGCTGCTTGGTGAGTATTATTTGCTTGCCATATGCAAATCTTACTTTTTCTGGGGAAACAAACAAAAAATTTCTCCAAGCAAATGAGCAATTTAACAAAGGAGGAATGTGTGGATGTACTTCGCCGACAAAATGA
>CL32.Contig17_All_ORF1
ATGCTATTCGAAGCAATTCACGTTTACTGGATTAAGATTTTCAAAACTTCTATATATTTCATGCAAAGGTTTATTGGTCTCAGTTGTCCACTGCTATTCCTTTGTTTGCTGTTCTCCATTTTTCTGGGTTTTTCTTTTTACTCAGTGTTAGGAATTAGAAGGGCCACTTTTATCCGCTTTCAATATGCTGCCGACATTGGCCCAGTTTTAGTACACACCAAGTATGTGTTTTTCAATTTTCTCAGCTCCACAGCTCAGCTTTATGGTCTGAATGGTGTGTTTTAA
>CL32.Contig17_All_ORF2
ATGGTGACGGAACTGTCGGGAGATACTATTTATTGGGAAGCAGGTGCATATGTAAAGGGTAGACATTTGGAAACAGTTTCCGTGGTAAGCAAGGCGATTGATGAGAAAAGAGACATTGCTCTTCTAATCTGTATACTGGGAGGCAGTTGTAGTATAAGTTTCTACGCTCTTGTGGAGTTATCTACTGCATTATTTGGCAAACCTGCCTTTCAGAATCTCATTTGCAATGGACATGTACTAGCTGACGATGGAAAAAAAAAAAAAAAA
>CL32.Contig17_All_ORF3
ATGAAACCTTGTTTAAAGTCTTCAATGTTAAAATTTATGTCAGCTTCTACTCCAATGAACATGATCACCGCTCTATCATACATTCAAGCAGCTGCATGTGATGTGTCGAATCAACCTTATAAAACAGGAAAAACCATGAATGATGATAAGTCAATTGAGTATGGTAACACTTTAAAACACACCATTCAGACCATAAAGCTGAGCTGTGGAGCTGAGAAAATTGAAAAACACATACTTGGTGTGTACTAA
>CL32.Contig18_All_ORF1
ATGTACTTCACCAACAAAGTGATGGGTTCCCTAGAGGTAGCTCAAAATATAGTGACTTTGCATGGGTGTGGGAGATGGGAGGCTCGGAGGGGCCAATTTTTTGGCAAAAAGAAAGTAAACCTTGTTCTTAATTATCACACTTTTTTTTTATTCGGTATGACTTGTTGTTGA
>CL32.Contig18_All_ORF2
ATGAGCAATTTAACAAAGCAGGAATGTGTGGATGTACTTCACCAACAAAGTGATGGGTTCCCTAGAGGTAGCTCAAAATATAGTGACTTTGCATGGGTGTGGGAGATGGGAGGCTCGGAGGGGCCAATTTTTTGGCAAAAAGAAAGTAAACCTTGTTCTTAA
>CL32.Contig18_All_ORF3
ATGGTTCAGCGCACAACAGGAGCGTTAATTAGGTATAAATCATACTGCATCAATTTTCCTTTTATGGACTTTGGAAACAGTTTGCATCCTTATTTTGCTGATCGATCTCAATTGCTCCAACATCTTCCACTTCATGCAGAGTGA
>CL32.Contig19_All_ORF1
ATGGTGAGGGAACTGTTGAGAAATACTATTTCTTGGGAAGTAGGTGCATATGTGAAGGGTAGACATTTGGAAACAGTTTTCGTGGTAAGCAAGGCGATTGACAAGAAAAGAGATATTGCTCTTCTAATCTGTTTACTGGGAGGCAGTTATAGTATAAGGTTCTACGCTCTTGTGGAGTTATCTACTGCATTATTTGGCAAACCTGCCTTTCAGAATCTCATTTGCAATGGACATGTACTTGCTGACGATAGGAAAAATAAATAA
>CL32.Contig19_All_ORF2
ATGTCTACCCTTCACATATGCACCTACTTCCCAAGAAATAGTATTTCTCAACAGTTCCCTCACCATCAGGGTCAATGGCTTAGCACCAAATATATACAAACATGCACCAGACTAATTGACCTGTACGGCCCTTTAACCTCTTATGATTACACCTCACATAGATATTTGTCAAGTTGTCGAGAAACTTCAAAAGATATGGAACCACGTAATTTTCGTTTTATGGACTTTGGATAA
>CL32.Contig19_All_ORF3
ATGATTACACCTCACATAGATATTTGTCAAGTTGTCGAGAAACTTCAAAAGATATGGAACCACGTAATTTTCGTTTTATGGACTTTGGATAAGCCAACAGTTCACATCCTTATTTTGCTAATCGATCTCAGTGGCCCCTTAGCTTCCCATCACCTTCCTTCTCCTGCCCTACTATATGAATAA
>CL32.Contig20_All_ORF1
ATGGTGACGGAACTGTCGGGAGATACTATTTATTGGGAAGCAGGTGCATATGTAAAGGGTAGACATTTGGAAACAGTTTCCGTGGTAAGCAAGGCGATTGATGAGAAAAGAGACATTGCTCTTCTAATCTGTATACTGGGAGGCAGTTGTAGTATAAGTTTCTACGCTCTTGTGGAGTTATCTACTGCATTATTTGGCAAACCTGCCTTTCAGAATCTCATTTGCAATGGACATGTACTAGCTGACGATGGAAAAATAAATAAAAAATGA
>CL32.Contig20_All_ORF2
ATGAGTAAAAGTCTAAAAAATTATCCTCCACCAATTGATGTCATCGATCAGTATGGAGCTGATGCAGTACGATTATACCTAATCAACTCTCCTGTTGTGCGCGCAGAACCATTACGTTTCAAGAAGGAAGGAGTTTATGGTGTTGTCAAGGACGTATTTTTGCCATGGTACAATGCATATAGGTTCCTTGTCCAGAATGCAAAGAGACTTGAGATT
>CL32.Contig20_All_ORF3
ATGTTGGTCTTTTTGATGGGTTTTTGTTTTGTTTTTTGGGTACCCTATAGGTTGATTCGACACATCACATGCAGCTGCTTGGTGAGTATTATTTGCTTGCCATATGCAAATCTTACTTTTTCTGGGGAAACAAACAAAAAATTTCTCCAAGCAAATGAGCAATTTAACAAAGGAGGAATGTGTGGATGTACTTCGCCGACAAAATGA
>CL32.Contig21_All_ORF1
ATGAAACCTTGTTTAAAGTCTTCAATGTTAAAATTTATGTCAGCTTCTACTCCAATGAACATGATCACCGCTCTATCATACATTCAAGCAGCTGCATGTGATGTGTCGAATCAACCTTATAAAACAGGAAAAACCATGAATGATGATAAGTCAATTGAGTATGGTAACACTTTAAAACACACCATTCAGACCATAAAGCTGAGCTGTGGAGCTGAGAAAATTGAAAAACACATACTTGGTGTGTACTAA
>CL32.Contig21_All_ORF2
ATGTATGATAGAGCGGTGATCATGTTCATTGGAGTAGAAGCTGACATAAATTTTAACATTGAAGACTTTAAACAAGGTTTCATCAAGCTCGGAAGCCTCGCTAAGCCTCAGATACCTCACTCAAGTCTCTTGATAGATCGGAAGTTTAATATTCTGATATTTGGGTTCGTCAAAGGCAGGAGAAGGAAGGTTTTTGATCTTCACCGGCACAATATAGATCACTATTCCATCTAG
>CL32.Contig21_All_ORF3
ATGAAGAGGAAGGTGTTGGGGCCATTGAGATCGATCAGCAAAATAAGGATGCAAACTGTTGGCTTATCCAAAGTCCATAAAACGAAAATTGTTCTACGCTCTTGTGGAGTTATCTACTGCATTAGTTGGCAAACCTGCCTTTCAGAATCTCATTTGCAATGGACATGTACTAGCTGA
>CL32.Contig22_All_ORF1
ATGTCCTTGACAATTTTCCTTTTATGGACTTTGGAAACAGTTTGCATCCTTATTTTGCTGATCGATCTCAATTGCTCCAACATCTTCCACTTCATGCAGAGTGAGATTCATGTCGATCTAAAATTCCAAACCAAGCTTGAATTCAATCTTTCAGATGATCAAGAGACTTGA
>CL32.Contig22_All_ORF2
ATGAGCAATTTAACAAAGCAGGAATGTGTGGATGTACTTCACCAACAAAGTGATGGGTTCCCTAGAGGGTTTCATCAAGCTCGGAAGCCTCTCTTAGCCTCGGATACCTCACTCAAGTCTCTTGATCATCTGAAAGATTGA
>CL32.Contig22_All_ORF3
ATGAAGTGGAAGATGTTGGAGCAATTGAGATCGATCAGCAAAATAAGGATGCAAACTGTTTCCAAAGTCCATAAAAGGAAAATTGTCAAGGACATATTACTGCCATGGTACAATCTC
>CL33.Contig1_All_ORF1
ATGGTGGATATGCAATCAAAGGGAGTTGCTTGTCGGATTAAGAAGTGTGCCTGTGAATTACTGTCGCTTGGGAGTGATCTGATGGACGATGCTTACTCATGGGACTTGATGGGAAGGGATATACGCCTCAAATCGATGCTCTTGTATTGTGATCTTAGTCAGTTGATCTCTAATGTCCCAAAGGATCAGAAGAAGGCCCTGACAGAAGTTGGCAACAAATTGTTTTCCTCCATTGAAGAGTTGGATCACGCAGTGAAAATTCATAGCATTCCACTGACCCGAGACCGATACGATGAGGCTGGTGTCATTCTACAAGAGCTGCTGGTTCTCATGCCTTAA
>CL33.Contig1_All_ORF2
ATGAATTTTCACTGCGTGATCCAACTCTTCAATGGAGGAAAACAATTTGTTGCCAACTTCTGTCAGGGCCTTCTTCTGATCCTTTGGGACATTAGAGATCAACTGACTAAGATCACAATACAAGAGCATCGATTTGAGGCGTATATCCCTTCCCATCAAGTCCCATGA
>CL33.Contig1_All_ORF3
ATGCAAGATTCGAAGTTTTGTGATTATGTAAAACTGTACAAACTTAGATTTTGTTTACAAGATGAGATTGCTGCATTGCACCCTGGCAATCTACAGACCAGTCTCACGCTAAAACACCAAACTGAGCCATGGATTAAGGCATGA
>CL33.Contig2_All_ORF1
ATGACATACCCCTGTTTTCAAGAAGACCAACATCCAGGTCATGCTAAAATGGTGGATATGCAATCAAAGGGAGTTGCTTGTCGGATTAAGAAGTGTGCCTGTGAATTACTGTCGCTTGGGAGTGATCTGATGGACGATGCTTACTCATGGGACTTGATGGGAAGGGATATACGCCTCAAATCGATGCTCTTGTATTGTGATCTTAGTCAGTTGATCTCTAATGTCCCAAAGGATCAGAAGAAGGCCCTGACAGAAGTTGGCAACAAATTGTTTTCCTCCATTGAAGAGGTAAACCTCTAA
>CL33.Contig2_All_ORF2
ATGCAAGATTCGAAGTTTTGTGATTATGTAAAACTGTACAAACTTAGATTTTGTTTACAAGATGAGATTGCTGCATTGCACCCTGGCAATCTACAGACCAGTCTCACGCTAAAACACCAAACTGAGCCATGGATTAAGGCATGA
>CL33.Contig2_All_ORF3
ATGCAAAGGAAGAAATGTGGCTTTCATAGAAAGCATCCTTGTGATTCAGAAACAATACTAGATCGAAAAAAGTCAGTCTTTGTGAACTTTACCCAATTCGGTTGCCATTTTCTTCTGGCTGTACCCAAATGA
>CL34.Contig1_All_ORF1
ATGCTTCTTCGTCTCCTTCGCGCCTATATCCGCCGCGAAACCCTAGCCTCTCTCTTCAAACCCCTCCGCCTGATCCGCCGCCACCTCCAAACCTTCCTCCTCTTCTTCAAAATGTCCCAACCCGACCCTCCCCAACCCTCCGCTCCAACCCCTCCCCCATTCGACCCGACCCGGCCCGCCATCCCAATCTCCTACCCGATCAAAACCCTAGAAGACCTCGAATCCCGATCCTACTTCGACTCCTTCCACTTCCCCTTCAACAAATCGTCGGTGCCTCTCCGATCTGGGCTGCCCGATCGGCCCAGATTGATCGTCTGCCATGACATGGCTGGTGGCTACGGTGATGACAAGTGGATCCAAGGAGGGACTAATCCGGATGCGTATTCGATATGGCATTGGTATTTGATTGATGTCTTCATCTACTTTTCGCACAGTCTCGTGGCGCTTCCACCTCCTTGCTGGACTAACACAGCTCATAAGCATGGTGTTAAGGTGTTGGGGACTTTCATCACAGAATGGGAGGAAGGGAAGCGTGTATGCAACAAATTGCTGTCGACAAAGGAGTCTGCTGAGATGTATGCCGAGCGCTTGGTGGAGCTTGCTGTGGCTTTGGGATTTGATGGATGGCTGATCAATATGGAAGTAGAATTGGAGTTGGGCCAAATTCCTAATTTGAAAGCATTTGTCAGCTACTTAACAGAGAGAATGCATTCCGCGGTCACTGGATCTTTAGTGATATGGTATGATAGTGTTACAACTGACGGCAAACTTAACTGGCAAGACCAACTAAATGAAAAGAATAAACCATTCTTTGATATATCTGACGGAATTTTTGTGAACTATACATGGAAGAAAAATTATCCGAAGCAGTCAGCTGTAGTTGCAGGTGATAGAAAGTTTGATGTATACATGGGAATCGATGTATTCGGAAGGGGCACTTTTGGTGGTGGACAATGGAATACAAGTGTTGCACTTGATGTGCTGAAAAACGATGGTGTGTCAGCTGCCATATTTGCTCCTGGATGGATCTATGAGACTAATCAACCGCCGAACTTCCAGACTGCTCAGAATCATTGGTGGGCCCTTGTGGAAAAATCATGGGGAAACACACAGAATTATCCTATTGTTCTTCCATTCTATTCAAATTTTGATCAGGGTCGTGGATACCATGTTTCTAAGGGAGGAAGGCAAGTATCAGATTCTTCTTGGTGCAACATTTCTTCCCAAAGTTTTCAGCCTTTGCTTCCGTTTACCGATAATTCGGCTCCAGATGGTATTCAAGTCCATGTTGATTTCAGGGAAGCATCTTATAGTGGAGGAGGAAACATCACTTTTAAAGGAAACCTCGAAGACAATGCTGATTTCACTGCAAGGCTCTTTCAAGGACATCTTGTTTTGGGGGACTTGCCTCTTCACTTCACATATTCAGTGAAATCGGAGAATAATTCTCGACTAGGCCTTTTTCTTAGTTTTGTTTCTACTCTAAACGAAAATAAGTCAGTACTTCTTGTATCCTGGAATTCGCACCATTTCTCAAGCAAATTTAGTACAGTGATTAGGACACATCAACTTGAAAAACCAGGAACTGCCCCTGGATGGGTTATAGAGGAGAGTAGCATCAGAATGAAGGGACACATACTAACTGAAATACATGCACTGTGCTACAGGTCAAAGCCTGAGTTTGATGAAAGGATCCCGAAATCCAAATCGAGCCAAGATGATTCTTGTGCTCATAATTCAATGGAGTACTATGCAGTGCTTGGTCATATTTCAATGAAATCTTGTGGACAGAATTCAGTTTTTCCACCTTCCGATATGTGGCTTGTCCAAGGTCAGTACATCCAATGGACTACTGGATCTGAGGATACCAAGTACCTTAGTCTTAAGATCACTTGGAAAATGAAAGATGGGAATGATTCTGAATTCTCAACTTATAACATTTATGTTGAGAAACTAGCAGAAGGAAAACCGAAAGGGGAACAATCCTATCTTGGAGTGGCTAGAGTGGAAGCATTCTATGTTTATGACCTGGCAGCTCCTTCTGACACTTCTAGCATCAAGTTTATCATTCAAGTATGTGGTGGTGATGGGAGTAGCCAGAAACTAGATGATTCTCCGGTTTTTCTGTTGGATACTGCAGCTTGA
>CL34.Contig1_All_ORF2
ATGGTGTGTCAGCTGCCATATTTGCTCCTGGATGGATCTATGAGACTAATCAACCGCCGAACTTCCAGACTGCTCAGAATCATTGGTGGGCCCTTGTGGAAAAATCATGGGGAAACACACAGAATTATCCTATTGTTCTTCCATTCTATTCAAATTTTGATCAGGGTCGTGGATACCATGTTTCTAAGGGAGGAAGGCAAGTATCAGATTCTTCTTGGTGCAACATTTCTTCCCAAAGTTTTCAGCCTTTGCTTCCGTTTACCGATAATTCGGCTCCAGATGGTATTCAAGTCCATGTTGATTTCAGGGAAGCATCTTATAGTGGAGGAGGAAACATCACTTTTAAAGGAAACCTCGAAGACAATGCTGATTTCACTGCAAGGCTCTTTCAAGGACATCTTGTTTTGGGGGACTTGCCTCTTCACTTCACATATTCAGTGA
>CL34.Contig1_All_ORF3
TTGGCCCAACTCCAATTCTACTTCCATATTGATCAGCCATCCATCAAATCCCAAAGCCACAGCAAGCTCCACCAAGCGCTCGGCATACATCTCAGCAGACTCCTTTGTCGACAGCAATTTGTTGCATACACGCTTCCCTTCCTCCCATTCTGTGATGAAAGTCCCCAACACCTTAACACCATGCTTATGAGCTGTGTTAGTCCAGCAAGGAGGTGGAAGCGCCACGAGACTGTGCGAAAAGTAGATGAAGACATCAATCAAATACCAATGCCATATCGAATACGCATCCGGATTAGTCCCTCCTTGGATCCACTTGTCATCACCGTAGCCACCAGCCATGTCATGGCAGACGATCAATCTGGGCCGATCGGGCAGCCCAGATCGGAGAGGCACCGACGATTTGTTGAAGGGGAAGTGGAAGGAGTCGAAGTAGGATCGGGATTCGAGGTCTTCTAG
>CL34.Contig2_All_ORF1
ATGCTTCTTCGTCTCCTTCGCGCCTATATCCGCCGCGAAACCCTAGCCTCTCTCTTCAAACCCCTCCGCCTGATCCGCCGCCACCTCCAAACCTTCCTCCTCTTCTTCAAAATGTCCCAACCCGACCCTCCCCAACCCTCCGCTCCAACCCCTCCCCCATTCGACCCGACCCGGCCCGCCATCCCAATCTCCTACCCGATCAAAACCCTAGAAGACCTCGAATCCCGATCCTACTTCGACTCCTTCCACTTCCCCTTCAACAAATCGTCGGTGCCTCTCCGATCTGGGCTGCCCGATCGGCCCAGATTGATCGTCTGCCATGACATGGCTGGTGGCTACGGTGATGACAAGTGGATCCAAGGAGGGACTAATCCGGATGCGTATTCGATATGGCATTGGTATTTGATTGATGTCTTCATCTACTTTTCGCACAGTCTCGTGGCGCTTCCACCTCCTTGCTGGACTAACACAGCTCATAAGCATGGTGTTAAGGTGTTGGGGACTTTCATCACAGAATGGGAGGAAGGGAAGCGTGTATGCAACAAATTGCTGTCGACAAAGGAGTCTGCTGAGATGTATGCCGAGCGCTTGGTGGAGCTTGCTGTGGCTTTGGGATTTGATGGATGGCTGATCAATATGGAAGTAGAATTGGAGTTGGGCCAAATTCCTAATTTGAAAGCATTTGTCAGCTACTTAACAGAGAGAATGCATTCCGCGGTCACTGGATCTTTAGTGATATGGTATGATAGTGTTACAACTGACGGCAAACTTAACTGGCAAGACCAACTAAATGAAAAGAATAAACCATTCTTTGATATATCTGACGGAATTTTTGTGAACTATACATGGAAGAAAAATTATCCGAAGCAGTCAGCTGTAGTTGCAGGTGATAGAAAGTTTGATGTATACATGGGAATCGATGTATTCGGAAGGGGCACTTTTGGTGGTGGACAATGGAATACAAGTGTTGCACTTGATGTGCTGAAAAACGATGGTGTGTCAGCTGCCATATTTGCTCCTGGATGGATCTATGAGACTAATCAACCGCCGAACTTCCAGACTGCTCAGAATCAGTAA
>CL34.Contig2_All_ORF2
TTGACTTGTCCCTTATTGCAAAATATCACAAACTTTTGGTGGGCCCTTGTGGAAAAATCATGGGGAAACACACAGAATTATCCTATTGTTCTTCCATTCTATTCAAATTTTGATCAGGGTCGTGGATACCATGTTTCTAAGGGAGGAAGGCAAGTATCAGATTCTTCTTGGTGCAACATTTCTTCCCAAAGTTTTCAGCCTTTGCTTCCGTTTACCGATAATTCGGCTCCAGATGGTATTCAAGTCCATGTTGATTTCAGGGAAGCATCTTATAGTGGAGGAGGAAACATCACTTTTAAAGGAAACCTCGAAGACAATGCTGATTTCACTGCAAGGCTCTTTCAAGGACATCTTGTTTTGGGGGACTTGCCTCTTCACTTCACATATTCAGTGAAATCGGAGAATAATTCTCGACTAGGCCTTTTTCTTAGTTTTGTTTCTACTCTAAACGAAAATAAGTCAGTACTTCTTGTATCCTGGAATTCGCACCATTTCTCAAGCAAATTTAGTACAGTGATTAGGACACATCAACTTGAAAAACCAGGAACTGCCCCTGGATGGGTTATAGAGGAGAGTAGCATCAGAATGAAGGGACACATACTAACTGAAATACATGCACTGTGCTACAGGTCAAAGCCTGAGTTTGATGAAAGGATCCCGAAATCCAAATCGAGCCAAGATGATTCTTGTGCTCATAATTCAATGGAGTACTATGCAGTGCTTGGTCATATTTCAATGAAATCTTGTGGACAGAATTCAGTTTTTCCACCTTCCGATATGTGGCTTGTCCAAGGTCAGTACATCCAATGGACTACTGGATCTGAGGATACCAAGTACCTTAGTCTTAAGATCACTTGGAAAATGAAAGATGGGAATGATTCTGAATTCTCAACTTATAACATTTATGTTGAGAAACTAGCAGAAGGAAAACCGAAAGGGGAACAATCCTATCTTGGAGTGGCTAGAGTGGAAGCATTCTATGTTTATGACCTGGCAGCTCCTTCTGACACTTCTAGCATCAAGTTTATCATTCAAGTATGTGGTGGTGATGGGAGTAGCCAGAAACTAGATGATTCTCCGGTTTTTCTGTTGGATACTGCAGCTTGA
>CL34.Contig2_All_ORF3
TTGGCCCAACTCCAATTCTACTTCCATATTGATCAGCCATCCATCAAATCCCAAAGCCACAGCAAGCTCCACCAAGCGCTCGGCATACATCTCAGCAGACTCCTTTGTCGACAGCAATTTGTTGCATACACGCTTCCCTTCCTCCCATTCTGTGATGAAAGTCCCCAACACCTTAACACCATGCTTATGAGCTGTGTTAGTCCAGCAAGGAGGTGGAAGCGCCACGAGACTGTGCGAAAAGTAGATGAAGACATCAATCAAATACCAATGCCATATCGAATACGCATCCGGATTAGTCCCTCCTTGGATCCACTTGTCATCACCGTAGCCACCAGCCATGTCATGGCAGACGATCAATCTGGGCCGATCGGGCAGCCCAGATCGGAGAGGCACCGACGATTTGTTGAAGGGGAAGTGGAAGGAGTCGAAGTAGGATCGGGATTCGAGGTCTTCTAG
>CL34.Contig3_All_ORF1
ATGGCTGGTGGCTACGGTGATGACAAGTGGATCCAAGGAGGGACTAATCCGGATGCGTATTCGATATGGCATTGGTATTTGATTGATGTCTTCATCTACTTTTCGCACAGTCTCGTGGCGCTTCCACCTCCTTGCTGGACTAACACAGCTCATAAGCATGGTGTTAAGGTGTTGGGGACTTTCATCACAGAATGGGAGGAAGGGAAGCGTGTATGCAACAAATTGCTGTCGACAAAGGAGTCTGCTGAGATGTATGCCGAGCGCTTGGTGGAGCTTGCTGTGGCTTTGGGATTTGATGGATGGCTGATCAATATGGAAGTAGAATTGGAGTTGGGCCAAATTCCTAATTTGAAAGCATTTGTCAGCTACTTAACAGAGAGAATGCATTCCGCGGTCACTGGATCTTTAGTGATATGGTATGATAGTGTTACAACTGACGGCAAACTTAACTGGCAAGACCAACTAAATGAAAAGAATAAACCATTCTTTGATATATCTGACGGAATTTTTGTGAACTATACATGGAAGAAAAATTATCCGAAGCAGTCAGCTGTAGTTGCAGGTGATAGAAAGTTTGATGTATACATGGGAATCGATGTATTCGGAAGGGGCACTTTTGGTGGTGGACAATGGAATACAAGTGTTGCACTTGATGTGCTGAAAAACGATGGTGTGTCAGCTGCCATATTTGCTCCTGGATGGATCTATGAGACTAATCAACCGCCGAACTTCCAGACTGCTCAGAATCATTGGTGGGCCCTTGTGGAAAAATCATGGGGAAACACACAGAATTATCCTATTGTTCTTCCATTCTATTCAAATTTTGATCAGGGTCGTGGATACCATGTTTCTAAGGGAGGAAGGCAAGTATCAGATTCTTCTTGGTGCAACATTTCTTCCCAAAGTTTTCAGCCTTTGCTTCCGTTTACCGATAATTCGGCTCCAGATGGTATTCAAGTCCATGTTGAGTAA
>CL34.Contig3_All_ORF2
ATGGTGTGTCAGCTGCCATATTTGCTCCTGGATGGATCTATGAGACTAATCAACCGCCGAACTTCCAGACTGCTCAGAATCATTGGTGGGCCCTTGTGGAAAAATCATGGGGAAACACACAGAATTATCCTATTGTTCTTCCATTCTATTCAAATTTTGATCAGGGTCGTGGATACCATGTTTCTAAGGGAGGAAGGCAAGTATCAGATTCTTCTTGGTGCAACATTTCTTCCCAAAGTTTTCAGCCTTTGCTTCCGTTTACCGATAATTCGGCTCCAGATGGTATTCAAGTCCATGTTGAGTAAGTGTTGTCAGTTTATCAAATAA
>CL34.Contig3_All_ORF3
TTGGCCCAACTCCAATTCTACTTCCATATTGATCAGCCATCCATCAAATCCCAAAGCCACAGCAAGCTCCACCAAGCGCTCGGCATACATCTCAGCAGACTCCTTTGTCGACAGCAATTTGTTGCATACACGCTTCCCTTCCTCCCATTCTGTGATGAAAGTCCCCAACACCTTAACACCATGCTTATGAGCTGTGTTAGTCCAGCAAGGAGGTGGAAGCGCCACGAGACTGTGCGAAAAGTAGATGAAGACATCAATCAAATACCAATGCCATATCGAATACGCATCCGGATTAGTCCCTCCTTGGATCCACTTGTCATCACCGTAGCCACCAGCCATGTCATGGCAGACGATCAATCTGGGCCGATCGGGCAGCCCAGATCGGAGAGGCACCGACGATTTGTTGAAGGGGAAGTGGAAGGAGTCGAAGTAGGATCGGGATTCGAGGTCTTCTAG
>CL34.Contig4_All_ORF1
ATGTTGCCTGTGATTTATATGCTATTTTTGTGTGTTATTGAACAGGGTCGTGGATACCATGTTTCTAAGGGAGGAAGGCAAGTATCAGATTCTTCTTGGTGCAACATTTCTTCCCAAAGTTTTCAGCCTTTGCTTCCGTTTACCGATAATTCGGCTCCAGATGGTATTCAAGTCCATGTTGATTTCAGGGAAGCATCTTATAGTGGAGGAGGAAACATCACTTTTAAAGGAAACCTCGAAGACAATGCTGATTTCACTGCAAGGCTCTTTCAAGGACATCTTGTTTTGGGGGACTTGCCTCTTCACTTCACATATTCAGTGAAATCGGAGAATAATTCTCGACTAGGCCTTTTTCTTAGTTTTGTTTCTACTCTAAACGAAAATAAGTCAGTACTTCTTGTATCCTGGAATTCGCACCATTTCTCAAGCAAATTTAGTACAGTGATTAGGACACATCAACTTGAAAAACCAGGAACTGCCCCTGGATGGGTTATAGAGGAGAGTAGCATCAGAATGAAGGGACACATACTAACTGAAATACATGCACTGTGCTACAGGTCAAAGCCTGAGTTTGATGAAAGGATCCCGAAATCCAAATCGAGCCAAGATGATTCTTGTGCTCATAATTCAATGGAGTACTATGCAGTGCTTGGTCATATTTCAATGAAATCTTGTGGACAGAATTCAGTTTTTCCACCTTCCGATATGTGGCTTGTCCAAGGTCAGTACATCCAATGGACTACTGGATCTGAGGATACCAAGTACCTTAGTCTTAAGATCACTTGGAAAATGAAAGATGGGAATGATTCTGAATTCTCAACTTATAACATTTATGTTGAGAAACTAGCAGAAGGAAAACCGAAAGGGGAACAATCCTATCTTGGAGTGGCTAGAGTGGAAGCATTCTATGTTTATGACCTGGCAGCTCCTTCTGACACTTCTAGCATCAAGTTTATCATTCAAGTATGTGGTGGTGATGGGAGTAGCCAGAAACTAGATGATTCTCCGGTTTTTCTGTTGGATACTGCAGCTTGA
>CL34.Contig4_All_ORF2
ATGTTTCTAAGGGAGGAAGGCAAGTATCAGATTCTTCTTGGTGCAACATTTCTTCCCAAAGTTTTCAGCCTTTGCTTCCGTTTACCGATAATTCGGCTCCAGATGGTATTCAAGTCCATGTTGATTTCAGGGAAGCATCTTATAGTGGAGGAGGAAACATCACTTTTAAAGGAAACCTCGAAGACAATGCTGATTTCACTGCAAGGCTCTTTCAAGGACATCTTGTTTTGGGGGACTTGCCTCTTCACTTCACATATTCAGTGA
>CL34.Contig4_All_ORF3
ATGGTTCCCAATCCATGGCTAAATTTTATTTTTCCTTTCACCGCTGTAACTCTTGAAGGGCTAGAACTTTCCATTATGTCTGGATTCCCCAAAATCACAATCATGGAATTAGCTAACATTGTTCACCATCAAACATTTAGTCAGTTATGCATGCTATTTGTTATCAAGCTGCAGTATCCAACAGAAAAACCGGAGAATCATCTAGTTTCTGGCTACTCCCATCACCACCACATACTTGAATGA
>CL35.Contig1_All_ORF1
ATGTCCCAAACTGGAGGACATCGATCTCAGCACCACAGAATTCTTATCAATGTTTTTTTCCGACCAACGGTCTTTACGGTCTGTCAAGTGGCGGCGGTCTTCCGAAACTGTCTAAGGTTTCGGTCAGAGGGAGAAGTTGTGTAG
>CL35.Contig1_All_ORF2
ATGTCCTCCAGTTTGGGACATGTTTGGGCTATGAATTCGAGGTCGGCTTCCTTAGAAATAGACACGGATGTCTGGAATGTAACTAGATTAGGGAATCGAGGC
>CL35.Contig2_All_ORF1
ATGGTGGAGATTTCTCAACTGAATGAAGATCTATTAGGTCAGATCCTGAAACGGGTCAGCGACCCGGATGATAGGAAACGGGTCTCCCAAGTCTGCAAACAATGGTTCATACTCGAGGGTCTAACCAGAACGTCACTCACTTTTGTCGAACTCCTTTTTCTCCGTCAGGTACTTCCTCGATTCCCGAATCTAGTTACATTTCAGACATCCGAGCCTATCTTCAAGGACGCGGACCTTGAATTCTTAGCCCAAACATGTCCCAAGCTGGAGACCCTCAATCTCGACACCATAATAGGGTTTTTACCGATGAACGGTCTTCACGCTCTGTCACGTGGCGGCGGCCTTCCGAAATTGTCCGAGCTTTTTCTCGGTGGGAGAGATAATGTAGTCGTTGATAAATGGTTATGTGAGTTGCCACATGATAACTTGACTTGTTTGGATTTGGGACACTGCAGGTTTGTCGATGACAAAGGGTTGGTAGTAATTGGGAATGTGTGTACCAGTTTGTGTTACTTGAATTTGGCGAAGTCCAAGATTTCAGACTTTGGTTTGAGATTGTTGGCAAATGGAAGGTGCTTGAAAACCCTCAGGACATTGGTGCGTTCTGAATGCTGTTATATAACTGATTCGGGGTTGGCGCATTTGCGGAATATGCAATTCTTGGAAGAGCTGGATTTGGACTACTGCGGGGAGGAAGTCACCGATATTGGAGTTATAGCTGCAGTCTCTTCAAATCGATCCCTCAAGAAGTTGAACTTGAGTTTGTTGAGGAATGTGTCGGATCAAAGCATGGTGTTTCTTGCTGAGAATTGCCCCCCAACTTACAGTTTCTTGATGTAA
>CL35.Contig2_All_ORF2
ATGCGACGCTGTTATTTTAATTTGTCCCAAGTAAACAACCTTACACTGAGATACTTCACGAGAGCCTCTCCACCCTTATTTACTCTACTCACCCGGTTTTGCTCAAAACCCAGGAACCAGAAAATCGATCAGGGAAGGGAAGATGGTGGAGATTTCTCAACTGAATGA
>CL35.Contig2_All_ORF3
ATGCCAGAAAGCGATGGGAGAATTGTGAGGTTATTCTCATGCCCAAATTTGGAGAATGTTTGGTTCTGTTCTAATACTTTTTTGGTTTATGTGTCTAAGTGTCTATCTATCTATGTGTTTGAAGTTGAAGTTGTAACAAGTTGA
>CL35.Contig3_All_ORF1
ATGGTGGAGATTTCTCAACTGAATGAAGATCTATTAGGTCAGATCCTGAAACGGGTCAGCGACCCGGATGATAGGAAACGGGTCTCCCAAGTCTGCAAACAATGGTTCATACTCGAGGGTCTAACCAGAACGTCACTCACTTTTGTCGAACTCCTTTTTCTCCGTCAGGTACTTCCTCGATTCCCGAATCTAGTTACATTTCAGACATCCGAGCCTATCTTCAAGGACGCGGACCTTGAATTCTTAGCCCAAACATGTCCCAAGCTGGAGACCCTCAATCTCGACACCATAATAGGGTTTTTACCGATGAACGGTCTTCACGCTCTGTCACGTGGCGGCGGCCTTCCGAAATTGTCCGAGCTTTTTCTCGGTGGGAGAGATAATGTAGTCGTTGATAAATGGTTACATGAGTTGCCACATGGGAACTTGACTTGTTTGGATTTGGGACACTGCAGGTTTGTCGATGACAAAGGGTTGGTCGTAATTGGGGATGTGTGTACTAGTTTGCGCTACTTGAATTTGGCAAAGTCCAAGATTTCGGACTTTGGTTTGAGATTGCTGGCAAATGGAAGGTGCTCGAAAACCCTCAAGACATTGGTGCTTTCTCAATGCTGTTATATAACTGATTCGGGGTTGGCGCATTTGCGGAATATGCAATTCTTGGAAGAGCTGGATTTGGACTACTGCGGGGAGGAAGTCACCGATATTGGAGTTATAGCTGCAGTCTCTTCAAATCGATCCCTCAAGAAGTTGAACTTGAGTTTGTTGAGGAATGTGTCGGATCAAAGCATGGTGTTTCTTGCTGAGAATTGCCCCCCAACTTACAGTTTCTTGATGTAA
>CL35.Contig3_All_ORF2
ATGCGCCAACCCCGAATCAGTTATATAACAGCATTGAGAAAGCACCAATGTCTTGAGGGTTTTCGAGCACCTTCCATTTGCCAGCAATCTCAAACCAAAGTCCGAAATCTTGGACTTTGCCAAATTCAAGTAGCGCAAACTAGTACACACATCCCCAATTACGACCAACCCTTTGTCATCGACAAACCTGCAGTGTCCCAAATCCAAACAAGTCAAGTTCCCATGTGGCAACTCATGTAA
>CL35.Contig3_All_ORF3
ATGGGAGAATTGTGTGGTTCTTTTCATGCCCAAAGTTGGAGAATGTTTGGTTCTGTTCTGATACTTTCTTGGTTTATTTATCTGTCTATCTATCTATCTATTAGTAGATTGCAGGTAAGGAAACATAGACTGCTATAG
>CL35.Contig4_All_ORF1
ATGGTGGCGATTTCTGAACTGAATGACGATCTATTAGGTCATATCCTCAAACGGGTCAGCGATCCGGGTGATCGGAAACGGGTCTCCGAAGTTTGCAAACTATGGTTGACAGTGGAGGGTCTAACAAGAAGGTCACTCACTTTACTCCGACTCAGTCGTCTCCGACAGAGTTTCCGATTCTTGGAAGAGCTGAATTTGAAAGGCTGCTATGTCACTGATACTGGAGTTATATCTGCAATCTCTCCAGATCAATCCTTCAAGAAGTTGAACTTGGCTAACAAGTATTTGTCGGACCAAAGCATGGCCTTTGTTGCTGAGAATTGCCCCAACTTAGAGGTTCTTGATTTAAGTAGTTCTCAGGTAACTGGCGCCGGAGTTCGTGCATTTTATGGTCACAGGTGTCTACAGTCTATTGTTTTGCGGTGGTGTCCTGAATTTTGTTGGTACGATATCGAGCACATGGTGCTTGGATGCAAGTCACTCAAGTCTATCGTCCTGAGTATGCCGCCTATGCACTCAGTTCCGGAAAGCGTTAGCAGAATTGTGTCGTTGATTGATGAGGGGTGA
>CL35.Contig4_All_ORF2
ATGGTTGACAGTGGAGGGTCTAACAAGAAGGTCACTCACTTTACTCCGACTCAGTCGTCTCCGACAGAGTTTCCGATTCTTGGAAGAGCTGAATTTGAAAGGCTGCTATGTCACTGA
>CL35.Contig4_All_ORF3
ATGCACGAACTCCGGCGCCAGTTACCTGAGAACTACTTAAATCAAGAACCTCTAAGTTGGGGCAATTCTCAGCAACAAAGGCCATGCTTTGGTCCGACAAATACTTGTTAG
>CL35.Contig5_All_ORF1
ATGGTGGCGATTTCTGAACTGAATGACGATCTATTAGGTCATATCCTCAAACGGGTCAGCGATCCGGGTGATCGGAAACGGGTCTCCGAAGTTTGCAAACTATGGTTGACAGTGGAGGGTCTAACAAGAAGGTCACTCACTTTACTCCGACTCAGTCGTCTCCGACAGGTACTGCCTCGATTCCCTAATCTAGTTTCATTCCAGACATCCGGGCCTTATTTCGAGGAAGCCGACCTCGTATTCATAGCCCAAACATGTCCAAAACTTGAGACCATCGATCTCAGCACCGCACACGGGGCAGGGATGTTACCGGAGAACGGTCTTTACGGTTTGTTACGTGGCGGCGTTCTTCCGAAACTGTCCAAGGTTTCGGTCAGAGGGAGATGGCGTGTAGCCACCGCCAGATGGGTACATATGTTATATAATTTGACTTATTTGGATTTGGGAGGCTGCAGTGATGTGGATGACTATGCGTTAGAAGCAATTGGGCTTGTGTGCATTTGTTTGATATATTTGAATTTAGAACTTTGCGGTGTGTCGGACAATGGTTTGGGATTTTTAGCACAGGGAAGGTGCACAAAGACCCTCAACACGTTGGTGCTGGCTGACTGCAAGGGTATTACTGACTTGGGGCTCTTGCATTTGCAGAGTTTCCGATTCTTGGAAGAGCTGAATTTGAAAGGCTGCTATGTCACTGATACTGGAGTTATATCTGCAATCTCTCCAGATCAATCCTTCAAGAAGTTGAACTTGGCTAACAAGTATTTGTCGGACCAAAGCATGGCCTTTGTTGCTGAGAATTGCCCCAACTTAGAGGTTCTTGATTTAAGTAGTTCTCAGGTAACTGGCGCCGGAGTTCGTGCATTTTATGGTCACAGGTGTCTACAGTCTATTGTTTTGCGGTGGTGTCCTGAATTTTGTTGGTACGATATCGAGCACATGGTGCTTGGATGCAAGTCACTCAAGTCTATCGTCCTGAGTATGCCGCCTATGCACTCAGTTCCGGAAAGCGTTAGCAGAATTGTGTCGTTGATTGATGAGGGGTGA
>CL35.Contig5_All_ORF2
ATGCACGAACTCCGGCGCCAGTTACCTGAGAACTACTTAAATCAAGAACCTCTAAGTTGGGGCAATTCTCAGCAACAAAGGCCATGCTTTGGTCCGACAAATACTTGTTAG
>CL35.Contig5_All_ORF3
ATGGTCACAGGTGTCTACAGTCTATTGTTTTGCGGTGGTGTCCTGAATTTTGTTGGTACGATATCGAGCACATGGTGCTTGGATGCAAGTCACTCAAGTCTATCGTCCTGA
>CL35.Contig6_All_ORF1
ATGGTGGCGATTTCTGAACTGAATGACGATCTATTAGGTCATATCCTCAAACGGGTCAGCGATCCGGGTGATCGGAAACGGGTCTCCGAAGTTTGCAAACTATGGTTGACAGTGGAGGGTCTAACAAGAAGGTCACTCACTTTACTCCGACTCAGTCGTCTCCGACAGGTACTGCCTCGATTCCCTAATCTAGTTTCATTCCAGACATCCGGGCCTTATTTCGAGGAAGCCGACCTCGTATTCATAGCCCAAACATGTCCAAAACTTGAGACCATCGATCTCAGCACCGCACACGGGGCAGGGATGTTACCGGAGAACGGTCTTTACGGTTTGTTACGTGGCGGCGTTCTTCCGAAACTGTCCAAGGTTTCGGTCAGAGGGAGATGGCGTGTAGCCACCGCCAGATGGGTACATATGTTATATAATTTGACTTATTTGGATTTGGGAGGCTGCAGTGATGTGGATGACTATGCGTTAGAAGCAATTGGGCTTGTGTGCATTTGTTTGATATATTTGAATTTAGAACTTTGCGGTGTGTCGGACAATGGTTTGGGATTTTTAGCACAGGGAAGGTGCACAAAGACCCTCAACACGTTGGTGCTGGCTGACTGCAAGGGTATTACTGACTTGGGGCTCTTGCATTTGCAGAGTTTCCGATTCTTGGAAGAGCTGAATTTGAAAGGCTGCTATGTCACTGATACTGGAGTTATATCTGCAATCTCTCCAGATCAATCCTTCAAGAAGTTGAACTTGGCTAACAAGTATTTGTCGGACCAAAGCATGGCCTTTGTTGCTGAGAATTGCCCCAACTTAGAGGTTCTTGATTTAAGTAGTTCTCAGGTAACTGGCGCCGGAGTTCGTGCATTTTATGGTCACAGGTGTCTACAGTCTATTGTTTTGCGGTGGTGTCCTGAATTTTGTTGGTACGATATCGAGCACATGGTGCTTGGATGCAAGTCACTCAAGTCTATCGTCCTGAGTATGCCGCCTATGCACTCAGTTCCGGAAAGCGTTAGCAGAATTGTGTCGTTGATTGATGAGGGGTGA
>CL35.Contig6_All_ORF2
ATGTTAGATTCTTTTTACAAAGCAACACAAAGATTCGACCAAAAAAAAAAAGCAACACAGAGATACATAAACCAACGGAATAACATAACAAACCAGGTGAAGTTGAAGCCTTCTTCACCCCTCATCAATCAACGACACAATTCTGCTAACGCTTTCCGGAACTGA
>CL35.Contig6_All_ORF3
ATGTCTTTGATAGAAGCATGGCACTGTTACTTGTGCACATTCCGGCCACCGCGGGTGCTTGATATATCTTGTTTTACTCGTAGGTGGCTGCTCTGTGCCAAAGGTGGAAGAAAATTATGGTGCCTGGGAAAGGTTGTAACAAGTTGA
>CL35.Contig7_All_ORF1
ATGAAAGGAAACAGAAAATTAAAGAAGGTGGAGATTTCTGAACTGACTGAAGATTTATTATGTCAGATCTTGAGACGGGTCAGTGACCCGGGTGATCGGAAATGGGTGTCCGAAGTCTGCAAACAATGGTTCACACTGGAGGGTTTAACCAGAAGGTCACTCTGTCTTCTCAAAATCAGTGGTCTCCGTAAGGTACTGCCTCGATTCCCTAATCTAGTTACATTCCAGACATCCGTGTCTATTTCTAAGGAAGCCGACCTCGAATTCATAGCCCAAACATGTCCCAAACTGAAGGCCATCAATCTATACGGGGAAGGGTTGTTACCGAAGAACGGTCTTTACGGTCTGTCAAGTGGCGGCGGTCTTCCGAAACTGTCTAAGGTTTCGGTCAGAGGGAGAAGTTGTGTAGGCATTGAGAGGTGGCTAGACAGGTTCCCTAATTTGACTTATTTGGATTTGGGAAGGTGCTGGGGGGTCGATGACAATGCGGTTGAAGCAATTGGGCTGCTGTGCACTTGTTTGCGCTACTTGAATTTGGAACATGCCGATATATCGGACGATGGTTTGAGATTGTTGGCACATGGAAGGTGCTCAAAAACCCTCAAAACATTGGTGCTTGCTCACTGCTATGATATAACTGACTTGGGGCTCTCGCATTTGCAGAATATGCAATGCTTGGAAGAGCTGGATTTGGAAAGCTGCGGGGACGCAGACACTGATGTCACTGATACTGGAGTTATAGCTGCAATCTCTTCAAATCGATCCCTCAAGAAATTGAACTTGGGCAGGTTGACGAATGTGTCGGACCAAAGCATGGTGTTCCTTGCTGAGAATTGCCCCAACTTGCAGTTTCTTGATTTAAGTGGTACTCATGTTACTGGTGCCGGAGTTCGTGCATTTTCTGGTCACAGGTGTGGTGAATTTTGTTGGTCCGATATCGAGTACATGGTGCTTGGATGCCAGTCGCTCAAGTCTGTCGACCTGTCTAGGCCACCTATGGACTCAGTTCCGGAAAGCGTTAGCAGAATTGTGACATTGACTGATTTGTGGTGA
>CL35.Contig7_All_ORF2
ATGGCCTTCAGTTTGGGACATGTTTGGGCTATGAATTCGAGGTCGGCTTCCTTAGAAATAGACACGGATGTCTGGAATGTAACTAGATTAGGGAATCGAGGCAGTACCTTACGGAGACCACTGATTTTGAGAAGACAGAGTGACCTTCTGGTTAAACCCTCCAGTGTGAACCATTGTTTGCAGACTTCGGACACCCATTTCCGATCACCCGGGTCACTGACCCGTCTCAAGATCTGA
>CL35.Contig7_All_ORF3
ATGCTTTGGTCCGACACATTCGTCAACCTGCCCAAGTTCAATTTCTTGAGGGATCGATTTGAAGAGATTGCAGCTATAACTCCAGTATCAGTGACATCAGTGTCTGCGTCCCCGCAGCTTTCCAAATCCAGCTCTTCCAAGCATTGCATATTCTGCAAATGCGAGAGCCCCAAGTCAGTTATATCATAG
>CL35.Contig8_All_ORF1
ATGGTGGCGATTTCTGAACTGAATGACGATCTATTAGGTCATATCCTCAAACGGGTCAGCGATCCGGGTGATCGGAAACGGGTCTCCGAAGTTTGCAAACTATGGTTGACAGTGGAGGGTCTAACAAGAAGGTCACTCACTTTACTCCGACTCAGTCGTCTCCGACAGGTACTGCCTCGATTCCCTAATCTAGTTACATTCCAGACATCCGTGTCTATTTCTAAGGAAGCCGACCTCGAATTCATAGCCCAAACATGTCCCAAACTGAAGGCCATCAATCTATACGGGGAAGGGTTGTTACCGAAGAACGGTCTTTACGGTCTGTCAAGTGGCGGCGGTCTTCCGAAACTGTCCAAGGTTTCGGTCAGAGGGAGATGGCGTGTAGCCACCGCCAGATGGGTACATATGTTATATAATTTGACTTATTTGGATTTGGGAAGGTGCTGGGGGGTCGATGACAATGCGGTTGAAGCAATTGGGCTGCTGTGCACTTGTTTGAGCTACTTGAATTTGGAACATGCCGATATATCGGACGATGGTTTGAGATTGTTGGCACATGGAAGGTGCTCAAAAACCCTCAAAACATTGGTGCTTGCTCACTGCTATGATATAACTGACTTGGGGCTCTCGCATTTGCAGAATATGCAATGCTTGGAAGAGCTGGATTTGGAAAGCTGCGGGGACGCAGACACTGATGTCACTGATACTGGAGTTATAGCTGCAATCTCTTCAAATCGATCCCTCAAGAAATTGAACTTGGGCAGGTTGACGAATGTGTCGGACCAAAGCATGGTGTATGTTGCTGGGAATTGCCCCACCTTAGAGATTCTCGATTTAACTGGTTGTCCTAATGTAACTGGCGCTGGAGTACGTGCATTTTCTGGTCACAGGTGTCTAGAGTCTCTTGTTTTGCGAGATTGTGATGAATTTTGTTGGTCTGATATCGGGCACATGGTGCTTGGATGCAAGTCACTCAAGTCTATGGTCCTGAGTATGCCGCCTATGAATGACTCAGTTCCGGAAAGCATTAGCAGAATTGTGACGTTGATTCATGAGTGGTGA
>CL35.Contig8_All_ORF2
ATGGCCTTCAGTTTGGGACATGTTTGGGCTATGAATTCGAGGTCGGCTTCCTTAGAAATAGACACGGATGTCTGGAATGTAACTAGATTAGGGAATCGAGGCAGTACCTGTCGGAGACGACTGAGTCGGAGTAAAGTGAGTGACCTTCTTGTTAGACCCTCCACTGTCAACCATAGTTTGCAAACTTCGGAGACCCGTTTCCGATCACCCGGATCGCTGACCCGTTTGAGGATATGA
>CL35.Contig8_All_ORF3
ATGCTATCCCTCAAGAAAGTGAACTTGAGGAAAGTGAACTTGAGTTGGGTGTCTTATGTCTTTGACAGAAGCATTGTTGTTCTGGCTGAGAATTACCACAGCTTAGACATGCTGAATTTTACGGATTGTAATATAAGAAGTGCTGTTATTTGTGCATTTTCTATGCCAAGGGTGGAAGACATTTATGGTGCCTGGGAAAGGTTGTAA
>CL35.Contig9_All_ORF1
ATGGTGGCGATTTCTGAACTGAATGACGATCTATTAGGTCATATCCTCAAACGGGTCAGCGATCCGGGTGATCGGAAACGGGTCTCCGAAGTTTGCAAACTATGGTTGACAGTGGAGGGTCTAACAAGAAGGTCACTCACTTTACTCCGACTCTGTTTTCTCCGTCAGGTTCTTCCTCGATTCCCGAACCTAGTTACATTCCAGACGTCCCAGCTTATCGAGGAGGAAGCCGACCTCGAATTCATAGCCCAAACATGTCCCAAACTGGAGGACATCGATCTCAGCACCACAGAATTCTTATCAATGTTTTTTCCGACCAACGGTCTTTACGGTCTGTCAAGTGGCGGCGGTCTTCCAAAATTGTCCAAGGTTTCGGTCAGTGGGAGAAGGCTTGTAAGCATTGAGTGGTGGCTACGTAAGTTGGCACATGAGAAGTTGACTTATTTGGATTTGGGATTCTGCAGGGTGGTCGATGACGATGCGGTTGAAGTAATTGGGCGACTATGCACTTGTTTGAGCTATTTGAATTTAAAATATGCCGATATTTCGGACAATGGTTTGAGATTGTTGGCACAGGGAAGGTGCTCAAAAACCCTCAAGACATTGGTGCTTGCTCAATGCCATGATATAACAAACTCCGGGTTCTGTCATTTGCAGAATATGCAATGCTTGGAAGAGCTGGATTTGGAAAGCTGCGGGGACGCAGACACTGATGTCACTGATACTGGAGTTATAGCTGCAATTTCTGGTAATCGATCCCTCAAGAAGTTGAACTTGGGCAGGTTGACGAATGTGTCGGACCAAAGCATGGTGTTCCTTGCTGAGAATTGCCCCAACTTGCAGTTTCTTGATTTAACTTGTTGTTCTAATGTAACTGGCGCCGGAGTACGTGCATTTTCTGGTCACAGGTGCCTAGAGTCTCTTGATTTGTACAGGTGTGGTGAATTTTGTTGGTCCGATATCGAGTACATGGTGCTTGGATGCCAGTCACTCAAGTCTTTCGACCTGTCTGGGCCGCCTATGGACTCAGTTCCGGAAAGCGTTAGC
>CL35.Contig9_All_ORF2
ATGGTTGACAGTGGAGGGTCTAACAAGAAGGTCACTCACTTTACTCCGACTCTGTTTTCTCCGTCAGGTTCTTCCTCGATTCCCGAACCTAGTTACATTCCAGACGTCCCAGCTTATCGAGGAGGAAGCCGACCTCGAATTCATAGCCCAAACATGTCCCAAACTGGAGGACATCGATCTCAGCACCACAGAATTCTTATCAATGTTTTTTCCGACCAACGGTCTTTACGGTCTGTCAAGTGGCGGCGGTCTTCCAAAATTGTCCAAGGTTTCGGTCAGTGGGAGAAGGCTTGTAAGCATTGA
>CL35.Contig9_All_ORF3
ATGCTTTGGTCCGACACATTCGTCAACCTGCCCAAGTTCAACTTCTTGAGGGATCGATTACCAGAAATTGCAGCTATAACTCCAGTATCAGTGACATCAGTGTCTGCGTCCCCGCAGCTTTCCAAATCCAGCTCTTCCAAGCATTGCATATTCTGCAAATGA
>CL35.Contig10_All_ORF1
ATGTTATATAATTTGACTTATTTGGATTTGGGAAGGTGCTGGGGGGTCGATGACAATGCGGTTGAAGCAATTGGGCTGCTGTGCACTTGTTTGAGCTACTTGAATTTGGAACATGCCGATATATCGGACGATGGTTTGAGATTGTTGGCACATGGAAGGTGCTCAAAAACCCTCAAAACATTGGTGCTTGCTCACTGCTATGATATAACTGACTTGGGGCTCTCGCATTTGCAGAATATGCAATGCTTGGAAGAGCTGGATTTGGAAAGCTGCGGGGACGCAGACACTGATGTCACTGATACTGGAGTTATAGCTGCAATCTCTTCAAATCGATCCCTCAAGAAATTGAACTTGGGCAGGTTGACGAATGTGTCGGACCAAAGCATGGTGTATGTTGCTGGGAATTGCCCCACCTTAGAGATTCTCGATTTAACTGGTTGTCCTAATGTAACTGGCGCTGGAGTACGTGCATTTTCTGGTCACAGGTGTCTAGAGTCTCTTGTTTTGCGAGAGTGTGGTGAATTTTGTTGGTCTGATATCGAGCAGATGGTGCTTGGATGCAAGTCAATCAACTCTTTCATCCTGCCTAATATGATCAAAGAAACCATTCCTGAAAGCCTTAGCAGAATTGTGAAGTTTGCTGATGAGTGGCGGGCTTGA
>CL35.Contig10_All_ORF2
ATGAAAAACATAACAAACCTGGTGAAGTTGAAGCCGTCAATGGTGAAAAGTTTTTATCCTGGTATACTAGAATCACCTAAATATAAATTTCATATCTACCTTCTACCCCACAATAGTCCAAACGCAGTTATTCTAATTCACTTTCAACTTGTTACAACCTTTCCCAGGCACCATAAATGTCTTCCACCCTTGGCATAG
>CL35.Contig10_All_ORF3
ATGCTTTGGTCCGACACATTCGTCAACCTGCCCAAGTTCAATTTCTTGAGGGATCGATTTGAAGAGATTGCAGCTATAACTCCAGTATCAGTGACATCAGTGTCTGCGTCCCCGCAGCTTTCCAAATCCAGCTCTTCCAAGCATTGCATATTCTGCAAATGCGAGAGCCCCAAGTCAGTTATATCATAG
>CL35.Contig11_All_ORF1
GTGGTGATTTCTGAATTGACTGACGATTTATTAGGTCAGATCCTGAAACGGGTCAATGACCCGGATGATCGGAAACGGGTCTCCGAAGTCTGCAAACTATGGTTCACACTGGAGGGTCTAACCAGAAGGTCACTCACTTTACTCCGACTCTGTTTTCTCCGTCAGGTTCTTCCTCGATTCCCGAACCTAGTTACATTCCAGACGTCCCAGCTTATCGAGGAGGAAGCCGACCTCGAATTCATAGCCCAAACATGTCCCAAACTGGAGGACATCGATCTCAGCACCACAGAATTCTTATCAATGTTTTTTCCGACCAACGGTCTTTACGGTCTGTCAAGTGGCGGCGGTCTTCCAAAATTGTCCAAGGTTTCGGTCAGTGGGAGAAGGCTTGTAAGCATTGAGTGGTGGCTACGTAAGTTGGCACATGAGAAGTTGACTTATTTGGATTTGGGATTCTGCAGGGTGGTCGATGACGATGCGGTTGAAGTAATTGGGCGACTATGCACTTGTTTGAGCTATTTGAATTTAAAATATGCCGATATTTCGGACAATGGTTTGAGATTGTTGGCACAGGGAAGGTGCTCAAAAACCCTCAAGACATTGGTGCTTGCTCAATGCCATGATATAACAAACTCCGGGTTCTGTCATTTGCAGAATATGCAATGCTTGGAAGAGCTGGATTTGGAAAGCTGCGGGTACCGAACTGGTGTCACTGATAGTGGAGTTATAGCTGCAATTTCTGGTAATCGAACTCTCAAGAAGTTGAACTTGGGCAGGTTGACTAATGTGTCGGACCAAAGCATAGTGTTTGTTGCTGGGAATTGCCCCAACTTAGAGATTCTTGATTTAACTGGTTGTTCTAATGTAACTGGCGCCGGAGTACGTGCATTTTCTGGTTACAGGTGTCTAGAGTCTCTTGTTTTGCGAGAGTGTGGTGAATTTTGTTGGTCTGATATCGAGCAGATGGTGCTTGGATGCAAGTCAATCAACTCTTTCATCCTGCCTAATATGATCAAAGAAACCATTCCTGAAAGCCTTAGCAGAATTGTGAAGTTTGCTGATGAGTGGCGGGCTTGA
>CL35.Contig11_All_ORF2
ATGGTTCACACTGGAGGGTCTAACCAGAAGGTCACTCACTTTACTCCGACTCTGTTTTCTCCGTCAGGTTCTTCCTCGATTCCCGAACCTAGTTACATTCCAGACGTCCCAGCTTATCGAGGAGGAAGCCGACCTCGAATTCATAGCCCAAACATGTCCCAAACTGGAGGACATCGATCTCAGCACCACAGAATTCTTATCAATGTTTTTTCCGACCAACGGTCTTTACGGTCTGTCAAGTGGCGGCGGTCTTCCAAAATTGTCCAAGGTTTCGGTCAGTGGGAGAAGGCTTGTAAGCATTGA
>CL35.Contig11_All_ORF3
ATGCTTTGGTCCGACACATTAGTCAACCTGCCCAAGTTCAACTTCTTGAGAGTTCGATTACCAGAAATTGCAGCTATAACTCCACTATCAGTGACACCAGTTCGGTACCCGCAGCTTTCCAAATCCAGCTCTTCCAAGCATTGCATATTCTGCAAATGA
>CL35.Contig12_All_ORF1
ATGAAAGGAAACAGAAAATTAAAGAAGGTGGAGATTTCTGAACTGACTGAAGATTTATTATGTCAGATCTTGAGACGGGTCAGTGACCCGGGTGATCGGAAATGGGTGTCCGAAGTCTGCAAACAATGGTTCACACTGGAGGGTTTAACCAGAAGGTCACTCTGTCTTCTCAAAATCAGTGGTCTCCGTAAGGTACTGCCTCGATTCCCTAATCTAGTTACATTCCAGACATCCGTGTCTATTTCTAAGGAAGCCGACCTCGAATTCATAGCCCAAACATGTCCCAAACTGAAGGCCATCAATCTATACGGGGAAGGGTTGTTACCGAAGAACGGTCTTTACGGTCTGTCAAGTGGCGGCGGTCTTCCGAAACTGTCTAAGGTTTCGGTCAGAGGGAGAAGTTGTGTAGGCATTGAGAGGTGGCTAGACAGGTTCCCTAATTTGACTTATTTGGATTTGGGAAGGTGCTGGGGGGTCGATGACAATGCGGTTGAAGCAATTGGGCTGCTGTGCACTTGTTTGCGCTACTTGAATTTGGAACATGCCGATATATCGGACGATGGTTTGAGATTGTTGGCACATGGAAGGTGCTCAAAAACCCTCAAAACATTGGTGCTTGCTCACTGCTATGATATAACTGACTTGGGGCTCTCGCATTTGCAGAATATGCAATGCTTGGAAGAGCTGGATTTGGAAAGCTGCGGGGACGCAGACACTGATGTCACTGATACTGGAGTTATAGCTGCAATCTCTACAAATCGATCCCTCAAGAAATTGAACTTGGGCAGGTTGACGAATGTGTCGGACCAAAGCATGGTGTATGTTGCTGGGAATTGCCCCAACTTAGAGATTCTCGATTTAACTGGTTGTCCTAATGTAACTGGCGCTGGAGTACGTGCATTTTCTGGTCACAGGTGTCTAGAGTCTCTTGTTTTGCGAGATTGTGATGAATTTTGTTGGTCTGATATCGGGCACATGGTGCTTGGATGCAAGTCACTCAAGTCTATGGTCCTGAGTATGCCGCCTATGAATGACTCAGTTCCGGAAAGCATTAGCAGAATTGTGACGTTGATTCATGAGTGGTGA
>CL35.Contig12_All_ORF2
ATGGCCTTCAGTTTGGGACATGTTTGGGCTATGAATTCGAGGTCGGCTTCCTTAGAAATAGACACGGATGTCTGGAATGTAACTAGATTAGGGAATCGAGGCAGTACCTTACGGAGACCACTGATTTTGAGAAGACAGAGTGACCTTCTGGTTAAACCCTCCAGTGTGAACCATTGTTTGCAGACTTCGGACACCCATTTCCGATCACCCGGGTCACTGACCCGTCTCAAGATCTGA
>CL35.Contig12_All_ORF3
ATGCTATCCCTCAAGAAAGTGAACTTGAGGAAAGTGAACTTGAGTTGGGTGTCTTATGTCTTTGACAGAAGCATTGTTGTTCTGGCTGAGAATTACCACAGCTTAGACATGCTGAATTTTACGGATTGTAATATAAGAAGTGCTGTTATTTGTGCATTTTCTATGCCAAGGGTGGAAGACATTTATGGTGCCTGGGAAAGGTTGTAA
>CL35.Contig13_All_ORF1
ATGAAAGGAAACAGAAAATTAAAGAAGGTGGAGATTTCTGAACTGACTGAAGATTTATTATGTCAGATCTTGAGACGGGTCAGTGACCCGGGTGATCGGAAATGGGTGTCCGAAGTCTGCAAACAATGGTTCACACTGGAGGGTCTAACCAGAAGGTCACTCTGTCTTCTCAAAATCAGTGGTCTCCGTAAGGTACTGCCTCGATTCCCTAATCTAGTTACATTCCAGACATCCGTGTCTATTTCTAAGGAAGCCGACCTCGAATTCATAGCCCAAACATGTCCCAAACTGAAGGCCATCAATCTATACGGGGAAGGGTTGTTACCGAAGAACGGTCTTTACGGTCTGTCAAGTGGCGGCGGTCTTCCGAAACTGTCTAAGGTTTCGGTCAGAGGGAGAAGTTGTGTAGGCATTGAGAGGTGGCTAGACAGGTTCCCTAATTTGACTTATTTGGATTTGGGAAGGTGCTGGGGGGTCGATGACAATGCGGTTGAAGCAATTGGGCTGCTGTGCACTTGTTTGCGCTACTTGAATTTGGAACATGCCGATATATCGGACGATGGTTTGAGATTGTTGGCACATGGAAGGTGCTCAAAAACCCTCAAAACATTGGTGCTTGCTCACTGCTATGATATAACTGACTTGGGGCTCTCGCATTTGCAGAATATGCAATGCTTGGAAGAGCTGGATTTGGAAAGCTGCGGGGACGCAGACACTGATGTCACTGATACTGGAGTTATAGCTGCAATCTCTTCAAATCGATCCCTCAAGAAATTGAACTTGGGCAGGTTGACGAATGTGTCGGACCAAAGCATGGTGTATGTTGCTGGGAATTGCCCCACCTTAGAGATTCTCGATTTAACTGGTTGTCCTAATGTAACTGGCGCTGGAGTACGTGCATTTTCTGGTCACAGGTGTCTAGAGTCTCTTGTTTTGCGAGAGTGTGGTGAATTTTGTTGGTCTGATATCGAGCAGATGGTGCTTGGATGCAAGTCACTCAAGTCTATCATCCTGCCTAATATGATCAAAGAAACCATTCCTGAAAGCCTTAGCAGAATTGTGAAGTTTGCTGATGAGTGGCGGGCTTGA
>CL35.Contig13_All_ORF2
ATGGCCTTCAGTTTGGGACATGTTTGGGCTATGAATTCGAGGTCGGCTTCCTTAGAAATAGACACGGATGTCTGGAATGTAACTAGATTAGGGAATCGAGGCAGTACCTTACGGAGACCACTGATTTTGAGAAGACAGAGTGACCTTCTGGTTAGACCCTCCAGTGTGAACCATTGTTTGCAGACTTCGGACACCCATTTCCGATCACCCGGGTCACTGACCCGTCTCAAGATCTGA
>CL35.Contig13_All_ORF3
ATGCTTTGGTCCGACACATTCGTCAACCTGCCCAAGTTCAATTTCTTGAGGGATCGATTTGAAGAGATTGCAGCTATAACTCCAGTATCAGTGACATCAGTGTCTGCGTCCCCGCAGCTTTCCAAATCCAGCTCTTCCAAGCATTGCATATTCTGCAAATGCGAGAGCCCCAAGTCAGTTATATCATAG
>CL35.Contig14_All_ORF1
ATGAAAGGAAACAGAAAATTAAAGAAGGTGGAGATTTCTGAACTGACTGAAGATTTATTATGTCAGATCTTGAGACGGGTCAGTGACCCGGGTGATCGGAAATGGGTGTCCGAAGTCTGCAAACAATGGTTCACACTGGAGGGTCTAACCAGAAGGTCACTCTGTCTTCTCAAAATCAGTGGTCTCCGTAAGGTACTGCCTCGATTCCCTAATCTAGTTACATTCCAGACATCCGTGTCTATTTCTAAGGAAGCCGACCTCGAATTCATAGCCCAAACATGTCCCAAACTGAAGGCCATCAATCTATACGGGGAAGGGTTGTTACCGAAGAACGGTCTTTACGGTCTGTCAAGTGGCGGCGGTCTTCCGAAACTGTCTAAGGTTTCGGTCAGAGGGAGAAGTTGTGTAGGCATTGAGAGGTGGCTAGACAGGTTCCCTAATTTGACTTATTTGGATTTGGGAAGGTGCTGGGGGGTCGATGACAATGCGGTTGAAGCAATTGGGCTGCTGTGCACTTGTTTGCGCTACTTGAATTTGGAACATGCCGATATATCGGACGATGGTTTGAGATTGTTGGCACATGGAAGGTGCTCAAAAACCCTCAAAACATTGGTGCTTGCTCACTGCTATGATATAACTGACTTGGGGCTCTCGCATTTGCAGAATATGCAATGCTTGGAAGAGCTGGATTTGGAAAGCTGCGGGGACGCAGACACTGATGTCACTGATACTGGAGTTATAGCTGCAATCTCTTCAAATCGATCCCTCAAGAAATTGAACTTGGGCAGGTTGACGAATGTGTCGGACCAAAGCATGGTGTATGTTGCTGGGAATTGCCCCACCTTAGAGATTCTCGATTTAACTGGTTGTCCTAATGTAACTGGCGCTGGAGTACGTGCATTTTCTGGTCACAGGTGTCTAGAGTCTCTTGTTTTGCGAGATTGTGATGAATTTTGTTGGTCTGATATCGGGCACATGGTGCTTGGATGCAAGTCACTCAAGTCTATCGTCCTGAGTATGCCGCCTATGCACTCAGTTCCGGAAAGCGTTAGCAGAATTGTGTCGTTGATTGATGAGGGGTGA
>CL35.Contig14_All_ORF2
ATGGCCTTCAGTTTGGGACATGTTTGGGCTATGAATTCGAGGTCGGCTTCCTTAGAAATAGACACGGATGTCTGGAATGTAACTAGATTAGGGAATCGAGGCAGTACCTTACGGAGACCACTGATTTTGAGAAGACAGAGTGACCTTCTGGTTAGACCCTCCAGTGTGAACCATTGTTTGCAGACTTCGGACACCCATTTCCGATCACCCGGGTCACTGACCCGTCTCAAGATCTGA
>CL35.Contig14_All_ORF3
ATGCTTTGGTCCGACACATTCGTCAACCTGCCCAAGTTCAATTTCTTGAGGGATCGATTTGAAGAGATTGCAGCTATAACTCCAGTATCAGTGACATCAGTGTCTGCGTCCCCGCAGCTTTCCAAATCCAGCTCTTCCAAGCATTGCATATTCTGCAAATGCGAGAGCCCCAAGTCAGTTATATCATAG
>CL35.Contig15_All_ORF1
ATGAAAGGAAACAGAAAATTAAAGAAGGTGGAGATTTCTGAACTGACTGAAGATTTATTATGTCAGATCTTGAGACGGGTCAGTGACCCGGGTGATCGGAAATGGGTGTCCGAAGTCTGCAAACAATGGTTCACACTGGAGGGTCTAACCAGAAGGTCACTCTGTCTTCTCAAAATCAGTGGTCTCCGTAAGGTACTGCCTCGATTCCCTAATCTAGTTACATTCCAGACATCCGTGTCTATTTCTAAGGAAGCCGACCTCGAATTCATAGCCCAAACATGTCCCAAACTGAAGGCCATCAATCTATACGGGGAAGGGTTGTTACCGAAGAACGGTCTTTACGGTCTGTCAAGTGGCGGCGGTCTTCCGAAACTGTCTAAGGTTTCGGTCAGAGGGAGAAGTTGTGTAGGCATTGAGAGGTGGCTAGACAGGTTCCCTAATTTGACTTATTTGGATTTGGGAAGGTGCTGGGGGGTCGATGACAATGCGGTTGAAGCAATTGGGCTGCTGTGCACTTGTTTGCGCTACTTGAATTTGGAACATGCCGATATATCGGACGATGGTTTGAGATTGTTGGCACATGGAAGGTGCTCAAAAACCCTCAAAACATTGGTGCTTGCTCACTGCTATGATATAACTGACTTGGGGCTCTCGCATTTGCAGAATTTCCGATTCTTGGAAGAGCTGAATTTGAAAGGCTGCTATGTCACTGATACTGGAGTTATATCTGCAATCTCTCCAGATCAATCCTTCAAGAAGTTGAACTTGGCTAACAAGTATTTGTCGGACCAAAGCATGGCCTTTGTTGCTGAGAATTGCCCCAACTTAGAGGTTCTTGATTTAAGTAGTTCTCAGGTAACTGGCGCCGGAGTTCGTGCATTTTATGGTCACAGGTGTCTACAGTCTATTGTTTTGCGGTGGTGTCCTGAATTTTGTTGGTACGATATCGAGCACATGGTGCTTGGATGCAAGTCACTCAAGTCTATCGTCCTGAGTATGCCGCCTATGCACTCAGTTCCGGAAAGCGTTAGCAGAATTGTGTCGTTGATTGATGAGGGGTGA
>CL35.Contig15_All_ORF2
ATGGCCTTCAGTTTGGGACATGTTTGGGCTATGAATTCGAGGTCGGCTTCCTTAGAAATAGACACGGATGTCTGGAATGTAACTAGATTAGGGAATCGAGGCAGTACCTTACGGAGACCACTGATTTTGAGAAGACAGAGTGACCTTCTGGTTAGACCCTCCAGTGTGAACCATTGTTTGCAGACTTCGGACACCCATTTCCGATCACCCGGGTCACTGACCCGTCTCAAGATCTGA
>CL35.Contig15_All_ORF3
ATGTGCCAACAATCTCAAACCATCGTCCGATATATCGGCATGTTCCAAATTCAAGTAGCGCAAACAAGTGCACAGCAGCCCAATTGCTTCAACCGCATTGTCATCGACCCCCCAGCACCTTCCCAAATCCAAATAAGTCAAATTAGGGAACCTGTCTAG
>CL35.Contig16_All_ORF1
ATGAACGGTCTTCACGCTCTGTCACTTGGCAGCGGCCTTCCGAAATTGTCCGAGCTTTTTCTCAGTGGGAGAGATAATGTAGTCGTTGATAAATGGTTACATGAGTTGCCACATGGGAACTTGACTTGTTTGGATTTGGGACACTGCAGGTTTGTCGATGACAAAGGGTTGGTCGTAATTGGGGATGTGTGTACTAGTTTGCGCTACTTGAATTTGGCAAAGTCCAAGATTTCGGACTTTGGTTTGAGATTGCTGGCAAATGGAAGGTGCTCGAAAACCCTCAAGACATTGGTGCTTTCTCAATGCTGTTATATAACTGATTCGGGGTTGGCGCATTTGCGGAATATGCAATTCTTGGAAGAGCTGGATTTGGACTACTGCGGGGAGGAAGTCACCGATATTGGAGTTATAGCTGCAGTCTCTTCAAATCGATCCCTCAAGAAGTTGAACTTGAGTTTGTTGAGGAATGTGTCGGATCAAAGCATGGTGTTTCTTGCTGAGAATTGCCCCCCAACTTACAGTTTCTTGATGTAA
>CL35.Contig16_All_ORF2
ATGCGCCAACCCCGAATCAGTTATATAACAGCATTGAGAAAGCACCAATGTCTTGAGGGTTTTCGAGCACCTTCCATTTGCCAGCAATCTCAAACCAAAGTCCGAAATCTTGGACTTTGCCAAATTCAAGTAGCGCAAACTAGTACACACATCCCCAATTACGACCAACCCTTTGTCATCGACAAACCTGCAGTGTCCCAAATCCAAACAAGTCAAGTTCCCATGTGGCAACTCATGTAA
>CL35.Contig16_All_ORF3
ATGGTGCTTGGATGCCAGTCGCTCAAGTCTGTCGACCTGTCTAGGCCGCCTATGGACTCAGTTCCGGAAAGCGTTAGCAGAATTGTGTCGTTGATTGATGAGGGGTGA
>CL35.Contig17_All_ORF1
ATGGTGGCGATTTCTGAACTGAATGACGATCTATTAGGTCATATCCTCAAACGGGTCAGCGATCCGGGTGATCGGAAACGGGTCTCCGAAGTTTGCAAACTATGGTTGACAGTGGAGGGTCTAACAAGAAGGTCACTCACTTTACTCCGACTCAGTCGTCTCCGACAGGTACTGCCTCGATTCCCTAATCTAGTTACATTCCAGACATCCGTGTCTATTTCTAAGGAAGCCGACCTCGAATTCATAGCCCAAACATGTCCCAAACTGAAGGCCATCAATCTATACGGGGAAGGGTTGTTACCGAAGAACGGTCTTTACGGTCTGTCAAGTGGCGGCGGTCTTCCGAAACTGTCTAAGGTTTCGGTCAGAGGGAGAAGTTGTGTAGGCATTGAGAGGTGGCTAGACAGGTTCCCTAATTTGACTTATTTGGATTTGGGAAGGTGCTGGGGGGTCGATGACAATGCGGTTGAAGCAATTGGGCTGCTGTGCACTTGTTTGAGCTACTTGAATTTGGAACATGCCGATATATCGGACGATGGTTTGAGATTGTTGGCACATGGAAGGTGCTCAAAAACCCTCAAAACATTGGTGCTTGCTCACTGCTATGATATAACTGACTTGGGGCTCTCGCATTTGCAGAATATGCAATGCTTGGAAGAGCTGGATTTGGAAAGCTGCGGGGACGCAGACACTGATGTCACTGATACTGGAGTTATAGCTGCAATCTCTTCAAATCGATCCCTCAAGAAATTGAACTTGGGCAGGTTGACGAATGTGTCGGACCAAAGCATGGTGTATGTTGCTGGGAATTGCCCCACCTTAGAGATTCTCGATTTAACTGGTTGTCCTAATGTAACTGGCGCTGGAGTACGTGCATTTTCTGGTCACAGGTGTCTAGAGTCTCTTGTTTTGCGAGAGTGTGGTGAATTTTGTTGGTCTGATATCGAGCAGATGGTGCTTGGATGCAAGTCACTCAAGTCTATCATCCTGCCTAATATGATCAAAGAAACCATTCCTGAAAGCCTTAGCAGAATTGTGAAGTTTGCTGATGAGTGGCGGGCTTGA
>CL35.Contig17_All_ORF2
ATGGCCTTCAGTTTGGGACATGTTTGGGCTATGAATTCGAGGTCGGCTTCCTTAGAAATAGACACGGATGTCTGGAATGTAACTAGATTAGGGAATCGAGGCAGTACCTGTCGGAGACGACTGAGTCGGAGTAAAGTGAGTGACCTTCTTGTTAGACCCTCCACTGTCAACCATAGTTTGCAAACTTCGGAGACCCGTTTCCGATCACCCGGATCGCTGACCCGTTTGAGGATATGA
>CL35.Contig17_All_ORF3
ATGCTTTGGTCCGACACATTCGTCAACCTGCCCAAGTTCAATTTCTTGAGGGATCGATTTGAAGAGATTGCAGCTATAACTCCAGTATCAGTGACATCAGTGTCTGCGTCCCCGCAGCTTTCCAAATCCAGCTCTTCCAAGCATTGCATATTCTGCAAATGCGAGAGCCCCAAGTCAGTTATATCATAG
>CL35.Contig18_All_ORF1
ATGAAAGGAAACAGAAAATTAAAGAAGGTGGAGATTTCTGAACTGACTGAAGATTTATTATGTCAGATCTTGAGACGGGTCAGTGACCCGGGTGATCGGAAATGGGTGTCCGAAGTCTGCAAACAATGGTTCACACTGGAGGGTCTAACCAGAAGGTCACTCTGTCTTCTCAAAATCAGTGGTCTCCGTAAGGTACTGCCTCGATTCCCTAATCTAGTTTCATTCCAGACATCCGGGCCTTATTTCGAGGAAGCCGACCTCGTATTCATAGCCCAAACATGTCCAAAACTTGAGACCATCGATCTCAGCACCGCACACGGGGCAGGGATGTTACCGGAGAACGGTCTTTACGGTTTGTTACGTGGCGGCGTTCTTCCGAAACTGTCCAAGGTTTCGGTCAGAGGGAGATGGCGTGTAGCCACCGCCAGATGGGTACATATGTTATATAATTTGACTTATTTGGATTTGGGAGGCTGCAGTGATGTGGATGACTATGCGTTAGAAGCAATTGGGCTTGTGTGCATTTGTTTGATATATTTGAATTTAGAACTTTGCGGTGTGTCGGACAATGGTTTGGGATTTTTAGCACAGGGAAGGTGCACAAAGACCCTCAACACGTTGGTGCTGGCTGACTGCAAGGGTATTACTGACTTGGGGCTCTCGCATTTGCAGAATTTCCGATTCTTGGAAGAGCTGAATTTGAAAGGCTGCTATGTCACTGATACTGGAGTTATATCTGCAATCTCTCCAGATCAATCCTTCAAGAAGTTGAACTTGGCTAACAAGTATTTGTCGGACCAAAGCATGGCCTTTGTTGCTGAGAATTGCCCCAACTTAGAGGTTCTTGATTTAAGTAGTTCTCAGGTAACTGGCGCCGGAGTTCGTGCATTTTATGGTCACAGGTGTCTACAGTCTATTGTTTTGCGGTGGTGTCCTGAATTTTGTTGGTACGATATCGAGCACATGGTGCTTGGATGCAAGTCACTCAAGTCTATCGTCCTGAGTATGCCGCCTATGCACTCAGTTCCGGAAAGCGTTAGCAGAATTGTGTCGTTGATTGATGAGGGGTGA
>CL35.Contig18_All_ORF2
ATGTCTTTGATAGAAGCATGGCACTGTTACTTGTGCACATTCCGGCCACCGCGGGTGCTTGATATATCTTGTTTTACTCGTAGGTGGCTGCTCTGTGCCAAAGGAGGAAGAAAATTATGGTGCCTGGGAAAGGTTGTAACAAGTTGA
>CL35.Contig18_All_ORF3
ATGAGGGGTGAAGAAGGCTTCAACTTCACCTGGTTTGTTATGTTATTCCGTTGGTTTATGTATCTCTGTGTTGCTTTTTTTTTTTTGGTCGAATCTTTGTGTTGCTTTGTAAAAAGAATCTAA
>CL35.Contig19_All_ORF1
ATGGTGGCGATTTCTGAACTGAATGACGATCTATTAGGTCATATCCTCAAACGGGTCAGCGATCCGGGTGATCGGAAACGGGTCTCCGAAGTTTGCAAACTATGGTTGACAGTGGAGGGTCTAACAAGAAGGTCACTCACTTTACTCCGACTCAGTCGTCTCCGACAGGTACTGCCTCGATTCCCTAATCTAGTTACATTCCAGACATCCGTGTCTATTTCTAAGGAAGCCGACCTCGAATTCATAGCCCAAACATGTCCCAAACTGAAGGCCATCAATCTATACGGGGAAGGGTTGTTACCGAAGAACGGTCTTTACGGTCTGTCAAGTGGCGGCGGTCTTCCGAAACTGTCTAAGGTTTCGGTCAGAGGGAGAAGTTGTGTAGGCCAGCCGGCCTCGAATTCATAG
>CL35.Contig19_All_ORF2
ATGGCCTTCAGTTTGGGACATGTTTGGGCTATGAATTCGAGGTCGGCTTCCTTAGAAATAGACACGGATGTCTGGAATGTAACTAGATTAGGGAATCGAGGCAGTACCTGTCGGAGACGACTGAGTCGGAGTAAAGTGAGTGACCTTCTTGTTAGACCCTCCACTGTCAACCATAGTTTGCAAACTTCGGAGACCCGTTTCCGATCACCCGGATCGCTGACCCGTTTGAGGATATGA
>CL35.Contig19_All_ORF3
ATGTCCCAAACTGAAGGCCATCAATCTATACGGGGAAGGGTTGTTACCGAAGAACGGTCTTTACGGTCTGTCAAGTGGCGGCGGTCTTCCGAAACTGTCTAA
>CL35.Contig20_All_ORF1
ATGAACGGTCTTCACGCTCTGTCACTTGGCAGCGGCCTTCCGAAATTGTCCGAGCTTTTTCTCAGTGGGAGAGATAATGTAGTCGTTGATAAATGGTTATGTGAGTTGCCACATGATAACTTGACTTGTTTGGATTTGGGAAGGTGCTGGGGGGTCGATGACAATGCGGTTGAAGCAATTGGGCTGCTGTGCACTTGTTTGCGCTACTTGAATTTGGAACATGCCGATATATCGGACGATGGTTTGAGATTGTTGGCACATGGAAGGTGCTCAAAAACCCTCAAAACATTGGTGCTTGCTCACTGCTATGATATAACTGACTTGGGGCTCTCGCATTTGCAGAATATGCAATGCTTGGAAGAGCTGGATTTGGAAAGCTGCGGGGACGCAGACACTGATGTCACTGATACTGGAGTTATAGCTGCAGTCTCTTCAAATCGATCCCTCAAGAAGTTGAACTTGAGTTTGTTGAGGAATGTGTCGGACCAAAGCATGGTGTTCCTTGCTGAGAATTGCCCCAACTTGCAGTTTCTTGATTTAAGTGGTACTCATGTTACTGGTGCCGGAGTTCGTGCATTTTCTGGTCACAGGTGTGGTGAATTTTGTTGGTCCGATATCGAGTACATGGTGCTTGGATGCCAGTCACTCAAGTCTTTCGACCTGTCTGGGCCGCCTATGGACTCAGTTCCGGAA
>CL35.Contig20_All_ORF2
ATGCTTTGGTCCGACACATTCCTCAACAAACTCAAGTTCAACTTCTTGAGGGATCGATTTGAAGAGACTGCAGCTATAACTCCAGTATCAGTGACATCAGTGTCTGCGTCCCCGCAGCTTTCCAAATCCAGCTCTTCCAAGCATTGCATATTCTGCAAATGCGAGAGCCCCAAGTCAGTTATATCATAG
>CL35.Contig20_All_ORF3
ATGTGCCAACAATCTCAAACCATCGTCCGATATATCGGCATGTTCCAAATTCAAGTAGCGCAAACAAGTGCACAGCAGCCCAATTGCTTCAACCGCATTGTCATCGACCCCCCAGCACCTTCCCAAATCCAAACAAGTCAAGTTATCATGTGGCAACTCACATAA
>CL35.Contig21_All_ORF1
ATGGTGGAGATTTCTGAACTGAATGACGATCTAATTGGTCACATCCTGAAACGGGTCAGCGAGCCGGGTGGTCGGAAACGGTTCTCCCAAGTCTGCAAGCAATGGTTAAAAGTGGAGGGTCTAACCAGAACGTCGCTCAATCTTCTCCGACTCAGTTTTCTCCGTCGGGTACTTCCTCGATTCCCTAATCTAGTTTCATTCCGGACTGGCGGGTCTTTTTTGGAGGAAGCCGACCTCGAATTCATAGCCAAAACATGTCCCAATCTGGAGGCCATCGATCTCAGCACCGAAGAATTCGAATCAAGGTCTTTAACGACGAACGGCCTTTCGAAACTGTCCAAGGTTTCGGTCAGAGGGAGATGTCGTGTAGACACTGTGAGGTGGCTACATAAGTTGGCACATGAAAACTTGACTTATTTAGATTTGGGGTACTGCAGGTTTGTCGATGAAACTGCGGCAGAAGCTATTGGGCAACTGTGCACTTGTTTGAGCTATTTGAATTTAAAGTATTCCGATGTTTCGGACAATGGTTTGAGATTGTTGGCACATGGAAGCTGCTCAAAAGCCCTTAAGACATTGGTGCCT
>CL35.Contig21_All_ORF2
ATGGCCTCCAGATTGGGACATGTTTTGGCTATGAATTCGAGGTCGGCTTCCTCCAAAAAAGACCCGCCAGTCCGGAATGAAACTAGATTAGGGAATCGAGGAAGTACCCGACGGAGAAAACTGAGTCGGAGAAGATTGAGCGACGTTCTGGTTAGACCCTCCACTTTTAACCATTGCTTGCAGACTTGGGAGAACCGTTTCCGACCACCCGGCTCGCTGACCCGTTTCAGGATGTGA
>CL35.Contig21_All_ORF3
ATGTCCCAATCTGGAGGCCATCGATCTCAGCACCGAAGAATTCGAATCAAGGTCTTTAACGACGAACGGCCTTTCGAAACTGTCCAAGGTTTCGGTCAGAGGGAGATGTCGTGTAGACACTGTGAGGTGGCTACATAA
>CL35.Contig22_All_ORF1
ATGAAAATTGAAGAAAAAAACCAAGCATCAAATTTAAGTTTTGCACAAACACCTATAAATTACATATCTACCTTCTACCACACAAGGGTCCAAATGCAGGTCTAA
>CL35.Contig22_All_ORF2
ATGCTGAATTTTACGGATTGTAATATAAGAAGTGCTGTTATTTGTGCATTTTCTATGCCAAGGGTGGAAGACATTTATGGTGCCTGGGAAAGGTTGTAA
>CL35.Contig22_All_ORF3
ATGTCTTCCACCCTTGGCATAGAAAATGCACAAATAACAGCACTTCTTATATTACAATCCGTAAAATTCAGCATGTCTAAGCTGTGGTAA
>CL36.Contig1_All_ORF1
ATGAGTGGTTCAGTACCTTTTGAGGAGGCTTTGGCTGCCAGATTGTCTTTGTTCAATCCATCCCTGTCTCAACTACAAGATTATCTTGAAAAGAAGCCCCCAAGGATTTCTCCTGGCATAGCCGAATTAGTCAACAAGCTGAAGGCTAATAGAACAACGGTCTACCTGGTCTCTGGAGGTTTCCGTCAAATGATATATCCTGTTGCATTAATTCTTGGGATACCCTCAGAAAATGTGTTTGCCAATCAACTACTGTTTGGAAGTAATGGAGAGTTCATAGGCTTTGACGAACATGAGCCCACTTCAAGGAGTGGGGGAAAAGCCACTGCAGTTCAACGGATAAGGAAGGCTCATAATTACAAGGAATTAGTCATGATTGGGGATGGTGCAACTGATCTCGAGGCTCGTCAACCTGGAGGTGCTGATTTGTTCATCTGCTATGCTGGTGTTCAGCATCGAGAGGCTGTCACAGCAAAGGCTGATTGGCTTGTTTTTAATTTCGAAGAGTTGATAAGTGCCTTGGAGTAG
>CL36.Contig1_All_ORF2
ATGGAAGGGTTGGTGAATTCGTCACGAATCACCACCATTGGGACTCATTATAAGCAAAAGAACCTTGCTTTTGTTCCTACATCTTCAGTGCAATTCGCCAGAAGTTTGTATAGAAATAGAAGTCATGTTGGGATAGAACAACACCACAGATCACTCAAGCCAATTGCTGCTTCGATTCAACCAGTAGAAGCCACCCCATCAAGCCGCTCTGGCAACATGCTACCTTCTAAAGCACGGTTTGCCTGGATGAGGGCATTGATGAACTTGCAGAATTTTGTGGAGCTGGAAAGGCTGTTGCAGAATGGACTTCTAGGGCAATGA
>CL36.Contig1_All_ORF3
ATGGTGCAACTGATCTCGAGGCTCGTCAACCTGGAGGTGCTGATTTGTTCATCTGCTATGCTGGTGTTCAGCATCGAGAGGCTGTCACAGCAAAGGCTGATTGGCTTGTTTTTAATTTCGAAGAGTTGA
>CL36.Contig2_All_ORF1
ATGGAAGGGTTGGTGAATTCGTCACGAATCACCACCATTGGGACTCATTATAAGCAAAAGAACCTTGCTTTTGTTCCTACATCTTCAGTGCAATTCGCCAGAAGTTTGTATAGAAATAGAAGTCATGTTGGGATAGAACAACACCACAGATCACTCAAGCCAATTGCTGCTTCGATTCAACCAGTAGAAGCCACCCCATCAAGCCGCTCTGGCAACATGCTACCTTCTAAAGAGGTTCTTGAGTTATGGAGAAATGCTGATGCGGTGTGCTTTGATGTGGATAGCACGGTTTGCCTGGATGAGGGCATTGATGAACTTGCAGAATTTTGTGGAGCTGGAAAGGCTGTTGCAGAATGGACTTCTAGGGCAATGAGTGGTTCAGTACCTTTTGAGGAGGCTTTGGCTGCCAGATTGTCTTTGTTCAATCCATCCCTGTCTCAACTACAAGATTATCTTGAAAAGAAGCCCCCAAGGATTTCTCCTGGCATAGCCGAATTAGTCAACAAGCTGAAGGCTAATAGAACAACGGTCTACCTGGTCTCTGGAGGTTTCCGTCAAATGATATATCCTGTTGCATTAATTCTTGGGATACCCTCAGAAAATGTGTTTGCCAATCAACTACTGTTTGGAAGTAATGGAGAGTTCATAGGCTTTGACGAACATGAGCCCACTTCAAGGAGTGGGGGAAAAGCCACTGCAGTTCAACGGATAAGGAAGGCTCATAATTACAAGGAATTAGTCATGATTGGGGATGGTGCAACTGATCTCGAGGCTCGTCAACCTGGAGGTGCTGATTTGTTCATCTGCTATGCTGGTGTTCAGCATCGAGAGGCTGTCACAGCAAAGGCTGATTGGCTTGTTTTTAATTTCGAAGAGTTGATAAGTGCCTTGGAGTAG
>CL36.Contig2_All_ORF2
ATGCCCTCATCCAGGCAAACCGTGCTATCCACATCAAAGCACACCGCATCAGCATTTCTCCATAACTCAAGAACCTCTTTAGAAGGTAGCATGTTGCCAGAGCGGCTTGATGGGGTGGCTTCTACTGGTTGA
>CL36.Contig2_All_ORF3
ATGGTGCAACTGATCTCGAGGCTCGTCAACCTGGAGGTGCTGATTTGTTCATCTGCTATGCTGGTGTTCAGCATCGAGAGGCTGTCACAGCAAAGGCTGATTGGCTTGTTTTTAATTTCGAAGAGTTGA
>CL36.Contig3_All_ORF1
ATGTTCTTGTTAAACTTGCACATGAAGTGTCATATCAATATTGTGTTTAACTGTTTCCAGGCTCGTCAACCTGGAGGTGCTGATTTGTTCATCTGCTATGCTGGTGTTCAGCATCGAGAGGCTGTCACAGCAAAGGCT
>CL36.Contig3_All_ORF2
ATGCTGAACACCAGCATAGCAGATGAACAAATCAGCACCTCCAGGTTGACGAGCCTGGAAACAGTTAAACACAATATTGATATGACACTTCATGTGCAAGTTTAA
>CL36.Contig3_All_ORF3
ATGAGTCAAGTTATGTCTGTCGATTCAAGTTATGTTAGTGTGATTAATAATAATGTTCTTGTTAAACTTGCACATGAAGTGTCATATCAATATTGTGTTTAA
>CL36.Contig4_All_ORF1
ATGATTGGGGATGGTGCAACTGATCTCGAGGCTCGTCAACCTGGAGGTGCTGATTTGTTCATCTGCTATGCTGGTGTTCAGTATCGAGAGGCTGTCGCAGCAAAGGCTGATTGGCTTGTTTTTAATTTCGAAGAGTTGATAAGTGCCTTGGAGTAG
>CL36.Contig4_All_ORF2
ATGGTGCAACTGATCTCGAGGCTCGTCAACCTGGAGGTGCTGATTTGTTCATCTGCTATGCTGGTGTTCAGTATCGAGAGGCTGTCGCAGCAAAGGCTGATTGGCTTGTTTTTAATTTCGAAGAGTTGA
>CL37.Contig1_All_ORF1
ATGGAGGCGCCGGGTTCGGATGGTTCTACAATAAAGAGGTCTTTGAGGAAGAAGGCCGGTTTACGATGTTATGATGAGAATCTAATGGATGATATGATAGAGAAGCATTTGGGTGGTACTTTTAAGAAGAAGAGTCGGACAAAGGAGGATTTGGAGAAAGAGACTGAGACGGAGGCGATGATAGCATTCTCCCTCGGGTTCCCTATCGACGCGCTTCTTGAGGAGGAGATTAATGCTGGGGTGGTCACGGAGTTAGGCGGGAAGGAGCAGAATGATTATATTGTTGTGAGGAATCATATTTTAGCAAGATGGAGGAGTAATGTCCGAGTGTGGCTCACGAAAGCACAGATTAGAGAAACCGTGAGTGGTGAGTATGGGGATTTGATATCTGCAGCTTATGATTATCTTTTCTATAATGGATACATTAATTTTGGGGTTGCACCGTCGTATGTGGCTTATATGCCGGAGGAGGCTACCGAAGGGTCTGTTGTTATTGTTGGAGCAGGGCTTGCTGGACTAGCAGCTGCAAGGCATCTAATTTCATTGGGTTTCAAAGTAGTTGTCTTAGAAGGTAGGAATCGACCTGGTGGAAGAGTTTACACCCAAAAGATGGGGCACGATGGCAAATTTTCTGCTGCGGATCTCGGTGGCAGTGTCATTACTGGCATCCATGCTAACCCTCTTGGAGTTCTGGCTAGGCAACTTTCTATTCCACTTCATAAGGTCAGGGATAAGTGCCCGTTGTACAAGCCTGATGGCACGCCTGTTGATAAGGAAATCGACTCTAAGATTGAAGTCATCTTTAATAAGCTGCTTGACAAAGTCATGGAACTCAGGCAAACTATGGGTGGGTTTGCAAAGGATATTTCGCTAGGTTCAGTTTTGGAGACACTTAGGCAGTTGTACGCTGTTGCTAGAAGTTCTGAGGAGAGGCAACTTCTTGATTGGCATCTCGCAAATTTGGAATATGCAAATGCTGGATGTTTATCAAATCTTTCAGCTGCCTATTGGGATCAGGATGATCCTTATGAAATGGGTGGGGACCACTGCTTTCTCGCAGGAGGTAATTGGAGATTGATAAAAGCATTATGTGAAGGAATTCCTATTTTCTATGGAAAGACTGTGAATACTATTCGTTATGCAGATGAAGGGGTTGAAGTGATCGCAGGGGACCAAGTGTTTCGAGGGGATATGGTCCTGTGCACTGTTCCTCTAGGAGTTCTAAAAAAAGGAGCTATCAAATTTGAACCTGAGTTGCCCCAAGAAAAACTTGCAGCAATTCAAAGGCTGGGGTTTGGGCTGCTGAATAAAGTAGCTATGGTTTTCCCTCATGTTTTCTGGGGAGAAGATCTGGACACTTTTGGATGTCTCAATGAACACAGCCAGAAACGTGGAGAATTCTTTTTGTTCTACAGTTACCATACTGTTTCTGGAGGTGCAGTTCTAATTGCACTGGTGGCTGGAGAAGCTGCACAAACATTTGAATACACAGAGCCATCCAGCTTGCTCCATCGAGTTATAAATGTCCTCAGAGGTATTTACAGTCCTAAGGGAATTGTTGTGCCTGATCCAATACAAACCATATGTACAAGATGGGGCAGTGATCCCCTTTCCTATGGTTCATACTCTCATGTCAGAGTGCAGTCTTCCGGCAGTGACTATGATCTACTTGCAGAAAATGTGGGAAACCGACTGTTCTTTGCAGGTGAGGCCACAAATAGGCAACATCCAGCTACCATGCATGGAGCCTTCTTGAGCGGCCTAAGAGAGGCATCGTGTATGTATCGAGCCACAAGGAGTGGTCAAAATAATGCCAAGAAATTTTCACAAAAGAATGTTGGACCCAGCAATGATATGCTAGTAGATCTATTCAAGAATCCAGATCTAGCATTTGGGAAGTTTTCATTTGTTTTTGATCCTACAACAGAAGATCCAAAATCAGTAGGGCTTATGAGAGTTAGTATTGGGAGTGATGAAGACGGTTATAAACAAGAGTTCGCAAACAGCTTCCAGCACCCCTTAAACCTACCATTGCAGCTTTATGCTGTTGTATCTCGTGAGCAAGCATCTGGATTAGAACTGGTGACAGGAGGAGAAGAAAGTAGGTTGTCATACTTGGTAAAAGATCTTGGTTTGCAACTAATGGGACCTAGTGCCCTAGGATCTGCAGGTAACTCCTTGGCAATTAGTATTGTCAATGCACGAAGAGGCAGGGGAAAGAATCGAACGTTTGCTTGGCGGCAATAG
>CL37.Contig1_All_ORF2
ATGGCAAATTTTCTGCTGCGGATCTCGGTGGCAGTGTCATTACTGGCATCCATGCTAACCCTCTTGGAGTTCTGGCTAGGCAACTTTCTATTCCACTTCATAAGGTCAGGGATAAGTGCCCGTTGTACAAGCCTGATGGCACGCCTGTTGATAAGGAAATCGACTCTAAGATTGAAGTCATCTTTAATAAGCTGCTTGACAAAGTCATGGAACTCAGGCAAACTATGGGTGGGTTTGCAAAGGATATTTCGCTAG
>CL37.Contig1_All_ORF3
ATGTCCTCAGAGGTATTTACAGTCCTAAGGGAATTGTTGTGCCTGATCCAATACAAACCATATGTACAAGATGGGGCAGTGATCCCCTTTCCTATGGTTCATACTCTCATGTCAGAGTGCAGTCTTCCGGCAGTGACTATGATCTACTTGCAGAAAATGTGGGAAACCGACTGTTCTTTGCAGGTGAGGCCACAAATAGGCAACATCCAGCTACCATGCATGGAGCCTTCTTGA
>CL37.Contig2_All_ORF1
ATGGAGGCGCCGGGTTCGGATGGTTCTACAATAAAGAGGTCTTTGAGGAAGAAGGCCGGTTTACGATGTTATGATGAGAATCTAATGGATGATATGATAGAGAAGCATTTGGGTGGTACTTTTAAGAAGAAGAGTCGGACAAAGGAGGATTTGGAGAAAGAGACTGAGACGGAGGCGATGATAGCATTCTCCCTCGGGTTCCCTATCGACGCGCTTCTTGAGGAGGAGATTAATGCTGGGGTGGTCACGGAGTTAGGCGGGAAGGAGCAGAATGATTATATTGTTGTGAGGAATCATATTTTAGCAAGATGGAGGAGTAATGTCCGAGTGTGGCTCACGAAAGCACAGATTAGAGAAACCGTGAGTGGTGAGTATGGGGATTTGATATCTGCAGCTTATGATTATCTTTTCTATAATGGATACATTAATTTTGGGGTTGCACCGTCGTATGTGGCTTATATGCCGGAGGAGGCTACCGAAGGGTCTGTTGTTATTGTTGGAGCAGGGCTTGCTGGACTAGCAGCTGCAAGGCATCTAATTTCATTGGGTTTCAAAGTAGTTGTCTTAGAAGGTAGGAATCGACCTGGTGGAAGAGTTTACACCCAAAAGATGGGGCACGATGGCAAATTTTCTGCTGCGGATCTCGGTGGCAGTGTCATTACTGGCATCCATGCTAACCCTCTTGGAGTTCTGGCTAGGCAACTTTCTATTCCACTTCATAAGGTCAGGGATAAGTGCCCGTTGTACAAGCCTGATGGCACGCCTGTTGATAAGGAAATCGACTCTAAGATTGAAGTCATCTTTAATAAGCTGCTTGACAAAGTCATGGAACTCAGGCAAACTATGGGTGGGTTTGCAAAGGATATTTCGCTAGGTTCAGTTTTGGAGACACTTAGGCAGTTGTACGCCGTTGCTAGAAGTTCTGAGGAGAGGCAACTTCTTGATTGGCATCTCGCAAATTTGGAATATGCAAATGCTGGATGTTTATCAAATCTTTCAGCTGCCTATTGGGATCAGGATGATCCTTATGAAATGGGTGGGGACCACTGCTTTCTCGCAGGAGATGAAGGGGTTGAAGTGATCGCAGGGGACCAAGTGTTTCGAGGGGATATGGTCCTGTGCACTGTTCCTCTAGGAGTTCTAAAAAAAGGAGCTATCAAATTTGAACCTGAGTTGCCCCAAGAAAAACTTGCAGCAATTCAAAGGCTGGGGTTTGGGCTGCTGAATAAAGTAGCTATGGTTTTCCCTCATGTTTTCTGGGGAGAAGATCTGGACACTTTTGGATGTCTCAATGAACACAGCCAGAAACGTGGAGAATTCTTTTTGTTCTACAGTTATCATACTGTTTCTGGAGGTGCAGTTCTTATTGCACTGGTGGCTGGAGAAGCTGCACAAACATTTGAATACACAGAGCCATCCAGCTTGCTCCATCGAGTTATAAATGTCCTCAGAGGTATTTACAGTCCTAAGGGAATTGTTGTGCCTGATCCAATACAAACCATATGTACAAGATGGGGCAGTGATCCCCTTTCCTATGGTTCATACTCTCATGTCAGAGTGCAGTCTTCCGGCAGTGACTATGATTTACTTGCAGAAAATGTGGGAAACCGACTGTTCTTTGCAGGTGAGGCCACAAATAGGCAACATCCAGCTACCATGCATGGAGCCTTCTTGAGCGGCCTAAGAGAGGCATCGTGTATGTATCGAGCCACAAGGAGTGGTCAAAATAATGCCAAGAAATTTTCACAAAAGAATGTTGGACCCAGCAATGACATGCTAGTAGATCTATTCAAGAATCCAGATCTAGCATTTGGGAAGTTTTCATTTGTTTTTGATCCTACAACAGAAGATCCAAAATCAGTAGGGCTTATGAGAGTTAGTATTGGGAGTGATGAAGACGGTTATAAACAAGAGTTCGCAAACAGCTTCCAGCACCCCTTAAACCTACCATTGCAGCTTTATGCTGTTGTATCTCGTGAGCAAGCATCTGGATTAGAACTGGTGACAGGAGGAGAAGAAAGTAGGTTGTCATACTTGGTAAAAGATCTTGGTTTGCAACTAATGGGACCTAGTGCCCTAGGATCTGCAGGTAACTCCTTGGCAATTAGTATTGTCAATGCACGAAGAGGCAGGGGAAAGAATCGTACGTTTGCTTGGCGGCAATAG
>CL37.Contig2_All_ORF2
ATGGAGCAAGCTGGATGGCTCTGTGTATTCAAATGTTTGTGCAGCTTCTCCAGCCACCAGTGCAATAAGAACTGCACCTCCAGAAACAGTATGATAACTGTAGAACAAAAAGAATTCTCCACGTTTCTGGCTGTGTTCATTGAGACATCCAAAAGTGTCCAGATCTTCTCCCCAGAAAACATGAGGGAAAACCATAGCTACTTTATTCAGCAGCCCAAACCCCAGCCTTTGAATTGCTGCAAGTTTTTCTTGGGGCAACTCAGGTTCAAATTTGATAGCTCCTTTTTTTAG
>CL37.Contig2_All_ORF3
ATGGCAAATTTTCTGCTGCGGATCTCGGTGGCAGTGTCATTACTGGCATCCATGCTAACCCTCTTGGAGTTCTGGCTAGGCAACTTTCTATTCCACTTCATAAGGTCAGGGATAAGTGCCCGTTGTACAAGCCTGATGGCACGCCTGTTGATAAGGAAATCGACTCTAAGATTGAAGTCATCTTTAATAAGCTGCTTGACAAAGTCATGGAACTCAGGCAAACTATGGGTGGGTTTGCAAAGGATATTTCGCTAG
>CL37.Contig3_All_ORF1
ATGGAGGCGCCGGGTTCGGATGGTTCTACAATAAAGAGGTCTTTGAGGAAGAAGGCCGGTTTACGATGTTATGATGAGAATCTAATGGATGATATGATAGAGAAGCATTTGGGTGGTACTTTTAAGAAGAAGAGTCGGACAAAGGAGGATTTGGAGAAAGAGACTGAGACGGAGGCGATGATAGCATTCTCCCTCGGGTTCCCTATCGACGCGCTTCTTGAGGAGGAGATTAATGCTGGGGTGGTCACGGAGTTAGGCGGGAAGGAGCAGAATGATTATATTGTTGTGAGGAATCATATTTTAGCAAGATGGAGGAGTAATGTCCGAGTGTGGCTCACGAAAGCACAGATTAGAGAAACCGTGAGTGGTGAGTATGGGGATTTGATATCTGCAGCTTATGATTATCTTTTCTATAATGGATACATTAATTTTGGGGTTGCACCGTCGTATGTGGCTTATATGCCGGAGGAGGCTACCGAAGGGTCTGTTGTTATTGTTGGAGCAGGGCTTGCTGGACTAGCAGCTGCAAGGCATCTAATTTCATTGGGTTTCAAAGTAGTTGTCTTAGAAGGTAGGAATCGACCTGGTGGAAGAGTTTACACCCAAAAGATGGGGCACGATGGCAAATTTTCTGCTGCGGATCTCGGTGGCAGTGTCATTACTGGCATCCATGCTAACCCTCTTGGAGTTCTGGCTAGGCAACTTTCTATTCCACTTCATAAGGTCAGGGATAAGTGCCCGTTGTACAAGCCTGATGGCACGCCTGTTGATAAGGAAATCGACTCTAAGATTGAAGTCATCTTTAATAAGCTGCTTGACAAAGTCATGGAACTCAGGCAAACTATGGGTGGGTTTGCAAAGGATATTTCGCTAGGTTCAGTTTTGGAGACACTTAGGCAGTTGTACGCTGTTGCTAGAAGTTCTGAGGAGAGGCAACTTCTTGATTGGCATCTCGCAAATTTGGAATATGCAAATGCTGGATGTTTATCAAATCTTTCAGCTGCCTATTGGGATCAGGATGATCCTTATGAAATGGGTGGGGACCACTGCTTTCTCGCAGGAGGTAATTGGAGATTGATAAAAGCATTATGTGAAGGAATTCCTATTTTCTATGGAAAGACTGTGAATACTATTCGTTATGCAGACGAAGGGGTTGAAGTGATCGCAGGGGACCAAGTGTTTCGAGGGGATATGGTCCTGTGCACTGTTCCTCTAGGAGTTCTAAAAAAAGGAGCTATCAAATTTGAACCTGAGTTGCCCCAAGAAAAACTTGCAGCAATTCAAAGGCTGGGGTTTGGGCTGCTGAATAAAGTAGCTATGGTTTTCCCTCATGTTTTCTGGGGAGAAGATCTGGACACTTTTGGATGTCTCAATGAACACAGCCAGAAACGTGGAGAATTCTTTTTGTTCTACAGTTATCATACTGTTTCTGGAGGTGCAGTTCTTATTGCACTGGTGGCTGGAGAAGCTGCACAAACATTTGAATACACAGAGCCATCCAGCTTGCTCCATCGAGTTATAAATGTCCTCAGAGGTATTTACAGTCCGAAGGGAATTGTTGTGCCTGATCCAATACAAACCATATGTACAAGATGGGGCAGTGATCCCCTTTCCTATGGTTCATACTCTCATGTCAGAGTGCAGTCTTCCGGCAGTGACTATGATTTACTTGCAGAAAATGTGGGAAACCGACTGTTCTTTGCAGGTGAGGCCACAAATAGGCAACATCCAGCTACCATGCATGGAGCCTTCTTGAGCGGCCTAAGAGAGGCATCGTGTATGTATCGAGCCACAAGGAGTGGTCAAAATAATGCCAAGAAATTTTCACAAAAGAATGTTGGACCCAGCAATGATATGCTAGTAGATCTATTCAAGAAT
>CL37.Contig3_All_ORF2
ATGGAGCAAGCTGGATGGCTCTGTGTATTCAAATGTTTGTGCAGCTTCTCCAGCCACCAGTGCAATAAGAACTGCACCTCCAGAAACAGTATGATAACTGTAGAACAAAAAGAATTCTCCACGTTTCTGGCTGTGTTCATTGAGACATCCAAAAGTGTCCAGATCTTCTCCCCAGAAAACATGAGGGAAAACCATAGCTACTTTATTCAGCAGCCCAAACCCCAGCCTTTGAATTGCTGCAAGTTTTTCTTGGGGCAACTCAGGTTCAAATTTGATAGCTCCTTTTTTTAG
>CL37.Contig3_All_ORF3
ATGGCAAATTTTCTGCTGCGGATCTCGGTGGCAGTGTCATTACTGGCATCCATGCTAACCCTCTTGGAGTTCTGGCTAGGCAACTTTCTATTCCACTTCATAAGGTCAGGGATAAGTGCCCGTTGTACAAGCCTGATGGCACGCCTGTTGATAAGGAAATCGACTCTAAGATTGAAGTCATCTTTAATAAGCTGCTTGACAAAGTCATGGAACTCAGGCAAACTATGGGTGGGTTTGCAAAGGATATTTCGCTAG
>CL37.Contig4_All_ORF1
ATGGAGGCGCCGGGTTCGGATGGTTCTACAATAAAGAGGTCTTTGAGGAAGAAGGCCGGTTTACGATGTTATGATGAGAATCTAATGGATGATATGATAGAGAAGCATTTGGGTGGTACTTTTAAGAAGAAGAGTCGGACAAAGGAGGATTTGGAGAAAGAGACTGAGACGGAGGCGATGATAGCATTCTCCCTCGGGTTCCCTATCGACGCGCTTCTTGAGGAGGAGATTAATGCTGGGGTGGTCACGGAGTTAGGCGGGAAGGAGCAGAATGATTATATTGTTGTGAGGAATCATATTTTAGCAAGATGGAGGAGTAATGTCCGAGTGTGGCTCACGAAAGCACAGATTAGAGAAACCGTGAGTGGTGAGTATGGGGATTTGATATCTGCAGCTTATGATTATCTTTTCTATAATGGATACATTAATTTTGGGGTTGCACCGTCGTATGTGGCTTATATGCCGGAGGAGGCTACCGAAGGGTCTGTTGTTATTGTTGGAGCAGGGCTTGCTGGACTAGCAGCTGCAAGGCATCTAATTTCATTGGGTTTCAAAGTAGTTGTCTTAGAAGGTAGGAATCGACCTGGTGGAAGAGTTTACACCCAAAAGATGGGGCACGATGGCAAATTTTCTGCTGCGGATCTCGGTGGCAGTGTCATTACTGGCATCCATGCTAACCCTCTTGGAGTTCTGGCTAGGCAACTTTCTATTCCACTTCATAAGGTCAGGGATAAGTGCCCGTTGTACAAGCCTGATGGCACGCCTGTTGATAAGGAAATCGACTCTAAGATTGAAGTCATCTTTAATAAGCTGCTTGACAAAGTCATGGAACTCAGGCAAACTATGGGTGGGTTTGCAAAGGATATTTCGCTAGGTTCAGTTTTGGAGACACTTAGGCAGTTGTACGCTGTTGCTAGAAGTTCTGAGGAGAGGCAACTTCTTGATTGGCATCTCGCAAATTTGGAATATGCAAATGCTGGATGTTTATCAAATCTTTCAGCTGCCTATTGGGATCAGGATGATCCTTATGAAATGGGTGGGGACCACTGCTTTCTCGCAGGAGGTAATTGGAGATTGATAAAAGCATTATGTGAAGGAATTCCTATTTTCTATGGAAAGACTGTGAATACTATTCGTTATGCAGACGAAGGGGTTGAAGTGATCGCAGGGGACCAAGTGTTTCGAGGGGATATGGTCCTGTGCACTGTTCCTCTAGGAGTTCTAAAAAAAGGAGCTATCAAATTTGAACCTGAGTTGCCCCAAGAAAAACTTGCAGCAATTCAAAGGCTGGGGTTTGGGCTGCTGAATAAAGTAGCTATGGTTTTCCCTCATGTTTTCTGGGGAGAAGATCTGGACACTTTTGGATGTCTCAATGAACACAGCCAGAAACGTGGAGAATTCTTTTTGTTCTACAGTTACCATACTGTTTCTGGAGGTGCAGTTCTAATTGCACTGGTGGCTGGAGAAGCTGCACAAACATTTGAATACACAGAGCCATCCAGCTTGCTCCATCGAGTTATAAATGTCCTCAGAGGTATTTACAGTCCTAAGGGAATTGTTGTGCCTGATCCAATACAAACCATATGTACAAGATGGGGCAGTGATCCCCTTTCCTATGGTTCATACTCTCATGTCAGAGTGCAGTCTTCCGGCAGTGACTATGATCTACTTGCAGAAAATGTGGGAAACCGACTGTTCTTTGCAGGTGAGGCCACAAATAGGCAACATCCAGCTACCATGCATGGAGCCTTCTTGAGCGGCCTAAGAGAGGCATCGTGTATGTATCGAGCCACAAGGAGTGGTCAAAATAATGCCAAGAAATTTTCACAAAAGAATGTTGGACCCAGCAATGACATGCTAGTAGATCTATTCAAGAATCCAGATCTAGCATTTGGGAAGTTTTCATTTGTTTTTGATCCTACAACAGAAGATCCAAAATCAGTAGGGCTTATGAGAGTTAGTATTGGGAGTGATGAAGACGGTTATAAACAAGAGTTCGCAAACAGCTTCCAGCACCCCTTAAACCTACCATTGCAGCTTTATGCTGTTGTATCTCGTGAGCAAGCATCTGGATTAGAACTGGTGACAGGAGGAGAAGAAAGTAGGTTGTCATACTTGGTAAAAGATCTTGGTTTGCAACTAATGGGACCTAGTGCCCTAGGATCTGCAGGTAACTCCTTGGCAATTAGTATTGTCAATGCACGAAGAGGCAGGGGAAAGAATCGAACGTTTGCTTGGCGGCAATAG
>CL37.Contig4_All_ORF2
ATGGCAAATTTTCTGCTGCGGATCTCGGTGGCAGTGTCATTACTGGCATCCATGCTAACCCTCTTGGAGTTCTGGCTAGGCAACTTTCTATTCCACTTCATAAGGTCAGGGATAAGTGCCCGTTGTACAAGCCTGATGGCACGCCTGTTGATAAGGAAATCGACTCTAAGATTGAAGTCATCTTTAATAAGCTGCTTGACAAAGTCATGGAACTCAGGCAAACTATGGGTGGGTTTGCAAAGGATATTTCGCTAG
>CL37.Contig4_All_ORF3
ATGTCCTCAGAGGTATTTACAGTCCTAAGGGAATTGTTGTGCCTGATCCAATACAAACCATATGTACAAGATGGGGCAGTGATCCCCTTTCCTATGGTTCATACTCTCATGTCAGAGTGCAGTCTTCCGGCAGTGACTATGATCTACTTGCAGAAAATGTGGGAAACCGACTGTTCTTTGCAGGTGAGGCCACAAATAGGCAACATCCAGCTACCATGCATGGAGCCTTCTTGA
>CL38.Contig1_All_ORF1
ATGCAGCATTTCCTGGATTTGCAAGACAACCCGACCCATTTCGGCGACCCGAAATGGGAATCCAACTCGTCCCAGCTGACTCAGGCCTCCTCCTCCGCCGCCGCCAACGCCAACCTCGACCGCGTCCTCTTCCAGGACCTCGTCGAGATCGTCCCTCTCGTCCAGTCCCTCATCGATCGGAAAGCCAGCAGCTCATTCACGCGCCGCGGCTCCGTCACCTACACAAAGACGCCTTCCAGAGAATCCTTATCCAAAAAATTGTCTAACAGGAATGGGGCGCAATCCATTCCGGCAAGAAAGAAGAGGGAGAATGCTGGTAATAACCCTGATGCTGACAGCGTTTCGAGTATTTCCTCAAGGGATTTGGCAGCAGAGAAGGAGCACGAGGAGTTGGATGCGTTGAGGGTTCAGTTGGAGGATCTGCAGAGGAAATTGTTGGAGAAAGATGAACTTTTGAAGTCGTCGGAGATATCAAAGAAAGAAGTGAGTTCTGTTCAAGCAAAGCTTGAGGAAGTGAAGCGCCAAGCTGCGGAAAAGGATTCTTTAATCAAGGCTTCTCAGCTACAGCTATCTGATGCAAAGATCAAGCTTGCAGACAAGCAAGCTGCTCTTGAAAAGTTACAGTGGGAAGCTATGACATCAAACAAGAGTGCAGAGAAGCTCCGAGCAGAGCTAGACTCTTTGCGAGGAGATATTTCCTCATTTATGTTCCTATTTGATGGCTTGGTCAAAACTGATCCCACTGCAAACACTGAAGATTATGATATTTCACCATGTACTGTGGATCATCTTCCATATATTGAAGATTGGGATGAGACGCAGATGCAGAAAATGGAAGCTGCTAGAAAAGCTTATGAAGCTGCTGTTGTTGCTGCAAAAGAAAGGCAAGATGAAGAATCCATTGCTGCTGCAGCCAGTGCAAGGTTACATCTTCAATCGTTTGTTTTGAAAACCTGA
>CL38.Contig1_All_ORF2
ATGGCTTGGTCAAAACTGATCCCACTGCAAACACTGAAGATTATGATATTTCACCATGTACTGTGGATCATCTTCCATATATTGAAGATTGGGATGAGACGCAGATGCAGAAAATGGAAGCTGCTAGAAAAGCTTATGAAGCTGCTGTTGTTGCTGCAAAAGAAAGGCAAGATGAAGAATCCATTGCTGCTGCAGCCAGTGCAAGGTTACATCTTCAATCGTTTGTTTTGA
>CL38.Contig1_All_ORF3
ATGGGAATCCAACTCGTCCCAGCTGACTCAGGCCTCCTCCTCCGCCGCCGCCAACGCCAACCTCGACCGCGTCCTCTTCCAGGACCTCGTCGAGATCGTCCCTCTCGTCCAGTCCCTCATCGATCGGAAAGCCAGCAGCTCATTCACGCGCCGCGGCTCCGTCACCTACACAAAGACGCCTTCCAGAGAATCCTTATCCAAAAAATTGTCTAA
>CL38.Contig2_All_ORF1
ATGCAGCATTTCCTGGATTTGCAAGACAACCCGACCCATTTCGGCGACCCGAAATGGGAATCCAACTCGTCCCAGCTGACTCAGTCCTCCTCCTCCGCCGCCGCCAACGCCAACCTCGACCGCGTCCTCTTCCAGGACCTCGTCGAGATCGTCCCTCTCGTCCAGTCCCTCATCGATCGGAAAGCCAGCAGCTCATTCACGCGCCGCGGCTCCGTCACCTACACAAAGACGCCTTCCAGAGAATCCTTATCCAAAAAATTGTCTAACAGGAATGGGGCGCAATCCATTCCGGCAAGAAAGAAGAGGGAGAATGCTGGTAATAACCCTGATGCTGACAGCGTTTCGAGTATTTCCTCAAGGGATTTGGCAGCAGAGAAGGAGCACGAGGAGTTGGATGCGTTGAGGGTTCAGTTGGAGGATCTGCAGAGGAAATTGTTGGAGAAAGATGAACTTTTGAAGTCGTCGGAGATATCAAAGAAAGAAGTGAGTTCTGTTCAAGCAAAGCTTGAGGAAGTGAAGCGCCAAGCTGCGGAAAAGGATTCTTTAATCAAGGCTTCTCAGCTACAGCTATCTGATGCAAAGATCAAGCTTGCAGACAAGCAAGCTGCTCTTGAAAAGTTACAGTGGGAAGCTATGACATCAAACAAGAGTGCAGAGAAGCTCCGAGCAGAGCTAGACTCTTTGCGAGGAGATATTTCCTCATTTATGTTCCTATTTGATGGCTTGGTCAAAACTGATCCCACTGCAAACACTGAAGATTATGATATTTCACCATGTACTGTGGATCATCTTCCATATATTGAAGATTGGGATGAGACGCAGATGCAGAAAATGGAAGCTGCTAGAAAAGCTTATGAAGCTGCTGTTGTTGCTGCAAAAGAAAGGCAAGATGAAGAATCCATTGCTGCTGCAGCCAGTGCAAGGTTACATCTTCAATCGTTTGTTTTGAAAACCTGA
>CL38.Contig2_All_ORF2
ATGGCTTGGTCAAAACTGATCCCACTGCAAACACTGAAGATTATGATATTTCACCATGTACTGTGGATCATCTTCCATATATTGAAGATTGGGATGAGACGCAGATGCAGAAAATGGAAGCTGCTAGAAAAGCTTATGAAGCTGCTGTTGTTGCTGCAAAAGAAAGGCAAGATGAAGAATCCATTGCTGCTGCAGCCAGTGCAAGGTTACATCTTCAATCGTTTGTTTTGA
>CL38.Contig2_All_ORF3
ATGGGAATCCAACTCGTCCCAGCTGACTCAGTCCTCCTCCTCCGCCGCCGCCAACGCCAACCTCGACCGCGTCCTCTTCCAGGACCTCGTCGAGATCGTCCCTCTCGTCCAGTCCCTCATCGATCGGAAAGCCAGCAGCTCATTCACGCGCCGCGGCTCCGTCACCTACACAAAGACGCCTTCCAGAGAATCCTTATCCAAAAAATTGTCTAA
>CL39.Contig1_All_ORF1
ATGCGAGAAGGATATTCCTATATTGATGGTGTTGAGGAATTGCTTCAAGTATTAAAACATAACAACTATGAGATGCATGCTTTCACAAACTATCCCATCTGGTACGAGATGATTGAGGACAAATTAAACCTCTCAAAATATTTATCTTGGACATTTTGTTCTTGTATAAATGGGAAGAGGAAGCCTGATCCTGAATTCTTTTGGGAAGTTGTGAGACATCTTAAAGTTGATCCAGCAAGCTGTATATTCATCGATGACAGGAAGAAAAATGCAGAGGCTGCAAAGGAAATTGGCATACTTGGTCTGCATTTCACAAACGTAGATGCACTTCGTCAAGATCTTTCCTCGATGGGGATTGACATTTCAGCAGATCAAACCAACCTTGTACAAGAATAG
>CL39.Contig1_All_ORF2
ATGCCAAAGTACACACTTCTATTCACCAGTCTCCCCCGATCAACAAAACACACAAATAAAAAAAAGACTCTCCAAAGTAATGTGAGCACAATTTCAGAGATAACAACATATGCCAAAAAGTTCATGGAAAATAAAGTTATATTTTTAGTTAATGGCAACCAACATATGCTGCAGAAGACTTCCACAGACAAACACAATCCCACAGTTCATTTTCCATTGTTCTTTTCACTACCTGTACTGAACTTCAAAAACTAA
>CL39.Contig1_All_ORF3
ATGCCAATTTCCTTTGCAGCCTCTGCATTTTTCTTCCTGTCATCGATGAATATACAGCTTGCTGGATCAACTTTAAGATGTCTCACAACTTCCCAAAAGAATTCAGGATCAGGCTTCCTCTTCCCATTTATACAAGAACAAAATGTCCAAGATAAATATTTTGAGAGGTTTAATTTGTCCTCAATCATCTCGTACCAGATGGGATAG
>CL39.Contig2_All_ORF1
ATGTTGTATCCCAGGAAGAAAAATGCAGAGGCTGCAAAGGAAATTGGCATACTTGGTCTGCATTTCACAAACGTAGATGCACTTCGTCAAGATCTTTCCTCGATGGGGATTGACATTTCAGCAGATCAAACCAACCTTGTACAAGAATAG
>CL39.Contig2_All_ORF2
ATGCACTTCGTCAAGATCTTTCCTCGATGGGGATTGACATTTCAGCAGATCAAACCAACCTTGTACAAGAATAGTGATCTACACCATTTCCTTTCTTATTATTTCCATTTGATGTACATCAATTGTTGA
>CL39.Contig2_All_ORF3
ATGTTGCTTCATGTTGTATCCCAGGAAGAAAAATGCAGAGGCTGCAAAGGAAATTGGCATACTTGGTCTGCATTTCACAAACGTAGATGCACTTCGTCAAGATCTTTCCTCGATGGGGATTGA
>CL39.Contig3_All_ORF1
ATGGCTGTGTTGTTGAGACTACCCGCGATCTCTTTCCCTCTAAGAAACTCGTCACTTCATTCATCAAAAGGAATGAGAATGGCTGTAAACACCCCCAAGAACACCAACATCTCTTTCTCTACTACTACTCGAAAGCTGCCCATACTGCTCTTTGACATCATGGACACCATTGTTCGTGACCCTTTCTACCATGACATCCCTGCTTTCTTCAGAATGCCATTCGAAGAACTAATAGAATCGAAGCACCCAACTGCATGGATTGAGTTTGAGAAGGGGTTGATTGATGAGGTGGAACTAGCAAGGAAATTCTTTAAGGATGGAAGGCCTTTAGATTTGGAAGGCCTGAAAAATTGCATGCGAGAAGGATATTCCTATATTGATGGTGTTGAGGAATTGCTTCAAGTATTAAAACATAACAACTATGAGATGCATGCTTTCACAAACTATCCCATCTGGTTAGATGAACATTTCATGTCATGCTTTCTTTGA
>CL39.Contig3_All_ORF2
ATGATTGAGGACAAATTAAACCTCTCAAAATATTTATCTTGGACATTTTGTTCTTGTATAAATGGGAAGAGGAAGCCTGATCCTGAATTCTTTTGGGAAGTTGTGAGACATCTTAAAGTTGATCCAGCAAGCTGTATATTCATCGATGACAGGAAGAAAAATGCAGAGGCTGCAAAGGAAATTGGCATACTTGGTCTGCATTTCACAAACGTAGATGCACTTCGTCAAGATCTTTCCTCGATGGGGATTGACATTTCAGCAGATCAAACCAACCTTGTACAAGAATAG
>CL39.Contig3_All_ORF3
ATGCCAATTTCCTTTGCAGCCTCTGCATTTTTCTTCCTGTCATCGATGAATATACAGCTTGCTGGATCAACTTTAAGATGTCTCACAACTTCCCAAAAGAATTCAGGATCAGGCTTCCTCTTCCCATTTATACAAGAACAAAATGTCCAAGATAAATATTTTGAGAGGTTTAATTTGTCCTCAATCATCTCGTACCTGCAAAGTAAAATTTGCTGA
>CL40.Contig1_All_ORF1
ATGACATTAGAAAGAAATAGTCAGCTTCTATATCCCTTTCAAAACATCAACACAAAAGCTTCAACTGAAACTTATACAACAGTGATCATACACATTATTCTCAAGTATTCATGCTTCCAGAACACAACAGAACAAACAATTTATAGTTTAAGCTTGGAAAGAACCACAAGATCAACCAGAGTTATTTAG
>CL40.Contig2_All_ORF1
AATACATTATATACCCTGACAAATGAATCCTTCCTGCAACTTTTAGAAGACCAATGGAAAATCAATAATAACTGTATAACACTTGGGTCCAAATTCAACAAGGCATATAATCACTCTAGTACAGAGTCAATCAAACAAATATATAGTTTCACAACTTCAGATATAGTATTTCACAGTAATGAA
>CL41.Contig1_All_ORF1
TTGAATGATGCTGTACATATTGTTAAAGAAAAATTGTTAGAAAGTTGGATTTATTGGTTCTTTCAATCTTTAGTTGTGCCATTGTTGCAAGCCAACTTCTATGTCACTCAAAGTGAGCATGGGAAGCAAGATGTATATTACTACCGGAAGTCAGTTTGGGAGAAGATGAAGAATAAGACCATCATGACTTACATGGATCAGAGTTATCAGTATTTGGATGATGCGGCAACTAGAAGAATTATAAGGAAACGATCATTTGGGTTTTCTAAGCTCCGGATTTTTCCAAAAGAATATGAAGTGAGGTTGCTAGCAAATTTAAAAGCATCATCAAAAATGTCACGGAAAGAGTTATGTTCGGCAGACCTGTCTAGTAAATTATTAAGAGGAAAGAAACTGCATCGGAGAAAAATCACATTTGAGCGTTTCAAGTCCGTGAATCGTGTTCTTCGTGATTCACATGTTGTTCTAAGAGCTATGCAGCTGAAAGAGCCAGGGAAATTAGGATCATCAGTGTTTGATTACAATGATGTATACAGGAAGTTATGCCCATTTCTTCTTGGTATAAAGAGTGGATTCACTACGAAACCTGATGTGTTTATCATTGTCTCTGATGTGTCAAAAGCCTTCGATTCTGTCAACCAGGATAAGCTGCTTGGTGTGCTGAAAGATGTTATAAGAGCAGATGAATATATTTTGCAGCAGTCTCATCATGTCATTTTCAAGAAGGGGTCATTAAGGGTTCATGAGAACCGTGCATGTCTTGATCAAAATACCGGCTCAAGTTTTAAATCCAAATTATGTAGTGTCCTTGTTAATCAGGAGTGCAGCAGGTCTGTGAAGAAGAAGGAGCTATTTTTTAATCTACATGAGCATGTTAAGCGCAATGTGCTGCAGTTGGATAAAAAGTTCTATTTGCAACGTACTGGTATTCCTCAAGGAAGCATTCTGTCAGCTTTGCTTTGCTCATTATACTATGGACATCTGGATCGGAATGTGATCTTTCCATTTCTTGAAAAAACTTGGGAACCTTCTGCAGATTTATCTAGAGGACATGATTTTCAAGTGGCTTCTGCTGCAAAGAGTAGCAGTGAGGATAAAATCTCCTCATCCTCTAGATATACTCTACTTAGATTTATTGATGATTTTCTATTCATTTCAACCTCAAAGGCACAGGCTGCTAGCTTCTTCTCAAGGTTGCAACGAGGATTTCGGGATTACAACTGCTACATGAATGAGAAGAAGTTCTGTGTCAATTTTGATATCGGAAACATGGCAGGTTTGGCATCAAACAGGGTATCCAGTGGTGACGACGGCATTTTATTTGTTCGATGGAGTGGCTTGCTTATCAATTCTTGCACACTTGAAGTTCAGGCAGACTATACAAAGTACTTGAAAAACCATCTAAGTTCAACTCTTACTGTCCTCTACCATGGCAGACCTGGTCATCATTTGAAGAAAAAATTGCTTGACTACATGAGTCCTAAATGTCATCCCTTATTCTTTGATTCCCACATTAATTCAGCATCTGTGGTGAGATTGAATGTCTACCAAGCCTTCTTGTTATGTGCAATGAAGTTCCATTGTTATGTTCGAGCCTTATCGTATGTCTGCAAGTTTCACTTTAGATTCTACACTTACATTATCCAAAGATCATTGAGGTTCATGTACAGGCTCATAAAGAAGAGGATGTGTTCATTGTATTCTGACTCTAACTTCTGCCCAATTCTTCAATTGGAAGAGGAAGAAGTTGAATGGCTTGGTTTATATGCTTATATCCAAGTGTTGAAAAGAAAACAATCACGGTATAAGGAGTTGCTCTCCTTGTTGAAGTTACAGTTCTTAAATCATAAGATATCCGGCTCTGAGTCTTCTGAGCTGAGTTATGCAGTTGATAGATCACATTCCTCTCTACTGTGGAAGATCAAGTATTAG
>CL41.Contig1_All_ORF2
ATGAGTCTGAGATCCATCGCTACAGATACAAGTCAGGTTTCACCTCCATTTTATATTGTTTTAAGCCGTGGCTTGCCTGGTTGTGGATTGAATACAGAGCTGGAAAATTTACTGCGAGTTGCATTAGGTGTCTGTTATGTATCAACTAGATTTCTTAGTACAAATATAGATTATTTGGGGGGAGCTATGTAA
>CL41.Contig1_All_ORF3
ATGATTTTCAAGTGGCTTCTGCTGCAAAGAGTAGCAGTGAGGATAAAATCTCCTCATCCTCTAGATATACTCTACTTAGATTTATTGATGATTTTCTATTCATTTCAACCTCAAAGGCACAGGCTGCTAGCTTCTTCTCAAGGTTGCAACGAGGATTTCGGGATTACAACTGCTACATGA
>CL41.Contig2_All_ORF1
ATGATGAAGCAGAAACGCCGCGTTCCGGTGGTCCTTTGGCGCCTCTTCCACAACCGCGCGAGCACTCTGTCCCACACTCTCGCCACCTTACTCCCTCCTCCTCGTTCCCCAAAACCCCAATGTCGTTTCTGCAAGGGCCGCCGTTGCCTCCGCTGCTGCTCCGACGCCATGTCGTTTCTCCTCCGACCCAACGACCCCTCCGACTACCGCTCTCTCCTCGACACCTGCTTCGTCGTCCTCTCCGACAACGCGCCCCCCATCACGCGCTTCTCCCCTGAATCTCACTGGTCCCAAATTGAGATCGTTACAGCTGTCATCGAAACGACGATGCTGGAGCAATCCATGTCTTCCAATGTGATACGCAGTGATTATAATAAGGTTAACAAGTCCAGCGCCATTTTGGAACTTCTTACTTCTTCGGCTTGGTGTCTTCTCTTAGAAAGGGTTGGGGACGGCATTATGGTTTATTTACTAAAGAATGCATCGATATTTTTGCCAATTGCGGATGAGCAACACCAGCAGGTGACTGGTCCGCCCATTAGTAACTTATGTAAGAGGTTCAATTGCACACCGAGTTCGAAATGGCAACTGTCGTCCCTTGCTCCATGTGGACCTGGAAAAAAGAGGAAAAGAGATGATGACGTTCACTCAATTTTAAAGAAAAGCCAGCTCATGAGTTCAGTCAGCATTGGAGAAAGCTCGAGTTCTATTACCTGCAATGGCTGCTGCAACCATAGTGAAAATTACAGGAAGACGCATACTCGGATAAGTGTTTCTGAAACATCTACACCAGCAACCAGCACACTGACCAATGATTGTGAAGGGAATTTAAATAAGGAACTTACAGAGAGTTTGGAGCCTCTAAGAAAGCGTTCAAGACCATATCGTTGGCAGCGTTGCCGGAAACGCAGGCAAATATCTGTTCAAGAAGCCAGTGTCAAGGGTCTTTTTAAAACAACTGTCAGTGATAATCAATGGTTACCTGGAAGGCATTTGTCTTCTTTGAAACCCAGCTTGGGTCGACAATTTGAACAGTGCTATTGTTTGGGGTTCAAAGTTGCCCAAAAGGTTGCCAAGGGTGCTGAAATAGATAGGAAATCCTTGTTCTACAACTTGGAACGTTCTTCATCAATCTTTCCTAGAAAGAATGTACTGAATTCTGTAAAGCCTGATTCTGTTGGTTCAGAGTTTCTTGTTAGTAGTATTTTTGGTGTATATGATACAGAAAGTGCACTGTCAAAGAGATGCTCCGATAGCAGTGGTCTTTGTCTCATGGGTTCTGCATGCCTGTATCATTCACTTGTTAAGTTGCTAAAGATTCTTATACGTAGAGCACAATATGGCCATCACTTGAGATTATTGGAAAAGCACTGTGTTGTTACAACTGTAAATCCTAATACAATTAAAAGCAGCGGTTGCAGCTTTGAGGGAGAAAAGTGGGAGTACGGTGTACTCAAGAAATCTCAGTGTTGTACTACGGACCATTGCAATAAATCTCCTGAAGTCAGTGAATCTTTCTCTGAGGAAATTAAGTCTCACTGTTTGAACAGTCAGGTGGAGTCGTTTATATGGGCAGTTTGTAGGAGTATTGTTCCTCCCGAGTTGCTAGGAACTCCTTCGAACTGGATAAATTTGAGGAGAACTATTTCGAAGTTCATTCGACTCAGAAGGTATGAAAGGTTTTCCTTAAAACAGTGTCTGCATAAATTGAAAATGTCTAGGTTCCCATTTCTATCCAATAAACATTATTTCTGCTGCCTGAATACTGAGGCACCAAAACATGTGGATGGAAAAGGTGTAGACATTGAAAAGGGATCTAGTATATTGAATGATGCTGTACATATTGTTAAAGAAAAATTGTTAGAAAGTTGGATTTATTGGTTCTTTCAATCTTTAGTTGTGCCATTGTTGCAAGCCAACTTCTATGTCACTCAAAGTGAGCATGGGAAGCAAGATGTATATTACTACCGGAAGTCAGTTTGGGAGAAGATGAAGAATAAGACCATCATGACTTACATGGATCAGAGTTATCAGTATTTGGATGATGCGGCAACTAGAAGAATTATAAGGAAACGATCATTTGGGTTTTCTAAGCTCCGGATTTTTCCAAAAGAATATGAAGTGAGGTTGCTAGCAAATTTAAAAGCATCATCAAAAATGTCACGGAAAGAGTTATGTTCGGCAGACCTGTCTAGTAAATTATTAAGAGGAAAGAAACTGCATCGGAGAAAAATCACATTTGAGCGTTTCAAGTCCGTGAATCGTGTTCTTCGTGATTCACATGTTGTTCTAAGAGCTATGCAGCTGAAAGAGCCAGGGAAATTAGGATCATCAGTGTTTGATTACAATGATGTATACAGGAAGTTATGCCCATTTCTTCTTGGTATAAAGAGTGGATTCACTACGAAACCTGATGTGTTTATCATTGTCTCTGATGTGTCAAAAGCCTTCGATTCTGTCAACCAGGATAAGCTGCTTGGTGTGCTGAAAGATGTTATAAGAGCAGATGAATATATTTTGCAGCAGTCTCATCATGTCATTTTCAAGAAGGGGTCATTAAGGGTTCATGAGAACCGTGCATGTCTTGATCAAAATACCGGCTCAAGTTTTAAATCCAAATTATGTAGTGTCCTTGTTAATCAGGAGTGCAGCAGGTCTGTGAAGAAGAAGGAGCTATTTTTTAATCTACATGAGCATGTTAAGCGCAATGTGCTGCAGTTGGATAAAAAGTTCTATTTGCAACGTACTGGTATTCCTCAAGGAAGCATTCTGTCAGCTTTGCTTTGCTCATTATACTATGGACATCTGGATCGGAATGTGATCTTTCCATTTCTTGAAAAAACTTGGGAACCTTCTGCAGATTTATCTAGAGGACATGATTTTCAAGTGGCTTCTGCTGCAAAGAGTAGCAGTGAGGATAAAATCTCCTCATCCTCTAGATATACTCTACTTAGATTTATTGATGATTTTCTATTCATTTCAACCTCAAAGGCACAGGCTGCTAGCTTCTTCTCAAGGTTGCAACGAGGATTTCGGGATTACAACTGCTACATGAATGAGAAGAAGTTCTGTGTCAATTTTGATATCGGAAACATGGCAGGTTTGGCATCAAACAGGGTATCCAGTGGTGACGACGGCATTTTATTTGTTCGATGGAGTGGCTTGCTTATCAATTCTTGCACACTTGAAGTTCAGGCAGACTATACAAAGTACTTGAAAAACCATCTAAGTTCAACTCTTACTGTCCTCTACCATGGCAGACCTGGTCATCATTTGAAGAAAAAATTGCTTGACTACATGAGTCCTAAATGTCATCCCTTATTCTTTGATTCCCACATTAATTCAGCATCTGTGGTGAGATTGAATGTCTACCAAGCCTTCTTGTTATGTGCAATGAAGTTCCATTGTTATGTTCGAGCCTTATCGTATGTCTGCAAGTTTCACTTTAGATTCTACACTTACATTATCCAAAGATCATTGAGGTTCATGTACAGGCTCATAAAGAAGAGGATGTGTTCATTGTATTCTGACTCTAACTTCTGCCCAATTCTTCAATTGGAAGAGGAAGAAGTTGAATGGCTTGGTTTATATGCTTATATCCAAGTGTTGAAAAGAAAACAATCACGGTATAAGGAGTTGCTCTCCTTGTTGAAGTTACAGTTCTTAAATCATAAGATATCCGGCTCTGAGTCTTCTGAGCTGAGTTATGCAGTTGATAGATCACATTCCTCTCTACTGTGGAAGATCAAGTATTAG
>CL41.Contig2_All_ORF2
ATGGCGTCGGAGCAGCAGCGGAGGCAACGGCGGCCCTTGCAGAAACGACATTGGGGTTTTGGGGAACGAGGAGGAGGGAGTAAGGTGGCGAGAGTGTGGGACAGAGTGCTCGCGCGGTTGTGGAAGAGGCGCCAAAGGACCACCGGAACGCGGCGTTTCTGCTTCATCATTTTTGTTCGCGATAAACTCGGATGGGAAGAGACCCTCTTGGGACTGACTGTTGGAATTGGACTTTGTGGGAGTGGCTTTTCGAATTTTAGA
>CL41.Contig2_All_ORF3
ATGAGTCTGAGATCCATCGCTACAGATACAAGTCAGGTTTCACCTCCATTTTATATTGTTTTAAGCCGTGGCTTGCCTGGTTGTGGATTGAATACAGAGCTGGAAAATTTACTGCGAGTTGCATTAGGTGTCTGTTATGTATCAACTAGATTTCTTAGTACAAATATAGATTATTTGGGGGGAGCTATGTAA
>CL42.Contig1_All_ORF1
ATGGGCTTTATATTGATGGGTGTAGGTGAGAACGGGAAGAAGATTTTGGGAAGTAACAGATATGTGGTTCAGAGGCGGTTTAAGTTTCCAGTGAAAACTGAAAAGAGTAGAGGCTGTAGAGCTTTGTGTAGGGAAAGTTAA
>CL42.Contig1_All_ORF2
ATGAATGACTACAAAGTATATTTAGAAAAAACTAAACTCAAATATGCTTCAATGACAAGAAAACATCCGGTATCCAAACAATACATATTCCTGTCCCTAACACTAGAACACACACTAGAACACTAG
>CL42.Contig1_All_ORF3
ATGAACTATAAAAACAAAGAAAGAAAGAAAAGATTCCTTGCATGGACTACATTTATGTTGATAAATTTTGCATATTTTGATTATGGGCTTTATATTGATGGGTGTAGGTGA
>CL42.Contig2_All_ORF1
ATGTGTTACATCTCTTTGTCTATTCAGTTTGAGATACTATGCATCATCTATTACAGTAGAAGTAAATGCATTGGTTGTTTAAAACCCATTCCCTCTATAGCATATTTACTAGCATTCAATTATATATTCCTTTACCTGTAA
>CL42.Contig2_All_ORF2
ATGTTGTATTATCTGCAATGTTGTCCTTCACTTTCTAAGGGAGATTGTGAACTCTTCACATATTCGGCAGTTGATGTGTTACATCTCTTTGTCTATTCAGTTTGA
>CL42.Contig2_All_ORF3
ATGTCTCTGAGCAATTGCCCAAATCCCATAGTTGTTAACTTTCCCTACACAAAGCTCTACAGCCTCTACTCTTTTCAGTTTTCACTGGAAACTTAA
>CL42.Contig3_All_ORF1
ATGTTACTGAATGCTAGTAAACATGACATGGACAACTGTATGAGACAACCAACATTTCATTTTAAAGGTGATGGGTTAACGAGTGTTACCAAACTAATGGAAATTCATTTAGAAAGTGAGCATACTTGGTTGGAGGTATAA
>CL42.Contig3_All_ORF2
ATGTCTCTGAGCAATTGCCCAAATCCCATAGTTGTTAACTTTCCCTACACAAAGCTCTACAGCCTCTACTCTTTTCAGTTTTCACTGGAAACTTAA
>CL42.Contig3_All_ORF3
ATGGCGGCTCAGATGTCCAAAAATCGAAATGTTCCACTGCCGATCAAACCCGCACTAGTTTTGTTGATGACGGGGTGCTCTTTGCGGAGCTGA
>CL42.Contig4_All_ORF1
ATGAATGACTACAAAGTATATTTAGAAAAAACTAAACTCAAATATGCTTCAATGACAAGAAAACATCCGGTATCCAAACAATACATATTCCTGTCCCTAACACTAGAACACACACTAGAACACTAG
>CL42.Contig4_All_ORF2
ATGTCTCTGAGCAATTGCCCAAATCCCATAGTTGTTAACTTTCCCTACACAAAGCTCTACAGCCTCTACTCTTTTCAGTTTTCACTGGAAACTTAA
>CL42.Contig5_All_ORF1
ATGTGTTACATCTCTTTGTCTATTCAGTTTGAGATACTATGCATCATCTATTACAGTAGAAGTAAATGCATTGGTTGTTTAAAACCCATTCCCTCTATAGCATATTTACTAGCATTCAATTATATATTCCTTTACCTGTAA
>CL42.Contig5_All_ORF2
ATGATTGGGTATGAGGAAATGTTACTGAATGCTAATACGATAGAGGCAAGCATATTAGACAACCAATGCAGTCCATTTTACATTGATGTGGGTGTTACCAGACTAATGGAAATACTCTTAGACAGTGAGGGAAATTGTTGA
>CL42.Contig5_All_ORF3
ATGTTACTGAATGCTAGTAAACATGACATGGACAACTGTATGAGACAACCAACATTTCATTTTAAAGGTGATGGGTTAACGAGTGTTACCAAACTAATGGAAATTCATTTAGAAAGTGAGCATACTTGGTTGGAGGTATAA
>CL43.Contig1_All_ORF1
ATGACGACGGAAGCATCAAGATCTGTGATCCAAATCGACTCCGACGCCGACCCAGACGACGAATTCTTTTCTCAGGTCGCCGCCGTCGTCGAGGCCGAAGCTCTCGCCAACAAGCGCCGCCGTGTCGCCACCTCCGCTCCCTGCCCATACGCCGTCTTGTCGGCACCATCGCAGCCCCCGCACGCGGCGATTCGGAAGGAGGTTTCTGATGGCGACGGCGGTCCCTCCCCATACGCCGTCTTGTCGGCACCGTCGCCGCCCCCACGCACGGCGATTCGGAAGGAGGTTTCTGACGGCGACGGCGGTCTCTACACCGCGGCGCTCAAAGGAAGCCAGAGCGCGTTCTCCGAGCCTCCGCGCGGCGGCGGAGGATTCGGCAGAGGGAGAGTCGGCGGCGCCGTTGTAAACGACGGCGTTTCGGCCGGCGATGCTTGCTTTAAGTGCGGGAAGTCGGGACACTGGGCTCGCGATTGCGATGCCCCGGGCGGAGGAGGGCATGGTGGTAATTACGGCGGCGGAGGAGGTGGCGGAGGGTATAATTGTAATTACGGCGGCGAAGCTGCGGCTGGGATTTCGTTTCCTGAGAAAGCCTGCCCCTGTGGATCTGGAACCTGCGCGGTGCTCACTGCGAATACTGAGAAGAATCGTGGTCGGAAATTCTACAAATGCCCACTTAGACAGGAAAATGGAGGTTGTGGTTTCTTTGAGTGGTGTGACAATGCTTCTGGGGCTAATGCCATGGCTGGTGCTGGTAGTGGTGGCTTTAGTAGGACCCAGAACTATGCATCTGATTCTACATTTCCACCTCTTGAATGTCCCTGTGGCGGCGGGCAATGCCGAATCTTAACAGCTAAGACTGGCAACAATATCGGCAGCCAGTTCTATCGCTGTCCTGGAAATGAGGTACACCCTCTAATTTGTTGGGTGCCTAGTACATTGATTTTGGTACAAGTATTTGGTATACATATGCAAATCTGTCATGTGCTTAGTCGAATTCGGGTGGGAGTGGTTAATAGATTAGTTACTTGGTTGAATTAG
>CL43.Contig1_All_ORF2
TTGCCCGCCGCCACAGGGACATTCAAGAGGTGGAAATGTAGAATCAGATGCATAGTTCTGGGTCCTACTAAAGCCACCACTACCAGCACCAGCCATGGCATTAGCCCCAGAAGCATTGTCACACCACTCAAAGAAACCACAACCTCCATTTTCCTGTCTAAGTGGGCATTTGTAGAATTTCCGACCACGATTCTTCTCAGTATTCGCAGTGAGCACCGCGCAGGTTCCAGATCCACAGGGGCAGGCTTTCTCAGGAAACGAAATCCCAGCCGCAGCTTCGCCGCCGTAATTACAATTATACCCTCCGCCACCTCCTCCGCCGCCGTAATTACCACCATGCCCTCCTCCGCCCGGGGCATCGCAATCGCGAGCCCAGTGTCCCGACTTCCCGCACTTAAAGCAAGCATCGCCGGCCGAAACGCCGTCGTTTACAACGGCGCCGCCGACTCTCCCTCTGCCGAATCCTCCGCCGCCGCGCGGAGGCTCGGAGAACGCGCTCTGGCTTCCTTTGAGCGCCGCGGTGTAGAGACCGCCGTCGCCGTCAGAAACCTCCTTCCGAATCGCCGTGCGTGGGGGCGGCGACGGTGCCGACAAGACGGCGTATGGGGAGGGACCGCCGTCGCCATCAGAAACCTCCTTCCGAATCGCCGCGTGCGGGGGCTGCGATGGTGCCGACAAGACGGCGTATGGGCAGGGAGCGGAGGTGGCGACACGGCGGCGCTTGTTGGCGAGAGCTTCGGCCTCGACGACGGCGGCGACCTGAGAAAAGAATTCGTCGTCTGGGTCGGCGTCGGAGTCGATTTGGATCACAGATCTTGA
>CL43.Contig1_All_ORF3
ATGCTTGCTTTAAGTGCGGGAAGTCGGGACACTGGGCTCGCGATTGCGATGCCCCGGGCGGAGGAGGGCATGGTGGTAATTACGGCGGCGGAGGAGGTGGCGGAGGGTATAATTGTAATTACGGCGGCGAAGCTGCGGCTGGGATTTCGTTTCCTGAGAAAGCCTGCCCCTGTGGATCTGGAACCTGCGCGGTGCTCACTGCGAATACTGAGAAGAATCGTGGTCGGAAATTCTACAAATGCCCACTTAGACAGGAAAATGGAGGTTGTGGTTTCTTTGAGTGGTGTGACAATGCTTCTGGGGCTAATGCCATGGCTGGTGCTGGTAGTGGTGGCTTTAGTAGGACCCAGAACTATGCATCTGATTCTACATTTCCACCTCTTGAATGTCCCTGTGGCGGCGGGCAATGCCGAATCTTAA
>CL43.Contig2_All_ORF1
ATGACGACGGAAGCATCAAGATCTGTGATCCAAATCGACTCCGACGCCGACCCAGACGACGAATTCTTTTCTCAGGTCGCCGCCGTCGTCGAGGCCGAAGCTCTCGCCAACAAGCGCCGCCGTGTCGCCACCTCCGCTCCCTGCCCATACGCCGTCTTGTCGGCACCATCGCAGCCCCCGCACGCGGCGATTCGGAAGGAGGTTTCTGATGGCGACGGCGGTCCCTCCCCATACGCCGTCTTGTCGGCACCGTCGCCGCCCCCACGCACGGCGATTCGGAAGGAGGTTTCTGACGGCGACGGCGGTCTCTACACCGCGGCGCTCAAAGGAAGCCAGAGCGCGTTCTCCGAGCCTCCGCGCGGCGGCGGAGGATTCGGCAGAGGGAGAGTCGGCGGCGCCGTTGTAAACGACGGCGTTTCGGCCGGCGATGCTTGCTTTAAGTGCGGGAAGTCGGGACACTGGGCTCGCGATTGCGATGCCCCGGGCGGAGGAGGGCATGGTGGTAATTACGGCGGCGGAGGAGGTGGCGGAGGGTATAATTGTAATTACGGCGGCGAAGCTGCGGCTGGGATTTCGTTTCCTGAGAAAGCCTGCCCCTGTGGATCTGGAACCTGCGCGGTGCTCACTGCGAATACTGAGAAGAATCGTGGTCGGAAATTCTACAAATGCCCACTTAGACAGGAAAATGGAGGTTGTGGTTTCTTTGAGTGGTGTGACAATGCTTCTGGGGCTAATGCCATGGCTGGTGCTGGTAGTGGTGGCTTTAGTAGGACCCAGAACTATGCATCTGATTCTACATTTCCACCTCTTGAATGTCCCTGTGGCGGCGGGCAATGCCGAATCTTAACAGCTAAGACTGGCAACAATATCGGCAGCCAGTTCTATCGCTGTCCTGGAAATGAGGGAAGCTCTTGCGGTTTCTTCAAGTGGTGCAATGAGAATACTGTGGCAGCTGGTAGTGCTCAAGGTGCGCGAATCCCCAAGGCGGTTTATGGTTCGAGCGAGGCAAGCAGCCAAGGAAGCTATGGTGTTAAGACTGGTTCTTCGTGTTATAAGTGTGGAAAGGAAGGGCATTGGGCAAGAGATTGCTCTGGTCCTTCGAACAATGCTCAGGTTGAATTTGGAGGACGGTCTGCATCAACAGGCAGCTGCTATAAGTGTGGAAAGACGGGGCACTGGGCCAGGGACTGCCCTTCTGGTTAA
>CL43.Contig2_All_ORF2
TTGCCCGCCGCCACAGGGACATTCAAGAGGTGGAAATGTAGAATCAGATGCATAGTTCTGGGTCCTACTAAAGCCACCACTACCAGCACCAGCCATGGCATTAGCCCCAGAAGCATTGTCACACCACTCAAAGAAACCACAACCTCCATTTTCCTGTCTAAGTGGGCATTTGTAGAATTTCCGACCACGATTCTTCTCAGTATTCGCAGTGAGCACCGCGCAGGTTCCAGATCCACAGGGGCAGGCTTTCTCAGGAAACGAAATCCCAGCCGCAGCTTCGCCGCCGTAATTACAATTATACCCTCCGCCACCTCCTCCGCCGCCGTAATTACCACCATGCCCTCCTCCGCCCGGGGCATCGCAATCGCGAGCCCAGTGTCCCGACTTCCCGCACTTAAAGCAAGCATCGCCGGCCGAAACGCCGTCGTTTACAACGGCGCCGCCGACTCTCCCTCTGCCGAATCCTCCGCCGCCGCGCGGAGGCTCGGAGAACGCGCTCTGGCTTCCTTTGAGCGCCGCGGTGTAGAGACCGCCGTCGCCGTCAGAAACCTCCTTCCGAATCGCCGTGCGTGGGGGCGGCGACGGTGCCGACAAGACGGCGTATGGGGAGGGACCGCCGTCGCCATCAGAAACCTCCTTCCGAATCGCCGCGTGCGGGGGCTGCGATGGTGCCGACAAGACGGCGTATGGGCAGGGAGCGGAGGTGGCGACACGGCGGCGCTTGTTGGCGAGAGCTTCGGCCTCGACGACGGCGGCGACCTGAGAAAAGAATTCGTCGTCTGGGTCGGCGTCGGAGTCGATTTGGATCACAGATCTTGA
>CL43.Contig2_All_ORF3
ATGCTTGCTTTAAGTGCGGGAAGTCGGGACACTGGGCTCGCGATTGCGATGCCCCGGGCGGAGGAGGGCATGGTGGTAATTACGGCGGCGGAGGAGGTGGCGGAGGGTATAATTGTAATTACGGCGGCGAAGCTGCGGCTGGGATTTCGTTTCCTGAGAAAGCCTGCCCCTGTGGATCTGGAACCTGCGCGGTGCTCACTGCGAATACTGAGAAGAATCGTGGTCGGAAATTCTACAAATGCCCACTTAGACAGGAAAATGGAGGTTGTGGTTTCTTTGAGTGGTGTGACAATGCTTCTGGGGCTAATGCCATGGCTGGTGCTGGTAGTGGTGGCTTTAGTAGGACCCAGAACTATGCATCTGATTCTACATTTCCACCTCTTGAATGTCCCTGTGGCGGCGGGCAATGCCGAATCTTAA
>CL43.Contig3_All_ORF1
ATGACGACGGAAGCATCAAGATCTGTGATCCAAATCGACTCCGACGCCGACCCAGACGACGAATTCTTTTCTCAGGTCGCCGCCGTCGTCGAGGCCGAAGCTCTCGCCAACAAGCGCCGCCGTGTCGCCACCTCCGCTCCCTGCCCATACGCCGTCTTGTCGGCACCATCGCAGCCCCCGCACGCGGCGATTCGGAAGGAGGTTTCTGATGGCGACGGCGGTCCCTCCCCATACGCCGTCTTGTCGGCACCGTCGCCGCCCCCACGCACGGCGATTCGGAAGGAGGTTTCTGACGGCGACGGCGGTCTCTACACCGCGGCGCTCAAAGGAAGCCAGAGCGCGTTCTCCGAGCCTCCGCGCGGCGGCGGAGGATTCGGCAGAGGGAGAGTCGGCGGCGCCGTTGTAAACGACGGCGTTTCGGCCGGCGATGCTTGCTTTAAGTGCGGGAAGTCGGGACACTGGGCTCGCGATTGCGATGCCCCGGGCGGAGGAGGGCATGGTGGTAATTACGGCGGCGGAGGAGGTGGCGGAGGGTATAATTGTAATTACGGCGGCGAAGCTGCGGCTGGGATTTCGTTTCCTGAGAAAGCCTGCCCCTGTGGATCTGGAACCTGCGCGGTGCTCACTGCGAATACTGAGAAGAATCGTGGTCGGAAATTCTACAAATGCCCACTTAGACAGGAAAATGGAGGTTGTGGTTTCTTTGAGTGGTGTGACAATGCTTCTGGGGCTAATGCCATGGCTGGTGCTGGTAGTGGTGGCTTTAGTAGGACCCAGAACTATGCATCTGATTCTACATTTCCACCTCTTGAATGTCCCTGTGGCGGCGGGCAATGCCGAATCTTAACAGCTAAGACTGGCAACAATATCGGCAGCCAGTTCTATCGCTGTCCTGGAAATGAGGGAAGCTCTTGCGGTTTCTTCAAGTGGTGCAATGAGAATACTGTGGCAGCTGGTAGTGCTCAAGGTGCGCGAATCCCCAAGGCGGTTTATGGTTCGAGCGAGGCAAGCAGCCAAGGAAGCTATGGTGTTAAGACTGGTTCTTCGTGTTATAAGTGTGGAAAGGAAGGGCATTGGGCAAGAGATTGCTCTGGTCCTTCGAACAATGCTCAGGTTGAATTTGGAGGACGGTCTGCATCAACAGGCAGCTGCTATAAGTGTGGAAAGACGGGGCACTGGGCCAGGGACTGCCCTTCTGGTTAA
>CL43.Contig3_All_ORF2
TTGCCCGCCGCCACAGGGACATTCAAGAGGTGGAAATGTAGAATCAGATGCATAGTTCTGGGTCCTACTAAAGCCACCACTACCAGCACCAGCCATGGCATTAGCCCCAGAAGCATTGTCACACCACTCAAAGAAACCACAACCTCCATTTTCCTGTCTAAGTGGGCATTTGTAGAATTTCCGACCACGATTCTTCTCAGTATTCGCAGTGAGCACCGCGCAGGTTCCAGATCCACAGGGGCAGGCTTTCTCAGGAAACGAAATCCCAGCCGCAGCTTCGCCGCCGTAATTACAATTATACCCTCCGCCACCTCCTCCGCCGCCGTAATTACCACCATGCCCTCCTCCGCCCGGGGCATCGCAATCGCGAGCCCAGTGTCCCGACTTCCCGCACTTAAAGCAAGCATCGCCGGCCGAAACGCCGTCGTTTACAACGGCGCCGCCGACTCTCCCTCTGCCGAATCCTCCGCCGCCGCGCGGAGGCTCGGAGAACGCGCTCTGGCTTCCTTTGAGCGCCGCGGTGTAGAGACCGCCGTCGCCGTCAGAAACCTCCTTCCGAATCGCCGTGCGTGGGGGCGGCGACGGTGCCGACAAGACGGCGTATGGGGAGGGACCGCCGTCGCCATCAGAAACCTCCTTCCGAATCGCCGCGTGCGGGGGCTGCGATGGTGCCGACAAGACGGCGTATGGGCAGGGAGCGGAGGTGGCGACACGGCGGCGCTTGTTGGCGAGAGCTTCGGCCTCGACGACGGCGGCGACCTGAGAAAAGAATTCGTCGTCTGGGTCGGCGTCGGAGTCGATTTGGATCACAGATCTTGA
>CL43.Contig3_All_ORF3
ATGCTTGCTTTAAGTGCGGGAAGTCGGGACACTGGGCTCGCGATTGCGATGCCCCGGGCGGAGGAGGGCATGGTGGTAATTACGGCGGCGGAGGAGGTGGCGGAGGGTATAATTGTAATTACGGCGGCGAAGCTGCGGCTGGGATTTCGTTTCCTGAGAAAGCCTGCCCCTGTGGATCTGGAACCTGCGCGGTGCTCACTGCGAATACTGAGAAGAATCGTGGTCGGAAATTCTACAAATGCCCACTTAGACAGGAAAATGGAGGTTGTGGTTTCTTTGAGTGGTGTGACAATGCTTCTGGGGCTAATGCCATGGCTGGTGCTGGTAGTGGTGGCTTTAGTAGGACCCAGAACTATGCATCTGATTCTACATTTCCACCTCTTGAATGTCCCTGTGGCGGCGGGCAATGCCGAATCTTAA
>CL43.Contig4_All_ORF1
ATGACGACGGAAGCATCAAGATCTGTGATCCAAATCGACTCCGACGCCGACCCAGACGACGAATTCTTTTCTCAGGTCGCCGCCGTCGTCGAGGCCGAAGCTCTCGCCAACAAGCGCCGCCGTGTCGCCACCTCCGCTCCCTGCCCATACGCCGTCTTGTCGGCACCGTCGCCGCCCCCACGCACGGCGATTCGGAAGGAGGTTTCTGACGGCGACGGCGGTCTCTACACCGCGGCGCTCAAAGGAAGCCAGAGCGCGTTCTCCGAGCCTCCGCGCGGCGGCGGAGGATTCGGCAGAGGGAGAGTCGGCGGCGCCGTTGTAAACGACGGCGTTTCGGCCGGCGATGCTTGCTTTAAGTGCGGGAAGTCGGGACACTGGGCTCGCGATTGCGATGCCCCGGGCGGAGGAGGGCATGGTGGTAATTACGGCGGCGGAGGAGGTGGCGGAGGGTATAATTGTAATTACGGCGGCGAAGCTGCGGCTGGGATTTCGTTTCCTGAGAAAGCCTGCCCCTGTGGATCTGGAACCTGCGCGGTGCTCACTGCGAATACTGAGAAGAATCGTGGTCGGAAATTCTACAAATGCCCACTTAGACAGGAAAATGGAGGTTGTGGTTTCTTTGAGTGGTGTGACAATGCTTCTGGGGCTAATGCCATGGCTGGTGCTGGTAGTGGTGGCTTTAGTAGGACCCAGAACTATGCATCTGATTCTACATTTCCACCTCTTGAATGTCCCTGTGGCGGCGGGCAATGCCGAATCTTAACAGCTAAGACTGGCAACAATATCGGCAGCCAGTTCTATCGCTGTCCTGGAAATGAGGGAAGCTCTTGCGGTTTCTTCAAGTGGTGCAATGAGAATACTGTGGCAGCTGGTAGTGCTCAAGGTGCGCGAATCCCCAAGGCGGTTTATGGTTCGAGCGAGGCAAGCAGCCAAGGAAGCTATGGTGTTAAGACTGGTTCTTCGTGTTATAAGTGTGGAAAGGAAGGGCATTGGGCAAGAGATTGCTCTGGTCCTTCGAACAATGCTCAGGTTGAATTTGGAGGACGGTCTGCATCAACAGGCAGCTGCTATAAGTGTGGAAAGACGGGGCACTGGGCCAGGGACTGCCCTTCTGGTTAA
>CL43.Contig4_All_ORF2
TTGCCCGCCGCCACAGGGACATTCAAGAGGTGGAAATGTAGAATCAGATGCATAGTTCTGGGTCCTACTAAAGCCACCACTACCAGCACCAGCCATGGCATTAGCCCCAGAAGCATTGTCACACCACTCAAAGAAACCACAACCTCCATTTTCCTGTCTAAGTGGGCATTTGTAGAATTTCCGACCACGATTCTTCTCAGTATTCGCAGTGAGCACCGCGCAGGTTCCAGATCCACAGGGGCAGGCTTTCTCAGGAAACGAAATCCCAGCCGCAGCTTCGCCGCCGTAATTACAATTATACCCTCCGCCACCTCCTCCGCCGCCGTAATTACCACCATGCCCTCCTCCGCCCGGGGCATCGCAATCGCGAGCCCAGTGTCCCGACTTCCCGCACTTAAAGCAAGCATCGCCGGCCGAAACGCCGTCGTTTACAACGGCGCCGCCGACTCTCCCTCTGCCGAATCCTCCGCCGCCGCGCGGAGGCTCGGAGAACGCGCTCTGGCTTCCTTTGAGCGCCGCGGTGTAGAGACCGCCGTCGCCGTCAGAAACCTCCTTCCGAATCGCCGTGCGTGGGGGCGGCGACGGTGCCGACAAGACGGCGTATGGGCAGGGAGCGGAGGTGGCGACACGGCGGCGCTTGTTGGCGAGAGCTTCGGCCTCGACGACGGCGGCGACCTGAGAAAAGAATTCGTCGTCTGGGTCGGCGTCGGAGTCGATTTGGATCACAGATCTTGA
>CL43.Contig4_All_ORF3
ATGCTTGCTTTAAGTGCGGGAAGTCGGGACACTGGGCTCGCGATTGCGATGCCCCGGGCGGAGGAGGGCATGGTGGTAATTACGGCGGCGGAGGAGGTGGCGGAGGGTATAATTGTAATTACGGCGGCGAAGCTGCGGCTGGGATTTCGTTTCCTGAGAAAGCCTGCCCCTGTGGATCTGGAACCTGCGCGGTGCTCACTGCGAATACTGAGAAGAATCGTGGTCGGAAATTCTACAAATGCCCACTTAGACAGGAAAATGGAGGTTGTGGTTTCTTTGAGTGGTGTGACAATGCTTCTGGGGCTAATGCCATGGCTGGTGCTGGTAGTGGTGGCTTTAGTAGGACCCAGAACTATGCATCTGATTCTACATTTCCACCTCTTGAATGTCCCTGTGGCGGCGGGCAATGCCGAATCTTAA
>CL43.Contig5_All_ORF1
ATGACGACGGAAGCATCAAGATCTGTGATCCAAATCGACTCCGACGCCGACCCAGACGACGAATTCTTTTCTCAGGTCGCCGCCGTCGTCGAGGCCGAAGCTCTCGCCAACAAGCGCCGCCGTGTCGCCACCTCCGCTCCCTGCCCATACGCCGTCTTGTCGGCACCGTCGCCGCCCCCACGCACGGCGATTCGGAAGGAGGTTTCTGACGGCGACGGCGGTCTCTACACCGCGGCGCTCAAAGGAAGCCAGAGCGCGTTCTCCGAGCCTCCGCGCGGCGGCGGAGGATTCGGCAGAGGGAGAGTCGGCGGCGCCGTTGTAAACGACGGCGTTTCGGCCGGCGATGCTTGCTTTAAGTGCGGGAAGTCGGGACACTGGGCTCGCGATTGCGATGCCCCGGGCGGAGGAGGGCATGGTGGTAATTACGGCGGCGGAGGAGGTGGCGGAGGGTATAATTGTAATTACGGCGGCGAAGCTGCGGCTGGGATTTCGTTTCCTGAGAAAGCCTGCCCCTGTGGATCTGGAACCTGCGCGGTGCTCACTGCGAATACTGAGAAGAATCGTGGTCGGAAATTCTACAAATGCCCACTTAGACAGGAAAATGGAGGTTGTGGTTTCTTTGAGTGGTGTGACAATGCTTCTGGGGCTAATGCCATGGCTGGTGCTGGTAGTGGTGGCTTTAGTAGGACCCAGAACTATGCATCTGATTCTACATTTCCACCTCTTGAATGTCCCTGTGGCGGCGGGCAATGCCGAATCTTAACAGCTAAGACTGGCAACAATATCGGCAGCCAGTTCTATCGCTGTCCTGGAAATGAGGGAAGCTCTTGCGGTTTCTTCAAGTGGTGCAATGAGAATACTGTGGCAGCTGGTAGTGCTCAAGGTGCGCGAATCCCCAAGGCGGTTTATGGTTCGAGCGAGGCAAGCAGCCAAGGAAGCTATGGTGTTAAGACTGGTTCTTCGTGTTATAAGTGTGGAAAGGAAGGGCATTGGGCAAGAGATTGCTCTGGTCCTTCGAACAATGCTCAGGTTGAATTTGGAGGACGGTCTGCATCAACAGGCAGCTGCTATAAGTGTGGAAAGACGGGGCACTGGGCCAGGGACTGCCCTTCTGGTTAA
>CL43.Contig5_All_ORF2
TTGCCCGCCGCCACAGGGACATTCAAGAGGTGGAAATGTAGAATCAGATGCATAGTTCTGGGTCCTACTAAAGCCACCACTACCAGCACCAGCCATGGCATTAGCCCCAGAAGCATTGTCACACCACTCAAAGAAACCACAACCTCCATTTTCCTGTCTAAGTGGGCATTTGTAGAATTTCCGACCACGATTCTTCTCAGTATTCGCAGTGAGCACCGCGCAGGTTCCAGATCCACAGGGGCAGGCTTTCTCAGGAAACGAAATCCCAGCCGCAGCTTCGCCGCCGTAATTACAATTATACCCTCCGCCACCTCCTCCGCCGCCGTAATTACCACCATGCCCTCCTCCGCCCGGGGCATCGCAATCGCGAGCCCAGTGTCCCGACTTCCCGCACTTAAAGCAAGCATCGCCGGCCGAAACGCCGTCGTTTACAACGGCGCCGCCGACTCTCCCTCTGCCGAATCCTCCGCCGCCGCGCGGAGGCTCGGAGAACGCGCTCTGGCTTCCTTTGAGCGCCGCGGTGTAGAGACCGCCGTCGCCGTCAGAAACCTCCTTCCGAATCGCCGTGCGTGGGGGCGGCGACGGTGCCGACAAGACGGCGTATGGGCAGGGAGCGGAGGTGGCGACACGGCGGCGCTTGTTGGCGAGAGCTTCGGCCTCGACGACGGCGGCGACCTGAGAAAAGAATTCGTCGTCTGGGTCGGCGTCGGAGTCGATTTGGATCACAGATCTTGA
>CL43.Contig5_All_ORF3
ATGCTTGCTTTAAGTGCGGGAAGTCGGGACACTGGGCTCGCGATTGCGATGCCCCGGGCGGAGGAGGGCATGGTGGTAATTACGGCGGCGGAGGAGGTGGCGGAGGGTATAATTGTAATTACGGCGGCGAAGCTGCGGCTGGGATTTCGTTTCCTGAGAAAGCCTGCCCCTGTGGATCTGGAACCTGCGCGGTGCTCACTGCGAATACTGAGAAGAATCGTGGTCGGAAATTCTACAAATGCCCACTTAGACAGGAAAATGGAGGTTGTGGTTTCTTTGAGTGGTGTGACAATGCTTCTGGGGCTAATGCCATGGCTGGTGCTGGTAGTGGTGGCTTTAGTAGGACCCAGAACTATGCATCTGATTCTACATTTCCACCTCTTGAATGTCCCTGTGGCGGCGGGCAATGCCGAATCTTAA
>CL43.Contig6_All_ORF1
ATGACGACGGAAGCATCAAGATCTGTGATCCAAATCGACTCCGACGCCGACCCAGACGACGAATTCTTTTCTCAGGTCGCCGCCGTCGTCGAGGCCGAAGCTCTCGCCAACAAGCGCCGCCGTGTCGCCACCTCCGCTCCCTGCCCATACGCCGTCTTGTCGGCACCATCGCAGCCCCCGCACGCGGCGATTCGGAAGGAGGTTTCTGATGGCGACGGCGGTCCCTCCCCATACGCCGTCTTGTCGGCACCGTCGCCGCCCCCACGCACGGCGATTCGGAAGGAGGTTTCTGACGGCGACGGCGGTCTCTACACCGCGGCGCTCAAAGGAAGCCAGAGCGCGTTCTCCGAGCCTCCGCGCGGCGGCGGAGGATTCGGCAGAGGGAGAGTCGGCGGCGCCGTTGTAAACGACGGCGTTTCGGCCGGCGATGCTTGCTTTAAGTGCGGGAAGTCGGGACACTGGGCTCGCGATTGCGATGCCCCGGGCGGAGGAGGGCATGGTGGTAATTACGGCGGCGGAGGAGGTGGCGGAGGGTATAATTGTAATTACGGCGGCGAAGCTGCGGCTGGGATTTCGTTTCCTGAGAAAGCCTGCCCCTGTGGATCTGGAACCTGCGCGGTGCTCACTGCGAATACTGAGAAGAATCGTGGTCGGAAATTCTACAAATGCCCACTTAGACAGGAAAATGGAGGTTGTGGTTTCTTTGAGTGGTGTGACAATGCTTCTGGGGCTAATGCCATGGCTGGTGCTGGTAGTGGTGGCTTTAGTAGGACCCAGAACTATGCATCTGATTCTACATTTCCACCTCTTGAATGTCCCTGTGGCGGCGGGCAATGCCGAATCTTAACAGCTAAGACTGGCAACAATATCGGCAGCCAGTTCTATCGCTGTCCTGGAAATGAGGGAAGCTCTTGCGGTTTCTTCAAGTGGTGCAATGAGAATACTGTGGCAGCTGGTAGTGCTCAAGGTGCGCGAATCCCCAAGGCGGTTTATGGTTCGAGCGAGGCAAGCAGCCAAGGAAGCTATGGTGTTAAGACTGGTTCTTCGTGTTATAAGTGTGGAAAGGAAGGGCATTGGGCAAGAGATTGCTCTGGTCCTTCGAACAATGCTCAGGTTGAATTTGGAGGACGGTCTGCATCAACAGGCAGCTGCTATAAGTGTGGAAAGACGGGGCACTGGGCCAGGGACTGCCCTTCTGGTTAA
>CL43.Contig6_All_ORF2
TTGCCCGCCGCCACAGGGACATTCAAGAGGTGGAAATGTAGAATCAGATGCATAGTTCTGGGTCCTACTAAAGCCACCACTACCAGCACCAGCCATGGCATTAGCCCCAGAAGCATTGTCACACCACTCAAAGAAACCACAACCTCCATTTTCCTGTCTAAGTGGGCATTTGTAGAATTTCCGACCACGATTCTTCTCAGTATTCGCAGTGAGCACCGCGCAGGTTCCAGATCCACAGGGGCAGGCTTTCTCAGGAAACGAAATCCCAGCCGCAGCTTCGCCGCCGTAATTACAATTATACCCTCCGCCACCTCCTCCGCCGCCGTAATTACCACCATGCCCTCCTCCGCCCGGGGCATCGCAATCGCGAGCCCAGTGTCCCGACTTCCCGCACTTAAAGCAAGCATCGCCGGCCGAAACGCCGTCGTTTACAACGGCGCCGCCGACTCTCCCTCTGCCGAATCCTCCGCCGCCGCGCGGAGGCTCGGAGAACGCGCTCTGGCTTCCTTTGAGCGCCGCGGTGTAGAGACCGCCGTCGCCGTCAGAAACCTCCTTCCGAATCGCCGTGCGTGGGGGCGGCGACGGTGCCGACAAGACGGCGTATGGGGAGGGACCGCCGTCGCCATCAGAAACCTCCTTCCGAATCGCCGCGTGCGGGGGCTGCGATGGTGCCGACAAGACGGCGTATGGGCAGGGAGCGGAGGTGGCGACACGGCGGCGCTTGTTGGCGAGAGCTTCGGCCTCGACGACGGCGGCGACCTGAGAAAAGAATTCGTCGTCTGGGTCGGCGTCGGAGTCGATTTGGATCACAGATCTTGA
>CL43.Contig6_All_ORF3
ATGCTTGCTTTAAGTGCGGGAAGTCGGGACACTGGGCTCGCGATTGCGATGCCCCGGGCGGAGGAGGGCATGGTGGTAATTACGGCGGCGGAGGAGGTGGCGGAGGGTATAATTGTAATTACGGCGGCGAAGCTGCGGCTGGGATTTCGTTTCCTGAGAAAGCCTGCCCCTGTGGATCTGGAACCTGCGCGGTGCTCACTGCGAATACTGAGAAGAATCGTGGTCGGAAATTCTACAAATGCCCACTTAGACAGGAAAATGGAGGTTGTGGTTTCTTTGAGTGGTGTGACAATGCTTCTGGGGCTAATGCCATGGCTGGTGCTGGTAGTGGTGGCTTTAGTAGGACCCAGAACTATGCATCTGATTCTACATTTCCACCTCTTGAATGTCCCTGTGGCGGCGGGCAATGCCGAATCTTAA
>CL44.Contig1_All_ORF1
GTGGGAGAAAATCTGGCCATCTTACCAGTAGGCGAAGTCAGAACTCCTGTGTTCCCAGTCATTGAGCCTCCTCCTGTCGTCGAAGTTCCTCCTACTGAAGAAAGGGAACAAGCATTCTCAGGCCTGAACATAGAGCCTGTAGCTGAAGCAGCTTGGCCTGATACTCATCAGACTTCCAATGCACCAGAGCAGAATCTTGAGGTACAAAATGATCCCTTTGAACCTTCAGCTGTTGCTAGAATAACTCCAACTATTATCACTCCTGCACTGCCCTCTTCAAGTTCTCCAAAGTCATCACGAGCAAAACGTTCCTTGGGAGAGAAACTTCAAGATCTGTCTGCGAAGAAGGCTGCTAGCAATATCGGCCAATCTGAGGAGGAGAAGACCAAGCTCAAAGCTCTTATTTCTTCTGCTGAGTTGAGAGACCCCCAAACCATACAACAGCTCCTGGCAGTGCTGCCCACTCTCCAACTGTCTACTACCATAAGGATTGCTGATCTCGCTGTTCAAGAGCTATCGAAGTTACCACTGGTTCTGGACAAGGAGGAATCATTACGCCAAAAATTGGCTGGTCTTGTAGCTCAGGGTCTCGAGTTGGATGAAAGGAGGCAGATCCTCCTCTCTGAAGGTTCCTTAGCTGAAGAAAACATCCAGAAGGTCCAGGAGCAGAAGGTGGAGCTGCTGGCTGTGGAAGAGCAAATCAAGAAGCTTGAGGTGCAAGCAACTTTACTCCGGGCTGAGATCGCCATTGGTGAAAAGAGGTATTCTGGTTTTGAAGCGTCCTTGGATCAGCTAGTTGAGGAACAAAATCTCAACCAACTCTCTGTGGATTTAACAAGTGAAGAGTTGCTTAGGACTCGAGCTGTGAGTGACAGCTTATGTACTGCCATCTTTACTCATCTCCGCCAACTATTGTAG
>CL44.Contig1_All_ORF2
ATGTTCCGATCCATCATAATTTTCGTCTTCCTTTTCGTTTGTGATATGTGTAGTTTCATCACTTTGATCACCATCAACATCAGCATCTATGTCAACATTCTCCTTTGTTACTTGTACTGTCTTTTCACCATCATCAAGATCAACGCCTGTTTCACCATCATCAGCATCAACGTATGTTTCACCATCATCAGCATCAACGTATGTTTCACCATCATCAGCATC
>CL44.Contig1_All_ORF3
ATGGCGATCTCAGCCCGGAGTAAAGTTGCTTGCACCTCAAGCTTCTTGATTTGCTCTTCCACAGCCAGCAGCTCCACCTTCTGCTCCTGGACCTTCTGGATGTTTTCTTCAGCTAAGGAACCTTCAGAGAGGAGGATCTGCCTCCTTTCATCCAACTCGAGACCCTGA
>CL44.Contig2_All_ORF1
ATGGCGTTTCTTATTGATATTGGTACCGGACTTGTTGGAAAACTTGTGGACTATACGGTTCTATCAGTTGGACGCCAAGTTGGTTATCTGATCTACTACAATCGGAACGTCAAAAGCCTAGAGGATCAACTGAAGGACTTGGTTGCTGCCAGTCAGAGTGTGGAGCAGAGGGTTGGTGAAGAAGAGAGAAACGTAAGAGAAGTGGAAGTCCCTGTCAACGAATGGCTGACAGATGTCAAAAAGATCACAGGAGAAGCAAATGAGATCTTGAATGAAGAACAGAAAGAGAAGATGAAGTGTCTTTGTGGATTATTTCCTAATTTAGTGGTTCGTCATCAGCTAAGTCGAAAATCAAAAAAATTGGTATTCGACGTTGCTGAGCTCTATAGGAAGCAGAAAGACTTTAGCACTTTTGCCCATTCTACCACCCCACAAGATGTGCCCTCCAAAGATTACGAGGCCTTCAGCTCAAGAACTGTAGTGGTGAACCAGATAATGGATGAATTGAGAAACAGTCCTAATATCAACATGATTGGAGTGTATGGGTTTGGTGGTGTTGGAAAGACCACGCTCGTCAAAGAAGTTTCCAGGCAAGCTACACAAGACAAAACATTATTTGACTATGTGGCTATGATTTTGGATGTAAAACAAAATCCGAGCATCCAAAGAATTCAACAAGAAATTGCTGAGAAGTTAGGTGTTGACCTTCCTGAAAATGAGAGTAATGCTGGAAGAGCACGTCGTATATTTAGCAGGATAAAAGACCAAAAGACTCTGGTAATTTTAGATGATGTGTGGGAAAGAATTGATCTGGAAGAAGTGGGACTTTGTGGTGTGGCGACTTGTAAAGTATTGCTGACATCAAGAACTCGCGAAGTATTATCCGGTAAGTTGCTTACACAAAAAGAGTTTTCACTTGATCTCTTAGGGGAAGAAGAAAGTTGGGATTTGTTCGAGAAGAAGGCAAGTGATGTTGTTAATGATCCTGCCATAAGAGCTGTAGCAATCAAAGTAGCCAAAAGATGTGGAGGCTTGCCGGTCTTAGTTGTCACAGTTGCAAGTGCCCTGAAAAATAGAAGTACATTACATGCATGGAAATATGCGTTGACACGTTTGAAAAGGTTTGACAAAGAAGAGTTCACAGAAAAGACTTACTTGGCTCTAGAGTGGAGTTATCGTCAGTTAAATAATGAGGAGCTTAAGCTAGTGTTCTTGCTTTGTGGACTTTATGCTGATTCTTCGAAAACTATTCATATACAGTACCTGTTGAAATATGGCATTGGCTTGGGTTTGTTTAAGAACCTCAATACACTGGGAGAAGCTTGGGATGCAGTAAATTCATTGCTTGATCAACTGAAGGATTCTTGTCTGTTGCTTGACCATGAAGATAGTCAGTGTGTCAAGATGCATGACCTCATCCATGATGTTGCTAAACGTATCTCATCGAGGGACCAACATGTGTTGATAGTAAGTGGTGGAGATGAGTTTAAAAAATGGCCAGATACGAAGGAGTTTTGTGAAAAGTGTACAATGATCTCCATCGAAATGGCCAGTATCCCCAAGCTTCCTGAAGTTTTGCGGTGCAGAGAACTAAAGTTGTTGGTTCTTAACGCTACTGTTACGGATTACTACTCTTTAGAAATCCCGTGCAACTTTTTTAAAGAAATGACAAAACTCGAAGTGTTGGATTTAACTTCTTTGAGTATCCCGGCGTTACCTCCATCTTTTCAGTTCCTAAAAAGTCTGAAGACATTGTGTTTAGATGCATGCACCTTGGGAGATATAGCTCTAATTGGTCATCTAGAAAATTTAGAAATCCTTAGCTTTCTGAGATCCGAGTTCAAAGAGTTGCCCAAAGAAATAGGGCAATTGACTCATCTACGATCATTGGATTTGACTGGTTGTACTCAGTTGGAAATAATTGCACCTGGTGTTATATCAAAGTTGAAAAGACTAGAAGAACTGTGGATGGGGAGTAGTTTCAACCGATGGGAGGCTGAAGGAGTGACCAATAGTGAGAGAAGTAATGCAAGCCTCTCAGAGCTGAAGCACTTGTCTAATTTAAGTGCTTTGCATGTACATGTCTTGGATGCTAACATTCTTCCATCAAATTTGTTCTCCAATGCATTGGAACGATACCGAATATATATTGGTGCTGCATGGAAGTGGGATACTGATGCGGATGCAAACCTCAACACACTGAAAATCAAGCTCACTACCACCAATGAACTGTACCAATCTGGTTTAAACATGTTGCTGAAGAGAACTGACGAGTTACACTTGAATGGAATGGATGCTGGTAATAATACAGCTTATTATCAATTAGACGGTGAAGAATTTCAGCAATTGAAACATCTCCATGTCCGCAATGCTGAGTTTAGACGTATCATTAATGGGAAGGGCGTTTGTCCCTATTTGAAAAGGTTGGTGGTGAGTGACCTAGATGGTTCGAGATTCTTATTATCATCTTCCATGGCTAGAAGTCTTGTACAACTCACACATCTTGAGATATCCGGATGTCGGATGATGGAAGAGATAGTATCAATAAATGAAACTGATGATAAGTTTATGAAGGACATGTTCTCTAAGCTACAACATCTGGAGCTAAAAGATCTTCCAGTTCTGACAAGATTCTGCTCAAGAAATTCTGCTGGATTTCCATCTTTGGTGATTTTGCAACTAGCTAATATCGACAATGAAATTGAAGAGAAGGAATCAGGAGAAGACATTGGGAATTCTTTGTTTGATGAAAAGGTTGTATTTCCAAGCTTGATGAGATTGTTCATCCATGGGTTGAAAAAGATAGTGACAATATGGCACAATCAACTTTCTCCAAAGAGTTTCAAAAATCTACAGATTGTAAATATTAATTCGTGCCAGAGTTTGAAAAGTGTTTTTCCATCCTCAATGGTCAGAAGTCTTCAGCAATTAATGCATCTGGAAGTGGAAAAATGCGGAGTGGAGGAAATTGTTGCAAATGAGGATGGAGGACAAACAGCACATGAGTTTGTGTTCTCAAAAGTAAACTCTGTCCAGTTTTGGGATTTGCCATATCTTAGCTGTTTCTATTCTGGAGCGCATGCTTCCGGGTGGCCGTCACTTGAAACCTTGAAGGTATTTTATTGCTGGAAATTAACATTTTTGGCCCAAGAATGTTCAAGCTTCGAGAGAAACTGTGAGTCGATAAATCCTGCTCCAGCTAACCAAGCTCTCTTTCTAATTAGGAAGGATTCATTCCCCAAGTTGAAGTTAGTGGCCACATTCGGGATGGAGATTTGGGATGGTCCATTCCCAGTAAAGGTCTTCCGCAGTCTAGCAATACTTCGAGTCGGTAATCGACACTCTGAGTCAGCTGCTATACTTGAGAAATTCCCTGGTCTCGAAAAATATGGTGAAACGAGTGCTCCTCCTTCTAGTGAAATATCTTCCCATCGGAAAAGCAGAAGTGGGGATATACATGCAGTTGGGGCCCTCTCTCATTTAAGTGAATTATGGCTTTGTGGCATGTCCCGCCTGATGCATCTTGGGGAAGATAACACTCAATCAGCAGGTCAAAACTTTCCAAACCTGAAAATTCTATGGATAGAGTATTGTGACAACTTAAGGAATCTAAGATCATCAGCAATATCCTTCAAGAATCTGACAAACTTGCAAGTAACTAGTTGTCCCGGATTGGAATACTTGATAACTTACTCCATAGCTAAAAGTTTCTCGCAACTCATATATAGTCCTATCAGTTGA
>CL44.Contig2_All_ORF2
GTGGGAAGCAGAGAAGACGATGATAATTTAGGAAATGAGATTGTATTCAGTCAGTTGAAGTATCTGAAACTCTCTAAGCTACCAAGATTGCGAGGCTTTTGCTCTAGAGATGGCATTGTCAAATTCCCATCTTTGAACCAGTTATTGATAAGCAGACGCCTTAAATCGAAGGTTTTTCATAATTATGAAACATTACAGATAACCGACGAAATAGTTGACACAGACGTTGATGATAGTGTAACGACGTTACAGGTAAGAAAGGAAAATGTCGACACAGATGATGGTGAACAAATTGATGAAACTACACCTATCACAGGCGCAAACAAAGACGAACAGTTTGAGGTAACAAAGGAAAACGTCGATTGTAATGGAAAACAAGAAATTGAAAAGGTTTACATGGACACCGGTGCTGATCATGAAGTTGCTGAAACTACACATATCACAAACAAAAATATAGACGCTAGTTTTAATGGATCGGAACATGTTCATCCCCTTGAGACCACTACGGCTGATCTGGGGGTTAGAGCACCAATGGAAGAAAATCCGGCCATCATACCAGTAGGTGAAGTCACAACTCCTGAGTTCCCAGTCATTGAGCATTCTCTTGTCGCAGAAGTACCTGGGCAACAAGCATTCTCAGATATTGAGCCTCTAGCCGAAGAAGCAAGGCCTGATGTTCATCAGACTCCTAATGCACCAGAACAGCCTATTGAGGAACATAGTGATATTCCCTTTGAGTCTTCAGCTGCTGATACAGGAACTCCGCCAACACATATCATTCCTGCACTGCCCTTTTCAAGTTTTTTGAAGTCATCTGGAGCAAAACGGTCATTGAGAGAGAAACTCAAAGGTCTGTCTGCCAAGAAGGCGGCTAGCAGTTCCGGCCTGTCTGAGGAGGAGGCGAAGAGCAAGCTCAAAGCTCTTATTGCTACTGCTGACTTGAGAGACCCCCACACCAGACAACAGCTCTTGACAGTGCTGCCCACTCTCCAACTGTCTACTACCAAATGGATTGCTGATCTCGTTGTTCAAGAGCTATCAAAGTTACCACTGGTTCTGGACAAGGAGGAATCATTACGCCAAGAATTGGCTGGTCTTATAGCTCAGGGCTTCAAGTTGGATGAAAGGAGGCACATCCTCCTCTCTGAAGGTTCCTTAGCTGAAGAAAACATCCAGAAGGTCCAGGAGCAGAAGGTGGAGCTGCTGGCTGTGGAAGAGCAAATCAAGAAGCTTGAGGTGCAAGCAACTTTACTCCGGGCTGAGATCGCCATTGGTGAAAAGAGGTATTCTGGTTTTGAAGCGTCCTTGGATCAGCTAGTTGAGGAACGACAACTCAACCAACTCTCTGTGGATTTAACAAGTGAAGAGTTGCTTAGGACTCGAGCTGTGAGTGACAGCTTATGTACTGCCATCTTTACTCATCTCCGCCAACTATTGTAG
>CL44.Contig2_All_ORF3
ATGAACAATCTCATCAAGCTTGGAAATACAACCTTTTCATCAAACAAAGAATTCCCAATGTCTTCTCCTGATTCCTTCTCTTCAATTTCATTGTCGATATTAGCTAGTTGCAAAATCACCAAAGATGGAAATCCAGCAGAATTTCTTGAGCAGAATCTTGTCAGAACTGGAAGATCTTTTAGCTCCAGATGTTGTAGCTTAGAGAACATGTCCTTCATAAACTTATCATCAGTTTCATTTATTGATACTATCTCTTCCATCATCCGACATCCGGATATCTCAAGATGTGTGAGTTGTACAAGACTTCTAGCCATGGAAGATGATAATAAGAATCTCGAACCATCTAGGTCACTCACCACCAACCTTTTCAAATAG
>CL44.Contig3_All_ORF1
ATGGCGTTTCTTATTGATATTGGTACCGGACTTGTTGGAAAACTTGTGGACTATACGGTTCTATCAGTTGGACGCCAAGTTGGTTATCTGATCTACTACAATCGGAACGTCAAAAGCCTAGAGGATCAACTGAAGGACTTGGTTGCTGCCAGTCAGAGTGTGGAGCAGAGGGTTGGTGAAGAAGAGAGAAACGTAAGAGAAGTGGAAGTCCCTGTCAACGAATGGCTGACAGATGTCAAAAAGATCACAGGAGAAGCAAATGAGATCTTGAATGAAGAACAGAAAGAGAAGATGAAGTGTCTTTGTGGATTATTTCCTAATTTAGTGGTTCGTCATCAGCTAAGTCGAAAATCAAAAAAATTGGTATTCGACGTTGCTGAGCTCTATAGGAAGCAGAAAGACTTTAGCACTTATGCCCATGCTATCATCCCACAAGATGTGCCCTCCAAAGATTACGAGGCCTTCAGCTCAAGAACTGTAGTGGTGAACCAGATAATGGATGAATTGAGAAACAGTCCTAATATCAACATGATTGGAGTATACGGGTTTGGTGGAGTGGGAAAGACCACACTTGTCAAAGAAGTTTCTCGTCAAGCTACAGGAGACAAGACATTATTTGACGATGTGGCTATGGTACTAGACGTAAAACAAAATCCAAGCATCCAAAGAATTCAACAAGAAATTGCTGAGAAGTTAGGTCTTGACCTTCCTGAAAATATGACTGTTGCTGGAAGAGCACGTCTTCTATCTAGCAGGATAAAAGACAAAAAGACTCTGGTAATTCTCGATGATGTGTGGGATGGAATTGATTTGGAGGCTGTGGGACTTTCTGGTGTGACGACTTGTAAAGTATTGTTGACATCAAGAACTCGTGAAGTATTATCCCGTAAGATGCATACACAAAAAGAGTTTGCACTTGATCTTTTAGGGGAAGAAGAATCTTGGAGTCTGTTCAAGAAGAAGGCAGGTGATGTTGTTGAAGATCCTTCCATAAAAGCTGTAGCAACCAAAGTAGCCAAAAAATGTGGAGGTTTGCCGGTTTTACTTGTCAGTGTTGCAAGTGCTTTGAAAAATAGAAGTACCTTACATGCATGGAAAGATGCGTTGACACGATTGAAAAGGTTAGACAAAGAAGAATTCACAGAAAAGGTATACTTGGCTCTAGAGTGGAGTTATAGTCAATTAAACGCTGAAGAGCTTAAGCAATTGTTCTTGCTCTGTGGCCTTTCGGCTAGTTCTTTGAAAATTATTTGTATCCTTGACCTGTTCAAATATGGCATTGGCTTGGGTTTGTTTAAGAACCTCAACACACTGGGAGAAGCATGGGATGCAATAAATTCATTGCTTGAGAAACTTAAGGATTCTTGTCTACTGCTTGACGGTAAAAAAATTGGATGGCTCAAAATGCATGATCTTGTGCATGATGTTGCTAAACGTATCTTGTGGAGGGACCAACACGTGTTAATAGTAAGTGGTGGAGATGAGTTTAAAGAATGGCCAGATAATGAGGATTTCTATAAAAAGTGCAGTATGATCTCCCTTAAACTACCCAGAGTTCCCAAGCTTCCAGAAGTTTTGCAATGCACGGAACTAAAGTTGTTTGCTCTTAGTGCAATTGTACATGTTGAGGGTAACTCCTTAGAAATGCCGTGCAACTTTTTTAAAGAAACGACAAAACTCGAAGTGTTGGATTTAACTTCTTTGAGTATCCCGGCATTACCTCCATCTCTTCAGTTCCTAAAAAGTCTAAAGACATTGTGTTTAGATAGCTGTACCTTGGGAGACATTGCTCTAATTGGTCAACTACGAAACTTAGAAGTACTTAGCTTTCTAAAATCGATGTTTAAAGAGTTGCCCAAAGAAGTAGGGCAATTGACTCATCTACGATCATTGGATTTGACTGGTTGTACTCAGTTGGAAATAATTGCACCTGGTGTCATATCAAATTTGAAAAGACTAGAAGAACTGTGGATGGGGAGTAGTTTCAACCGATGGGAGGCTGAAGGAGTGACCAATAGTGAGAGAAGTAATGCAAGCCTCTCAGAGCTCAAGCACTTGTCTAATCTAAGTGCTTTGCATGTACATGTCTTGGATGCTAACATTCTTCCATCAAATTTGTTCTCCATTGCATTGGAACGATACCGAATACATATTGGTGCTGCATGGAACTGGGATATTATTGCGGATGTAAACATCAACACACTGAAAATCGAGCTCACTACCACCAATGAACTGTACCAATCTGGTTTAAACATGTTGCTGAAGAAAACTGACGAGTTACACTTGAATGGAATGGATGCTGGTAATAATACAGCTTATTATCAATTAGACGGTGAAGAATTTCAGCAATTGAAACATCTCCATGTCCGCAATGCTGAGTTTAGACGTATCATTAATGGGAAGGGCGTTTTTCCCTATTTGAAAAGGTTGGTGGTGAGTGACCTAGATGGTTCGAGATTCTTATTATCATCTTCCATGGCTAGAAGTCTTGTACAACTCACACATCTTGAGATATCCGGATGTCGGATGATGGAAGAGATAGTATCAATAAATGAAACTGATGATAAGTTTATGAAGGACATGTTCTCTAAGCTACAACATCTGGAGCTAAAAGATCTTCCAGTTCTGACAAGATTCTGCTCAAGAAATTCTGCTGGATTTCCATCTTTGGTGATTTTGCAACTAGCTAATATCGACAATGAAATTGAAGAGAAGGAATCAGGAGAAGACATTGGGAATTCTTTGTTTGATGAAAAGGTTGTATTTCCAAGCTTGATGAGATTGTTCATCCATGGGTTGAAAAAGATAGTGACAATATGGCACAATCAACTTTCTCCAAAGAGTTTCAAAAATCTACAGATTGTAAATATTAATTCGTGCCAGAGTTTGAAAAGTGTTTTTCCATCCTCAATGGTCAGAAGTCTTCAGCAATTAATGCATCTGGAAGTGGAAAAATGCGGAGTGGAGGAAATTGTTGCAAATGAGGATGGAGGACAAACAGCACATGAGTTTGTGTTCTCAAAAGTAAACTCTGTCCAGTTTTGGGATTTGCCATATCTTAGCTGTTTCTATTCTGGAGCGCATGCTTCCGGGTGGCCGTCACTTGAAACCTTGAAGGTATTTTATTGCTGGAAATTAACATTTTTGGCCCAAGAATGTTCAAGCTTCGAGAGAAACTGTGAGTCGATAAATCCTGCTCCAGCTAACCAAGCTCTCTTTCTAATTAGGAAGGATTCATTCCCCAAGTTGAAGTTAGTGGCCACATTCGGGATGGAGATTTGGGATGGTCCATTCCCAGTAAAGGTCTTCCGCAGTCTAGCAATACTTCGAGTCGGTAATCGACACTCTGAGTCAGCTGCTATACTTGAGAAATTCCCTGGTCTTGAAAAACTCAGTGAAACGAGTTCGGCTCCCTCCAATGAAATATGCAACAGTGGGGATATAAATGCAGTTGAGGCCCTCCCTCATTTAAATGAGTTGTGGCTTCGCATGTCGAAACTGATGCATCTTGGGGAAGATAACACTCAATCAGCAGGTCAAAACTTTCCAAACCTGAAAATTCTATGGATAGAGTATTGTGACAACTTAAGGAATCTAAGATCATCAGCAATATCCTTCAAGAATCTGACAAACTTGCAAGTAACTAGTTGTCCCGGATTGGAATACTTGATAACTTACTCCATAGCTAAAAGTTTCTCGCAACTCACGCACTTGACAGTTGAGGATTGTGCAAGACTGGTAGAAATGGTGAGAAGCACAGAAGATGATGACGATTCAGGAAATGAGATTGTATTCAGCCGGTTGATATATCTAAGACTTTCTAAACTACCAAAATTGCAAGTCTTTTGCTCTGGAGATTTCATTGTCAGATTTCCATCTTTGGAAACTTTATTGATAAGCAGACGCCTTAAATCGAAGGTTTTTCATAATTATGAAACATTACAGATAACCGACGAAATAGTTGACACAGACGTTGATGATAGTGTAACGACGTTACAGGTAAGAAAGGAAAATGTCGACACAGATGATGGTGAACAAATTGATGAAACTACACCTATCACAGGCGCAAACAAAGACGAACAGTTTGAGGTAACAAAGGAAAACGTCGATTGTAATGGAAAACAAGAAATTGAAAAGGTTTACATGGACACCGGTGCTGATCATGAAGTTGCTGAAACTACACATATCACAAACAAAAATATAGACGCTAGTTTTAATGGATCGGAACATGTTCATCCCCTTGAGACCACTACGGCTGATCTGGGGGTTAGAGCACCAATGGAAGAAAATCCGGCCATCATACCAGTAGGTGAAGTCACAACTCCTGAGTTCCCAGTCATTGAGCATTCTCTTGTCGCAGAAGTACCTGGGCAACAAGCATTCTCAGATATTGAGCCTCTAGCCGAAGAAGCAAGGCCTGATGTTCATCAGACTCCTAATGCACCAGAACAGCCTATTGAGGAACATAGTGATATTCCCTTTGAGTCTTCAGCTGCTGATACAGGAACTCCGCCAACACATATCATTCCTGCACTGCCCTTTTCAAGTTTTTTGAAGTCATCTGGAGCAAAACGGTCATTGAGAGAGAAACTCAAAGGTCTGTCTGCCAAGAAGGCGGCTAGCAGTTCCGGCCTGTCTGAGGAGGAGGCGAAGAGCAAGCTCAAAGCTCTTATTGCTACTGCTGACTTGAGAGACCCCCACACCAGACAACAGCTCTTGACAGTGCTGCCCACTCTCCAACTGTCTACTACCATAAGGATTGCTGATCTCGCTGTTCAAGAGCTATCGAAGTTACCACTGGTTCTGGACAAGGAGGAATCATTACGCCAAGAATTGGCTGGTCTTATAGCTCAGGGCTTCAAGTTGGATGAAAGGAGGCACATCCTCCTCTCTGAAGGTTCCTTAGCTGAAGAAAACATCCAGAAGGTCCAGGAGCAGAAGGTGGAGCTGCTGGCTGTGGAAGAGCAAATCAAGAAGCTTGAGGTGCAAGCAACTTTACTCCGGGCTGAGATCGCCATTGGTGAAAAGAGGTATTCTGGTTTTGAAGCGTCCTTGGACCAGCTAGTAGAGGAACAAAATCTCAACCAACTCTCTGTGGATTCAACAAGTGAAGAGCTGCTTAGGACTCGAGCTGTGAGTGACAGCTTATGTACTGCCATCTTTACTCATCTCCGCCAACTATTGTAG
>CL44.Contig3_All_ORF2
ATGAACAATCTCATCAAGCTTGGAAATACAACCTTTTCATCAAACAAAGAATTCCCAATGTCTTCTCCTGATTCCTTCTCTTCAATTTCATTGTCGATATTAGCTAGTTGCAAAATCACCAAAGATGGAAATCCAGCAGAATTTCTTGAGCAGAATCTTGTCAGAACTGGAAGATCTTTTAGCTCCAGATGTTGTAGCTTAGAGAACATGTCCTTCATAAACTTATCATCAGTTTCATTTATTGATACTATCTCTTCCATCATCCGACATCCGGATATCTCAAGATGTGTGAGTTGTACAAGACTTCTAGCCATGGAAGATGATAATAAGAATCTCGAACCATCTAGGTCACTCACCACCAACCTTTTCAAATAG
>CL44.Contig3_All_ORF3
ATGCTCAATGACTGGGAACTCAGGAGTTGTGACTTCACCTACTGGTATGATGGCCGGATTTTCTTCCATTGGTGCTCTAACCCCCAGATCAGCCGTAGTGGTCTCAAGGGGATGAACATGTTCCGATCCATTAAAACTAGCGTCTATATTTTTGTTTGTGATATGTGTAGTTTCAGCAACTTCATGATCAGCACCGGTGTCCATGTAAACCTTTTCAATTTCTTGTTTTCCATTACAATCGACGTTTTCCTTTGTTACCTCAAACTGTTCGTCTTTGTTTGCGCCTGTGATAGGTGTAGTTTCATCAATTTGTTCACCATCATCTGTGTCGACATTTTCCTTTCTTACCTGTAA
>CL44.Contig4_All_ORF1
ATGGCTAGAAGTCTTGTACAACTCACACATCTTCGGATATCCGGATGTCGAACCATGGAAGAGATAGTATCAACAAACGAATCTGATGAAAAGCATATGAAGGACATGTTTTCTAAGCTTCAACGTCTGGAGCTAATAGGTCTTCCAATCCTCACAAGATTTTGCTCAAGAAGTTGTACTGGACATCCATCTTTGGAGATTTTGCAACAACCTGAGAACTACGATGAAGTTGAAGAAAGGGACTCTAGAGAAAACATTCAGAATGCTTTGTTTGATGCAAAGGTAGTATTTCCAAGCTTGAAGAGGTTGTTGATCGATGGGTTGACCAAGTTAATGACAGTATGGCACAACCAAATTTCTCCAGAGAGTTTCAAAAATATAGAGGCTGTAAAGATTTATAGGTGTCAGAGTCTGAAAAGTGTCTTTCCATCCTCAATGGTGAGAAATCTTCAGCAGCTAATGCTTTTAGATGTGGGCAACTGCGGAGTGGAGGAAATCATTGAAGATGGAGTACAAACGACATATGAGTTTGTGCTCTCAAAACTAAACTATGTCAAATTTAACGATTTGCCCAATCTTAACTGTTTCTATCCCGGAATGCATGCTTCCTGTTGGCCGTCACTTGAAACTTTGTGGGTATTTGCTTGCTCTAAAATAGCATTTTTGGCCCAAGAACGTTCAAGACTTCAGAGAAACTATGAATCAATGTATCCTGCTCCAACTAACCAATCTCTCTTTATTGTTGAGAAGGATTCATTCCCAAACTTGAAAAGAGTGAGCATTTCCGGCATGGAGATTTGGGATGGCCCCTTTCCAGTAAATTACTTCAGCAAACTAGAATATTTCCAGGTCGAAAAGAGTAACAATGAGTCGGCTTCTATACTTGAGAAATTCCCTGGTCTCGAAAAATATGGTGAAACGAGTGCTCCTCCTTCTAGTGAAATATCTTCCCATCGGAAAAGCAGAAGTGGGGATATACATGCAGTTGGGGCCCTCTCTCATTTAAGTCGTTTATGGCTTCGTCACATGCCTCGCCTGATGCATCTAGGGGAAGATAAATCCCAAATGGCAGGTCAAAATTTTCCAAACCTGCAACTTCTAGGGATATATTATTGTGGCAGCTTACGGAATCTAAGATCATCAGCAATATCCTTCAAGAATCTAACAAACTTGCAAGTAGATGGCTGTTCGGGGTTGGAATACTTGATAACTTACTCCACAGCTAAAAGTCTCAAGCAACTCATATATAGTCCTATCAGTTGA
>CL44.Contig4_All_ORF2
GTGGGAAGCAGAGAAGACGATGATAATTTAGGAAATGAGATTGTATTCAGTCAGTTGAAGTATCTGAAACTCTCTAAGCTACCAAGATTGCGAGGCTTTTGCTCTAGAGATGGCATTGTCAAATTCCCATCTTTGAACCAGTTATTGATAAGCAAACGCCTCAAACTGAAGATCTTTGGTAACGATGAAACGCTACATGTAACCAACGAGGAGGTTGACACAGACGTTGATGGTGATGATGGTGAAAAGACAGTACAAGTAACAAAGGAGAATGTTGACATAGATGCTGATGTTGATGGTGATCAAAGTGATGAAACTACACATATCACAAACGAAAAGGAAGACGAAAATTATGATGGATCGGAACATGTTCAGCCCCTTGAAATCACTGCAACTGATCAGGGGCTCATAGCACCAGTGGGAGAAAATCTGGCCATCTTACCAGTAGGCGAAGTCACAACTCCTGTGTTTCCAGTTATTGAGCATACTCTAGTCGCCGAAGTAACTCATACTGAAGAAAGGGAACAAGCATTCTCAGGCCTGAACATAGAGCCTGTAGCTGAAGCAGCTTGGCCTGATACTCATCAGACTTCCAATGCACCAGAACAGCCTATTGAGGAACATAGTGATATTCCCTTTGAGTCTTCAGCTGCTGATACAGGAACTCCGCCAACACATATCATTCCTGCACTGCCCTTTTCAAGTTTTTTGAAGTCATCTGGAGCAAAACGGTCATTGAGAGAGAAACTCAAAGGTCTGTCTGCCAAGAAGGCGGCTAGCAGTTCCGGCCTGTCTGAGGAGGAGGCGAAGAGCAAGCTCAAAGCTCTTATTGCTACTGCTGACTTGAGAGACCCCCACACCAGACAACAGCTCTTGACAGTGCTGCCCACTCTCCAACTGTCTACTACCATAAGGATTGCTGATCTCGCTGTTCAAGAGCTATCGAAGTTACCACTGGTTCTGGACAAGGAGGAATCATTACGCCAAGAATTGGCTGGTCTTATAGCTCAGGGCTTCAAGTTGGATGAAAGGAGGCACATCCTCCTCTCTGAAGGTTCCTTAGCTGAAGAAAACATCCAGAAGGTCCAGGAGCAGAAGGTGGAGCTGCTGGCTGTGGAAGAGCAAATCAAGAAGCTTGAGGTGCAAGCAACTTTACTCCGGGCTGAGATCGCCATTGGTGAAAAGAGGTATTCTGGTTTTGAAGCGTCCTTGGACCAGCTAGTAGAGGAACAAAATCTCAACCAACTCTCTGTGGATTCAACAAGTGAAGAGCTGCTTAGGACTCGAGCTGTGAGTGACAGCTTATGTACTGCCATCTTTACTCATCTCCGCCAACTATTGTAG
>CL44.Contig4_All_ORF3
ATGGTAGTAGACAGTTGGAGAGTGGGCAGCACTGTCAAGAGCTGTTGTCTGGTGTGGGGGTCTCTCAAGTCAGCAGTAGCAATAAGAGCTTTGAGCTTGCTCTTCGCCTCCTCCTCAGACAGGCCGGAACTGCTAGCCGCCTTCTTGGCAGACAGACCTTTGAGTTTCTCTCTCAATGACCGTTTTGCTCCAGATGACTTCAAAAAACTTGAAAAGGGCAGTGCAGGAATGATATGTGTTGGCGGAGTTCCTGTATCAGCAGCTGAAGACTCAAAGGGAATATCACTATGTTCCTCAATAGGCTGTTCTGGTGCATTGGAAGTCTGA
>CL44.Contig5_All_ORF1
ATGGCAATCTCAGCCCGGAGTGAAATTGCTTGCGCCTCAAGCTTCTTGATTTGCTCTTCCAGAGCCAGCAGCTCCACCTGCTGCTCCTGA
>CL44.Contig5_All_ORF2
TTGGCTTCGCTTAAAGCTCAGGGCTCCCAGCTTGATGAAAGGAGTCACATCCTCCTCTCTGAAGGTTCTTTAGCTGAAGAAACCATCCAGAAGGTTCAGGAGCAGCAGGTGGAGCTGCTGGCTCTGGAAGAGCAAATCAAGAAGCTTGAGGCGCAAGCAATTTCACTCCGGGCTGAGATTGCCATTGGCGAAAAGAGG
>CL45.Contig1_All_ORF1
ATGATGAAAAGAAGGCTCTCCACTCCTAACTTGCTCCAACTGGACACAAAGTTGCTTTCTTGGCTTCTGATAACAGCAACCGATCACAGAACCACATCAGAAGATCAAATAAGGAAAAAAGGAACCCGGAGTTTTCTTGAGTACTCGACCGAAAGCACGACCTCTGCTCTCTCCCTCTCTCCTTCTTTCTCTGATCTGGCATGTGACGAAACCAAAACGAAAGGGATTCTTGAGCCCAGAAAAATTCCACATCGAAAAAGTAAAATTTCAGAGAAGATGAAGCTTAACCAAACCGGAATTCACCAAAAACCCAGGATGGTCACAATCGCGGATTCTGTGGTCTCCCTCTCTCTCGGTCTCTCTCTCTCTTCCGTTGAAGTGTTTTGGGTTTCGTCGCACATACACCAGACTGCTATTTACTTTCGCTAG
>CL45.Contig1_All_ORF2
ATGGATATCTCCTCACCTCGTCAGACTTTCATATACTATCTTGTTAAAAAGGTGTTATTAAATTTATCCATCTCTGGAAACACACCCAAGACCCAACCACAACGAGTTCCTCTTCATCACCCTTATCTCATCTCAGTTCAAGCGGTCCTGACTTCTGCATCGAAGCGCCTCCCCAACGAGATCGACGGATTCTTGACCGGCCACGTCCGCGGTATCTCCCTCTAG
>CL45.Contig1_All_ORF3
ATGTTGGTGATGCTCACGGAGGTGAAGCTCGTCGGTTTTAATGGCGGACTCGTTGGCGACGAAGTCCATGCCGCTCGGCCGCTCGTCGTCGTCGTCCTCCTCCTGGAGCTAGAGGGAGATACCGCGGACGTGGCCGGTCAAGAATCCGTCGATCTCGTTGGGGAGGCGCTTCGATGCAGAAGTCAGGACCGCTTGAACTGA
>CL45.Contig2_All_ORF1
ATGAAACATGGGTCTGACATGGATGCATCGATGAATGCAAATGCTGGGAGTGGTGGGAGTGGTGGCAACGGAATAATGGTCCCTCAAACCAATGATACAGCAGGAACAGCAGGGGTGGATGATCCTAAGCAAGACCTGAACAAGGTCATTAACTCTATTCAGAAGACTTTAGGGCTCATTCACCAGCTCTACCTCACTGTGTCGTCGTTCAATGCTGGCTCTCAGCTCCCTCTCCTCCAGCGCCTAAATGCTCTTATTACGGAGCTTGACAATATGGCTAAGTTGTCCGACAAGTGCAACATCCAGATTCCTATGGAGGTCTTTAATTTGATTGATGATGGAAAGAATCCTGATGAATTTACGAGGGATGTCATAAACAGCTGTATTGCCAAAAATCAGATCACTAAAGGCAAAACTGATACCTTCAAGAGTTTGCGCAAACATCTTCTGGACGAACTTGAGCAGGCGTTTCCTGACGAAGTTGAATCATATAGAAAAATACGTGCTGCTTCTGCTGCTGAAACAAAACGGCTTGCACAAGCACAAAGCTCATTGCCTAATGGAGATGTGAAGGTCAAACCTGAGTTTTAA
>CL45.Contig2_All_ORF2
ATGATGAAAAGAAGGCTCTCCACTCCTAACTTGCTCCAACTGGACACAAAGTTGCTTTCTTGGCTTCTGATAACAGCAACCGATCACAGAACCACATCAGAAGATCAAATAAGGAAAAAAGGAACCCGGAGTTTTCTTGAGTACTCGACCGAAAGCACGACCTCTGCTCTCTCCCTCTCTCCTTCTTTCTCTGATCGGAATTCACCAAAAACCCAGGATGGTCACAATCGCGGATTCTGTGGTCTCCCTCTCTCTCGGTCTCTCTCTCTCTTCCGTTGA
>CL45.Contig2_All_ORF3
ATGGATATCTCCTCACCTCGTCAGACTTTCATATACTATCTTGTTAAAAAGGTGTTATTAAATTTATCCATCTCTGGAAACACACCCAAGACCCAACCACAACGAGTTCCTCTTCATCACCCTTATCTCATCTCAGTTCAAGCGGTCCTGACTTCTGCATCGAAGCGCCTCCCCAACGAGATCGACGGATTCTTGACCGGCCACGTCCGCGGTATCTCCCTCTAG
>CL45.Contig3_All_ORF1
ATGATGAAAAGAAGGCTCTCCACTCCTAACTTGCTCCAACTGGACACAAAGTTGCTTTCTTGGCTTCTGATAACAGCAACCGATCACAGAACCACATCAGAAGATCAAATAAGGAAAAAAGGAACCCGGAGTTTTCTTGAGTACTCGACCGAAAGCACGACCTCTGCTCTCTCCCTCTCTCCTTCTTTCTCTGATCTGGCATGTGACGAAACCAAAACGAAAGGGATTCTTGAGCCCAGAAAAATTCCACATCGAAAAAGTAAAATTTCAGAGAAGATGAAGCTTAACCAAACCGGAATTCACCAAAAACCCAGGATGGTCACAATCGCGGATTCTGTGGTCTCCCTCTCTCTCGGTCTCTCTCTCTCTTCCGTTGAAGTGTTTTGGGTTTCGTCGCACATACACCAGACTGCTATTTACTTTCGCTAG
>CL45.Contig3_All_ORF2
ATGCCAGATCAGAGAAAGAAGGAGAGAGGGAGAGAGCAGAGGTCGTGCTTTCGGTCGAGTACTCAAGAAAACTCCGGGTTCCTTTTTTCCTTATTTGATCTTCTGATGTGGTTCTGTGATCGGTTGCTGTTATCAGAAGCCAAGAAAGCAACTTTGTGTCCAGTTGGAGCAAGTTAG
>CL45.Contig3_All_ORF3
ATGTGGAATTTTTCTGGGCTCAAGAATCCCTTTCGTTTTGGTTTCGTCACATGCCAGATCAGAGAAAGAAGGAGAGAGGGAGAGAGCAGAGGTCGTGCTTTCGGTCGAGTACTCAAGAAAACTCCGGGTTCCTTTTTTCCTTATTTGATCTTCTGA
>CL45.Contig4_All_ORF1
ATGATGAAAAGAAGGCTCTCCACTCCTAACTTGCTCCAACTGGACACAAAGTTGCAAGACCAAAAGAAGCACCTTTCTTGGCTTCTGATAACAGCAACCGATCACAGAACCACATCAGAAGATCAAATAAGGAAAAAAGGAACCCGGAGTTTTCTTGAGTACTCGACCGAAAGCACGACCTCTGCTCTCTCCCTCTCTCCTTCTTTCTCTGATCTGGCATGTGACGAAACCAAAACGAAAGGGATTCTTGAGCCCAGAAAAATTCCACATCGAAAAAGTAAAATTTCAGAGAAGATGAAGCTTAACCAAACCGGAATTCACCAAAAACCCAGGATGGTCACAATCGCGGATTCTGTGGTCTCCCTCTCTCTCGGTCTCTCTCTCTCTTCCGTTGAAGTGTTTTGGGTTTCGTCGCACATACACCAGACTGCTATTTACTTTCGCTAG
>CL45.Contig4_All_ORF2
ATGCCAGATCAGAGAAAGAAGGAGAGAGGGAGAGAGCAGAGGTCGTGCTTTCGGTCGAGTACTCAAGAAAACTCCGGGTTCCTTTTTTCCTTATTTGATCTTCTGATGTGGTTCTGTGATCGGTTGCTGTTATCAGAAGCCAAGAAAGGTGCTTCTTTTGGTCTTGCAACTTTGTGTCCAGTTGGAGCAAGTTAG
>CL45.Contig4_All_ORF3
ATGTGGAATTTTTCTGGGCTCAAGAATCCCTTTCGTTTTGGTTTCGTCACATGCCAGATCAGAGAAAGAAGGAGAGAGGGAGAGAGCAGAGGTCGTGCTTTCGGTCGAGTACTCAAGAAAACTCCGGGTTCCTTTTTTCCTTATTTGATCTTCTGA
>CL46.Contig1_All_ORF1
ATGCAAGATGTCGTTCGGGGTGGCCAATTCCATTCGTTCACCATGCAAGTATTGGAAAACTTGTTCCATGCAAGGCAAAATCCATACTGCAAAAACAGAAACATATCTGCAAATGGCCAAGGACGCGTCAATCGATCGAACGCATCTTTAAACTCTGCTTCAATTCCGATCGCAACCATACAAGTCGACTTCAATTGA
>CL46.Contig1_All_ORF2
ATGAAAAGAAATTTTGCGCTTGGAGAGAAAGCAAAGGGAAGCTTGGGCTTTGTTTCCGATTGCCGGAGTATCGCTCGGAGGCAATCCGATCGGAAGCCTCGAACAGATCAAAATCTTAATTTGATGAGTCGAAAGGCCTGGTCGTTTGATCCGAAGCATGCATCGATGCGCTCATGGAGATGGAAATTATGA
>CL46.Contig1_All_ORF3
ATGGTTGCGATCGGAATTGAAGCAGAGTTTAAAGATGCGTTCGATCGATTGACGCGTCCTTGGCCATTTGCAGATATGTTTCTGTTTTTGCAGTATGGATTTTGCCTTGCATGGAACAAGTTTTCCAATACTTGCATGGTGAACGAATGGAATTGGCCACCCCGAACGACATCTTGCATGGTGAAGTTATGA
>CL46.Contig2_All_ORF1
ATGGCCAAGAACAGAAGTGGACTTATGCTCAGCTCCCAACAGCAAATTCAATTAAACATAGAAGGGGTCAAATCAAGGACATCCACCTCTTCTCATGTTGCGATGCAAACACACGGAGCCCAAAATCCACCGATATACAACCGACAAGATCAAATGGGATCACTCCAAGAAAAGAGCACATGCATTGTTAATCGGACACATGAGTTCAGAGGCACTCATCACCATTCAAGTATACACAATAATACTTGTATAATTATACTTGCATGGGTCACATCCCGGGCAGGACACTTTATATGGCCCAGGTCATCTTCTTGCTATGAACTCCAAACATCTGAGTTCCGATAA
>CL46.Contig2_All_ORF2
ATGGCCACAATTATCAGTTCGATCGAAAAGTCAAATACGTCAGCAAAGGAAAAGCAATATGATGGACAAATACAACACAGCGCAAATACAAGAGCCCAGCGCTCAATAATCAATTCAACTAGAAAATTCGACCTATTCGAGACCCAAATCGATCTCGACTTTGATCATCTCCGGCGAACAAACACACAGCTGGATACAGCATTTCGAAAGCCATTCGGTTATCTCTAA
>CL46.Contig2_All_ORF3
ATGCTTCGGATCAAACGACCAGGCCTTTCGACTCATCAAATTAAGATTTTGATCTGTTCGAGGCTTCCGATCGGATTGCCTCCGAGCGATACTCCGGCAATCGGAAACAAAGCCCAAGCTTCCCTTTGCTTTCTCTCCAAGCGCAAAATTTCTTTTCATAACAAAGAAAAGAAAAGAATACCAACTAATTTCCTATACCACGTT
>CL47.Contig1_All_ORF1
ATGAAAACTATTCTTCAAAATCCACCGTCGTACTACATGAGCCGTCAAGCACTTCACCAACCGAGTTGGAGCTTATTATCAGGAGGCTCCCTTGTTTCATTCACTAGAGGGTGTAACTTGGTGCGGCGGAGCTCACGGCTTCAGTCACCATCAACTTCACGCAATCTAGTTGTTAAGGCGGTTGCTACTCCAAATTCAGCTCTGGAATTACCGTTGACTGCAGAAAATGTGGAAAGTGTATTGGATGAAATCCGACCATATCTCATTTCTGATGGGGGGAATGTGGCATTACATGAGATTGATGGTAATGTAGTGCGGTTAAAGCTACAAGGAGCATGTGGGTCATGTCCGAGCTCTGTTATGACAATGAAAATGGGTATTGAGCGTCGTTTAATGGAAAAAATTCCTGAAATAGTTGCTGTGGAACCAATAGCAGATGAAGAAACAGGCCTTGAGCTGAATGAAGAAAATATAGAGAAGGTACTTGAAGAAATAAGACCCTACTTAGTAGGGGCAGCAGGTGGATCTCTAGAACTTGTTGCAATTGAAGAGCCTATAGTCAAAGTCCGGATAACCGGTCCTGCTGCCGGGGTGATGACTGTTAGAGTTGCAGTCACACAGAAATTGCGTGAAAAAATCCCTACCATTGCAGCAGTTCAACTACTGTAA
>CL47.Contig1_All_ORF2
ATGGTAGGGATTTTTTCACGCAATTTCTGTGTGACTGCAACTCTAACAGTCATCACCCCGGCAGCAGGACCGGTTATCCGGACTTTGACTATAGGCTCTTCAATTGCAACAAGTTCTAGAGATCCACCTGCTGCCCCTACTAAGTAG
>CL47.Contig1_All_ORF3
ATGAGATATGGTCGGATTTCATCCAATACACTTTCCACATTTTCTGCAGTCAACGGTAATTCCAGAGCTGAATTTGGAGTAGCAACCGCCTTAACAACTAGATTGCGTGAAGTTGATGGTGACTGA
>CL47.Contig2_All_ORF1
ATGAAAACTATTCTTCAAAATCCACCGTCGTACTACATGAGCCGTCAAGCACTTCACCAACCGAGTTGGAGCTTATTATCAGGAGGCTCCCTTGTTTCATTCACTAGAGGGTGTAACTTGGTGCGGCGGAGCTCACGGCTTCAGTCACCATCAACTTCACGCAATCTAGTTGTTAAGGCGGTTGCTACTCCAAATTCAGCTCTGGAATTACCGTTGACTGCAGAAAATGTGGAAAGTGTATTGGATGAAATCCGACCATATCTCATTTCTGATGGGGGGAATGTGGCATTACATGAGATTGATGGTAATGTAGTGCGGTTAAAGCTACAAGGAGCATGTGGGTCATGTCCGAGCTCTGTTATGACAATGAAAATGGGTATTGAGCGTCGTTTAATGGAAAAAATTCCTGAAATAGTTGCTGTGGAACCAATAGCAGATGAAGAAACAGGCCTTGAGCTGAATGAAGAAAATATAGAGAAGGTACTTGAAGAAATAAGACCCTACTTAGTAGGGGCAGCAGGTGGATCTCTAGAACTTGTTGCAATTGAAGAGCCTATAGTCAAAGTCCGGATAACCGGTCCTGCTGCCGGGGTGATGACTGTTAGAGTTGCAGTCACACAGAAATTGCGTGAAAAAATCCCTACCATTGCAGCAGTTCAACTACTGTAA
>CL47.Contig2_All_ORF2
ATGCTCAAGGCCTGCAGCATCTGTACAAAGAGGAAAAACTTGAGAGGTTATCCAACGGCCATAGTATATATGGATTTGGCTTCATGCTCTGAGATGTTTGGGAAGTACAAGGACATGGATTTGGCTGTTGAAATCCGTGCTACCTGTACTTAG
>CL47.Contig2_All_ORF3
ATGGTAGGGATTTTTTCACGCAATTTCTGTGTGACTGCAACTCTAACAGTCATCACCCCGGCAGCAGGACCGGTTATCCGGACTTTGACTATAGGCTCTTCAATTGCAACAAGTTCTAGAGATCCACCTGCTGCCCCTACTAAGTAG
>CL47.Contig3_All_ORF1
ATGAAAACTATTCTTCAAAATCCACCGTCGTACTACATGAGCCGTCAAGCACTTCACCAACCGAGTTGGAGCTTATTATCAGGAGGCTCCCTTGTTTCATTCACTAGAGGGTGTAACTTGGTGCGGCGGAGCTCACGGCTTCAGTCACCATCAACTTCACGCAATCTAGTTGTTAAGGCGGTTGCTACTCCAAATTCAGCTCTGGAATTACCGTTGACTGCAGAAAATGTGGAAAGTGTATTGGATGAAATCCGACCATATCTCATTTCTGATGGGGGGAATGTGGCATTACATGAGATTGATGGTAATGTAGTGCGGTTAAAGCTACAAGGAGCATGTGGGTCATGTCCGAGCTCTGTTATGACAATGAAAATGGGTATTGAGCGTCGTTTAATGGAAAAAATTCCTGAAATAGTTGCTGTGGAACCAATAGCAGATGAAGAAACAGGCCTTGAGCTGAATGAAGAAAATATAGAGAAGGTACTTGAAGAAATAAGACCCTACTTAGTAGGGGCAGCAGGTGGATCTCTAGAACTTGTTGCAATTGAAGAGCCTATAGTCAAAGTCCGGATAACCGGTCCTGCTGCCGGGGTGATGACTGTTAGAGTTGCAGTCACACAGAAATTGCGTGAAAAAATCCCTACCATTGCAGCAGTTCAACTACTGTAA
>CL47.Contig3_All_ORF2
ATGCTCAAGGCCTGCAGCATCTGTACAAAGAGGAAAAACTTGAAAGGTTATCCAACGGCCATAGTATATATGGATTTGGCTTCATGCTCTGAGATGTTTGGGAAGTACAAGGACATGGATTTGGCTGTTGAAATCCGTGCTACCTGTACTTAG
>CL47.Contig3_All_ORF3
ATGGTAGGGATTTTTTCACGCAATTTCTGTGTGACTGCAACTCTAACAGTCATCACCCCGGCAGCAGGACCGGTTATCCGGACTTTGACTATAGGCTCTTCAATTGCAACAAGTTCTAGAGATCCACCTGCTGCCCCTACTAAGTAG
>CL47.Contig4_All_ORF1
ATGAAAACTATTCTTCAAAATCCACCGTCGTACTACATGAGCCGTCAAGCACTTCACCAACCGAGTTGGAGCTTATTATCAGGAGGCTCCCTTGTTTCATTCACTAGAGGGTGTAACTTGGTGCGGCGGAGCTCACGGCTTCAGTCACCATCAACTTCACGCAATCTAGTTGTTAAGGCGGTTGCTACTCCAAATTCAGCTCTGGAATTACCGTTGACTGCAGAAAATGTGGAAAGTGTATTGGATGAAATCCGACCATATCTCATTTCTGATGGGGGGAATGTGGCATTACATGAGATTGATGGTAATGTAGTGCGGTTAAAGCTACAAGGAGCATGTGGGTCATGTCCGAGCTCTGTTATGACAATGAAAATGGGTATTGAGCGTCGTTTAATGGAAAAAATTCCTGAAATAGTTGCTGTGGAACCAATAGCAGATGAAGAAACAGGCCTTGAGCTGAATGAAGAAAATATAGAGAAGGTACTTGAAGAAATAAGACCCTACTTAGTAGGGGCAGCAGGTGGATCTCTAGAACTTGTTGCAATTGAAGAGCCTATAGTCAAAGTCCGGATAACCGGTCCTGCTGCCGGGGTGATGACTGTTAGAGTTGCAGTCACACAGAAATTGCGTGAAAAAATCCCTACCATTGCAGCAGTTCAACTACTGTAA
>CL47.Contig4_All_ORF2
ATGGTAGGGATTTTTTCACGCAATTTCTGTGTGACTGCAACTCTAACAGTCATCACCCCGGCAGCAGGACCGGTTATCCGGACTTTGACTATAGGCTCTTCAATTGCAACAAGTTCTAGAGATCCACCTGCTGCCCCTACTAAGTAG
>CL47.Contig4_All_ORF3
ATGAGATATGGTCGGATTTCATCCAATACACTTTCCACATTTTCTGCAGTCAACGGTAATTCCAGAGCTGAATTTGGAGTAGCAACCGCCTTAACAACTAGATTGCGTGAAGTTGATGGTGACTGA
>CL47.Contig5_All_ORF1
ATGAAAACTATTCTTCAAAATCCACCGTCGTACTACATGAGCCGTCAAGCACTTCACCAACCGAGTTGGAGCTTATTATCAGGAGGCTCCCTTGTTTCATTCACTAGAGGGTGTAACTTGGTGCGGCGGAGCTCACGGCTTCAGTCACCATCAACTTCACGCAATCTAGTTGTTAAGGCGGTTGCTACTCCAAATTCAGCTCTGGAATTACCGTTGACTGCAGAAAATGTGGAAAGTGTATTGGATGAAATCCGACCATATCTCATTTCTGATGGGGGGAATGTGGCATTACATGAGATTGATGGTAATGTAGTGCGGTTAAAGCTACAAGGAGCATGTGGGTCATGTCCGAGCTCTGTTATGACAATGAAAATGGGTATTGAGCGTCGTTTAATGGAAAAAATTCCTGAAATAGTTGCTGTGGAACCAATAGCAGATGAAGAAACAGGCCTTGAGCTGAATGAAGAAAATATAGAGAAGGTACTTGAAGAAATAAGACCCTACTTAGTAGGGGCAGCAGGTGGATCTCTAGAACTTGTTGCAATTGAAGAGCCTATAGTCAAAGTCCGGATAACCGGTCCTGCTGCCGGGGTGATGACTGTTAGAGTTGCAGTCACACAGAAATTGCGTGAAAAAATCCCTACCATTGCAGCAGTTCAACTACTGTAA
>CL47.Contig5_All_ORF2
ATGCTCAAGGCCTGCAGCATCTGTACAAAGAGGAAAAACTTGAGAGGTTATCCAACGGCCATAGTATATATGGATTTGGCTTCATGCTCTGAGATGTTTGGGAAGTACAAGGACATGGATTTGGCTGTTGAAATCCGTGCTACCTGTACTTAG
>CL47.Contig5_All_ORF3
ATGGTAGGGATTTTTTCACGCAATTTCTGTGTGACTGCAACTCTAACAGTCATCACCCCGGCAGCAGGACCGGTTATCCGGACTTTGACTATAGGCTCTTCAATTGCAACAAGTTCTAGAGATCCACCTGCTGCCCCTACTAAGTAG
>CL47.Contig6_All_ORF1
ATGAAAACTATTCTTCAAAATCCACCGTCGTACTACATGAGCCGTCAAGCACTTCACCAACCGAGTTGGAGCTTATTATCAGGAGGCTCCCTTGTTTCATTCACTAGAGGGTGTAACTTGGTGCGGCGGAGCTCACGGCTTCAGTCACCATCAACTTCACGCAATCTAGTTGTTAAGGCGGTTGCTACTCCAAATTCAGCTCTGGAATTACCGTTGACTGCAGAAAATGTGGAAAGTGTATTGGATGAAATCCGACCATATCTCATTTCTGATGGGGGGAATGTGGCATTACATGAGATTGATGGTAATGTAGTGCGGTTAAAGCTACAAGGAGCATGTGGGTCATGTCCGAGCTCTGTTATGACAATGAAAATGGGTATTGAGCGTCGTTTAATGGAAAAAATTCCTGAAATAGTTGCTGTGGAACCAATAGCAGATGAAGAAACAGGCCTTGAGCTGAATGAAGAAAATATAGAGAAGGTACTTGAAGAAATAAGACCCTACTTAGTAGGGGCAGCAGGTGGATCTCTAGAACTTGTTGCAATTGAAGAGCCTATAGTCAAAGTCCGGATAACCGGTCCTGCTGCCGGGGTGATGACTGTTAGAGTTGCAGTCACACAGAAATTGCGTGAAAAAATCCCTACCATTGCAGCAGTTCAACTACTGTAA
>CL47.Contig6_All_ORF2
ATGCTCAAGGCCTGCAGCATCTGTACAAAGAGGAAAAACTTGAGAGGTTATCCAACGGCCATAGTATATATGGATTTGGCTTCATGCTCTGAGATGTTTGGGAAGTACAAGGACATGGATTTGGCTGTTGAAATCCGTGCTACCTGTACTTAG
>CL47.Contig6_All_ORF3
ATGGAGTCCTCCATACTGGTGTGGTTGTTTCTTTTCTGGTGCTGGGTTGGTCTTTTGTTATCAGAGTGCTGGCCTGTTGTTACTCTCTTGTTACTCAGCGTTTTGCTTCCAGCTCTTTTAAGTGGATTTACCAAAAAAAAAAAAAAA
>CL47.Contig7_All_ORF1
ATGAAAACTATTCTTCAAAATCCACCGTCGTACTACATGAGCCGTCAAGCACTTCACCAACCGAGTTGGAGCTTATTATCAGGAGGCTCCCTTGTTTCATTCACTAGAGGGTGTAACTTGGTGCGGCGGAGCTCACGGCTTCAGTCACCATCAACTTCACGCAATCTAGTTGTTAAGGCGGTTGCTACTCCAAATTCAGCTCTGGAATTACCGTTGACTGCAGAAAATGTGGAAAGTGTATTGGATGAAATCCGACCATATCTCATTTCTGATGGGGGGAATGTGGCATTACATGAGATTGATGGTAATGTAGTGCGGTTAAAGCTACAAGGAGCATGTGGGTCATGTCCGAGCTCTGTTATGACAATGAAAATGGGTATTGAGCGTCGTTTAATGGAAAAAATTCCTGAAATAGTTGCTGTGGAACCAATAGCAGATGAAGAAACAGGCCTTGAGCTGAATGAAGAAAATATAGAGAAGGTACTTGAAGAAATAAGACCCTACTTAGTAGGGGCAGCAGGTGGATCTCTAGAACTTGTTGCAATTGAAGAGCCTATAGTCAAAGTCCGGATAACCGGTCCTGCTGCCGGGGTGATGACTGTTAGAGTTGCAGTCACACAGAAATTGCGTGAAAAAATCCCTACCATTGCAGCAGTTCAACTACTGTAA
>CL47.Contig7_All_ORF2
ATGGAGTCCTCCATACTGGTGTGGTTGTTTCTTTTCTGGTGCTGGGTTGGTCTTTTGTTATCAGAGTGCTGGCCTGTTGTTACTCTCTTGTTACTCAGCGTTTTGCTTCCAGCTCTTTTAAGTGGATTTACCAAAAAAAAAAAAAAAAGGATTTATTTTCCTTTCTTCAGTTTCTAA
>CL47.Contig7_All_ORF3
TTGCCAGAGTACAAAGTTGGCAACCTTTGGATTCAGGTAGTAAGAAGCACATTCTGGCACCCTATATCCATAGCAATTAGCAAATGCTTTGGAGCACAATACCAGCCATCAAGCTTCTCCAACTTACCTCTCCAAGTCTTCATTCTCAAAAGAGAGAGCCATTCTCCATGTACTCGTACACAAGGGATTTCATTTTGGGGTTCAAAGCAGTGTCATAGTCTAACAAGGTCCACCAAAATCCTTGGGAGGAGGTATTCTTCACTAAACTGCTTAACCATAGATATGTGTGAATTCTGCAATTTGCTTAGCTGA
>CL47.Contig8_All_ORF1
ATGAAAACTATTCTTCAAAATCCACCGTCGTACTACATGAGCCGTCAAGCACTTCACCAACCGAGTTGGAGCTTATTATCAGGAGGCTCCCTTGTTTCATTCACTAGAGGGTGTAACTTGGTGCGGCGGAGCTCACGGCTTCAGTCACCATCAACTTCACGCAATCTAGTTGTTAAGGCGGTTGCTACTCCAAATTCAGCTCTGGAATTACCGTTGACTGCAGAAAATGTGGAAAGTGTATTGGATGAAATCCGACCATATCTCATTTCTGATGGGGGGAATGTGGCATTACATGAGATTGATGGTAATGTAGTGCGGTTAAAGCTACAAGGAGCATGTGGGTCATGTCCGAGCTCTGTTATGACAATGAAAATGGGTATTGAGCGTCGTTTAATGGAAAAAATTCCTGAAATAGTTGCTGTGGAACCAATAGCAGATGAAGAAACAGGCCTTGAGCTGAATGAAGAAAATATAGAGAAGGTACTTGAAGAAATAAGACCCTACTTAGTAGGGGCAGCAGGTGGATCTCTAGAACTTGTTGCAATTGAAGAGCCTATAGTCAAAGTCCGGATAACCGGTCCTGCTGCCGGGGTGATGACTGTTAGAGTTGCAGTCACACAGAAATTGCGTGAAAAAATCCCTACCATTGCAGCAGTTCAACTACTGTAA
>CL47.Contig8_All_ORF2
ATGCTCAAGGCCTGCAGCATCTGTACAAAGAGGAAAAACTTGAGAGGTTATCCAACGGCCATAGTATATATGGATTTGGCTTCATGCTCTGAGATGTTTGGGAAGTACAAGGACATGGATTTGGCTGTTGAAATCCGTGCTACCTGTACTTAG
>CL47.Contig8_All_ORF3
ATGGAGTCCTCCATACTGGTGTGGTTGTTTCTTTTCTGGTGCTGGGTTGGTCTTTTGTTATCAGAGTGCTGGCCTGTTGTTACTCTCTTGTTACTCAGCGTTTTGCTTCCAGCTCTTTTAAGTGGATTTACCAAAAAAAAAAAAAAA
>CL47.Contig9_All_ORF1
ATGAAAACTATTCTTCAAAATCCACCGTCGTACTACATGAGCCGTCAAGCACTTCACCAACCGAGTTGGAGCTTATTATCAGGAGGCTCCCTTGTTTCATTCACTAGAGGGTGTAACTTGGTGCGGCGGAGCTCACGGCTTCAGTCACCATCAACTTCACGCAATCTAGTTGTTAAGGCGGTTGCTACTCCAAATTCAGCTCTGGAATTACCGTTGACTGCAGAAAATGTGGAAAGTGTATTGGATGAAATCCGACCATATCTCATTTCTGATGGGGGGAATGTGGCATTACATGAGATTGATGGTAATGTAGTGCGGTTAAAGCTACAAGGAGCATGTGGGTCATGTCCGAGCTCTGTTATGACAATGAAAATGGGTATTGAGCGTCGTTTAATGGAAAAAATTCCTGAAATAGTTGCTGTGGAACCAATAGCAGATGAAGAAACAGGCCTTGAGCTGAATGAAGAAAATATAGAGAAGGTACTTGAAGAAATAAGACCCTACTTAGTAGGGGCAGCAGGTGGATCTCTAGAACTTGTTGCAATTGAAGAGCCTATAGTCAAAGTCCGGATAACCGGTCCTGCTGCCGGGGTGATGACTGTTAGAGTTGCAGTCACACAGAAATTGCGTGAAAAAATCCCTACCATTGCAGCAGTTCAACTACTGTAA
>CL47.Contig9_All_ORF2
ATGGAGTCCTCCATACTGGTGTGGTTGTTTCTTTTCTGGTGCTGGGTTGGTCTTTTGTTATCAGAGTGCTGGCCTGTTGTTACTCTCTTGTTACTCAGCGTTTTGCTTCCAGCTCTTTTAAGTGGATTTACCAAAAAAAAAAAAAAA
>CL47.Contig9_All_ORF3
ATGGTAGGGATTTTTTCACGCAATTTCTGTGTGACTGCAACTCTAACAGTCATCACCCCGGCAGCAGGACCGGTTATCCGGACTTTGACTATAGGCTCTTCAATTGCAACAAGTTCTAGAGATCCACCTGCTGCCCCTACTAAGTAG
>CL47.Contig10_All_ORF1
ATGAAAACTATTCTTCAAAATCCACCGTCGTACTACATGAGCCGTCAAGCACTTCACCAACCGAGTTGGAGCTTATTATCAGGAGGCTCCCTTGTTTCATTCACTAGAGGGTGTAACTTGGTGCGGCGGAGCTCACGGCTTCAGTCACCATCAACTTCACGCAATCTAGTTGTTAAGGCGGTTGCTACTCCAAATTCAGCTCTGGAATTACCGTTGACTGCAGAAAATGTGGAAAGTGTATTGGATGAAATCCGACCATATCTCATTTCTGATGGGGGGAATGTGGCATTACATGAGATTGATGGTAATGTAGTGCGGTTAAAGCTACAAGGAGCATGTGGGTCATGTCCGAGCTCTGTTATGACAATGAAAATGGGTATTGAGCGTCGTTTAATGGAAAAAATTCCTGAAATAGTTGCTGTGGAACCAATAGCAGATGAAGAAACAGGCCTTGAGCTGAATGAAGAAAATATAGAGAAGGTACTTGAAGAAATAAGACCCTACTTAGTAGGGGCAGCAGGTGGATCTCTAGAACTTGTTGCAATTGAAGAGCCTATAGTCAAAGTCCGGATAACCGGTCCTGCTGCCGGGGTGATGACTGTTAGAGTTGCAGTCACACAGAAATTGCGTGAAAAAATCCCTACCATTGCAGCAGTTCAACTACTGTAA
>CL47.Contig10_All_ORF2
ATGGAGTCCTCCATACTGGTGTGGTTGTTTCTTTTCTGGTGCTGGGTTGGTCTTTTGTTATCAGAGTGCTGGCCTGTTGTTACTCTCTTGTTACTCAGCGTTTTGCTTCCAGCTCTTTTAAGTGGATTTACCAAAAAAAAAAAAAAAGGATTTATTTTCCTTTCTTCAGTTTCTAAAGGGGTGATCATTGCTGTTACATGCATTGTATGTTCCATCATTTACATCCAGGATAATGAGCAGTGA
>CL47.Contig10_All_ORF3
ATGATGGAACATACAATGCATGTAACAGCAATGATCACCCCTTTAGAAACTGAAGAAAGGAAAATAAATCCTTTTTTTTTTTTTTTGGTAAATCCACTTAAAAGAGCTGGAAGCAAAACGCTGAGTAACAAGAGAGTAACAACAGGCCAGCACTCTGATAACAAAAGACCAACCCAGCACCAGAAAAGAAACAACCACACCAGTATGGAGGACTCCATTCCAAGTAAATAG
>CL47.Contig11_All_ORF1
ATGAAAACTATTCTTCAAAATCCACCGTCGTACTACATGAGCCGTCAAGCACTTCACCAACCGAGTTGGAGCTTATTATCAGGAGGCTCCCTTGTTTCATTCACTAGAGGGTGTAACTTGGTGCGGCGGAGCTCACGGCTTCAGTCACCATCAACTTCACGCAATCTAGTTGTTAAGGCGGTTGCTACTCCAAATTCAGCTCTGGAATTACCGTTGACTGCAGAAAATGTGGAAAGTGTATTGGATGAAATCCGACCATATCTCATTTCTGATGGGGGGAATGTGGCATTACATGAGATTGATGGTAATGTAGTGCGGTTAAAGCTACAAGGAGCATGTGGGTCATGTCCGAGCTCTGTTATGACAATGAAAATGGGTATTGAGCGTCGTTTAATGGAAAAAATTCCTGAAATAGTTGCTGTGGAACCAATAGCAGATGAAGAAACAGGCCTTGAGCTGAATGAAGAAAATATAGAGAAGGTACTTGAAGAAATAAGACCCTACTTAGTAGGGGCAGCAGGTGGATCTCTAGAACTTGTTGCAATTGAAGAGCCTATAGTCAAAGTCCGGATAACCGGTCCTGCTGCCGGGGTGATGACTGTTAGAGTTGCAGTCACACAGAAATTGCGTGAAAAAATCCCTACCATTGCAGCAGTTCAACTACTGTAA
>CL47.Contig11_All_ORF2
ATGGAGTCCTCCATACTGGTGTGGTTGTTTCTTTTCTGGTGCTGGGTTGGTCTTTTGTTATCAGAGTGCTGGCCTGTTGTTACTCTCTTGTTACTCAGCGTTTTGCTTCCAGCTCTTTTAAGTGGATTTACCAAAAAAAAAAAAAAA
>CL47.Contig11_All_ORF3
ATGGTAGGGATTTTTTCACGCAATTTCTGTGTGACTGCAACTCTAACAGTCATCACCCCGGCAGCAGGACCGGTTATCCGGACTTTGACTATAGGCTCTTCAATTGCAACAAGTTCTAGAGATCCACCTGCTGCCCCTACTAAGTAG
>CL47.Contig12_All_ORF1
ATGAAAACTATTCTTCAAAATCCACCGTCGTACTACATGAGCCGTCAAGCACTTCACCAACCGAGTTGGAGCTTATTATCAGGAGGCTCCCTTGTTTCATTCACTAGAGGGTGTAACTTGGTGCGGCGGAGCTCACGGCTTCAGTCACCATCAACTTCACGCAATCTAGTTGTTAAGGCGGTTGCTACTCCAAATTCAGCTCTGGAATTACCGTTGACTGCAGAAAATGTGGAAAGTGTATTGGATGAAATCCGACCATATCTCATTTCTGATGGGGGGAATGTGGCATTACATGAGATTGATGGTAATGTAGTGCGGTTAAAGCTACAAGGAGCATGTGGGTCATGTCCGAGCTCTGTTATGACAATGAAAATGGGTATTGAGCGTCGTTTAATGGAAAAAATTCCTGAAATAGTTGCTGTGGAACCAATAGCAGATGAAGAAACAGGCCTTGAGCTGAATGAAGAAAATATAGAGAAGGTACTTGAAGAAATAAGACCCTACTTAGTAGGGGCAGCAGGTGGATCTCTAGAACTTGTTGCAATTGAAGAGCCTATAGTCAAAGTCCGGATAACCGGTCCTGCTGCCGGGGTGATGACTGTTAGAGTTGCAGTCACACAGAAATTGCGTGAAAAAATCCCTACCATTGCAGCAGTTCAACTACTGTAA
>CL47.Contig12_All_ORF2
ATGGTAGGGATTTTTTCACGCAATTTCTGTGTGACTGCAACTCTAACAGTCATCACCCCGGCAGCAGGACCGGTTATCCGGACTTTGACTATAGGCTCTTCAATTGCAACAAGTTCTAGAGATCCACCTGCTGCCCCTACTAAGTAG
>CL47.Contig12_All_ORF3
ATGGAGTCCTCCATACTGGTGTGGTTGTTTCTTTTCTGGTGCTGGGTTGGTCTTTTGTTATCAGAGTGCTGGCCTGTTGTTACTCTCTTGTTACTCAGCGTTTTGCTTCCAGCTCTTTTAAGTGGATTTACCAAAAAAAAAAAAAAA
>CL47.Contig13_All_ORF1
ATGAAAACTATTCTTCAAAATCCACCGTCGTACTACATGAGCCGTCAAGCACTTCACCAACCGAGTTGGAGCTTATTATCAGGAGGCTCCCTTGTTTCATTCACTAGAGGGTGTAACTTGGTGCGGCGGAGCTCACGGCTTCAGTCACCATCAACTTCACGCAATCTAGTTGTTAAGGCGGTTGCTACTCCAAATTCAGCTCTGGAATTACCGTTGACTGCAGAAAATGTGGAAAGTGTATTGGATGAAATCCGACCATATCTCATTTCTGATGGGGGGAATGTGGCATTACATGAGATTGATGGTAATGTAGTGCGGTTAAAGCTACAAGGAGCATGTGGGTCATGTCCGAGCTCTGTTATGACAATGAAAATGGGTATTGAGCGTCGTTTAATGGAAAAAATTCCTGAAATAGTTGCTGTGGAACCAATAGCAGATGAAGAAACAGGCCTTGAGCTGAATGAAGAAAATATAGAGAAGGTACTTGAAGAAATAAGACCCTACTTAGTAGGGGCAGCAGGTGGATCTCTAGAACTTGTTGCAATTGAAGAGCCTATAGTCAAAGTCCGGATAACCGGTCCTGCTGCCGGGGTGATGACTGTTAGAGTTGCAGTCACACAGAAATTGCGTGAAAAAATCCCTACCATTGCAGCAGTTCAACTACTGTAA
>CL47.Contig13_All_ORF2
ATGCTCAAGGCCTGCAGCATCTGTACAAAGAGGAAAAACTTGAGAGGTTATCCAACGGCCATAGTATATATGGATTTGGCTTCATGCTCTGAGATGTTTGGGAAGTACAAGGACATGGATTTGGCTGTTGAAATCCGTGCTACCTGTACTTAG
>CL47.Contig13_All_ORF3
ATGGAGTCCTCCATACTGGTGTGGTTGTTTCTTTTCTGGTGCTGGGTTGGTCTTTTGTTATCAGAGTGCTGGCCTGTTGTTACTCTCTTGTTACTCAGCGTTTTGCTTCCAGCTCTTTTAAGTGGATTTACCAAAAAAAAAAAAAAA
>CL47.Contig14_All_ORF1
ATGAAAACTATTCTTCAAAATCCACCGTCGTACTACATGAGCCGTCAAGCACTTCACCAACCGAGTTGGAGCTTATTATCAGGAGGCTCCCTTGTTTCATTCACTAGAGGGTGTAACTTGGTGCGGCGGAGCTCACGGCTTCAGTCACCATCAACTTCACGCAATCTAGTTGTTAAGGCGGTTGCTACTCCAAATTCAGCTCTGGAATTACCGTTGACTGCAGAAAATGTGGAAAGTGTATTGGATGAAATCCGACCATATCTCATTTCTGATGGGGGGAATGTGGCATTACATGAGATTGATGGTAATGTAGTGCGGTTAAAGCTACAAGGAGCATGTGGGTCATGTCCGAGCTCTGTTATGACAATGAAAATGGGTATTGAGCGTCGTTTAATGGAAAAAATTCCTGAAATAGTTGCTGTGGAACCAATAGCAGATGAAGAAACAGGCCTTGAGCTGAATGAAGAAAATATAGAGAAGGTACTTGAAGAAATAAGACCCTACTTAGTAGGGGCAGCAGGTGGATCTCTAGAACTTGTTGCAATTGAAGAGCCTATAGTCAAAGTCCGGATAACCGGTCCTGCTGCCGGGGTGATGACTGTTAGAGTTGCAGTCACACAGAAATTGCGTGAAAAAATCCCTACCATTGCAGCAGTTCAACTACTGTAA
>CL47.Contig14_All_ORF2
ATGCTCAAGGCCTGCAGCATCTGTACAAAGAGGAAAAACTTGAGAGGTTATCCAACGGCCATAGTATATATGGATTTGGCTTCATGCTCTGAGATGTTTGGGAAGTACAAGGACATGGATTTGGCTGTTGAAATCCGTGCTACCTGTACTTAG
>CL47.Contig14_All_ORF3
ATGGTAGGGATTTTTTCACGCAATTTCTGTGTGACTGCAACTCTAACAGTCATCACCCCGGCAGCAGGACCGGTTATCCGGACTTTGACTATAGGCTCTTCAATTGCAACAAGTTCTAGAGATCCACCTGCTGCCCCTACTAAGTAG
>CL47.Contig15_All_ORF1
[truncated: 81,261,209 more chars]
