# Supplementary material for: Molecular characteristics of S-RNase alleles as the determinant of self-incompatibility in the style of Fragaria viridis
Source: Hortic Res. 2021 Aug 1;8:185. doi: 10.1038/s41438-021-00623-x (PMC8325692; doi:10.1038/s41438-021-00623-x)
Supplement: Supplementary file 5 — Dataset S4 [file 41438_2021_623_MOESM5_ESM.txt]

>CL1.Contig1_All_ORF1
MSSDLDRQIEQLKKCEPLKESEVKALCLKAMEILVEESNVQRVDAPVTICGDIHGQFYDMKELFKVGGDCPKTNYLFLGDFVDRGFYSVETFLLLLALKVRYPDRITLIRGNHESRQITQVYGFYDECLRKYGSVNVWRYCTDIFDYLSLSALIENKIFSVHGGLSPAISTLDQIRTIDRKQEVPHDGAMCDLLWSDPEDIVDGWGLSPRGAGFLFGGSVVSSFNHANNIDYICRAHQLVMEGYKWMFNNQIVTVWSAPNYCYRCGNVAAILELDENLNKQFRVFDAAPQESRGTPAKKPAPDYFL*
>CL1.Contig1_All_ORF2
MKFCHFPLGELMNNIYREWYCMVCTQNSMGELLNDQLLQQPARIVLSCLWIVRMVRSAFLVCLKLLPSFIFTCKSSVHCLIYHVNYRTLPCDCHSKGDIRYWKGRLLLLFVRIRMIGLG*
>CL1.Contig1_All_ORF3
MSPHIVTGASTRWTLLSSTRISMALRQRAFTSDSLRGSHFLSCSICLSRSEDISLYFFFFLGCRPKPRPRALPLSESETLVRAQNSERLGICDYLSLRDPCP*
>CL1.Contig2_All_ORF1
MKELFKVGGDCPKTNYLFLGDFVDRGFYSVETFLLLLALKVRYPDRITLIRGNHESRQITQVYGFYDECLRKYGSVNVWRYCTDIFDYLSLSALIENKIFSVHGGLSPAISTLDQIRTIDRKQEVPHDGAMCDLLWSDPEDIVDGWGLSPRGAGFLFGGSVVSSFNHANNIDYICRAHQLVMEGYKWMFNNQIVTVWSAPNYCYRCGNVAAILELDENLNKQFRVFDAAPQESRGTPAKKPAPDYFL*
>CL1.Contig2_All_ORF2
MKFCHFPLGELMNNIYREWYCMVCTQNSMGELLNDQLLQQPARIVLSCLWIVRMVRSAFLVCLKLLPSFIFTCKSSVHCLIYHVNYRTLPCDCHSKGDIRYWKGRLLLLFVRIRMIGLG*
>CL1.Contig2_All_ORF3
MALRQRAFTSDSLRGSHFLSCSICLSRSEDISLYFFFFLGCRPKPRPRALPLAESETLVRAQNSERLGICDYLSLRDPCP*
>CL2.Contig1_All_ORF1
MARMHLALFLWVLTQAQEYSLIISIDAYYSPSM*
>CL2.Contig1_All_ORF2
MLKAHRLPTSPLYLHINRTRRFITLLWKNCLNK*
>CL2.Contig2_All_ORF1
MARMHLALFLWVLTQAQEYSLIISIDAYYSPSM*
>CL3.Contig1_All_ORF1
MQLLLIWLENIFLKMCTRYVTNRIQPANNKFNACLQILIAMLRQLHCSVVVFLCIRHNCRELQLNAIWHCIRKLRVSMVSIFRTATLPNRRPWLRMQNWQRSYGTSV*
>CL3.Contig1_All_ORF2
MEGQVKTPFRYFVKPVPEHSSYQGDLPCQWKRISSMSFSD*
>CL3.Contig1_All_ORF3
MDPNNPHTNYNCKHILKRTTGPLSMIKKLTIYVTVVS*
>CL3.Contig2_All_ORF1
MWLFRRKGPSGFSSSSTAEEVTQGIDATGLTAIVTGASSGIGTETTRVLALRGAHVIMGVRNMAAAKDVKEAIVKDIPTAKIDAMELDLSSLSSVRKFASEFKSAGHPLNILINNAGIMATPFLLSKDKIELQFATNHIGHFLLTNLLLDTMKKTAHSSSKEGRIVNVSSEAHRYAYPEGIRFDRINDPSGYSSWPAYGQSKLANILHAKELTKQFKEDGTNITANALHPGVIQTNLFRHNNVINGLVNVLGRVLLKNVQQGAATTCYVALHPQVKGVSGEYFADSNISKPRPQAEDEVLAKKLWDFSKDLTK*
>CL3.Contig2_All_ORF2
MQCHIASCCCSLLNIFKQNSTEHINKPINNIVMPEKISLNYTRVKCICSYVCPIFLELFCEFFGMQNVS*
>CL3.Contig2_All_ORF3
MASILAVGMSLTIASFTSLAAAIFLTPMITWAPRSARTRVVSVPMPLDAPVTMAVRPVASIP*
>CL3.Contig3_All_ORF1
MWLFRRKGPSGFSSSSTAEEVTQGIDATGLTAIVTGASSGIGTETTRVLALRGAHVIMGVRNMAAAKDVKEAIVKDIPTAKIDAMELDLSSLSSVRKFASEFKSAGHPLNILINNAGIMATPFLLSKDKIELQFATNHIGHFLLTNLLLDTMKKTAHSSSKEGRIVNVSSEAHRYAYPEGIRFDRINDPSGYSSWPAYGQSKLANILHAKELTKQFKEDGTNITANALHPGVIQTNLFRHNNVINGNHVIKGLVNVLGRVLLKNVQQGAATTCYVALHPQVKGVSGEYFADSNISKPRPQAEDEVLAKKLWDFSKDLTK*
>CL3.Contig3_All_ORF2
MQCHIASCCCSLLNIFKQNSTEHINKPLNDVITINNIVMPEKISLNYTRVKCICSYVCPIFLELFCEFFGMQNVS*
>CL3.Contig3_All_ORF3
MASILAVGMSLTIASFTSLAAAIFLTPMITWAPRSARTRVVSVPMPLDAPVTMAVRPVASIP*
>CL3.Contig4_All_ORF1
MWLFRRKGPSGFSSSSTAEEVTQGIDATGLTAIVTGASSGIGTETTRVLALRGAHVIMGVRNMAAAKDVKEAIVKDIPTAKIDAMELDLSSLSSVRKFASEFKSAGHPLNILINNAGIMATPFLLSKDKIELQFATNHIGHFLLTNLLLDTMKKTAHSSSKEGRIVNVSSEAHRYAYPEGIRFDRINDPSGYSSWPAYGQSKLANILHAKELTKQFKEDGTNITANALHPGVIQTNLFRHNNVINGNHVIKGLVNVLGRVLLKNVQQGAATTCYVALHPQVKGVSGEYFADSNISKPRPQAEDEVLAKKLWDFSKDLTK*
>CL3.Contig4_All_ORF2
MQCHIASCCCSLLNIFKQNSTEHINKPLNDVITINNIVMPEKISLNYTRVKCICSYVCPIFLELFCEFFGMQNVS*
>CL3.Contig4_All_ORF3
MASILAVGMSLTIASFTSLAAAIFLTPMITWAPRSARTRVVSVPMPLDAPVTMAVRPVASIP*
>CL3.Contig5_All_ORF1
MWLFRRKGPSGFSSSSTAEEVTQGIDATGLTAIVTGASSGIGTETTRVLALRGAHVIMGVRNMAAAKDVKEAIVKDIPTAKIDAMELDLSSLSSVRKFASEFKSAGHPLNILINNAGIMATPFLLSKDKIELQFATNHIGHFLLTNLLLDTMKKTAHSSSKEGRIVNVSSEAHRYAYPEGIRFDRINDPSGYSSWPAYGQSKLANILHAKELTKQFKEDGTNITANALHPGVIQTNLFRHNNVINGLVNVLGRVLLKNVQQGAATTCYVALHPQVKGVSGEYFADSNISKPRPQAEDEVLAKKLWDFSKDLTK*
>CL3.Contig5_All_ORF2
MQCHIASCCCSLLNIFKQNSTEHINKPINNIVMPEKISLNYTRVKCICSYVCPIFLELFCEFFGMQNVS*
>CL3.Contig5_All_ORF3
MASILAVGMSLTIASFTSLAAAIFLTPMITWAPRSARTRVVSVPMPLDAPVTMAVRPVASIP*
>CL3.Contig6_All_ORF1
MWIFGWKGPSGFSARSTAEDVTQGIDGTGLTALVTGASSGLGLETTRVLALRGVHVIMAVRNADAGRDVKESILKEVPTAKIDVMALDLSSLASVRKFASDYKLSGHPLNILINNAGVMATPFMLSHDNIEMQFATNHLGHFLLTNLLLDTMKKTANESKKEGRIVIVSSEGHRFAYREGVRFDMINNESVYNSLYAYGQSKLANILHASELAKRLKAEGVDITANSLHPGSIATNLLRHHSYINVVANMVGKYFLKNVHQGAATQCYLALHPQVKGVSGEYFMDSNIANPTALAKDAELAKKLWDFSLSLTEPK*
>CL3.Contig6_All_ORF2
MFDHVILHREKKNVWSCHHQSLVIKADQTASSLSQQNLHGGTHAPKPLKRIRNPIKPNMHDLEGEG*
>CL3.Contig6_All_ORF3
MLLLIWLENIFLKMCTRELQLNAIWHCIRKLRVSVVSILWTATLPIRRPWLRMQNWQRSYGTSV*
>CL4.Contig1_All_ORF1
MKTPNIVQRICSFKIFKIGLEVDVFLKCVSDKIGLEVDVLPGQSIATINLSQTFCNNTFCQCITRNLHLLNSKHLKYLLQQHRPSTNKLRPPFKELLSPYLLSLSSTTQALNNTLHFSSTQPPILPTIPKCIHFANSNTLLLFTYPLNTAFSTALIVQRTLICSLI*
>CL4.Contig1_All_ORF2
MLQFWPMYENLVLGVDIGGGSTEFVIGKQGIVVFGASLKLGHVSLTQKFGNSVGQIKEHIRVLWTIKAVEKAVFNGYVNKSNVFELAKWMHLGMVGRIGG*
>CL4.Contig1_All_ORF3
VDALGDGRKDWRLSRGEVKGVVESLCGGGEGEKIRRKKFFERRSEFIGAGSVLLEEIFEVLGIEEMEVSGYALAEGVVAESLAKVNGGYALTRQHINL*
>CL4.Contig2_All_ORF1
MLQFWPMYENLVLGVDIGGGSTEFVIGKQGIVVFGASLKLGHVSLTQKFGNSVGQIREHIRLVVKESGLVRKIKDCGFEVVVGSSGTIKAVEKAVVNGYVNKSNVIEVGNVACIGDGRKDWRLSRGEVKGVVESLCGGGEGEKIRREKFFERRCEFIVAGAVLLEEIFEVLGIEEMEVSGYALAEGVIVESLAKVNGGYDLTANARWSSVVRLAMRYNGKKRMRAAVQCTNTAKEIFEGLRKSDDLTENQFAASLDDKDLEYLEAATLLHNIGVFMGKKGYHKHSYCIIMNGEDLHGYSSEEVKLIALLARHHRKKLPSSDHASFTQFPGEMTKKFRFLCTILRVSVALQKMEFSNSYEGFKLVNCGVKDQTSLLFNPLAEDIEEE
>CL4.Contig2_All_ORF2
TFKNLLCGVCTLNSSSHPLLAIIPHCKPNNRRPPCIGSQIIPTINLSQTFYNNTFCQCITRNLHLLNSKHLKYLLQQHSPSNNKLTPPFKELLPPNLLSLSPTTQTLNNTLHFSSTQPPILPTIPYTSYIANLNHIALIHIPINHCLLNCLNSTRGPNNNLKATIFNLPNQPRFFNNQPNMLPNLTNTVPKFLGQTHMPQLQ*
>CL4.Contig2_All_ORF3
MEILTIHDDAVRVLMVTFFPHENPNIVKQSCSFKIFKILVI*
>CL4.Contig3_All_ORF1
VDALGDGRKDWRLSRGEVKGVVESLCGGGEGEKIRREKFFERRCEFIVAGAVLLEEIFEVLGIEEMEVSGYALAEGVIVESLAKVNGGYDLTANARWSSVVRLAMRYNGKKRMRAAVQCTNTAKEIFEGLRKSDDLTENQFAASLDDKDLEYLEAATLLHNIGVFMGKKGYHKHSYCIIMNGEDLHGYSSEEVKLIALLARHHRKKLPSFDHTSFKQFSVEITKKFGFLCSILCFSVAHYNCTTNGILKIP*
>CL4.Contig3_All_ORF2
MCCLVNRKLGLCIWACVYFWPMYENMVLGVDIGGGSTEFVIEKQGRYVFGASLKLGHVSLTQKFGNSVGQIKEHIRVLWTIKAVEKAVFNGYVNKSNVFELAKWMHLGMVGRIGG*
>CL4.Contig3_All_ORF3
MPKYTSLVSCSPGNTSTSKPILSLTHFKNTSTSKPILNILKLQIRCTILGVFMGKKDYHKHSYCIIMVM
>CL5.Contig1_All_ORF1
MEKKKVSRVCVTGGSGYIGSWLVKKLLEKGHTVHATLRNLEDVSKVGLLKSLPNADTNLLLFSADIYNPNDFKPAIEGCEFVFHVATPMQHNSQSSQYKDTAEAAIAGVRSIADSCIRSQTVKRLIYTASILSMSPRNDDGVGFRPLLDESCWTPLDASSTYGNEFTL
>CL5.Contig1_All_ORF2
MSALNSSKLVSALGRDFRRPTFDTSSKFLRVAWTVWPFSRSFLTSQLPIYPDPPVTQTLETFFFSIVLPSWVQ*
>CL5.Contig1_All_ORF3
MQTPICCCSVLTYTILMTSSLLLRGVSLFFMLQLLCNIIPKAPSTRTQLKLLLLG*
>CL5.Contig2_All_ORF1
MEKKKVSRVCVTGGSGYIGSWLVKKLLEKGHTVHATLRNLEDVSKVGLLKSLPNADTNLLLFSADIYNPNEFGSAIEGCEFVFHLATPRQHNAQSSQYKDTAEAAIAGVRSIADSCIRSQTVKRLIYTASILSMSPRNEGGVGFRPLLDESCWTPLDASSTYGNSFTMGYVKSKTLAEKAALSYNDFDDSKLEVVTLPCGLVGGESLVSYLPFSVGGILALLTGDLFSCNALKFMQEFMGSVPLVHIDDVCRAHIFCMEQPSMKGRFCCAVACHSIKEIAIYFQETYPEYKIHKELTEGPEEGSKSDFSKLKKMGFVYKYGIKEILDDSVAWAKKLNGSPFSQVV*
>CL5.Contig2_All_ORF2
VLRQFAFAVLSHYIQNSREDTHTNSLLKFHRILKFQIGWEAIIDLQRRFQTGSLDPGRENNGEEESLKSLCNRRFWIYRQLACQKAPGEGPHSPCHSQKLRGCIKSRPSEVSPQCRHQFAAVQC*
>CL5.Contig2_All_ORF3
MQKICARQTSSMCTRGTDPINSCMNFNALQENKSPVSSARIPPTLKGKYDTRLSPPTKPQGRVTTSNLLSSKSL*
>CL6.Contig1_All_ORF1
MARISPRLMHLVLIIILFSVSHAKSNLSSQALTLLRIQRLLNLPDVLSRSNNYTNFCDIEPGLSLTIICYEEKITQLHIIGEKSAHLPRNFSMDLFVTTLVRLPSLKVLTLVSLGLWGPLPGKISELSSLEILNVTSNFLYGVIPQGLSSLSSLQTLILDDNMFSGPLHHWMSSFPLLAVFSVKKNLLNGSLPNSLSRLENLRVLGLSHNHFFGEVPDLSALTNLQVLELADNAFGPQFPKLGKKLVTLVLSKNKFRSGIPAEASSYYQLERLDLSFNMFVGPFPPSLLSLPSITYLNVSRNKFTGMLSENLSCNAELHSVDLSSNLLSGSLPTCLLSDSKDSVMLYDRNCLSIGNLNQHPLPFCRNEALAVGIIPDRSKQQTASKSIRASVITAGIFGGVVLIGLIFLVYRRMNTKKTMKKSPTRSITENASAGYTSKLLSDARYISQTMKLGALGLPSYRTFSLDELEEATNNFDTSTFMGEGSHGQMYRGQLKDGSFVAIRCLKLKTSHSSQHFMHHIEHILKLRHRNLVSALGHCLECYLDDYSVSRIFLVFEYVPNGTLRSWISGNS*
>CL6.Contig1_All_ORF2
LLKLYISVIFYYVEGHHRRSLTWTQRISAAIGIANGIQFLQTGIIPGVYSNKLKITDILLDQNLVAKISSYNLPLLEVNIEQVGQGVSSGGSTSSHVVARMKHDDATVVHDFGVILLEMIKGRPVKCTTQVGVLKDQLQVVIAADDAARRSMVDPGVKQTCLDQSLKTMMEICVRCLQNEPADRPSFDDVLWNLQYAAQVQDAWQQGECLSSDGSPVSPSQPPRLTF*
>CL6.Contig1_All_ORF3
MQAGFLLQKSFSVCITVTRRQSISSSNKQGSNKHSHIQCSFSFAIKAPQNHRSSLFMICFLERLKGSHSWTGTKSKRERRDSKFLIYNALIVECTRS*
>CL6.Contig2_All_ORF1
MARISPRLMHLVLIIILFSVSHAKSNLSSQALTLLRIQRLLNLPDVLSRSNNYTNFCDIEPGLSLTIICYEEKITQLHIIGEKSAHLPRNFSMDLFVTTLVRLPSLKVLTLVSLGLWGPLPGKISELSSLEILNVTSNFLYGVIPQGLSSLSSLQTLILDDNMFSGPLHHWMSSFPLLAVFSAKKNLLNGSLPNSLSRLENLRVLGLSHNHFFGEVPDLSALTNLQVLELADNAFGPQFPKLGKKLVTLVLSKNKFRSGIPAEASSYYQLERLDLSFNMFVGPFPPSLLSLPSITYLNVSRNKFTGMLSENLSCNAELHSVDLSSNLLSGSLPTCLLSDSKDSVMLYDRNCLSIGNLNQHPLPFCRNEALAVGIIPDRSKQQTASKSIRASVITAGIFGGVVLIGLIFLVYRRMNTKKTMKKSPTRSITENASAGYTSKLLSDARYISQTMKLGALGLPSYRTFSLDELEEATNNFDTSTFMGEGSHGQMYRGQLKDGSFVAIRCLKLKTSHSSQHFMHHIEHILKLRHRNLVSALGHCLECYLDDYSVSRIFLVFEYVPNGTLRSWISEGHHRRSLTWTQRISAAIGIANGIQFLQTGIIPGVYSNKLKITDILLDQNLVAKISSYNLPLLEVNIEQVGQGVSSGGSTSSHVVARSEMEILNCSSYMQNYFNTLVHLKPI*
>CL6.Contig2_All_ORF2
MQYFNHDNLFLIRMKHDDATVVHDFGVILLEMIKGRPVKCTTQVGVLKDQLQVVIAADDAARRSMVDPGVKQTCLDQSLKTMMEICVRCLQNEPADRPSFDDVLWNLQYAAQVQDAWQQGECLSSDGSPVSPSQPPRLTF*
>CL6.Contig2_All_ORF3
MQAGFLLQKSFSVCITVTRRQSISSSNKQGSNKHSHIQCSFSFAIKAPQNHRSSLFMICFLERLKGSHSWTGTKSKRERRDSKFLIYNALIVECTRS*
>CL6.Contig3_All_ORF1
MARISPRLMHLVLIIILFSVSHAKSNLSSQALTLLRIQRLLNLPDVLSRSNNYTNFCDIEPGLSLTIICYEEKITQLHIIGEKSAHLPRNFSMDLFVTTLVRLPSLKVLTLVSLGLWGPLPGKISELSSLEILNVTSNFLYGVIPQGLSSLSSLQTLILDDNMFSGPLHHWMSSFPLLAVFSVKKNLLNGSLPNSLSRLENLRVLGLSHNHFFGEVPDLSALTNLQVLELADNAFGPQFPKLGKKLVTLVLSKNKFRSGIPAEASSYYQLERLDLSFNMFVGPFPPSLLSLPSITYLNVSRNKFTGMLSENLSCNAELHSVDLSSNLLSGSLPTCLLSDSKDSVMLYDRNCLSIGNLNQHPLPFCRNEALAVGIIPDRSKQQTASKSIRASVITAGIFGGVVLIGLIFLVYRRMNTKKTMKKSPTRSITENASAGYTSKLLSDARYISQTMKLGALGLPSYRTFSLDELEEATNNFDTSTFMGEGSHGQMYRGQLKDGSFVAIRCLKLKTSHSSQHFMHHIEHILKLRHRNLVSALGHCLECYLDDYSVSRIFLVFEYVPNGTLRSWISGNS*
>CL6.Contig3_All_ORF2
MQYFNHDNLFLIRMKHDDATVVHDFGVILLEMIKGRPVKCTTQVGVLKDQLQVVIAADDAARRSMVDPGVKQTCLDQSLKTMMEICVRCLQNEPADRPSFDDVLWNLQYAAQVQDAWQQGECLSSDGSPVSPSQPPRLTF*
>CL6.Contig3_All_ORF3
MQAGFLLQKSFSVCITVTRRQSISSSNKQGSNKHSHIQCSFSFAIKAPQNHRSSLFMICFLERLKGSHSWTGTKSKRERRDSKFLIYNALIVECTRS*
>CL6.Contig4_All_ORF1
MARISPRLMHLVLIIILFSVSHAKSNLSSQALTLLRIQRLLNLPDVLSRSNNYTNFCDIEPGLSLTIICYEEKITQLHIIGEKSAHLPRNFSMDLFVTTLVRLPSLKVLTLVSLGLWGPLPGKISELSSLEILNVTSNFLYGVIPQGLSSLSSLQTLILDDNMFSGPLHHWMSSFPLLAVFSVKKNLLNGSLPNSLSRLENLRVLGLSHNHFFGEVPDLSALTNLQVLELADNAFGPQFPKLGKKLVTLVLSKNKFRSGIPAEASSYYQLERLDLSFNMFVGPFPPSLLSLPSITYLNVSRNKFTGMLSENLSCNAELHSVDLSSNLLSGSLPTCLLSDSKDSVMLYDRNCLSIGNLNQHPLPFCRNEALAVGIIPDRSKQQTASKSIRASVITAGIFGGVVLIGLIFLVYRRMNTKKTMKKSPTRSITENASAGYTSKLLSDARYISQTMKLGALGLPSYRTFSLDELEEATNNFDTSTFMGEGSHGQMYRGQLKDGSFVAIRCLKLKTSHSSQHFMHHIEHILKLRHRNLVSALGHCLECYLDDYSVSRIFLVFEYVPNGTLRSWISEGHHRRSLTWTQRISAAIGIANGIQFLQTGIIPGVYSNKLKITDILLDQNLVAKISSYNLPLLEVNIEQVGQGVSSGGSTSSHVVARMKHDDATVVHDFGVILLEMIKGRPVKCTTQVGVLKDQLQVVIAADDAARRSMVDPGVKQTCLDQSLKTMMEICVRCLQNEPADRPSFDDVLWNLQYAAQVQDAWQQGECLSSDGSPVSPSQPPRLTF*
>CL6.Contig4_All_ORF2
MQAGFLLQKSFSVCITVTRRQSISSSNKQGSNKHSHIQCSFSFAIKAPQNHRSSLFMICFLERLKGSHSWTGTKSKRERRDSKFLIYNALIVECTRS*
>CL6.Contig4_All_ORF3
MIIRTKCIKRGDILAIAVIALQAESDEGFGQAAAIISIRLSSALLISITDPSMKWPITPPEALAKDPRVYQPLWLLDVVSTY*
>CL6.Contig5_All_ORF1
MARISPRLMHLVLIIILFSVSHAKSNLSSQALTLLRIQRLLNLPDVLSRSNNYTNFCDIEPGLSLTIICYEEKITQLHIIGEKSAHLPRNFSMDLFVTTLVRLPSLKVLTLVSLGLWGPLPGKISELSSLEILNVTSNFLYGVIPQGLSSLSSLQTLILDDNMFSGPLHHWMSSFPLLAVFSAKKNLLNGSLPNSLSRLENLRVLGLSHNHFFGEVPDLSALTNLQVLELADNAFGPQFPKLGKKLVTLVLSKNKFRSGIPAEASSYYQLERLDLSFNMFVGPFPPSLLSLPSITYLNVSRNKFTGMLSENLSCNAELHSVDLSSNLLSGSLPTCLLSDSKDSVMLYDRNCLSIGNLNQHPLPFCRNEALAVGIIPDRSKQQTASKSIRASVITAGIFGGVVLIGLIFLVYRRMNTKKTMKKSPTRSITENASAGYTSKLLSDARYISQTMKLGALGLPSYRTFSLDELEEATNNFDTSTFMGEGSHGQMYRGQLKDGSFVAIRCLKLKTSHSSQHFMHHIEHILKLRHRNLVSALGHCLECYLDDYSVSRIFLVFEYVPNGTLRSWISEGHHRRSLTWTQRISAAIGIANGIQFLQTGIIPGVYSNKLKITDILLDQNLVAKISSYNLPLLEVNIEQVGQGVSSGGSTSSHVVARMKHDDATVVHDFGVILLEMIKGRPVKCTTQVGVLKDQLQVVIAADDAARRSMVDPGVKQTCLDQSLKTMMEICVRCLQNEPADRPSFDDVLWNLQYAAQVQDAWQQGECLSSDGSPVSPSQPPRLTF*
>CL6.Contig5_All_ORF2
MQAGFLLQKSFSVCITVTRRQSISSSNKQGSNKHSHIQCSFSFAIKAPQNHRSSLFMICFLERLKGSHSWTGTKSKRERRDSKFLIYNALIVECTRS*
>CL6.Contig5_All_ORF3
MIIRTKCIKRGDILAIAVIALQAESDEGFGQAAAIISIRLSSALLISITDPSMKWPITPPEALAKDPRVYQPLWLLDVVSTY*
>CL6.Contig6_All_ORF1
MARISPRLMHLVLIIILFSVSHAKSNLSSQALTLLRIQRLLNLPDVLSRSNNYTNFCDIEPGLSLTIICYEEKITQLHIIGEKSAHLPRNFSMDLFVTTLVRLPSLKVLTLVSLGLWGPLPGKISELSSLEILNVTSNFLYGVIPQGLSSLSSLQTLILDDNMFSGPLHHWMSSFPLLAVFSVKKNLLNGSLPNSLSRLENLRVLGLSHNHFFGEVPDLSALTNLQVLELADNAFGPQFPKLGKKLVTLVLSKNKFRSGIPAEASSYYQLERLDLSFNMFVGPFPPSLLSLPSITYLNVSRNKFTGMLSENLSCNAELHSVDLSSNLLSGSLPTCLLSDSKDSVMLYDRNCLSIGNLNQHPLPFCRNEALAVGIIPDRSKQQTASKSIRASVITAGIFGGVVLIGLIFLVYRRMNTKKTMKKSPTRSITENASAGYTSKLLSDARYISQTMKLGALGLPSYRTFSLDELEEATNNFDTSTFMGEGSHGQMYRGQLKDGSFVAIRCLKLKTSHSSQHFMHHIEHILKLRHRNLVSALGHCLECYLDDYSVSRIFLVFEYVPNGTLRSWISEGHHRRSLTWTQRISAAIGIANGIQFLQTGIIPGVYSNKLKITDILLDQNLVAKISSYNLPLLEVNIEQVGQGVSSGGSTSSHVVARMKHDDATVVHDFGVILLEMIKGRPVKCTTQVGVLKDQLQVVIAADDAARRSMVDPGVKQTCLDQSLKTMMEICVRCLQNEPADRPSFDDVLWNLQYAAQVQDAWQQGECLSSDGSPVSPSQPPRLTF*
>CL6.Contig6_All_ORF2
MIIRTKCIKRGDILAIAVIALQAESDEGFGQAAAIISIRLSSALLISITDPSMKWPITPPEALAKDPRVYQPLWLLDVVSTY*
>CL6.Contig6_All_ORF3
MYQSCLLPPQVHPTKTFDSLVDQELPASLFAIYILHLIVTLRYIQPMHFRLLILLETSSLSS*
>CL6.Contig7_All_ORF1
MARISPRLMHLVLIIILFSVSHAKSNLSSQALTLLRIQRLLNLPDVLSRSNNYTNFCDIEPGLSLTIICYEEKITQLHIIGEKSAHLPRNFSMDLFVTTLVRLPSLKVLTLVSLGLWGPLPGKISELSSLEILNVTSNFLYGVIPQGLSSLSSLQTLILDDNMFSGPLHHWMSSFPLLAVFSVKKNLLNGSLPNSLSRLENLRVLGLSHNHFFGEVPDLSALTNLQVLELADNAFGPQFPKLGKKLVTLVLSKNKFRSGIPAEASSYYQLERLDLSFNMFVGPFPPSLLSLPSITYLNVSRNKFTGMLSENLSCNAELHSVDLSSNLLSGSLPTCLLSDSKDSVMLYDRNCLSIGNLNQHPLPFCRNEALAVGIIPDRSKQQTASKSIRASVITAGIFGGVVLIGLIFLVYRRMNTKKTMKKSPTRSITENASAGYTSKLLSDARYISQTMKLGALGLPSYRTFSLDELEEATNNFDTSTFMGEGSHGQMYRGQLKDGSFVAIRCLKLKTSHSSQHFMHHIEHILKLRHRNLVSALGHCLECYLDDYSVSRIFLVFEYVPNGTLRSWISEGHHRRSLTWTQRISAAIGIANGIQFLQTGIIPGVYSNKLKITDILLDQNLVAKISSYNLPLLEVNIEQVGQGVSSGGSTSSHVVARMKHDDATVVHDFGVILLEMIKGRPVKCTTQVGVLKDQLQVVIAADDAARRSMVDPGVKQTCLDQSLKTMMEICVRCLQNEPADRPSFDDVLWNLQYAAQVQDAWQQGECLSSDGSPVSPSQPPRLTF*
>CL6.Contig7_All_ORF2
MIIRTKCIKRGDILAIAVIALQAESDEGFGQAAAIISIRLSSALLISITDPSMKWPITPPEALAKDPRVYQPLWLLDVVSTY*
>CL6.Contig7_All_ORF3
MYQSCLLPPQVHPTKTFDSLVDQELPASLFAIYILHLIVTLRYIQPMHFRLLILLETSSLSS*
>CL7.Contig1_All_ORF1
MVSAELRFAILTCVAYIGSIICNKGSNRSKFSAMQLTIQLYL*
>CL7.Contig1_All_ORF2
MNSTCTLSLSHLKMVSHSPNSLSSSSSSQLSATPSLTSNS
>CL7.Contig1_All_ORF3
LQRVVKKKKKKESWESERPFLSERVRVYTCYSFKRVGSKVGNLGGEQICSPFFLLSFCTLWIPITLKSNFRTL*
>CL7.Contig2_All_ORF1
MVSAELRFAILTCVAYIGSIICNKGSNRSKFSAMQLTIQLY
>CL7.Contig2_All_ORF2
LDLFEPLLQIIEPIYATHVNIANLSSADTISVKGLHSKPSKSIQIKEEKKLSYLFTMLHAA*
>CL7.Contig2_All_ORF3
ASERGSSLRGIPTKHSAIANLNTSFQDYKHCCSTWYCLGLPSYSKLANNRGYNQILSD*
>CL8.Contig1_All_ORF1
LLTTKSSSSLSFFPIWFLSISLWFSSLSLSLSLSLSLSLQIITNNCNDAVHRWNQTSEEALYSSSKASISSETGFSSPDSRGAGRLSPVADPNPPLSQLLLSRSSLVKTRSDLKEGRDVVGIPCVDYRSGPCVDYLDLRRCYLALRHLSRSDLWRSPLLRLLPPPSTAPLLWLLPPPAAVR*
>CL8.Contig1_All_ORF2
MDPICNQHMVYPPHLFPPSDPTWSSPKTTLTATIATVEDSDLPQDSVYQHLANLVMKIQSRRRSTPCSRSRAPPHSFGSTGERRRCNY*
>CL8.Contig1_All_ORF3
MSVIIFTAEKVPESFSLARNTDEVEPPCVERLVMFSYFFTSLFFFFFEFFSSVL*
>CL8.Contig2_All_ORF1
LLTTKSSSSLSFFPIWFLSISLWFSSLSLSLSLSLSLSLQIITNNCNDAVHRWNQTSEEALYSSSKASISSETGFSSPDSRGAGRLSPVADPNPPLSQLLLSRSSLVKTRSDLKEGRDVVGIPCVDYRSGPCVDYLDLRRCYLALRHLSRSDLWRSPLLRLLPPPSTAPLLWLLPPPAAVR*
>CL8.Contig2_All_ORF2
MDPICNQHMVYPPHLFPPSDPTWSSPKTTLTATIATVEDSDLPQDSVYQHLANLVMKIQSRRRSTPCSRSRAPPHSFGSTGERRRCNY*
>CL8.Contig2_All_ORF3
MSVIIFTAEKVPESFSLARNTDEVEPPCVERLVMFSYFFTSLFFFFFEFFSSVL*
>CL9.Contig1_All_ORF1
MAATASLSFSLDPHRHLFSTPHFTPSSTSLLIPKHPSRLFHNSKPYTLKSSSSSSSTTPSSSFLEAPLRTGRFLSNEDLEKLKSLENFSYYQELESGSMWVRVMRSEELDITVGLLSESFAESMLMPSGYVALLGFLVKQYLMERRELMPHTATLIGFYRSNKDEGKDESFEVKGESFEGKGESFEEKDGGFGGEDEGGVLAGTVEVCFDKMGANASTPTPTPPKNSPYISNMAVRKPLRRRGIGWHLLKASEELISQMSSSREAYLHCRMIDTAPFNMYTKAGYNVVKTDSILILLTLQRRKHLMYKKLPVLTNFSESETLCSEDNENHY*
>CL9.Contig1_All_ORF2
MPFGLVSAWNKRRRSKSHDHTGPWAYKPVEFWQLDDQTPQQKKRHHHGSSVFTLKEMEEATSSFSDKNFLGKGGFGRVYRGTLRSGEVVAIKKMELPPLKAADGEREFRVEVDILSRLDHPNLVSLIGYCADGKHRFLVYEYLQKGNLQDHLNGIKEKHKMGWSQRLRVALGSARGLAYLHSSSAVGTPIVHRDFKSTNILLDANFEAKLSDFGLAKLMPEGKEMYVTARVLGTFGYFDPEYTSTGKLTLQSDVYAFGVVLLELLTGRQALDLNQGPNDQNLVLQVGKISHS*
>CL9.Contig1_All_ORF3
MPANSPPPKRLPHCHVAYIRRILRRSWRRSRSIGTHFVKANLHSPRQNSTFIFSSKPSIFLLKALTFTLKALTFNLKALIFTFIFVASVKPNKRSSVGHELSSLHQVLFDQETQQSHIPRRHKHRLSKRLR*
>CL9.Contig2_All_ORF1
MAATASLSFSLDPHRHLFSTPHFTPSSTSLLIPKHPSRLFHNSKPYTLKSSSSSSSTTPSSSFLEAPLRTGRFLSNEDLEKLKSLENFSYYQELESGSMWVRVMRSEELDITVGLLSESFAESMLMPSGYVALLGFLVKQYLMERRELMPHTATLIGFYRSNKDEGKDESFEVKGESFEGKGESFEEKDGGFGGEDEGGVLAGTVEVCFDKMGANASTPTPTPPKNSPYISNMAVRKPLRRFVFFGFCDEAFVT*
>CL9.Contig2_All_ORF2
MKVKMRALRLKVRALRVKVRALRRKMEGLEEKMKVEFWRGLWRFALTKWVPMLLLRRQLRRRIRLI*
>CL9.Contig2_All_ORF3
MSSLLSIKYCLTKKPNRATYPEGISIDSAKDSDKSPTVMSNSSDLMTRTHIDPDSSS*
>CL9.Contig3_All_ORF1
MPFGLVSAWNKRRRSKSHDHTGPWAYKPVEFWQLDDQTPQQKKRHHHGSSVFTLKEMEEATSSFSDKNFLGKGGFGRVYRGTLRSGEVVAIKKMELPPLKAADGEREFRVEVDILSRLDHPNLVSLIGYCADGKHRFLVYEYLQKGNLQDHLNGIKEKHKMGWSQRLRVALGSARGLAYLHSSSAVGTPIVHRDFKSTNILLDANFEAKLSDFGLAKLMPEGKEMYVTARVLGTFGYFDPEYTSTGKLTLQSDVYAFGVVLLELLTGRQALDLNQGPNDQNLVLQVRHILNDRKKLRKVIDPELGRSSYTMESIVMFANLASRCVRPDSSERPSMAECVQELQLIIITNAKSL*
>CL9.Contig3_All_ORF2
MAATASLSFSLDPHRHLFSTPHFTPSSTSLLIPKHPSRLFHNSKPYTLKSSSSSSSTTPSSSFLEAPLRTGRFLSNEDLEKLKSLENFSYYQELESGSMWVRVMRSEELDITVGLLSESFAESMLMPSGYVALLGFLVKQYLMERRELMPHTATLIGFYRSNKDEGKDESFEVKGESFEGKGESFEEKDGGFGGEDEGGVLAGTVEVCFDKMGANASTPTPTPPKNSPYISNMAVRKPLRRRGIGWHLLKASEELISQMSSSREAYLHCRMIDTAPFNMYTKAGYNVVKTDSILILLTLQRRKHLMYKKLPVLTNFSESETLCSEDNENHY*
>CL9.Contig3_All_ORF3
MPANSPPPKRLPHCHVAYIRRILRRSWRRSRSIGTHFVKANLHSPRQNSTFIFSSKPSIFLLKALTFTLKALTFNLKALIFTFIFVASVKPNKRSSVGHELSSLHQVLFDQETQQSHIPRRHKHRLSKRLR*
>CL9.Contig4_All_ORF1
MPFGLVSAWNKRRRSKSHDHTGPWAYKPVEFWQLDDQTPQQKKRHHHGSSVFTLKEMEEATSSFSDKNFLGKGGFGRVYRGTLRSGEVVAIKKMELPPLKAADGEREFRVEVDILSRLDHPNLVSLIGYCADGKHRFLVYEYLQKGNLQDHLNGIKEKHKMGWSQRLRVALGSARGLAYLHSSSAVGTPIVHRDFKSTNILLDANFEAKLSDFGLAKLMPEGKEMYVTARVLGTFGYFDPEYTSTGKLTLQSDVYAFGVVLLELLTGRQALDLNQGPNDQNLVLQVRHILNDRKKLRKVIDPELGRSSYTMESIVMFANLASRCVRPDSSERPSMAECVQELQLIIITNAKSL*
>CL9.Contig4_All_ORF2
MAATASLSFSLDPHRHLFSTPHFTPSSTSLLIPKHPSRLFHNSKPYTLKSSSSSSSTTPSSSFLEAPLRTGRFLSNEDLEKLKSLENFSYYQELESGSMWVRVMRSEELDITVGLLSESFAESMLMPSGYVALLGFLVKQYLMERRELMPHTATLIGFYRSNKDEGKDESFEVKGESFEGKGESFEEKDGGFGGEDEGGVLAGTVEVCFDKMGANASTPTPTPPKNSPYISNMAVRKPLRRRGIGWHLLKASEELISQMSSSREAYLHCRMIDTAPFNMYTKAGYNVVKTDSILILLTLQRRKHLMYKKLPVLTNFSESETLCSEDNENHY*
>CL9.Contig4_All_ORF3
MPANSPPPKRLPHCHVAYIRRILRRSWRRSRSIGTHFVKANLHSPRQNSTFIFSSKPSIFLLKALTFTLKALTFNLKALIFTFIFVASVKPNKRSSVGHELSSLHQVLFDQETQQSHIPRRHKHRLSKRLR*
>CL9.Contig5_All_ORF1
MAATASLSFSLDPHRHLFSTPHFTPSSTSLLIPKHPSRLFHNSKPYTLKSSSSSSSTTPSSSFLEAPLRTGRFLSNEDLEKLKSLENFSYYQELESGSMWVRVMRSEELDITVGLLSESFAESMLMPSGYVALLGFLVKQYLMERRELMPHTATLIGFYRSNKDEGKDESFEVKGESFEGKGESFEEKDGGFGGEDEGGVLAGTVEVCFDKMGANASTPTPTPPKNSPYISNMAVRKPLRRRGIGWHLLKASEELISQMSSSREAYLHCRMIDTAPFNMYTKAGYNVVKTDSILILLTLQRRKHLMYKKLPVLTNFSESETLCSEDNENHY*
>CL9.Contig5_All_ORF2
MPFGLVSAWNKRRRSKSHDHTGPWAYKPVEFWQLDDQTPQQKKRHHHGSSVFTLKEMEEATSSFSDKNFLGKGGFGRVYRGTLRSGEVVAIKKMELPPLKAADGEREFRVEVDILSRLDHPNLVSLIGYCADGKHRFLVYEYLQKGNLQDHLNGIKEKHKMGWSQRLRVALGSARGLAYLHSSSAVGTPIVHRDFKSTNILLDANFEAKLSDFGLAKLMPEGKEMYVTARVLGTFGYFDPEYTSVRKINHLFFL*
>CL9.Contig5_All_ORF3
MPANSPPPKRLPHCHVAYIRRILRRSWRRSRSIGTHFVKANLHSPRQNSTFIFSSKPSIFLLKALTFTLKALTFNLKALIFTFIFVASVKPNKRSSVGHELSSLHQVLFDQETQQSHIPRRHKHRLSKRLR*
>CL9.Contig6_All_ORF1
MAATASLSFSLDPHRHLFSTPHFTPSSTSLLIPKHPSRLFHNSKPYTLKSSSSSSSTTPSSSFLEAPLRTGRFLSNEDLEKLKSLENFSYYQELESGSMWVRVMRSEELDITVGLLSESFAESMLMPSGYVALLGFLVKQYLMERRELMPHTATLIGFYRSNKDEGKDESFEVKGESFEGKGESFEEKDGGFGGEDEGGVLAGTVEVCFDKMGANASTPTPTPPKNSPYISNMAVRKPLRRRGIGWHLLKASEELISQMSSSREAYLHCRMIDTAPFNMYTKAGYNVVKTDSILILLTLQRRKHLMYKKLPVLTNFSESETLCSEDNENHY*
>CL9.Contig6_All_ORF2
MPFGLVSAWNKRRRSKSHDHTGPWAYKPVEFWQLDDQTPQQKKRHHHGSSVFTLKEMEEATSSFSDKNFLGKGGFGRVYRGTLRSGEVVAIKKMELPPLKAADGEREFRVEVDILSRLDHPNLVSLIGYCADGKHRFLVYEYLQKGNLQDHLNGIKEKHKMGWSQRLRVALGSARGLAYLHSSSAVGTPIVHRDFKSTNILLDANFEAKLSDFGLAKLMPEGKEMYVTARVLGTFGYFDPEYTSVRKINHLFFL*
>CL9.Contig6_All_ORF3
MPANSPPPKRLPHCHVAYIRRILRRSWRRSRSIGTHFVKANLHSPRQNSTFIFSSKPSIFLLKALTFTLKALTFNLKALIFTFIFVASVKPNKRSSVGHELSSLHQVLFDQETQQSHIPRRHKHRLSKRLR*
>CL9.Contig7_All_ORF1
MAATASLSFSLDPHRHLFSTPHFTPSSTSLLIPKHPSRLFHNSKPYTLKSSSSSSSTTPSSSFLEAPLRTGRFLSNEDLEKLKSLENFSYYQELESGSMWVRVMRSEELDITVGLLSESFAESMLMPSGYVALLGFLVKQYLMERRELMPHTATLIGFYRSNKDEGKDESFEVKGESFEGKGESFEEKDGGFGGEDEGGVLAGTVEVCFDKMGANASTPTPTPPKNSPYISNMAVRKPLRRIIGQRSLRVKIIQLIEVWLEAD*
>CL9.Contig7_All_ORF2
MKVKMRALRLKVRALRVKVRALRRKMEGLEEKMKVEFWRGLWRFALTKWVPMLLLRRQLRRRIRLI*
>CL9.Contig7_All_ORF3
MSSLLSIKYCLTKKPNRATYPEGISIDSAKDSDKSPTVMSNSSDLMTRTHIDPDSSS*
>CL9.Contig8_All_ORF1
MAATASLSFSLDPHRHLFSTPHFTPSSTSLLIPKHPSRLFHNSKPYTLKSSSSSSSTTPSSSFLEAPLRTGRFLSNEDLEKLKSLENFSYYQELESGSMWVRVMRSEELDITVGLLSESFAESMLMPSGYVALLGFLVKQYLMERRELMPHTATLIGFYRSNKDEGKDESFEVKGESFEGKGESFEEKDGGFGGEDEGGVLAGTVEVCFDKMGANASTPTPTPPKNSPYISNMAVRKPLRRRGIGWHLLKASEELISQMSSSREAYLHCRMIDTAPFNMYTKAGYNVVKTDSILILLTLQRRKHLMYKKLPVLTNFSESETLCSEDNENHY*
>CL9.Contig8_All_ORF2
MPFGLVSAWNKRRRSKSHDHTGPWAYKPVEFWQLDDQTPQQKKRHHHGSSVFTLKEMEEATSSFSDKNFLGKGGFGRVYRGTLRSGEVVAIKKMELPPLKAADGEREFRVEVDILSRLDHPNLVSLIGYCADGKHRFLVYEYLQKGNLQDHLNGIKEKHKMGWSQRLRVALGSARGLAYLHSSSAVGTPIVHRDFKSTNILLDANFEAKLSDFGLAKLMPEGKEMYVTARVLGTFGYFDPEYTSVRKINHLFFL*
>CL9.Contig8_All_ORF3
MPANSPPPKRLPHCHVAYIRRILRRSWRRSRSIGTHFVKANLHSPRQNSTFIFSSKPSIFLLKALTFTLKALTFNLKALIFTFIFVASVKPNKRSSVGHELSSLHQVLFDQETQQSHIPRRHKHRLSKRLR*
>CL9.Contig9_All_ORF1
MAATASLSFSLDPHRHLFSTPHFTPSSTSLLIPKHPSRLFHNSKPYTLKSSSSSSSTTPSSSFLEAPLRTGRFLSNEDLEKLKSLENFSYYQELESGSMWVRVMRSEELDITVGLLSESFAESMLMPSGYVALLGFLVKQYLMERRELMPHTATLIGFYRSNKDEGKDESFEVKGESFEGKGESFEEKDGGFGGEDEGGVLAGTVEVCFDKMGANASTPTPTPPKNSPYISNMAVRKPLRRRGIGWHLLKASEELISQMSSSREAYLHCRMIDTAPFNMYTKAGYNVVKTDSILILLTLQRRKHLMYKKLPVLTNFSESETLCSEDNENHY*
>CL9.Contig9_All_ORF2
MPFGLVSAWNKRRRSKSHDHTGPWAYKPVEFWQLDDQTPQQKKRHHHGSSVFTLKEMEEATSSFSDKNFLGKGGFGRVYRGTLRSGEVVAIKKMELPPLKAADGEREFRVEVDILSRLDHPNLVSLIGYCADGKHRFLVYEYLQKGNLQDHLNGIKEKHKMGWSQRLRVALGSARGLAYLHSSSAVGTPIVHRDFKSTNILLDANFEAKLSDFGLAKLMPEGKEMYVTARVLGTFGYFDPEYTSVRKINHLFFL*
>CL9.Contig9_All_ORF3
MPANSPPPKRLPHCHVAYIRRILRRSWRRSRSIGTHFVKANLHSPRQNSTFIFSSKPSIFLLKALTFTLKALTFNLKALIFTFIFVASVKPNKRSSVGHELSSLHQVLFDQETQQSHIPRRHKHRLSKRLR*
>CL9.Contig10_All_ORF1
MPFGLVSAWNKRRRSKSHDHTGPWAYKPVEFWQLDDQTPQQKKRHHHGSSVFTLKEMEEATSSFSDKNFLGKGGFGRVYRGTLRSGEVVAIKKMELPPLKAADGEREFRVEVDILSRLDHPNLVSLIGYCADGKHRFLVYEYLQKGNLQDHLNGIKEKHKMGWSQRLRVALGSARGLAYLHSSSAVGTPIVHRDFKSTNILLDANFEAKLSDFGLAKLMPEGKEMYVTARVLGTFGYFDPEYTSTGKLTLQSDVYAFGVVLLELLTGRQALDLNQGPNDQNLVLQVRHILNDRKKLRKVIDPELGRSSYTMESIVMFANLASRCVRPDSSERPSMAECVQELQLIIITNAKSL*
>CL9.Contig10_All_ORF2
MAATASLSFSLDPHRHLFSTPHFTPSSTSLLIPKHPSRLFHNSKPYTLKSSSSSSSTTPSSSFLEAPLRTGRFLSNEDLEKLKSLENFSYYQELESGSMWVRVMRSEELDITVGLLSESFAESMLMPSGYVALLGFLVKQYLMERRELMPHTATLIGFYRSNKDEGKDESFEVKGESFEGKGESFEEKDGGFGGEDEGGVLAGTVEVCFDKMGANASTPTPTPPKNSPYISNMAVRKPLRRRGIGWHLLKASEELISQMSSSREAYLHCRMIDTAPFNMYTKAGYNVVKTDSILILLTLQRRKHLMYKKLPVLTNFSESETLCSEDNENHY*
>CL9.Contig10_All_ORF3
MPANSPPPKRLPHCHVAYIRRILRRSWRRSRSIGTHFVKANLHSPRQNSTFIFSSKPSIFLLKALTFTLKALTFNLKALIFTFIFVASVKPNKRSSVGHELSSLHQVLFDQETQQSHIPRRHKHRLSKRLR*
>CL10.Contig1_All_ORF1
MSIKQSSEYCNSNMVKEESPQITRRATRSVILAKLVVEETDTSIQHPNNASARRKRNEGRLNNFPENFVKGYNAWYFGSEKPTCLGEKKGLS*
>CL10.Contig1_All_ORF2
MLFMSSSINRTEQHSVSHPTSLATRVEQPIFLLQDQSFSIFKFTKHSTFFLSIHEASLDLLYILSPFQLPAQQSLLVC*
>CL10.Contig1_All_ORF3
MGIYRETECQSNKVQSIVIQTWLRKKAHKLQGEQPDPSFWLNLWLKKQIQAFSTQIMLLRGEREMRDV*
>CL10.Contig2_All_ORF1
MVKEERPQITRRATRSSALAKTVVEETDTSNPCENDTSASSDMVKEESPKITRRTTRSSALAKCSNNVVEETNASSQQQLTIDDLVIGEEGESFSFNDLVSSFPGRESQIKELVHLLGPQNSPMLPIFIYGGSSTGKTSIVLQTFRHLKRPVVYSSCLTCYNPRVLFESILNQLFLHRKNAENGYSSAKRCEKPSDFVNFLREALVSSIGNPQGQKSGILSSKRSGKGYWRYDILDF*
>CL10.Contig2_All_ORF2
MRISGGYEVVEQLDFHMSISPKYLLISTFLASRNPATLDASLFDSTGGSNNRKRKRKVSEKSIEQKETAEQELLMKGPGTFPMERLLAIFQCITSVAENPLDDEEQAQDGLGIPDGHNGLMSDVLLQLTSLCGANFILRGERYPLEGSTRYRSTVMKIWPCR*
>CL10.Contig2_All_ORF3
MSPLCPSGIPNPSCACSSSSSGFSATDVIHWNMASNLSIGNVPGPFMSNSCSAVSFCSIDFSETFLFRLRLLEPPVESNNDASRVAGFLEARNVEIRRYLGEIDM*
>CL10.Contig3_All_ORF1
MVKEERPQITRRATRSSALAKTVVEETDTSNPCENDTSASSDMVKEESPKITRRTTRSSALAKCSNNVVEETNASSQQQLTIDDLVIGEEGESFSFNDLVSSFPGRESQIKELVHLLGPQNSPMLPIFIYGGSSTGKTSIVLQTFRHLKRPVVYSSCLTCYNPRVLFESILNQLFLHRKNAENGYSSAKRCEKPSDFVNFLREALVSSIGNPQGQKSGILSSKRSGKANGNMIYLIFDNVERVKGWDKGSTVLPLLFNLCDTLKMPEVGLIFISNTSPDTYDSNMGYVEPNPLYFPDYSDDDLGQILIRNQANKKLYTSFLSVVLRPFSRITRQVDELSSAFSLLFRKYCEPITDLGVVPNEEMKRRLFSRFQPHIAPSLNEIFKASTPPSTEVEATERKLKGSTRKSGGCEVVDQLDFHMSTSAKYLLISAFLASRNPATLDASLFDSTGGSNNRKRKRKVSEKSIEQKETAEQELLMKGPGTFPMERLLAIFQCITSVAENPLDDEEQAQDGLGIPDGHNGLMSDVLLQLTSLCGANFIVKGGSCPLEGSTRYRSTVTEDMALQVARSIKFPLSKYLYRR*
>CL10.Contig3_All_ORF2
MSPLCPSGIPNPSCACSSSSSGFSATDVIHWNMASNLSIGNVPGPFMSNSCSAVSFCSIDFSETFLFRLRLLEPPVESNNDASRVAGFLEARNAEIRRYLAEVDM*
>CL10.Contig3_All_ORF3
MTWCLVFLVERVRSRSLCIFWGRRTLPCFLYLSTGALPLEKPVLFYKHLGILNDLLFTQAALPVIIPEFYLNPY*
>CL10.Contig4_All_ORF1
MVKEESPKITRRTTRSSALAKCSNNVVEETNASSQQQLTIDDLVIGEEGESFSFNDLVSSFPGRESQIKELVHLLGPQNSPMLPIFIYGGSSTGKTSIVLQTFRHLKRPVVYSSCLTCYNPRVLFESILNQLFLHRKNAENGYSSAKRCEKPSDFVNFLREALVSSIGNPQGQKSGILSSKRSGKANGNMIYLIFDNVERVKGWDKGSTVLPLLFNLCDTLKMPEVGLIFISNTSPDTYDSNMGYVEPNPLYFPDYSDDDLGQILIRNQANKKLYTSFLSVVLRPFSRITRQVDELSSAFSLLFRKYCEPITDLVVVPNE*
>CL10.Contig4_All_ORF2
MEQKETAEQELLMKGPRAFPMEKLLAVFQCITSVAEDPLDDEEQVQDSLGIQDGHSGLMSDVFLQMTSLCGANFILRGERYPLEGSTRYRSTVMKIWPCR*
>CL10.Contig4_All_ORF3
MTWCLVFLVERVRSRSLCIFWGRRTLPCFLYLSTGALPLEKPVLFYKHLGILNDLLFTQAALPVIIPEFYLNPY*
>CL10.Contig5_All_ORF1
MVKEERPQITRRATRSSALAKTVVEETDTSNPCENDTSASSDMVKEESPKITRRTTRSSALAKCSNNVVEETNASSQQQLTIDDLVIGEEGESFSFNDLVSSFPGRESQIKELVHLLGPQNSPMLPIFIYGGSSTGKTSIVLQTFRHLKRPVVYSSCLTCYNPRVLFESILNQLFLHRKNAENGYSSAKRCEKPSDFVNFLREALVSSIGNPQGQKSGILSSKRSGKGYWRYDILDF*
>CL10.Contig5_All_ORF2
MIYLIFDNLEHVKGWDKGSTVLPLLFNLYDTLKMSEIGLVFISNTSMDTYDSNMGYVEPNPLYLPDYTDDDLGQILMRNQANKELYTCFLSVILRPFSRITR*
>CL10.Contig5_All_ORF3
MVLLYFRRQQFELLELLDIPAIIVFSCACAAYLLELLLRLLLLNLSHKSQLTPLRLSPVVVARAVAVPIAHAVARSPHPYSASPDLATSPG*
>CL10.Contig6_All_ORF1
MVKEEWPKVARATRPSALAKCSNNVVEQQNASSQQQLTSGDLVIGEGGEFFRFDDLVSSFPGRESQIKELVYLLGPQNSLMLPTFIYGGSSTGKTSIVLQAFRRLKRPFVYTSCLTCYDPRIMLESILNQLFLHQKNPGNGYSSAKRCERPSDFVNFLRKALVSIIGNSQGQKSGILSSKRSGKGYWRYDILDF*
>CL10.Contig6_All_ORF2
MIYLIFDNLEHVKGWDKGSTVLPLLFNLYDTLKMSEIGLVFISNTSMDTYDSNMGYVEPNPLYLPDYTDDDLGQILMRNQANKELYTCFLR*
>CL10.Contig6_All_ORF3
MLFMSSSINRTEQHSVSHPTSLATRVEQPIFLLQDQSFSIFKFTKHSTFFLSIHEASLDLLYILSPFQLPAQQSLLVC*
>CL10.Contig7_All_ORF1
MVKEESPKITRRTTRSSALAKCSNNVVEETNASSQQQLTIDDLVIGEEGESFSFNDLVSSFPGRESQIKELVHLLGPQNSPMLPIFIYGGSSTGKTSIVLQTFRHLKRPVVYSSCLTCYNPRVLFESILNQLFLHRKNAENGYSSAKRCEKPSDFVNFLREALVSSIGNPQGQKSGILSSKRSGKGYWRYDILDF*
>CL10.Contig7_All_ORF2
MRISGGYEVVEQLDFHMSISPKYLLISTFLASRNPATLDASLFDSTGGSNNRKRKRKVSEKSIEQKETAEQELLMKGPGTFPMERLLAIFQCITSVAENPLDDEEQAQDGLGIPDGHNGLMSDVLLQLTSLCGANFIVKGGSCPLEGSTRYRSTVTEDMALQVARSIKFPLSKYLYRR*
>CL10.Contig7_All_ORF3
MSPLCPSGIPNPSCACSSSSSGFSATDVIHWNMASNLSIGNVPGPFMSNSCSAVSFCSIDFSETFLFRLRLLEPPVESNNDASRVAGFLEARNVEIRRYLGEIDM*
>CL10.Contig8_All_ORF1
MVKEERPQITRRATRSSALAKTVVEETDTSNPCENDTSASSDMVKEESPKITRRTTRSSALAKCSNNVVEETNASSQQQLTIDDLVIGEEGESFSFNDLVSSFPGRESQIKELVHLLGPQNSPMLPIFIYGGSSTGKTSIVLQTFRHLKRPVVYSSCLTCYNPRVLFESILNQLFLHRKNAENGYSSAKRCEKPSDFVNFLREALVSSIGNPQGQKSGILSSKRSGKANGNMIYLIFDNVERVKGWDKGSTVLPLLFNLCDTLKMPEVGLIFISNTSPDTYDSNMGYVEPNPLYFPDYSDDDLGQILIRNQANKKLYTSFLSVILRPFSRITR*
>CL10.Contig8_All_ORF2
MRISGGYEVVEQLDFHMSISPKYLLISTFLASRNPATLDASLFDSTGGSNNRKRKRKVSEKSIEQKETAEQELLMKGPGTFPMERLLAIFQCITSVAENPLDDEEQAQDGLGIPDGHNGLMSDVLLQLTSLCGANFILRGERYPLEGSTRYRSTVMKIWPCR*
>CL10.Contig8_All_ORF3
MSPLCPSGIPNPSCACSSSSSGFSATDVIHWNMASNLSIGNVPGPFMSNSCSAVSFCSIDFSETFLFRLRLLEPPVESNNDASRVAGFLEARNVEIRRYLGEIDM*
>CL10.Contig9_All_ORF1
MVKEESPQITRRATRSVILAKLVVEETDTSIQHPNNASAALISFKKRFFTVRISEKSMEQKETAEQELLMKGPRAFPMEKLLAVFQCITSVAEDPLDDEEQVQDSLGIQDGHSGLMSDVFLQMTSLCGAN
>CL10.Contig9_All_ORF2
MSNSCSAVSFCSIDFSEILTVKNLFLKEISAAEALFGC*
>CL10.Contig9_All_ORF3
MLVSVSSTTSLAKMTDLVALLVICGLSSLTMFE
>CL10.Contig10_All_ORF1
MVKEERPQITRRATRSSALAKTVVEETDTSNPCENDTSASSDMVKEESPKITRRTTRSSALAKCSNNVVEETNASSQQQLTIDDLVIGEEGESFSFNDLVSSFPGRESQIKELVHLLGPQNSPMLPIFIYGGSSTGKTSIVLQTFRHLKRPVVYSSCLTCYNPRVLFESILNQLFLHRKNAENGYSSAKRCEKPSDFVNFLREALVSSIGNPQGQKSGILSSKRSGKGYWRYDILDF*
>CL10.Contig10_All_ORF2
LLYLLSNIETVFLASVILRPFSRITRQVDELSSAFSLLFRKYCEPITDLGVVPNEEMKRRLFSRFQPHIAPSLNEIFKASTPPSTEVEATERKPKGSTRKSGGCEVVDQLDFHMSTSAKYLLISAFLASRNPATLDASLFDSTGGSNNRKRKRKVSEKSIEQKETAEQELLMKGPGTFPMERLLAIFQCITSVAENPLDDEEQAQDGLGIPDGHNGLMSDVLLQLTSLCGANFIVKGGSCPLEGSTRYRSTVTEDMALQVARSIKFPLSKYLYRR*
>CL10.Contig10_All_ORF3
MSPLCPSGIPNPSCACSSSSSGFSATDVIHWNMASNLSIGNVPGPFMSNSCSAVSFCSIDFSETFLFRLRLLEPPVESNNDASRVAGFLEARNAEIRRYLAEVDM*
>CL10.Contig11_All_ORF1
MVKEERPQITRRATRSSALAKTVVEETDTSSPCENDTSASSDMVKEESPKITRRTTRSSALAKCSNNVVEETNASSQQQLTIDDLVIGEEGESFSFNDLVSSFPGRESQIKELVHLLGPQNSPMLPIFIYGGSSTGKTSIVLQTFRHLKRPVVYSSCLTCYNPRVLFESILNQLFLHRKNAENGYSSAKRCEKPSDFVNFLREALVSSIGNPQGQKSGILSSKRSGKANGNMIYLIFDNVERVKGWDKGSTVLPLLFNLCDTLKMPEVGLIFISNTSPDTYDSNMGYVEPNLLYFPDYSDDDLGQILIRNQANKKLYTSFLSVILRPFSRITRQVDELSSAFSLLFRKYCEPITDLGVVPNEEMKRRLFSRFQPHIAPSLNEIFKASTPPSTEVEATERKPKGSTRKSGGCEVVDQLDFHMSTSAKYLLISAFLASRNPATLDSSLFDSTGGTNNRKRKRH*
>CL10.Contig11_All_ORF2
MEQKETAEQELLMKGPRAFPMEKLLAVFQCITSVAEDPLDDEEQVQDSLGIQDGHSGLMSDVFLQMTSLCGANFILRGERYPLEGSTRYRSTVMKIWPCR*
>CL10.Contig11_All_ORF3
MTWCLVFLVERVRSRSLCIFWGRRTLPCFLYLSTGALPLEKPVLFYKHLGILNDLLFTQAALPVIIPEFYLNPY*
>CL10.Contig12_All_ORF1
MVKEESPKITRRTTRSSALAKCSNNVVEETNASSQQQLTIDDLVIGEEGESFSFNDLVSSFPGRESQIKELVHLLGPQNSPMLPIFIYGGSSTGKTSIVLQTFRHLKRPVVYSSCLTCYNPRVLFESILNQLFLHRKNAENGYSSAKRCEKPSDFVNFLREALVSSIGNPQGQKSGILSSKRSGKANGNMIYLIFDNVERVKGWDKGSTVLPLLFNLCDTLKMPEVGLIFISNTSPDTYDSNMGYVEPNPLYFPDYSDDDLGQILIRNQANKKLYTSFLSVILRPFSRITRQVDELSSAFSLLFRKYCEPITDLGVVPNEEMKRRLFSRFQPHIAPSLNEIFKASTPPSTEVEATERKPKGSTRKSGGCEVVDQLDFHMSTSAKYLLISAFLASRNPATLDASLFDSTGGSNNRKRKRKVSEKSIEQKETAEQELLMKGPGTFPMERLLAIFQCITSVAENPLDDEEQAQDGLGIPDGHNGLMSDVLLQLTSLCGANFIVKGGSCPLEGSTRYRSTVTEDMALQVARSIKFPLSKYLYRR*
>CL10.Contig12_All_ORF2
MSPLCPSGIPNPSCACSSSSSGFSATDVIHWNMASNLSIGNVPGPFMSNSCSAVSFCSIDFSETFLFRLRLLEPPVESNNDASRVAGFLEARNAEIRRYLAEVDM*
>CL10.Contig12_All_ORF3
MTWCLVFLVERVRSRSLCIFWGRRTLPCFLYLSTGALPLEKPVLFYKHLGILNDLLFTQAALPVIIPEFYLNPY*
>CL10.Contig13_All_ORF1
MVKEERPQITRRATRSSALAKTVVEETDTSSPCENDTSASSDMVKEESPKITRRTTRSSALAKCSNNVVEETNASSQQQLTIDDLVIGEEGESFSFNDLVSSFPGRESQIKELVHLLGPQNSPMLPIFIYGGSSTGKTSIVLQTFRHLKRPVVYSSCLTCYNPRVLFESILNQLFLHRKNAENGYSSAKRCEKPSDFVNFLREALVSSIGNPQGQKSGILSSKRSGKANGNMIYLIFDNVERVKGWDKGSTVLPLLFNLCDTLKMPEVGLIFISNTSPDTYDSNMGYVEPNLLYFPDYSDDDLGQILIRNQANKKLYTSFLSVILRPFSRITRQVDELSSAFSLLFRKYCEPITDLGVVPNEEMKRRLFSRFQPHIAPSLNEIFKASTPPSTEVEATERKPKGSTRKSGGCEVVDQLDFHMSTSAKYLLISAFLASRNPATLDASLFDSTGGSNNRKRKRKVSEKSIEQKETAEQELLMKGPGTFPMERLLAIFQCITSVAENPLDDEEQAQDGLGIPDGHNGLMSDVLLQLTSLCGANFIVKGGSCPLEGSTRYRSTVTEDMALQVARSIKFPLSKYLYRR*
>CL10.Contig13_All_ORF2
MSPLCPSGIPNPSCACSSSSSGFSATDVIHWNMASNLSIGNVPGPFMSNSCSAVSFCSIDFSETFLFRLRLLEPPVESNNDASRVAGFLEARNAEIRRYLAEVDM*
>CL10.Contig13_All_ORF3
MTWCLVFLVERVRSRSLCIFWGRRTLPCFLYLSTGALPLEKPVLFYKHLGILNDLLFTQAALPVIIPEFYLNPY*
>CL10.Contig14_All_ORF1
MVKEERPQITRRATRSSALAKTVVEETDTSNPCENDTSASSDMVKEESPKITRRTTRSSALAKCSNNVVEETNASSQQQLTIDDLVIGEEGESFSFNDLVSSFPGRESQIKELVHLLGPQNSPMLPIFIYGGSSTGKTSIVLQTFRHLKRPVVYSSCLTCYNPRVLFESILNQLFLHRKNAENGYSSAKRCEKPSDFVNFLREALVSSIGNPQGQKSGILSSKRSGKGYWRYDILDF*
>CL10.Contig14_All_ORF2
MIYLIFDNLEHVKGWDKGSTVLPLLFNLYDTLKMSEIGLVFISNTSMDTYDSNMGYVEPNPLYLPDYTDDDLGQILMRNQANKELYTCFLSVILRPFSRITRQVDELSSAFSLLFRKYCEPITDLVVVPNE*
>CL10.Contig14_All_ORF3
MEQKETAEQELLMKGPRAFPMEKLLAVFQCITSVAEDPLDDEEQVQDSLGIQDGHSGLMSDVFLQMTSLCGANFIVKGGSCPLEGSTRYRSTVMKIWPCR*
>CL11.Contig1_All_ORF1
MDREGGSNGGSCYYSVLGIRKDSSFSDIRTAYHKLAMKWHPDKWAVNKNPSVAGDANRRFQQIQEAYSVLSDQGKRSMYDAGLYDPLEEEDQEFGDFMQEMISMMNNVKDEGDSFEDLQRMFVEMVGADGNHGMGFDIGGMDPMANKKARAGSSRSNVNAAAKRRTSRC*
>CL11.Contig1_All_ORF2
MNRRDPASLAARSAALGGSVNVTSGRAGTCLFVGHWIHAADVKPHSVVPISTYHFHKHPLEVLKAVALVLHIVHHGNHLLHEIPKFLVFLFKRVVEPGVVH*
>CL11.Contig1_All_ORF3
MPFHGEFVVGCADVREGGVLANPEDGVVARSAVGSSFPVHSSKSKSQSLRIREEQLLRISERNQRERPCAFLSGVFWFGDVKISSL*
>CL11.Contig2_All_ORF1
MNRRDPASLAARSAALGGSVNVTSGRAGTCLFVGHWIHAADVKPHSVVPISTYHFHKHPLEVLKAVALVLHIVHHGNHLLHEIPKFLITQNFTLLKVIKVNNQN*
>CL11.Contig2_All_ORF2
MQEMISMMNNVKDEGDSFEDLQRMFVEMVGADGNHGMGFDIGGMDPMANKKARAGSSRSNVNAAAKRRTSRC*
>CL11.Contig2_All_ORF3
MGTTEWGLTSAAWIQWPTKRHVPARPEVTLTLPPSAALRAASDAGSRRFISVICRI*
>CL11.Contig3_All_ORF1
MDREGGSNGGSCYYSVLGIRKDSSFSDIRTAYHKLAMKWHPDKWAVNKNPSVAGDANRRFQQIQEAYSVLSDQGKRSMYDAGLYDPLEEEDQVRISFLLLILLRQMFTVHSASSKKKKTKQKLKRRRFQVRGKKYQA*
>CL11.Contig3_All_ORF2
MRYELGLPLQAGRRARRRTLTSSPDPREPNKLPGFAETADSRLRPPTGSCSRPTCPDAISWRVCGRLCGCPRRRSPCESRGRSSSKIRRWILLPGP*
>CL11.Contig3_All_ORF3
MPFHGEFVVGCADVREGGVLANPEDGVVARSAVGSSFPVHSSKSKSQSLRIREEQLLRISERNQRERPCAFLSGVFWFGDVKISSL*
>CL12.Contig1_All_ORF1
MAGVARMESMLVQFVVSCLVFLSCLRIGNAGITSNFVRSEYPSVDIPLDHRVFAVPKGHNAPQQVHITQGDYDGKAVIISWVTADEPGTSKVQYGTSEKNYEFSAEGTITNYTFYEYKSGYIHHCHVDGLEHDTKYYYKIGSGDSSREFWFITPPKVGPDAPYKFGIIGDLGQTFNSLSTLEHYMHSGGQTVLFLGDISYADRYQYNDIGIRWDSWGRFAEQSTAYQPWIWSAGNHEIDYMPYLGEVTPFKNYLQRFATPYYASKSSNPLWYAIRRASAHIIVLSSYSPFVKYTPQWMWLREELNRVDREKTPWLIVLMHVPIYNSNDAHYMEGESMRAAFESWFVQYKVDVIFAGHVHAYERSYRISNIHYNVSSGDQYPIPDKSAPVYITVGDGGNQEGLAGKFRDPQPEYSAFREASYGHSTLEIHNRTHALYHWNRNDDGKKMATDAFVLHNQFWGTNHRRRKLKKHSARKYIDRAAY*
>CL12.Contig1_All_ORF2
MHSEQLINNSWRSCCLFNTYKVQAIHNSFKSLRNLVQYIPVPLPSLSSMINIKPLSLASDSMSECLISCSINIFPSRMLLQFSPPVICTPELVMQYKCISCHFLPVIVAVPVVQCMCPVMNLQGRMPIARFAECRIFWLWISKLSSKTFLVSSISNCYVDRSRLVWYGILVTT*
>CL12.Contig1_All_ORF3
MDMSSKYYVNFVLNKPTLKCCSHAFTFHVMCVITIVDWNMHKDYQPRCLFPVNPVQFFSQPHPLRCVFHKWRITGKYYYMS*
>CL12.Contig2_All_ORF1
MAGVARMESMLVQFVVSCLVFLSCLRIGNAGITSNFVRSEYPSVDIPLDHRVFAVPKGHNAPQQVHITQGDYDGKAVIISWVTADEPGTSKVQYGTSEKNYEFSAEGTITNYTFYEYKSGYIHHCHVDGLEHDTKYYYKIGSGDSSREFWFITPPKVGPDAPYKFGIIGDLGQTFNSLSTLEHYMHSGGQTVLFLGDISYADRYQYNDIGIRWDSWGRFAEQSTAYQPWIWSAGNHEIDYMPYLGEVTPFKNYLQRFATPYYASKSSNPLWYAIRRASAHIIVLSSYSPFVKYTPQWMWLREELNRVDREKTPWLIVLMHVPIYNSNDAHYMEGESMRAAFESWFVQYKVDVIFAGHVHAYERSYRISNIHYNVSSGDQYPIPDKSAPVYITVGDGGNQEGLAGKFRDPQPEYSAFREASYGHSTLEIHNRTHALYHWNRNDDGKKMATDAFVLHNQFWGTNHRRRKLKKHSARKYIDRAAY*
>CL12.Contig2_All_ORF2
MHSEQLINNSWRSCCLFNTYKVQAIHNSFKSLRNLVQYIPVPLPSLSSMINIKPLSLASDSMSECLISCSINIFPSRMLLQFSPPVICTPELVMQYKCISCHFLPVIVAVPVVQCMCPVMNLQGRMPIARFAECRIFWLWISKLSSKTFLVSSISNCYVDRSRLVWYGILVTT*
>CL12.Contig2_All_ORF3
MDMSSKYYVNFVLNKPTLKCCSHAFTFHVMCVITIVDWNMHKDYQPRCLFPVNPVQFFSQPHPLRCVFHKWRITGKYYYMS*
>CL13.Contig1_All_ORF1
MDCSVVLPREPMPSNVTVRLPSSEELEAFALEQWECFLLQLINSSQTDRPSNISSSMMKTFQRGLVTQRDREAPRLTESGFQFLLMDTNAQLWYIIREYITSSEERGIDSADLIAFLLELSFHVTGEAYNINTLTELQKNTIKDFTDLGLVKLQQGRKESWFIPTKLATNLSVSLTDTSSRKQGFVVVETNFRLYAYSSSKLHCEILRLFARVEYQLPNLIVGAITKESLYGAFDNCITAEQIISFLKQNAHPRVAERIPSVPENVTDQIRLWETDLNRVEMTNAYIYDEFPSRDLFDGAVDYARSYNGLLWEAPDDSKKMRLVVRSENHVHMREYLSGQK*
>CL13.Contig1_All_ORF2
MPEVRIIAKNFMDMVAALPAMKLDKLYDNSFICEAILRSLPPLAKKYVLQMLCVEFPVNSKSMEEWVLPDGASKHQVAVYIGSDISD*
>CL13.Contig1_All_ORF3
MHIYTTNFHPGISLTVLLTMREATMVCYGRLQMIQKRCVWWSGLKTMFTCENIFPVKSSMPRGIKFEELDMTKSW*
>CL13.Contig2_All_ORF1
MSLIHWIRHFRLISRSFWSMDCSVVLPREPMPSNVTVRRPSSEELEAFALEQWECFLLQLINSSQTDRPSNISSSMMKTFQRGLVTQRDREAPRLTESGFQFLLMDTNAQLWYIIREYITSSEERGIDSADLIAFLLELSFHVTGEAYNINTLTELQKNTIKDFTDLGLVKLQQGRKESWFIPTKLATNLSVSLTDTSSRKQGFVVVETNFRLYAYSSSKLHCEILRLFARYMLRIP*
>CL13.Contig2_All_ORF2
MIRGHQWGPPCNHECTHKYSTLMQIPWRVFCKKGCDADGETWEQCLEECTEICYKDPVLKDQQWSACIDRSPGVERYSEECFHACVSGCGYKFDKPPDIADKVRPNRPPKPPPVPKPASPLFESKATSEDILGTSA*
>CL13.Contig2_All_ORF3
MCRVEYQLPNLIVGAITKESLYGAFDNCITAEQIISFLKQNAHPRVAERIPSVPENVTDQIRLWETDLNRVEMTNAYIYDEFPSRDLFDGAVDYARSYNGLLWEAPDDSKKMRLVVRSENHVHMREYLSGQK*
>CL13.Contig3_All_ORF1
MAVLFRHWLRNTCCKCCAWSFRSTPKSMEEWVLPDGASKHRVAVDRLVQLRIFTETRKKGDVTYTLNPIFQTNLNKLLVYGVVLPREPMPSNVTVRLPSSEELEAFALEQWECFLLQLINSSQTDRPSNISSSMMKTFQRGLVTQRDREAPRLTESGFQFLLMDTNAQLWYIIREYITSSEERGIDSADLIAFLLELSFHVTGEAYNINTLTELQKNTIKDFTDLGLVKLQQGRKESWFIPTKLATNLSVSLTDTSSRKQGFVVVETNFRLYAYSSSKLHCEILRLFARVEYQLPNLIVGAITKESLYGAFDNCITAEQIISFLKQNAHPRVAERIPSVPENVTDQIRLWETDLNRVEMTNAYIYDEFPSRDLFDGAVDYARSYNGLLWEAPDDSKKMRLVVRSENHVHMREYLSGQK*
>CL13.Contig3_All_ORF2
MIRGHQWGPPCNHECTHKYSTLMQIPWRVFCKKGCDADGETWEQCLEECTEICYKDPVLKDQQWSACIDRSPGVERYSEECFHACVSGCGYKFDKPPDIADKVRPNRPPKPPPVPKPASPLFESKATSEDILGTSA*
>CL13.Contig3_All_ORF3
MHIYTTNFHPGISLTVLLTMREATMVCYGRLQMIQKRCVWWSGLKTMFTCENIFPVKSSMPRGIKFEELDMTKSW*
>CL13.Contig4_All_ORF1
MPEVRIIAKNFMDMVAALPAMKLDKLYDNSFICEAILRSLPPLAKKYVLQMLCVEFPVNSKSMEEWVLPDGASKHRVAVDRLVQLRIFTETRKKGDVTYTLNPIFQTNLNKLLVYGVVLPREPMPSNVTVRLPSSEELEAFALEQWECFLLQLINSSQTDRPSNISSSMMKTFQRGLVTQRDREAPRLTESGFQFLLMDTNAQLWYIIREYITSSEERGIDSADLIAFLLELSFHVTGEAYNINTLTELQKNTIKDFTDLGLVKLQQGRKESWFIPTKLATNLSVSLTDTSSRKQGFVVVETNFRLYAYSSSKLHCEILRLFARYMLRIP*
>CL13.Contig4_All_ORF2
MCRVEYQLPNLIVGAITKESLYGAFDNCITAEQIISFLKQNAHPRVAERIPSVPENVTDQIRLWETDLNRVEMTNAYIYDEFPSRDLFDGAVDYARSYNGLLWEAPDDSKKMRLVVRSENHVHMREYLSGQK*
>CL13.Contig4_All_ORF3
MHIYTTNFHPGISLTVLLTMREATMVCYGRLQMIQKRCVWWSGLKTMFTCENIFPVKSSMPRGIKFEELDMTKSW*
>CL13.Contig5_All_ORF1
MEALQWRLFPLLTLLLSFLLFFFFQYSPTLNQKQCSLLPYQHYWIASKRIVTPQGVISGLVEVKEGKIVSIVKEEEKDGKTKSENLIDYGDAVVMPGLIDVHAHLDDPGRSEWEGFPSGTKAAAAGGITTLVDMPLNSFPSTVSRETLELKLKAAESRIYVDVGFWGGLVPENAFNKSVLEDLLNAGALGLKSFMCPSGINDFPMTNSSHIKEGLSVLAKYRRPLLVHAEKQPDPATNLDIEDISNDARSYSTYLKTRPPSWEEAAIKDLVTLTKDTRIGAPAEGAHLHIVHLSDSSSSLDLIKEAKRGGDSLTVETCPHYLAFSAEEIRDGDTRFKCSPPIRDAVNKEKLWTALVEGELDMLSSDHSPTTPELKRLDDGDFLKAWGGISCLQFVLPVTWSYGQKYGVTLEQMALWWSERPAKLAGQKLKGAIAIGNYADIVVWNPDVDFDLDDSHHVYIKHPSISAYMGTKLSGKVSATFVRGNLVFKEGNHAPAACGVPILAKEQL*
>CL13.Contig5_All_ORF2
MLCVEFPVNSQVNGGVGAAGWGLQASSCCIHWIRHFRLISRSFWSMDCSVVLPREPMPSNVTVRRPSSEELEAFALEQWECFLLQLINSSQTDRPSNISSSMMKTFQRGLVTQRDREAPRLTESGFQFLLMDTNAQLWYIIREYITSSEERGIDSADLIAFLLELSFHVTGEAYNINTLTELQKNTIKDFTDLGLVKLQQGRKESWFIPTKLATNLSVSLTDTSSRKQGFVVVETNFRLYAYSSSKLHCEILRLFARVEYQLPNLIVGAITKESLYGAFDNCITAEQIISFLKQNAHPRVAERIPSVPENVTDQIRLWETDLNRVEMTNAYIYDEFPSRDLFDGAVDYARSYNGLLWEAPDDSKKMRLVVRSENHVHMREYLSGQK*
>CL13.Contig5_All_ORF3
MIRGHQWGPPCNHECTHKYSTLMQIPWRVFCKKGCDADGETWEQCLEECTEICYKDPVLKDQQWSACIDRSPGVERYSEECFHACVSGCGYKFDKPPDIADKVRPNRPPKPPPVPKPASPLFESKATSEDILGTSA*
>CL13.Contig6_All_ORF1
MPEVRIIAKNFMDMVAALPAMKLDKLYDNSFICEAILRSLPPLAKKYVLQMLCVEFPVNSKSMEEWVLPDGASKHRVAVDRLVQLRIFTETRKKGDVTYTLNPIFQTNLNKLLVYGVVLPREPMPSNVTVRLPSSEELEAFALEQWECFLLQLINSSQTDRPSNISSSMMKTFQRGLVTQRDREAPRLTESGFQFLLMDTNAQLWYIIREYITSSEERGIDSADLIAFLLELSFHVTGEAYNINTLTELQKNTIKDFTDLGLVKLQQGRKESWFIPTKLATNLSVSLTDTSSRKQGFVVVETNFRLYAYSSSKLHCEILRLFARVEYQLPNLIVGAITKESLYGAFDNCITAEQIISFLKQNAHPRVAERIPSVPENVTDQIRLWETDLNRVEMTNAYIYDEFPSRDLFDGAVDYARSYNGLLWEAPDDSKKMRLVVRSENHVHMREYLSGQK*
>CL13.Contig6_All_ORF2
MHIYTTNFHPGISLTVLLTMREATMVCYGRLQMIQKRCVWWSGLKTMFTCENIFPVKSSMPRGIKFEELDMTKSW*
>CL13.Contig6_All_ORF3
MLHKVYHDFVMSSSSNLIPRGILLLTGKIFSHVNMVFRPDHQTHLF*
>CL13.Contig7_All_ORF1
MIPHQWGPPCNHECTHKYSALMQIPWRVFCKKGCDADGETWEECLEECNEICYKDPVLKDQQWSACIDRSPGVERYSEECFHACVSGCGYKFDKPPDIADKVRPNRPPKPPPVPKPASPLVESKATAEDILGTSA*
>CL13.Contig7_All_ORF2
MRKSQVCLQPLLWIQQVVRLALVQGEASVACLGELYQLCLEVCQTCNHSQIHKRESTPLSTFQLQENGQCKHSIVDPSRQDPCNISHCTPPSILPMSLHQRRILFCKRLAMESA*
>CL13.Contig7_All_ORF3
MNPAHVRSRPQRFTKLPSSIYRPIPLSISTAALFTERITEKEERERKKDDDTASMGSSLQS*
>CL13.Contig8_All_ORF1
MAVLFRHWLRNTCCKCCAWSFRSTPKSMEEWVLPDGASKHRVAVDRLVQLRIFTETRKKGDVTYTLNPIFQTNLNKLLVYGVVLPREPMPSNVTVRLPSSEELEAFALEQWECFLLQLINSSQTDRPSNISSSMMKTFQRGLVTQRDREAPRLTESGFQFLLMDTNAQLWYIIREYITSSEERGIDSADLIAFLLELSFHVTGEAYNINTLTELQKNTIKDFTDLGLVKLQQGRKESWFIPTKLATNLSVSLTDTSSRKQGFVVVETNFRLYAYSSSKLHCEILRLFARVEYQLPNLIVGAITKESLYGAFDNCITAEQIISFLKQNAHPRVAERIPSVPENVTDQIRLWETDLNRVEMTNAYIYDEFPSRDLFDGAVDYARSYNGLLWEAPDDSKKMRLVVRSENHVHMREYLSGQK*
>CL13.Contig8_All_ORF2
VLALTVLLELKGTQRSAFTLVYLAVVTSLTNPHRCIIHRENHREGRERERKTMIPHQWGPPCNHECTHKYSALMQIPWRVFCKKGCDADGETWEQCLEECTEICYKDPVLKDQQWSACIDRSPGVERYSEECFHACVSGCGYKFDKPPDIADKVRPNRPPKPPPVPKPASPLFESKATSEDILGTSA*
>CL13.Contig8_All_ORF3
LLILQDRILVTYLSALLQALFPSLSISVAPFFAKDSPWNLHKGGVLVRAFMIAGRTPLMRYHRLSFSLSSFSVILSVNNAAVGVCQTCNHSQIHKRESTPLSTFQLQENGQCKHSIVDPSRQDPCNISHCTPPSILPMSLHQRRILFCKRLA
>CL14.Contig1_All_ORF1
MLFFAVLEVDFMDVVTSPEVMVGYKCVVRVVSILPCRAMDYHFPVGICKIRLTLEDPTTRIHAFLYAEDGLKFFEGSSSDEVLSGMRNALLGAAANIDGDEGEDTPRNPPWVQVCLRVKCETEDVLESREYMVFGTKLRA*
>CL14.Contig1_All_ORF2
MYSLLSKTSSVSHFTLKQTCTQGGFRGVSSPSSPSIFAAAPNSAFRIPLNTSSDEDPSKNFSPSSAYKKA*
>CL14.Contig1_All_ORF3
MKVFGDEVCAICNKYTSFALNDVRDGYMMSDCYEIQSF*
>CL14.Contig2_All_ORF1
MLFFAVLEVDFMDVVTSPEVMVGYKCVVRVVSILPCRAMDYHFPVGICKIRLTLEDPTTRIHAFLYAEDGLKFFEGSSSDEVLSGMRNALLGAAANIDGDEGEDTPRNPPWVQVCLRVKCETEDVLESREYMVFGTKLRA*
>CL14.Contig2_All_ORF2
MNKESQAHILRSPLKRSLKTESYIQYLSLRKKIPNVELMADPSPMRDCDSKEMDQPLALQLSFSLDRDVVCSFLTLGTS*
>CL14.Contig2_All_ORF3
MYSLLSKTSSVSHFTLKQTCTQGGFRGVSSPSSPSIFAAAPNSAFRIPLNTSSDEDPSKNFSPSSAYKKA*
>CL14.Contig3_All_ORF1
MLFFAVLEVDFMDVVTSPEVMVGYKCVVRVVSILPCRAMDYHFPVGICKIRLTLEDPTTRIHAFLYAEDGLKFFEGSSSDEVLSGMRNALLGAAANIDGDEGEDTPRNPPWVQVCLRVKCETEDVLESREYMVFGTKLRA*
>CL14.Contig3_All_ORF2
MYSLLSKTSSVSHFTLKQTCTQGGFRGVSSPSSPSIFAAAPNSAFRIPLNTSSDEDPSKNFSPSSAYKKA*
>CL14.Contig3_All_ORF3
MVDPSPLNRSLSEETDQPLALHLESFSLARDIECSFPSLGTVLRVISRYELDFLC*
>CL14.Contig4_All_ORF1
MPQWSLPWPSRITEVDFDDDCEFHTLMDVVTSPEVMVGYKCVVRVVSILPCRAMDYHFPVGICKIRLTLEDPTTRIHAFLYAEDGLKFFEGSSSDEVLSGMRNALLGAAANIDGDEGEDTPRNPPWVQVCLRVKCETEDVLESREYMVFGTKLRA*
>CL14.Contig4_All_ORF2
MYSLLSKTSSVSHFTLKQTCTQGGFRGVSSPSSPSIFAAAPNSAFRIPLNTSSDEDPSKNFSPSSAYKKA*
>CL14.Contig4_All_ORF3
MVDPSPLNRSLSEETDQPLALHLESFSLARDIECSFPSLGTVLRVISRYELDFLC*
>CL14.Contig5_All_ORF1
MVDPSPLNRSLSEETDQPLALHLESFSLARDIECSFPSLGTVLRVISRYELDFLC*
>CL14.Contig5_All_ORF2
MSLTFFVENWDLGITYKSGVNCMMDMACCIDSILYDLFCIKWGSIQT*
>CL14.Contig5_All_ORF3
MLYVAFRLQDPLNGDISRYTASLTWDLGKHTDLMCEFWASSDFQLHR*
>CL14.Contig6_All_ORF1
MVDPSPLNRSLSEETDQPLALHLESFSLARDIECSFPSLGTVLRVISRYELDFLC*
>CL14.Contig6_All_ORF2
MSLTFFVENWDLGITYKSGVNCMMDMACCIDSILYDLFCIKWGSIQT*
>CL14.Contig6_All_ORF3
MKVFGDEVCAICFKYTSFALNDIRDGNGGRPKFTHQICMFYPSPK*
>CL14.Contig7_All_ORF1
MNKESQAHILRSPLKRSLKTESYIQYLLLRKKIPNVELMADPSPLRDCDSKEMDQPLALQLSFSLDRDVVCSFLTLGTS*
>CL14.Contig7_All_ORF2
MLFFAVLEVDFMDVVTSPEVMVGYKCVVRVVSILPCRAMDYHFPVGICKIRLTLEDPTTRIHAFLYAEDGVIIY*
>CL14.Contig7_All_ORF3
MYSLLSKTSSVSHFTLKQTCTQGGFRGVSSPSSPSIFAAAPNSAFRIPLNTSSDEDPSKNFS*
>CL14.Contig8_All_ORF1
MSAMRDLYHFTNIRSARNVTRGKVNIIGVVLEHGFPRQTKGTDWYYFVKIIDETHHDPGLPVQIFFETIAKSPRVLSPGDIMQFQNVMMKVVGDDVCAVYNKKYSSFALYNGSDGSVPYQTSERFRERDLDKRFVTDLRRWFRDFPIDQGRNDISIARHLTEGEHFDLFCKVLYIYNGAESQWTAFVWDGSDAPPANIHKKLSEEMHQPLALHVETFSLARDVVRSFPTLGTVLRVITQDIEPDFLPLFKTGGWIKLSNLLCELYDGLWRVVLTQYSRIRFASYGDQIRPEPQRLYDERLSRSPRSLRRMPQWSLPWPSRITEVDFDDDCEFHTLMDVVTSPEVMVGYKCVVRVVSILPCRAMDYHFPVGICKIRLTLEDPTTRIHAFLYAEDGLKFFEGSSSDEVLSGMRNALLGAAANIDGDEGEDTPRNPPWVQVCLRVKCETEDVLESREYMVFGTKLRA*
>CL14.Contig8_All_ORF2
MMRLINYLHKVIPIGAFGLSGKTVLENDADDVDFAAGDIPGASDVGEVVEVAHCRHRSSSTASLDLPLLGFVCLTV*
>CL14.Contig8_All_ORF3
MVDASPLRAFCECWQEEHHFHPKQMPSTDFQLHYRYKVLYKTNQNARLRLNVWRSRYHFGLDQSGNPETIFSGL*
>CL14.Contig9_All_ORF1
MPQWSLPWPSRITGSTSLCWRELFKFSNFCRFCYAYFGTYPLMLLFALLEVDFDDDCEFHTLMDVVTSPEVMVGYKCVVRVVSILPCRAMDYHFPVGICKIRLTLEDPTTRIHAFLYAEDGLKFFEGSSSDEVLSGMRNALLGAAANIDGDEGEDTPRNPPWVQVCLRVKCETEDVLESREYMVFGTKLRA*
>CL14.Contig9_All_ORF2
MYSLLSKTSSVSHFTLKQTCTQGGFRGVSSPSSPSIFAAAPNSAFRIPLNTSSDEDPSKNFSPSSAYKKA*
>CL14.Contig9_All_ORF3
MLYVAFRLQDPLNGDISRYTASLTWDLGKHTDLMCEFWASSDFQLHR*
>CL14.Contig10_All_ORF1
MPQWSLPWPSRITEVDFDDDCEFHTLMDVVTSPEVMVGYKCVVRVVSILPCRAMDYHFPVGICKIRLTLEDPTTRIHAFLYAEDGLKFFEGSSSDEVLSGMRNALLGAAANIDGDEGEDTPRNPPWVQVCLRVKCETEDVLESREYMVFGTKLRA*
>CL14.Contig10_All_ORF2
MYSLLSKTSSVSHFTLKQTCTQGGFRGVSSPSSPSIFAAAPNSAFRIPLNTSSDEDPSKNFSPSSAYKKA*
>CL14.Contig10_All_ORF3
MVDPSPLNRSLSEETDQPLALHLESFSLARDIECSFPSLGTVLRVISRYELDFLC*
>CL14.Contig11_All_ORF1
MPQWSLPWPSRITEVDFDDDCEFHTLMDVVTSPEVMVGYKCVVRVVSILPCRAMDYHFPVGICKIRLTLEDPTTRIHAFLYAEDGVIIY*
>CL14.Contig11_All_ORF2
MYSLLSKTSSVSHFTLKQTCTQGGFRGVSSPSSPSIFAAAPNSAFRIPLNTSSDEDPSKNFS*
>CL14.Contig11_All_ORF3
MVDPSPLNRSLSEETDQPLALHLESFSLARDIECSFPSLGTVLRVISRYELDFLC*
>CL14.Contig12_All_ORF1
MLFFAVLEVDFMDVVTSPEVMVGYKCVVRVVSILPCRAMDYHFPVGICKIRLTLEDPTTRIHAFLYAEDGVIIY*
>CL14.Contig12_All_ORF2
MYSLLSKTSSVSHFTLKQTCTQGGFRGVSSPSSPSIFAAAPNSAFRIPLNTSSDEDPSKNFS*
>CL14.Contig12_All_ORF3
MRNALLGAAANIDGDEGEDTPRNPPWVQVCLRVKCETEDVLESREYMVFGTKLRA*
>CL14.Contig13_All_ORF1
MLFFAVLEVDFMDVVTSPEVMVGYKCVVRVVSILPCRAMDYHFPVGICKIRLTLEDPTTRIHAFLYAEDGLKFFEGSSSDEVLSGMRNALLGAAANIDGDEGEDTPRNPPWVQVCLRVKCETEDVLESREYMVFGTKLRA*
>CL14.Contig13_All_ORF2
MNKESQAHILRSPLKRSLKTESYIQYLSLRKKIPNVELMADPSPMRDCDSKEMDQPLALQLSFSLDRDVVCSFPTSGSS*
>CL14.Contig13_All_ORF3
MYSLLSKTSSVSHFTLKQTCTQGGFRGVSSPSSPSIFAAAPNSAFRIPLNTSSDEDPSKNFSPSSAYKKA*
>CL14.Contig14_All_ORF1
MNKESQAHILRSPLKRSLKTESYIQYLLLRKKIPNVELMADPSPLRDCDSKEMDQPLALQLSFSLDRDVVCSFPTSGSS*
>CL14.Contig14_All_ORF2
MLFFAVLEVDFMDVVTSPEVMVGYKCVVRVVSILPCRAMDYHFPVGICKIRLTLEDPTTRIHAFLYAEDGVIIY*
>CL14.Contig14_All_ORF3
MYSLLSKTSSVSHFTLKQTCTQGGFRGVSSPSSPSIFAAAPNSAFRIPLNTSSDEDPSKNFS*
>CL15.Contig1_All_ORF1
MKRALNSRDTDFVTMLPNFRFLRQMHKDKSRKLVIGNIHVLYSPSRGEIKLGQIRFLLSRAHILSERWGNAPVVLCGDFNSTPQSAIYKFLSTSELNIMSYDRTELSGQKSCHPAQVLGVNQRTSSPLTLIDGLLKHSWTDEEIRVATGNSGSHSVVHPLKLNSSYAMVQGSTATRGSSGEPLATSYHSKFLGTVDYLWYSDGLVPTGVLDTVSLDTLQRIGSLPCKKVGSDHLALVSEFAFTPGTKEGNNTTASTI*
>CL15.Contig1_All_ORF2
MRCDAATSWLCGRHVSVATAMPTAGTSFLFLCRPTVSCCTNSPNPLKRRYSGSSHAPDIVRRWIQSDHPLASQDRFTVASYNILGDRNAFAHRDMYGNVPSMYLKWDHRKRVICDEISAWNSDIVCLQEVDKYLELSNNLAKLGYAGSYKRRTGDTVDGCATFWKSHNLRLLDEESIEFKGYGLRDNVAQLSVFEADA*
>CL15.Contig1_All_ORF3
MRFPESSATINSISCASLVRTGISQFRQIVRKLQILVYLLQANYIRVPGRDFIADDPFPVVPLQIHRRHIPIHVSMSKSISIPQNIVRSNREPILRS*
>CL15.Contig2_All_ORF1
MRCDAASSWLCGRHVSVATAMPTAGTSFLFLCRPTVSCCTNSPNPLKRRYSGSSHAPDIVRRWIQSDHPLASQDRFTVASYNILGDRNAFAHRDMYGNVPSMYLKWDHRKRVICDEISAWNSDIVCLQEVDKYLELSNNLAKLGYAGSYKRRTGDTVDGCATFWKSHNLRLLDEESIEFKGYGLRDNVAQLSVFEADA*
>CL15.Contig2_All_ORF2
MKRALNSRDTDFVTMLPNFRFLRQMHKDKSRKLVIGNIHVLYSPSRGEIKLGQIRFLLSRAHILSERWGNAPVVLCGDFNSTPQSAIYKFLSTSELNIMSYDRTELSGQKSCHPAQVLGVKQRTSSPLTLIDGLLKHSWTDEEIRVATGNSGSHSVVHPLKLNSSYAMVQV*
>CL15.Contig2_All_ORF3
MRFPESSATINSISCASLVRTGISQFRQIVRKLQILVYLLQANYIRVPGRDFIADDPFPVVPLQIHRRHIPIHVSMSKSISIPQNIVRSNREPILRS*
>CL15.Contig3_All_ORF1
MRCDAASSWLCGRHVSVATAMPTAGTSFLFLCRPTVSCCTNSPNPLKRRYSGSSHAPDIVRRWIQSDHPLASQDRFTVASYNILGDRNAFAHRDMYGNVPSMYLKWDHRKRVICDEISAWNSDIVCLQEVDKYLELSNNLAKLGYAGSYKRRTGDTVDGCATFWKSHNLRLLDEESIEFKGYGLRDNVAQLSVFEADA*
>CL15.Contig3_All_ORF2
MSYDRTELSGQKSCHPAQVLGVNQRTSSPLTLIDGLLKHSWTDEEIRVATGNSGSHSVVHPLKLNSSYAMVQGSTATRGSSGEPLATSYHSKFLGTVDYLWYSDGLVPTGVLDTVSLDTLQRIGSLPCKKVGSDHLALVSEFAFTPGTKEGNNTTASTI*
>CL15.Contig3_All_ORF3
MKRALNSRDTDFVTMLPNFRFLRQMHKDKSRKLVIGNIHVLYSPSRGEIKLGQIRFLLSRAHILSERWGNAPVVLCGDFNSTPQSAIYKFLSTSEVITCLLLTT*
>CL15.Contig4_All_ORF1
MRCDAATSWLCGRHVSVATAMPTAGTSFLFLCRPTVSCCTNSPNPLKRRYSGSSHAPDIVRRWIQSDHPLASQGLILISYFTCMMWMILIGWVNVADRSTAA
>CL15.Contig4_All_ORF2
MLLPLGSAAATCPSQPPCPPPEHLSSSSADPPSHAAPTLPTHSSGDTPVAVMLRTSSAVGSSPIIL*
>CL15.Contig4_All_ORF3
MRRWVCRGRGKMFRRWAWRLRRTRGGRRAKR*
>CL15.Contig5_All_ORF1
MRCDAATSWLCGRHVSVATAMPTAGTSFLFLCRPTVSCCTNSPNPLKRRYSGSSHAPDIVRRWIQSDHPLASQDRFTVASYNILGDRNAFAHRDMYGNVPSMYLKWDHRKRVICDEISAWNSDIVCLQEVDKYLELSNNLAKLGYAGSYKVNNFYVMRQFDSYCVLISLTIAS*
>CL15.Contig5_All_ORF2
MLLPLGSAAATCPSQPPCPPPEHLSSSSADPPSHAAPTLPTHSSGDTPVAVMLRTSSAVGSSPIIL*
>CL15.Contig5_All_ORF3
LNSTCNCQTDKHAVRIKLAHNIEIINLVRTGISQFRQIVRKLQILVYLLQANYIRVPGRDFIADDPFPVVPLQIHRRHIPIHVSMSKSISIPQNIVRSNREPILRS*
>CL16.Contig1_All_ORF1
MIQSPATKDQSIFKTFNIIIGIMHQRSRHIR*
>CL16.Contig1_All_ORF2
MSIYTQTLNTNIKAKNKCSKIIIYIPKEKKKK
>CL16.Contig2_All_ORF1
MFEPRSSRTVAGNRNTCRRIDCRSRWKLSSNRRSFEHQLSFLG*
>CL16.Contig2_All_ORF2
MQKNRLSKPLEIVVEPSKFRTSIILPWLTIGRATNPSASATS*
>CL16.Contig2_All_ORF3
MSRRTQVVELVELVYSEISWCSVRPSHEVAAHVLCQTS*
>CL16.Contig3_All_ORF1
MNRQYLSLHNPQMQSPKKYPLSLIDYDTLFPADMHLKTSSNPALVLHSKTLSHLHFETFFGPGKTFSSKNRNRSENLWNHIYQLV*
>CL16.Contig3_All_ORF2
MSRYERRHRFGTGFLGTGSFHIFRDLTAIRANFCDSLNVQKLQKLTQMKRNLIKCNISPTNPIASSQPLINKLELSII*
>CL16.Contig3_All_ORF3
MIIIIIIDDSVPSHKRSIHIQNLYHINRNNASKIKAYKVKFSEFKSLALYIFFFSSSLIQLVFHKFPMRVQTQ*
>CL16.Contig4_All_ORF1
MFEPRSSRTVAGNRNTCRRIDCRSRWKLSSNRRSFEHQL
>CL16.Contig4_All_ORF2
MSRRTQVVELVELVYSEISWCSVRPSHEVAAHVLCQTS*
>CL16.Contig4_All_ORF3
MNGCLEELRLLSWWSWCIQKLVGALFDLHTK*
>CL16.Contig5_All_ORF1
MNRQYLSLHNPQMQSPKKYPLSLIDYDTLFPADMHLKTSSNPALVLHSKTLSHLHFETEIY*
>CL16.Contig5_All_ORF2
MDTESKRVELHCNLRCLNAYTFADNKRGSCNPPL*
>CL16.Contig5_All_ORF3
MIQSPATKDQSIFKTFNIIIGIMHQRSRHIR*
>CL16.Contig6_All_ORF1
MNRQYLSLHNPQMQSPKKYPLSLIDYDTLFPADMHLKTSSNPALVLHSKTLSHLHFETFFGPGKTFSSKNRNRSENLWNHIYQLV*
>CL16.Contig6_All_ORF2
VQYQPHKSHSFISAVNQQIGVIYNLERNRTVQIEFSTHRHVEVGRTGSPPSGEFPTAHLFLSASHDVADALGLVARPIVSQGRIIDVRNFDGSTTISSGFDNRFFCMCFCFRQLFLNSWVRT*
>CL16.Contig6_All_ORF3
MFEPRSSRTVAGNRNTCRRIDCRSRWKLSSNRRSFEHQLSFLG*
>CL16.Contig7_All_ORF1
MNRQYLSLHNPQMQSPKKYPLSLIDYDTLFPADMHLKTSSNPALVLHSKTLSHLHFETFFGPGKTFSSKNRNRSENLWNHIYQLV*
>CL16.Contig7_All_ORF2
VQYQPHKSHSFISAVNQQIGVIYNLERNRTVQIEFSTHRHVEVGRTGSPPSGEFPTAHLFLSASHDVADALGLVARPIVSQGRIIDVRNFDGSTTISSGFDNRFFCMCFCFRQLFLNSWVRT*
>CL16.Contig7_All_ORF3
MFEPRSSRTVAGNRNTCRRIDCRSRWKLSSNRRSFEHQLSFLG*
>CL16.Contig8_All_ORF1
MIIIIIIDDSVPSHKRSIHIQNLYHINRNNASKIKAYKVKFSEFKSLALYIFFFSSSLIQLVFHKFPMRVQTQ*
>CL16.Contig8_All_ORF2
VQYQPHKSHSFISAVNQQIGVIYNLERNRTVQIEFSTHRHVEVGRTGSPPSGEFPTAHLFLSASHDVADALGLVARPIVSQGRIIDVRNFDGSTTISSGFDNRFFCMCFCFRQLFLNSWVRT*
>CL16.Contig8_All_ORF3
MFEPRSSRTVAGNRNTCRRIDCRSRWKLSSNRRSFEHQLSFLG*
>CL16.Contig9_All_ORF1
MFEPRSSRTVAGNRNTCRRIDCRSRWKLSSNRRSFEHQLSFLG*
>CL16.Contig9_All_ORF2
MQKNRLSKPLEIVVEPSKFRTSIILPWLTIGRATNPSASATS*
>CL16.Contig9_All_ORF3
MSRRTQVVELVELVYSEISWCSVRPSHEVAAHVLCQTS*
>CL17.Contig1_All_ORF1
MEVERKAMARDVGMLHSPHLQERITYRVGDKVICCLEGARIGILYETSYAGEPCDMYHLVLESKSFLEKMTVLEHTIPFFLPLTEAENDLLSSNAMKFIDYVGELLQAYVDRKEQVRLIKELYGNQIKELHCSMTYHLILFAIVDCGCQVMVKLKYADLISVLPTNVSVVAWPIQIRRFSLNTSTMNILEGPTCLLYAEDALRTMSLPEAYAEIVLNLPQALREMHEESP*
>CL17.Contig1_All_ORF2
MDYSDTDDSLRRRSRKIAILGESARRQFESPRERSYGFMGDMEEDIRLEATRSRLLNIFKKHGDLAERMSRDSDKTIYERLHKEFEAARASQTEEIYLEGEQWNDGLLATIRERTLIRFTWR*
>CL17.Contig1_All_ORF3
MVHVTGFSCIRCLIQYANSGAFQTTNNLIPNSVSDSLLEMRTVQHAYISCHRLSFYLHVNLIKVRSLIVASSPSFHCSPSK*
>CL17.Contig2_All_ORF1
MEVERKAMARDVGMLHSPHLQERITYRVGDKVICCLEGARIGILYETSYAGEPCDMYHLVLESKSFLEKMTVLEHTIPFFLPLTEAENDLLSSNAMKFIDYVGELLQAYVDRKEQVRLIKELYGNQIKELHCSMTYHLILFAIVDCGCQVMVKLKYADLISVLPTNVSVVAWPIQIRRFSLNTSTMNILEGPTCLLYAEDALRTMSLPEAYAEIVLNLPQALREMHEESP*
>CL17.Contig2_All_ORF2
MVHVTGFSCIRCLIQYANSGAFQTTNNLIPNSVSDSLLEMRTVQHAYISCHRLSFYLHVNLIKVRSLIVASSPSFHCSPSK*
>CL17.Contig2_All_ORF3
MDYSDTDDSLRRRSRKIAILGESARRQFESPRERSYGFMGDMEEDIRLEATRSRLLNIFKKHGDLAERMSR*
>CL18.Contig1_All_ORF1
MDKALKSKACILGDQNTSDVVISLKDREGRYQQFYSHSSVLIKRSKYFAKRLSNPNPSNSIYVHCSEVNFDHHVNLLRLLYLPTELIVDALDSVKSAVGILQSAVNFKCDEIVYCCIQYLEAVPWENKEEEHILRAVSKLGPVAMPIIARIQPVDLAATKTVFISAIRVATSIVGPCPPFGNELKTSAQEQVEYMLGEDEDTPLVKADDDIRSVARLGLSHICSTFEKELSSLLLEPDLASETADEKIMLSLSDLEWMCSILGKMDLMKDFVSNWAESSNNVLGVMEDKKLDSFMWGLKIKLIEVTAKVLEAVGYGSVILPAPIRLTLLKSWLPYIRKMKPLLDAKSSEDTSFPYKMNEDLCQTIEGAIVTLVLALPSNDQADILADWMRAEQVRYPDLSEAFEVWCFRTKSAKRRLVEALDGTGNATPTRR*
>CL18.Contig1_All_ORF2
MSLIFKPHINESSFLSSITPKTLLELSAQLETKSFIKSILPSMLHIHSRSDKLSIIFSSAVSDARSGSKSKDDNSFSNVEQICDRPNLATDLMSSSALTNGVSSSSPNMYSTCS*
>CL18.Contig1_All_ORF3
MDVATRIAEMKTVLVAAKSTGWILAIMGIATGPNFDTALNMCSSSLFSQGTASKYWMQQYTISSHLKFTAD*
>CL18.Contig2_All_ORF1
MDKALKSKACILGDQNTSDVVIFLKDIEGRHQQFYSHSSVLIKRSKYFAERLSNLSPSNPISVHCYEVNFDHHVNLLRLFYLPTELILDALDSVKSAVSILQSAVNFKCDEIVYCCIQYLEAVPWEDKEEEHILRAVSKLGPVAMPIIARIQPVDLAATKTVFISAIRVATSIVGPCPPFGNELKTSAQEQVEYMLGEDEDTPLVKADDDIRSVARLGLLHICSTFENELSSLLLEPDLASETADDKIMHSLSDLEWMCSILGKMDLMKDFVSNWAESSNIVLGVIEDKKLDSFMWGLKIKLIEVTAKVLEAVGYGSVILPAPIRLTLLKSWLPYIRKMKPLLDAKSSEDTSFPYKMNEDLCQTIEGAIVTLVLALPSNDQADILADWMRAKQVQYPDLSEAFEVWCFRTKSAKRRLVEGLDGAGNATLTL*
>CL18.Contig2_All_ORF2
MSLIFKPHINESSFLSSITPKTILELSAQLETKSFIKSILPSMLHIHSRSDKLCIILSSAVSDARSGSKSKEDNSFSNVEQICKRPNLATDLMSSSALTNGVSSSSPNMYSTCS*
>CL18.Contig2_All_ORF3
MDVATRIAEMKTVLVAAKSTGWILAIMGIATGPNFDTALNMCSSSLSSQGTASKYWIQQYTISSHLKFTAD*
>CL18.Contig3_All_ORF1
MDKALKSKACILGDQNTSDVVISLKDREGRYQQFYSHSSVLIKRSKYFAKRLSNPNPSNSIYVHCSEVNFDHHVNLLRLLYLPTELIVDALDSVKSAVGILQSAVNFKCDEIVYCCIQYLEAVPWENKEEEHILRAVSKLGPVAMPIIARIQPVDLAATKTVFISAIRVATSIVGPCPPFGNELKTSAQEQVEYMLGEDEDTPLVKADDDIRSVARLGLSHICSTFEKELSSLLLEPDLASETADEKIMLSLSDLEWMCSILGKMDLMKDFVSNWAESSNNVLGVMEDKKLDSFMWGLKIKLIEVTAKVLEAVGYGSVILPAPIRLTLLKSWLPYIRKMKPLLDAKSSEDTSFPYKMNEDLCQTIEGAIVTLVLALPSNDQADILADWMRAEQVRYPDLSEAFEVWCFRTKSAKRRLVEALDGTGNATPTRR*
>CL18.Contig3_All_ORF2
MSLIFKPHINESSFLSSITPKTLLELSAQLETKSFIKSILPSMLHIHSRSDKLSIIFSSAVSDARSGSKSKDDNSFSNVEQICDRPNLATDLMSSSALTNGVSSSSPNMYSTCS*
>CL18.Contig3_All_ORF3
MVRRTIALIPFVKSQPQITKPKHCKLLKFQLKKKNESINYNFCQEFKKKTTTPPRYLTHTFVNRTNQEICKHKSIEG*
>CL18.Contig4_All_ORF1
MDKALKSKACILGDQNTSDVVISLKDREGRYQQFYSHSSVLIKRSKYFAKRLSNPNPSNSIYVHCSEVNFDHHVNLLRLLYLPTELIVDALDSVKSAVGILQSAVNFKCDEIVYCCIQYLEAVPWENKEEEHILRAVSKLGPVAMPIIARIQPVDLAATKTVFISAIRVATSIVGPCPPFGNELKTSAQEQVEYMLGEDEDTPLVKADDDIRSVARLGLSHICSTFEKELSSLLLEPDLASETADEKIMLSLSDLEWMCSILGKMDLMKDFVSNWAESSNNVLGVMEDKKLDSFMWGLKIKLIEVTAKVLEAVGYGSVILPAPIRLTLLKSWLPYIRKMKPLLDAKSSEDTSFPYKMNEDLCQTIEGAIVTLVLALPSNDQADILADWMRAEQVRYPDLSEAFEVWCFRTKSAKRRLVEALDGTGNATPTRR*
>CL18.Contig4_All_ORF2
MSLIFKPHINESSFLSSITPKTLLELSAQLETKSFIKSILPSMLHIHSRSDKLSIIFSSAVSDARSGSKSKDDNSFSNVEQICDRPNLATDLMSSSALTNGVSSSSPNMYSTCS*
>CL18.Contig4_All_ORF3
MVRRTIALIPFVKSQPQITKPKHCKLLKFQLKKKNESINYNFCQEFKKKTTTPPRYLTHTFVNRTNQEICKHKSIEG*
>CL19.Contig1_All_ORF1
MSTGYYYSLWETRHEFFSRAIQINSIRHRSRAGVDIIPITFLHFKIYVNYDPSVRGYLIDPPTLLLRRTLKLRFSREKAISGDAKTRLERFARYKRVIAGSPKEANKLRNKLGRYLCNAMGLPEYKHPYVIEPLLAKLKSRSSVPDKAIDVTIADLTCRDTEESMHMNLNPDDADFKPIRMIPASESFILALEEASPPDDDELECAICMEMFAHDSNTITRLPCAHYYHRGCIVPWLHINHLCPTCRHPNPQSTQGS*
>CL19.Contig1_All_ORF2
MVLLSCANISIQIAHSNSSSSGGLASSRARMNDSDAGIILMGLKSASSGFKFMCIDSSVSLHVRSAIVTSIALSGTDDLDLSLANNGSIT*
>CL19.Contig1_All_ORF3
MQGFQLCTTLGLCLSCGEFYLRLIKEKNLLIYVLDLFDMRIVVFYYRHLVREKIYSFHSFNIFCLFVYGSYLVFLW*
>CL19.Contig2_All_ORF1
MSTFSDDENYYSLWETRHEFFSRAIQINSIRHRSRAGVDIIPITFLHFKIYVNYDPSVRGYLIDPPTLLLKRTLKLRFSREKAISGDAKTRLERFARYKRVIAGSPKEANKLRNKLGRYLCNAMGLPEYKHPYVIEPLLAKLKSRSSVPDKAIDVTIADLTCRDTEESMHMNLNPDDADFKPIRMIPASESFILALEEASPPDDDELECAICMEMFAHDSNTITRLPCAHYYHRGCIVPWLHINHLCPTCRHPNPQSTQGS*
>CL19.Contig2_All_ORF2
MQGFQPCTTLGLIKEKNLLISVLDLSNMRTIVFYYRHLIREERVQRWQTRRVAHFLQERMNHDNQTVGQELECARNRIRFERFCRCAACPAIYAPLFDMALFATAMGWVILQEREAWIDLNIVLALTKARLWWWKRNPEGMP*
>CL19.Contig2_All_ORF3
MVLLSCANISIQIAHSNSSSSGGLASSRARMNDSDAGIILMGLKSASSGFKFMCIDSSVSLHVRSAIVTSIALSGTDDLDLSLANNGSIT*
>CL19.Contig3_All_ORF1
MHMNLNPDDEDFKPKMIPASESFILALEEASPPDDDELECAICMEMFAHASNTITRMPCSHYYHRDCIIAWLHMNHLCPTCRHPNPQSTQ*
>CL19.Contig3_All_ORF2
MVLLACANISIQIAHSNSSSSGGLASSRARMNDSDAGIILGLKSSSSGFKFMCIDSASLFRNLLASFGDPAMTL
>CL19.Contig3_All_ORF3
MKLASCSAFLGITSCVVFPIASKKNGRSATMNRHDIHTVAVVHPVYSFIV*
>CL19.Contig4_All_ORF1
MGFPEHKHPYIIEPLLAKLKSAIPDKAISVMISDLTCRDTAESMHMNLNPDDEDFKPKMIPASESFILALEEASPPDDDELECAICMEMFAHASNTITRMPCSHYYHRDCIIAWLHMNHLCPTCRHPNPQSTQ*
>CL19.Contig4_All_ORF2
MVLLACANISIQIAHSNSSSSGGLASSRARMNDSDAGIILGLKSSSSGFKFMCIDSAVSLHVRSEIITEIALSGMADLSLANNGSII*
>CL19.Contig4_All_ORF3
MCFHIDFLVCFFFQLELSLCLSCGEFYLRLIKEKNLLIYVLDLFDMRIVVFYYRHLVREKIYSFHSFNIFCLFVYGSYLVFLW*
>CL19.Contig5_All_ORF1
MSTGYYYSLWETRHEFFSRAIQINSIRHRSRAGVDIIPITFLHFKIYVNYDPSVRGYLIDPPTLLLRRTLKLRFSREKAISGDAKTRLERFARYKRVIAGSPKEANKLRNKLGRYLCNAMGLPEYKHPYVIEPLLAKLKSRSSVPDKAIDVTIADLTCRDTEESMHMNLNPDDADFKPIRMIPASESFILALEEASPPDDDELECAICMEMFAHDSNTITRLPCAHYYHRGCIVPWLHINHLCPTCRHPNPQSTQGS*
>CL19.Contig5_All_ORF2
MVLLSCANISIQIAHSNSSSSGGLASSRARMNDSDAGIILMGLKSASSGFKFMCIDSSVSLHVRSAIVTSIALSGTDDLDLSLANNGSIT*
>CL19.Contig5_All_ORF3
MIFQSTLHLFSNTDRNSSASLTSAVLQPKMKQGHIKQKLQRICNAPLAPAFPQLLARTFTKHQRDILHTTQQSWKARAVTYVV*
>CL19.Contig6_All_ORF1
MSTFSDDENYYSLWETRHEFFSRAIQINSIRHRSRAGVDIIPITFLHFKIYVNYDPSVRGYLIDPPTLLLKRTLKLRFSREKAISGDAKTRLERFARYKRVIAGSPKEANKLRNKLGRYLCNAMGLPEYKHPYVIEPLLAKLKSRSSVPDKAIDVTIADLTCRDTEESMHMNLNPDDADFKPIRMIPASESFILALEEASPPDDDELECAICMEMFAHASNTITRMPCSHYYHRDCIIAWLHMNHLCPTCRHPNPQSTQ*
>CL19.Contig6_All_ORF2
MQGFQPCTTLGLIKEKNLLISVLDLSNMRTIVFYYCHLIREERVQRWQTRRVAHFLQERMNHDNRSLNVRGTGSDLSGFAGVLPALQYMPLYSIWRCLQLPWGG*
>CL19.Contig6_All_ORF3
MVLLACANISIQIAHSNSSSSGGLASSRARMNDSDAGIILMGLKSASSGFKFMCIDSSVSLHVRSAIVTSIALSGTDDLDLSLANNGSIT*
>CL19.Contig7_All_ORF1
MSTIYPYARLEHGSTVYQTRESTYRSRSCVDVIPIKIQRWKAYGNYNPETHQYDKEGPIVQSTNTLKLRFSREKASGDAKTTMERLARYKRIIAGSPREANKLRDKLRRYVYNKVGVAENQHQSIIDQILNVLRRAVPDKIIEVRAMNMIYRYTEERHLELLSEDAEYLNYKSKLNPSTESFIEALEEAATPPDDDELQCAVCMEMFVLRKDSSITQLPCSHYYHRDCIVPWLQINHVCPTCRHPNPQSTQGS*
>CL19.Contig7_All_ORF2
MIRKDQLCNPQTLSSCGSRGRRRAAMQRRPWRDWQGTRGSLLGLPGKPTSYGTNCVGTFTTKSVLPKISISLLLIKYSMCFEEPSLIRLSRFEQ*
>CL19.Contig7_All_ORF3
MMNHDNQTVGQELECARNRIRFERFCRCAACPAIYAPLFDMALFATAMGWVILQEREAWIDLNIVLALTKARLWWWKRNPEGMP*
>CL19.Contig8_All_ORF1
MSTFSDDENYYSLFETHHEFSSQAIQINNIRHRSRAGVDIIPITFLHFRVYINYDPVVRGYVVDPPTLLLRRTLKLRFSREKAISGDAKTRLERFARYKRVIAGSPKEANKLRNKLGRYLCNAMGLPEYKHPYVIEPLLAKLKSRSSVPDKAIDVTIADLTCRDTEESMHMNLNPDDADFKPIRMIPASESFILALEEASPPDDDELECAICMEMFAHDSNTITRLPCAHYYHRGCIVPWLHINHLCPTCRHPNPQSTQGS*
>CL19.Contig8_All_ORF2
MVLLSCANISIQIAHSNSSSSGGLASSRARMNDSDAGIILMGLKSASSGFKFMCIDSSVSLHVRSAIVTSIALSGTDDLDLSLANNGSIT*
>CL19.Contig8_All_ORF3
MMNHDNQTVGQELECARNRIRFERFCRCAACPAIYAPLFDMALFATAMGWVILQEREAWIDLNIVLALTKARLWWWKRNPEGMP*
>CL19.Contig9_All_ORF1
MSTGYYYSLWETRHEFFSRAIQINSIRHRSRAGVDIIPITFLHFKIYVNYDPSVRGYLIDPPTLLLRRTLKLRFSREKAISGDAKTRLERFARYKRVIAGSPKEANKLRNKLGRYLCNAMGLPEYKHPYVIEPLLAKLKSRSSVPDKAIDVTIADLTCRDTEESMHMNLNPDDADFKPIRMIPASESFILALEEASPPDDDELECAICMEMFAHDSNTITRLPCAHYYHRGCIVPWLHINHLCPTCRHPNPQSTQGS*
>CL19.Contig9_All_ORF2
MRTIVFYYRHLIREERVQRWQTRRVAHFLQERMNHDNQTVGQELECARNRIRFERFCRCAACPAIYAPLFDMALFATAMGWVILQEREAWIDLNIVLALTKARLWWWKRNPEGMP*
>CL19.Contig9_All_ORF3
MKMKNIIKTTEKKLTLVLCKAETLAFVICWIAAMSTTATAASGTAGTAAAASRTAAAAASATRAAAAAASACHCVDVVLVHCGRPTILLRSNRKGKAAGNAQKCRATS*
>CL19.Contig10_All_ORF1
MSTFSDDENYYSLFETHHEFSSQAIQINNIRHRSRAGVDIIPITFLHFRVYINYDPVVRGYVVDPPTLLLRRTLKLRFSREKAISGDAKTRLERFARYKRVIAGSPKEANKLRNKLGRYLCKAMGFPEHKHPYIIEPLLAKLKSAIPDKAISVMISDLTCRDTEESMHMNLNPDDEDFKPKMIPASESFILALEEASPPDDDELECAICMEMFAHASNTITRMPCSHYYHRDCIIAWLHMNHLCPTCRHPNPQSTQ*
>CL19.Contig10_All_ORF2
MVLLACANISIQIAHSNSSSSGGLASSRARMNDSDAGIILGLKSSSSGFKFMCIDSSVSLHVRSEIITEIALSGMADLSLANNGSII*
>CL19.Contig10_All_ORF3
MRTVVFYYRHLIREEIFFPQFQHISFVCLWFILGIPLVNAYRSCICLDRFVLLLFF*
>CL19.Contig11_All_ORF1
MGLPEYKHPYVIEPLLAKLKSRSSVPDKAIDVTIADLTCRDTEESMHMNLNPDDADFKPIRMIPASESFILALEEASPPDDDELECAICMEMFAHDSNTITRLPCAHYYHRGCIVPWLHINHLCPTCRHPNPQSTQGS*
>CL19.Contig11_All_ORF2
MVLLSCANISIQIAHSNSSSSGGLASSRARMNDSDAGIILMGLKSASSGFKFMCIDSSVSLHVRSAIVTSIALSGTDDLDLSLANNGSIT*
>CL19.Contig11_All_ORF3
MMNHDNQTVGQELECARNRIRFERFCRCAACPAIYAPLFDMALFATAMGWVILQEREAWIDLNIVLALTKARLWWWKRNPEGMP*
>CL19.Contig12_All_ORF1
MSTGYYYSLWETRHEFFSRAIQINSIRHRSRAGVDIIPITFLHFKIYVNYDPSVRGYLIDPPTLLLKRTLKLRFSREKAISGDAKTRLERFARYKRVIAGSPKEANKLRNKLGRYLCNAMGLPEYKHPYVIEPLLAKLKSRSSVPDKAIDVTIADLTCRDTEESMHMNLNPDDADFKPIRMIPASESFILALEEASPPDDDELECAICMEMFAHDSNTITRLPCAHYYHRGCIVPWLHINHLCPTCRHPNPQSTQGS*
>CL19.Contig12_All_ORF2
MRTIVFYYRHLIREERVQRWQTRRVAHFLQERMNHDNQTVGQELECARNRIRFERFCRCAACPAIYAPLFDMALFATAMGWVILQEREAWIDLNIVLALTKARLWWWKRNPEGMP*
>CL19.Contig12_All_ORF3
MVLLSCANISIQIAHSNSSSSGGLASSRARMNDSDAGIILMGLKSASSGFKFMCIDSSVSLHVRSAIVTSIALSGTDDLDLSLANNGSIT*
>CL19.Contig13_All_ORF1
MSTGYYYSLFETHHEFSSQAIQINNIRHRSRAGVDIIPITFLHFRVYINYDPVVRGYVVDPPTLLLRRTLKLRFSREKAISGDAKTRLERFARYKRVIAGSPKEANKLRNKLGRYLCKAMGFPEHKHPYIIEPLLAKLKSAIPDKAISVMISDLTCRDTAESMHMNLNPDDEDFKPKMIPASESFILALEEASPPDDDELECAICMEMFAHASNTITRMPCSHYYHRDCIIAWLHMNHLCPTCRHPNPQSTQ*
>CL19.Contig13_All_ORF2
MVLLACANISIQIAHSNSSSSGGLASSRARMNDSDAGIILGLKSSSSGFKFMCIDSAVSLHVRSEIITEIALSGMADLSLANNGSII*
>CL19.Contig13_All_ORF3
MMNHDNQTVGQELECARNRIRFERFCRCAACPAIYAPLFDMALFATAMGWVILQEREAWIDLNIVLALTKARLWWWKRNPEGMP*
>CL19.Contig14_All_ORF1
MQSPAESDYDSELYYYLFETRNIFTSKVLQANEIRYRSRAGVDTIPITFRHFQGYATYDPDLRGYHVDSPNLLLKRTLKLRFSREKASGDAKTRMERFARYKRIIARSPREANKLRNKLGRYLCAAMGLPEEKHRYIIEPFMAKLQSVVPYKAIDVSIIDLTYRDTVESMHMNLDPDDEFFKPNLNPASESFIRALEEASPPDDELVCAICMEMFALKKDASITHLPCSHYYHRDCIVPWLQINHVCPICRHSNTQKEAS*
>CL19.Contig14_All_ORF2
MILNSIIICLRPVIYLPAKYFKPMKSGTEAEPAWIQFRSLSGISRDMQPMIQIFVGIMLTLQICYLKELSSCGSPGKRRVEMQRQGWRDLQGIRGS*
>CL19.Contig14_All_ORF3
MQGFQLCTTLGLCLSCGEFYLRLIKEKNLLIYVLDLFDMRIVVFYYRHLVREKIYSFHSFNIFCLFVYGSYLVFLW*
>CL19.Contig15_All_ORF1
MSTFSDDENYYSLFETHHEFSSQAIQINNIRHRSRAGVDIIPITFLHFRVYINYDPVVRGYVVDPPTLLLKRTLKLRFSREKAISGDAKTRLERFARYKRVIAGSPKEANKLRNKLGRYLCKAMGFPEHKHPYIIEPLLAKLKSAIPDKAISVMISDLTCRDTAESMHMNLNPDDEDFKPKMIPASESFILALEEASPPDDDELECAICMEMFAHASNTITRMPCSHYYHRDCIIAWLHMNHLCPTCRHPNPQSTQ*
>CL19.Contig15_All_ORF2
MQGFQPCTTLGLIKEKNLLISVLDLSNMRTIVFYYRHLIREERVQRWQTRRVAHFLQERMNHDNQTVGQELECARNRIRFERFCRCAACPAIYAPLFDMALFATAMGWVILQEREAWIDLNIVLALTKARLWWWKRNPEGMP*
>CL19.Contig15_All_ORF3
MVLLACANISIQIAHSNSSSSGGLASSRARMNDSDAGIILGLKSSSSGFKFMCIDSAVSLHVRSEIITEIALSGMADLSLANNGSII*
>CL19.Contig16_All_ORF1
MSTFSDDENYYSLFETHHEFSSQAIQINNIRHRSRAGVDIIPITFLHFRVYINYDPVVRGYVVDPPTLLLRRTLKLRFSREKAISGDAKTRLERFARYKRVIAGSPKEANKLRNKLGRYLCKAMGFPEHKHPYIIEPLLAKLKSAIPDKAISVMISDLTCRDTEESMHMNLNPDDEDFKPKMIPASESFILALEEASPPDDDELECAICMEMFAHASNTITRMPCSHYYHRDCIIAWLHMNHLCPTCRHPNPQSTQ*
>CL19.Contig16_All_ORF2
MRTIVFYYRHLIREERVQRWQTRRVAHFLQERMNHDNQTVGQELECARNRIRFERFCRCAACPAIYAPLFDMALFATAMGWVILQEREAWIDLNIVLALTKARLWWWKRNPEGMP*
>CL19.Contig16_All_ORF3
MVLLACANISIQIAHSNSSSSGGLASSRARMNDSDAGIILGLKSSSSGFKFMCIDSSVSLHVRSEIITEIALSGMADLSLANNGSII*
>CL19.Contig17_All_ORF1
MSTFSDDENYYSLFETHHEFSSQAIQINNIRHRSRAGVDIIPITFLHFRVYINYDPVVRGYVVDPPTLLLRRTLKLRFSREKAISGDAKTRLERFARYKRVIAGSPKEANKLRNKLGRYLCKAMGFPEHKHPYIIEPLLAKLKSAIPDKAISVMISDLTCRDTEESMHMNLNPDDEDFKPKMIPASESFILALEEASPPDDDELECAICMEMFAHASNTITRMPCSHYYHRDCIIAWLHMNHLCPTCRHPNPQSTQ*
>CL19.Contig17_All_ORF2
MVLLACANISIQIAHSNSSSSGGLASSRARMNDSDAGIILGLKSSSSGFKFMCIDSSVSLHVRSEIITEIALSGMADLSLANNGSII*
>CL19.Contig17_All_ORF3
MKLASCSAFLGITSCVVFPIASKKNGRSATMNRHDIHTVAVVHPVYSFIV*
>CL19.Contig18_All_ORF1
MSTFSDDENYYSLFETHHEFSSQAIQINNIRHRSRAGVDIIPITFLHFRVYINYDPVVRGYVVDPPTLLLRRTLKLRFSREKAISGDAKTRLERFARYKRVIAGSPKEANKLRNKLGRYLCKAMGFPEHKHPYIIEPLLAKLKSRSSVPDKAIDVTIADLTCRDTEESMHMNLNPDDEDFKPKMIPASESFILALEEASPPDDDELECAICMEMFAHASNTITRMPCSHYYHRDCIVPWLQINHVCPTCRHPNPQSTQ*
>CL19.Contig18_All_ORF2
MRTIVFYYCHLIREERVQRWQTRRVAHFLQERMNHDNQTVGQELECARNRIRFERFCRCAACPAIYAPLFDMALFATAMGWVILQEREAWIDLNIVLALTKARLWWWKRNPEGMP*
>CL19.Contig18_All_ORF3
MVLLACANISIQIAHSNSSSSGGLASSRARMNDSDAGIILGLKSSSSGFKFMCIDSSVSLHVRSAIVTSIALSGTDDLDLSLANNGSII*
>CL19.Contig19_All_ORF1
MSTFSDDENYYSLWETRHEFFSRAIQINSIRHRSRAGVDIIPITFLHFKIYVNYDPSVRGYLIDPPTLLLKRTLKLRFSREKAISGDAKTRLERFARYKRVIAGSPKEANKLRNKLGRYLCNAMGLPEYKHPYVIEPLLAKLKSRSSVPDKAIDVTIADLTCRDTEESMHMNLNPDDADFKPIRMIPASESFILALEEASPPDDDELECAICMEMFAHDSNTITRLPCAHYYHRGCIVPWLHINHLCPTCRHPNPQSTQGS*
>CL19.Contig19_All_ORF2
MQGFQPCTTLGLIKEKNLLISVLDLSNMRTIVFYYCHLIREERVQRWQTRRVAHFLQERMNHDNQTVGQELECARNRIRFERFCRCAACPAIYAPLFDMALFATAMGWVILQEREAWIDLNIVLALTKARLWWWKRNPEGMP*
>CL19.Contig19_All_ORF3
MVLLSCANISIQIAHSNSSSSGGLASSRARMNDSDAGIILMGLKSASSGFKFMCIDSSVSLHVRSAIVTSIALSGTDDLDLSLANNGSIT*
>CL19.Contig20_All_ORF1
MHMNLNPDDADFKPIRMIPASESFILALEEASPPDDDELECAICMEMFAHDSNTITRLPCAHYYHRGCIVPWLHINHLCPTCRHPNPQSTQGS*
>CL19.Contig20_All_ORF2
MVLLSCANISIQIAHSNSSSSGGLASSRARMNDSDAGIILMGLKSASSGFKFMCIDSAVS
>CL19.Contig20_All_ORF3
MVLLAFSSLFGFTMVYSLVWSARLWPLYIFGASLLISKVSRFLILSCWFI*
>CL19.Contig21_All_ORF1
MSTGYYYSLWETRHEFFSRAIQINSIRHRSRAGVDIIPITFLHFKIYVNYDPSVRGYLIDPPTLLLRRTLKLRFSREKAISGDAKTRLERFARYKRVIAGSPKEANKLRNKLGRYLCNAMGLPEYKHPYVIEPLLAKLKSAIPDKAISVMISDLTCRDTAESMHMNLNPDDADFKPIRMIPASESFILALEEASPPDDDELECAICMEMFAHDSNTITRLPCAHYYHRGCIVPWLHINHLCPTCRHPNPQSTQGS*
>CL19.Contig21_All_ORF2
MQGFQPCTTLGLIKEKNLLISVLDLSNMRTIVFYYRHLIREERVQRWQTRRVAHFLQERMNHDNQTVGQELECARNRIRFERFCRCAACPAIYAPLFDMALFATAMGWVILQEREAWIDLNIVLALTKARLWWWKRNPEGMP*
>CL19.Contig21_All_ORF3
MVLLSCANISIQIAHSNSSSSGGLASSRARMNDSDAGIILMGLKSASSGFKFMCIDSAVSLHVRSEIITEIALSGMADLSLANNGSIT*
>CL19.Contig22_All_ORF1
MMNHDNQTVGQELECARNRIRFERFCRCAACPAIYAPLFDMALFATAMGWVILQEREAWIDLNIVLALTKARLWWWKRNPEGMP*
>CL19.Contig22_All_ORF2
MSTTATAASSGTAAAASGTAAASILMKEIQTITLQTGWTTATVWMSCRFIVADRPFFLEAIRKAMQLVMPKNAEQLASFIE*
>CL19.Contig22_All_ORF3
MQGFQPCITLGLCLSCGEFYLRLIKEKNLLIYVLDLFDMRIVVFYYRHLVREKIYSFHSFNIFCLFVYGSYLVFLW*
>CL19.Contig23_All_ORF1
MSTGYYYSLWETRHEFFSRAIQINSIRHRSRAGVDIIPITFLHFKIYVNYDPSVRGYLIDPPTLLLRRTLKLRFSREKAISGDAKTRLERFARYKRVIAGSPKEANKLRNKLGRYLCNAMGLPEYKHPYVIEPLLAKLKSRSSVPDKAIDVTIADLTCRDTEESMHMNLNPDDADFKPIRMIPASESFILALEEASPPDDDELECAICMEMFAHDSNTITRLPCAHYYHRGCIVPWLHINHLCPTCRHPNPQSTQGS*
>CL19.Contig23_All_ORF2
MKMKNIIKTTEKKLTLVLCKAETLAFVICWIAAMSTTATAASGTAGTAAAASRTAAAAASATRAAAAAASACHCVDVVLVHCGRPTILLRSNRKGKAAGNAQKCRATS*
>CL19.Contig23_All_ORF3
MVLLSCANISIQIAHSNSSSSGGLASSRARMNDSDAGIILMGLKSASSGFKFMCIDSSVSLHVRSAIVTSIALSGTDDLDLSLANNGSIT*
>CL19.Contig24_All_ORF1
MVIVGMPSLPPQQPCLNPNTVLRPISFTILKDHPPQQRHIEERGKFVDIAAIRQITNARVSALHNTKLELSLCLSCGEFYLKLIKEKKLLISVFDLFDMRTVVFLEFV*
>CL19.Contig24_All_ORF2
MCFHIDFLVCFFFQLELSLCLSCGEFYLRLIKEKNLLIFVLDLSDMRTVVFYYRHLIREEIFFPQFQHISFVCLWFILGIPLVNAYRSCICLGRFVLLFFF*
>CL19.Contig24_All_ORF3
MMNHDNQTVGQELECARNRIRFERFCRCAACPAIYAPLFDMALFATAMGWVILQEREAWIDLNIVLALTKARLWWWKRNPEGMP*
>CL19.Contig25_All_ORF1
MMNHDNQTVGQELECARNRIRFERFCRCAACPAIYAPLFDMALFATAMGWVILQEREAWIDLNIVLALTKARLWWWKRNPEGMP*
>CL19.Contig25_All_ORF2
MVIVGMPSLPPQQPCLNPNTVLRPISFTILKDHPPQQRHIEERGKFVDIAAIRQITNAGSALHNARVSYFQ*
>CL19.Contig25_All_ORF3
MRIVVFYYRHLIREEIFFPQFQHISFVCLWFILGIPLVNAYRSCICLGRFVLLLFF*
>CL19.Contig26_All_ORF1
MGVAENQHQSIIDQILNVLRRAVPDKIIEVRAMNMIYRYTEERHLELLSEDAEYLNYKSKLNPSTESFIEALEEAATPPDDDELEECAICMEMFALRKDSSITQLPCSHYYHRDCIVPWLQINHVCPTC*
>CL19.Contig26_All_ORF2
MSTLFETKEEFSTRIYQTDIISGYKSRASVDIIPIRFDLHKSYADYNPEIREYVVEAGIPILVRRKTLKLRFSREWASGDEKTTMKRFARYKRVIARSPREANKLRDKLRRYVYNIYGCCRKSASVYY*
>CL19.Contig26_All_ORF3
MTLLYLANLFIVVFSSPLAHSLENRSLRVFLRTKIGIPASTTYSRISGL*
>CL20.Contig1_All_ORF1
MHNMNGNGVSGDEVIAKLLEMGFENSSVVEAVKEVGPSFDDALEFMLNGCRSNQRASSSSTSKAKAPGKRALPSSKPLGQIRQSSILDHFQSSSAPKRRKTDVVPDVPVSRSESVHGSVDQCVEVLSELPSVGCLDIGSDWEKKAESLLQKHFGFLSLKPFQKEVLAAWLAHKDTLVLAATGSGKSLCFQIPALLTGKVVVVISPLISLMHDQCLRLAKHGVSACFLGSGQPDSTVENKAMKGMYNIIYVCPETILRLIKPLQNLAEIRGIALFAIDEVHCVSK*
>CL20.Contig1_All_ORF2
MALTVTATILVREDILKSLSMSKETKVVFTSFFRPNLRFRVQHSRTSTSSYENDFLDLIDMYMDKRGKDEKKQLITSEEVNEVLDSSSNSSVSEADCNSENELDNIEDGNYDRFDEANALQENGSSASKGRELSVDYLENEVDVFQSVDDWDVTCGEFCGLPLWDFRS*
>CL20.Contig1_All_ORF3
LQKEQSHGFLPNSGVVLSALRLSRGKRILCCTCLSLLYFPQYCQVAQIQGSKQKPHVLPTLSTDHASSLLMVKSQQLPSQSTMLESGNTEIYQILLPQEQVYLCEPTKQLTPPSGKVLMTKNQNAFARDSQLSSPNLNQCPGNQPKAILIKPPHIGLQNHVHFLTWKLVHQVPHQSSSA*
>CL20.Contig2_All_ORF1
MGFQVMICITMQSLEEYHQEAGRAGRDGKLADCILFANLTRAPSLLPSQRSEEQTKQAYRMLSDCFRYGMASSCCRAKKLVEYFGEDFSHDKCLSCDVCVNGPPEMQNFRKEADVLLQVIAAHDRQGRYKNNDVVSNDIRRESYTGRLNLRMIVSKIREQSQQFMATQLLWWQGLLRIMEGKGFVREEDDKTHVQLKFPKLTELGLEFLLSEKEKSFYVHPEADMLLSASMPKSFSTFSEWGKGWADPEIRRQRLESFRHNRSPQSSFGKRGKRKSRKQRTRKSSASSSVRTVRGRIEAKLSKRSIRPKS*
>CL20.Contig2_All_ORF2
MYTGKRGNGEKKQMITSEEVNEVLDSSSNSSMSEADCDSENDLDSIEDGNYDRYDEANSLQENGSSASKGRELSVDYLENEVDVFQSVDDWDVTCGEFCGLPLWDFRS*
>CL20.Contig2_All_ORF3
MIWTVLRMVIMTGMMKQIHSRKMVQVLQREGNCQLTTWRMKLMSFRVWMIGMLPVVNSVDYHYGISGHDMHYHAEFGRIPSRSRSSRKGWKVS*
>CL20.Contig3_All_ORF1
MVVEAIREHRVVSTSFSKPLGQIRQSSILDHFQSSSAPKRRKTDVVPDVPVSRSESVHGSVDQCVEVLSELPSVGCLDIGSDWEKKAESLLQKHFGFLSLKPFQKEVLAAWLAHKDTLVLAATGSGKSLCFQIPALLTGKVVVVISPLISLMHDQCLRLAKHGVSACFLGSGQPDSTVENKAMKGMYNIIYVCPETILRLIKPLQNLAEIRGIALFAIDEVHCVSKWGHDFRPDYRRLSELRKNFSASNLKCLEFDIPLMALTATATIQVREDILNSLSMSKETKVVLTSFFRPNLRLRVQYARTSTSLYENDFHDLRHVYGQERKW*
>CL20.Contig3_All_ORF2
LKHNGLHQLQKEQSHGFLPNSGVVLSALRLSRGKRILCCTCLSLLYFPQYCQVAQIQGSKQKPHVLPTLSTDHASSLLMVKSQQLPSQSTMLESGNTEIYQILLPQEQVYLCEPTKQLTPPSGKVLMTKNQNAFARDSQLSSPNLNQCPGNQPKAILIKPPHIGLQNHVHFLTWKLVHQVPHQSSSA*
>CL20.Contig3_All_ORF3
MYTGKRGNGEKKQMITSEEVNEVLDSSSNSSMSEADCDSENDLDSIEDGNYDRYDEANSLQENGSSASKGRELSVDYLENEVDVFQSVDDWDVTCGEFCGLPLWDFRS*
>CL20.Contig4_All_ORF1
MHNMNGNGVSGDEVIAKLLEMGFENSSVVEAVKEVGPSFDDALEFILNGCCRSNQRASSSSTSKAKAPGKRALPSSKPLGQIRQSSILDHFQSSSAPKRRKTDVVPDVPVSRSESVHGSVDQCVEVLSELPSVGCLDIGSDWEKKAESLLQKHFGFLSLKPFQKEVLAAWLAHKDTLVLAATGSGKSLCFQIPALLTGKVVVVISPLISLMHDQCLRLAKHGVSACFLGSGQPDSTVENKAMKGMYNIIYVCPETILRLIKPLQNLAEIRGIALFAIDEVHCVSK*
>CL20.Contig4_All_ORF2
MALTVTATILVREDILKSLSMSKETKVVFTSFFRPNLRFRVQHSRTSTSSYENDFLDLIDMYMDKRGKDEKKQLITSEEVNEVLDSSSNSSVSEADCNSENELDNIEDGNYDRFDEANALQENGSSASKGRELSVDYLENEVDVFQSVDDWDVTCGEFCGLPLWDFRS*
>CL20.Contig4_All_ORF3
LQKEQSHGFLPNSGVVLSALRLSRGKRILCCTCLSLLYFPQYCQVAQIQGSKQKPHVLPTLSTDHASSLLMVKSQQLPSQSTMLESGNTEIYQILLPQEQVYLCEPTKQLTPPSGKVLMTKNQNAFARDSQLSSPNLNQCPGNQPKAILIKPPHIGLQNHVHFLTWKLVHQVPHQSSSA*
>CL20.Contig5_All_ORF1
MALTATATIQVREDILNSLSMSKETKVVLTSFFRPNLRFRVQHSRTSTSSYENDFLDLIDMYMDKRGKDEKKQLITSEEVNEVLDSSSNSSVSEADCNSENELDNIEDGNYDRFDEANALQENGSSASKGRELSVDYLENEVDVFQSVDDWDVSCGEFCGLPLWDFRS*
>CL20.Contig5_All_ORF2
MVVVEAIREHRVVSTSFSKPLGQIRQSSILDHFQSSSGPKRRRTGKSLCFQIPALLTGKVVVVISPLICLMHDQCLKLAKYGVSACCLDLGNLIVPWKIKQ*
>CL20.Contig5_All_ORF3
MASLRNTMDFINCKNSNPTNFCISRRLSQGTYIMSCMPLIALFSTVLSGCPDPNSKQKPHILPALSIDRASSISMVKSQQPLSQSTMLESGNTEIYQSSSA*
>CL20.Contig6_All_ORF1
MALTVTATILVREDILKSLSMSKETKVVFTSFFRPNLRFRVQHSRTSTSSYENDFLDLIDMYMDKRGKDEKKQLITSEEVNEVLDSSSNSSVSEADCNSENELDNIEDGNYDRFDEANALQENGSSASKGRELSVDYLENEVDVFQSVDDWDVTCGEFCGLPLCEDMNTRKETTSDVLELPNQPEERLRFLQQPLEKGSTIIYVPTRKQTLKIATYLCRCGLKAAAYHAGLPKSRLRQVHKMFHENTIEVVVATIAFGMGIDKLNVRRIIHYGWPQSLEAYYQEAGRAGRDGKLADCILFANLTRAPSLLPSQRSEEQTKQAYRMLSDCFRYGMASSCCRAKKLVEYFGEDFSHDKCLSCDVCVNGPPEMQNFRKEADVLLQVIAAHDRQGRYKNNDVVSNDIRRESYTGRLNLRMIVSKIREQSQQFMATQLLWWQGLLRIMEGKGFVREEDDKTHVQLKFPKLTELGLEFLLSEKEKSFYVHPEADMLLSASMPKSFSTFSEWGKGWADPEIRRQRLESFRHNRSPQSSFGKRGKRKSRKQRTRKSSASSSVRTVRGRIEAKLSKRSIRPKS*
>CL20.Contig6_All_ORF2
MHNMNGNGVSGDEVIAKLLEMGFENSSVVEAVKEVGPSFDDALEFMLNGCRSNQRASSSSTSKAKAPGKRALPSSKPLGQIRQSSILDHFQSSSAPKRRKTDVVPDVPVSRSESVHGSVDQCVEVLSELPSVGCLDIGSDWEKKAESLLQKHFGFLSLKPFQKEVLAAWLAHKDTLVLAATGSGKSLCFQIPALLTGKVVVVISPLISLMHDQCLRLAKHGVSACFLGSGQPDSTVENKAMKGMYNIIYVCPETILRLIKPLQNLAEIRGIALFAIDEVHCVSK*
>CL20.Contig6_All_ORF3
LQKEQSHGFLPNSGVVLSALRLSRGKRILCCTCLSLLYFPQYCQVAQIQGSKQKPHVLPTLSTDHASSLLMVKSQQLPSQSTMLESGNTEIYQILLPQEQVYLCEPTKQLTPPSGKVLMTKNQNAFARDSQLSSPNLNQCPGNQPKAILIKPPHIGLQNHVHFLTWKLVHQVPHQSSSA*
>CL20.Contig7_All_ORF1
MALTVTATILVREDILKSLSMSKETKVVLTSFFRPNLRFRVQHSRTSTSSYENDFLDLIDMYMDKRGKDEKKQLITSEEVNEVLDSSSNSSVSEADCNSENELDNIEDGNYDRFDEANALQENGSSASKGRELSVDYLENEVDVFQSVDDWDVSCGEFCGLPLCEDMNTRKETTSDVLELPNQPEERLRFLQQPLEKGSTIIYVPTRKQTLKIATYLCRCGLKAAAYHAGLPKSRLRQVHKMFHENTIEVVVATIAFGMGIDKLNVRRIIHYGWPQSLEAYYQEAGRAGRDGKLADCILFANLTRAPSLLPSQRSEEQTKQAYRMLSDCFRYGMASSCCRAKKLVEYFGEDFSHDKCLSCDVCVNGPPEMQNFRKEADVLLQVIAAHDRQGRYKNNDVVSNDIRRESYTGRLNLRMIVSKIREQSQQFMATQLLWWQGLLRIMEGKGFVREEDDKTHVQLKFPKLTELGLEFLLSEKEKSFYVHPEADMLLSASMPKSFSTFSEWGKGWADPEIRRQRLESFRHNRSPQSSFGKRGKRKSRKQRTRKSSASSSVRTVRGRIEAKLSKRSIRPKS*
>CL20.Contig7_All_ORF2
MVVVEAIREHRVVSTSFSKPLGQIRQSSILDHFQSSSGPKRRRTGKSLCFQIPALLTGKVVVVISPLICLMHDQCLKLAKYGVSACCLDLGNLIVPWKIKQ*
>CL20.Contig7_All_ORF3
MASLRNTMDFINCKNSNPTNFCISRRLSQGTYIMSCMPLIALFSTVLSGCPDPNSKQKPHILPALSIDRASSISMVKSQQPLSQSTMLESGNTEIYQSSSA*
>CL20.Contig8_All_ORF1
MVVVEAIREHRVVSTSFSKPLGQIRQSSILDHFQSSSAPKRRKTDVVPDVPVSRSESVHGSVDQCVEVLSEL
>CL20.Contig8_All_ORF2
MSGTSVSGYEVIAKLLEMGFENSSVVEAGKRSWVVF*
>CL20.Contig8_All_ORF3
MIQYARLPNLTQRFREASGHYSMLSDCFYNNHSV*
>CL21.Contig1_All_ORF1
VALSGGHTLGRAHPERSGFDGPWTKDPLKFDNSYFLELLKGESEGLLRLPTDTALLNVPEFRGFVELYAKDEE
>CL21.Contig2_All_ORF1
MAPPVVDREYLKEIDKARRDLRALISSRNCAPIMLRLAWHDAGTYDAKTKTGGPNGSIRNEEEYTHGANSGLKKAVDFCEEVKSKHPRITYADLYQLAGVVAVEVTGGPTVDFTPGRKDSKISPREGRLPDAKRGAPHLRDIFYRMGLSDKDIVALSGAHTLGRAHPERSGFDGPWTQEPLKFDNSYFIELLKGESEGLLKLPSDTALLDDAEFRKFVELYAKDEEAFFRDYAESHKKLSELGFTSSSSKIIAKDSTVLAQGAVGVAVCAAVVILGYLYEARKRM*
>CL21.Contig2_All_ORF2
MSLRCGAPLLASGSRPSLGEIFESFLPGVKSTVGPPVTSTATTPASWYRSAYVILGCLDFTSSQKSTAFFNPLLAP*
>CL21.Contig2_All_ORF3
MMLSSVNLLSYMQRMRRHSSEIMLNHIRNSLSLGLLQVPLRSLQRIALYWHKAQLELQFVLLL*
>CL21.Contig3_All_ORF1
MAEPVVDAQYLKEIEKARRDLRALISNRNCAPIMLRLAWHDAGTYNAETKTGGATGSIRNEHELSHGANSGLKIAVNFCEEVKAKHPRITYADLYQLAGVVAVEVTGGPTIEFVPGRKDSLESPEEGRLPDAKKGAPHLKDIFYRMGLSDKDIVALSGAHTLGRAHPERSGFDGPWTKEPLKFDNSYFVELLKGESEGLLKLPTDKALLDDPAFRPYVELYAKDEDAFFTDYAASQKKLSELGFTPPSSSVKEAEKTSVVVAQSAVGVAVAAAVVILGYLYEVHKRVK*
>CL21.Contig3_All_ORF2
MLCFHFLTKINSNFQTTISSMAQLMLIPNRASSPSGLRFSVVGPSIVPRETKHDRSAVAVGDEGAEVSASLLDFFQVLRVYDWFRHGSAFSPRAWVWFG*
>CL21.Contig3_All_ORF3
MIGAQLRLEMRARRSRRAFSISFRYCASTTGSAMAARSVHAPGSGLVSSVDSGRGNGKAL
>CL21.Contig4_All_ORF1
MAALWSAKARQPYLQEIEKARQDLRALIYSKNCAPIMLRLAWHDAGTYDAKTKTGGPNGSIRNEEELKHSANNGLKIAVDLCEEVKAKHPKITYADLYQLAGVVAVEVTGGPPIDFISGRKDSKQSPPEGRLPDAKLGVPSTTLLVFHVLKRLLPASVSLCSQVHHI*
>CL21.Contig4_All_ORF2
MGLDDQDIVALSGGHTLGRAHQERSGFDGPWTKEPAKFDNSYFVELLKGESQGLLKLPTDKALVEDPEFHHYVELYANDKDAFFRDYAVSHKKLSELGFSPPSSGQKVGLALSIAAVLVLAFVWDQLTDISPDPYLLWKQYNN*
>CL21.Contig4_All_ORF3
MHPYRLHIVRHSDGTRDPPLKPCLWEVSAVLVTPLSIVPQSMSCQTSQAPLSRVHQSLISPDVPFPMCGLLIVPQCPDRLVPCG*
>CL21.Contig5_All_ORF1
MAALWSAKARQPYLQEIEKARQDLRALIYSKNCAPIMLRLAWHDAGTYDAKTKTGGPNGSIRNEEELKHSANNGLKIAVDLCEEVKAKHPKITYADLYQLAGVVAVEVTGGPPIDFISGRKDSKQSPPEGRLPDAKLGASHLRDTFNRMGLDDQDIVALSGGHTLGRAHQERSGFDGPWTKEPAKFDNSYFVELLKGESQGLLKLPTDKALVEDPEFHHYVELYANDKDAFFRDYAVSHKKLSELGFSPPSSGQKVGLALSIAAVLVLAFVWDQLTDISPDPYLLWKQYNN*
>CL21.Contig5_All_ORF2
MHPYRLHIVRHSDGTRDPPLKPCLWEVSAVLVTPLSIVPQSMSCQTSQAPLSRVHQSLISPDVPFPMCGLLIVPQCPDRLVPCG*
>CL21.Contig5_All_ORF3
MRLKVSLKCDAPSLASGRRPSGGDCFESFLPEIKSIGGPPVTSTATTPASW*
>CL22.Contig1_All_ORF1
MLSRVRLFTSVPILLCLCRLPRLRFELQPIRIVSYYYHRAITM*
>CL22.Contig1_All_ORF2
VSLSSAPTAIRAAANTYCQLLLSQSDNNVKLIVLDRINELKASHREILVELVMDVLRVLSSPNLDIRRKTLDIVLE
>CL22.Contig2_All_ORF1
MEKSCSLLVHFDKGTPAIANEIREALEGNDVEAKIDAMKKAISLLLNGETLPQLFITIVRYVLPSEDHTVQKLLLLYLEIIEKTDAKGRVLPEMILICQNLRNNLQHPNEYIRGVTLRFLCRLNEAEIIEPLIPSVLQNLEHRHPYIRRNAILAMMSIYKLPQGEQILVDAPEMIEKLLSTEQDPSAKRNAFLMLFTCAQERAVNYLLTNVDKVSEWGELLQMIVLDLIRKVCRTNRGEKGRYIKIIISLLNVPSTAVVYECAGTLVSLSYAPTAIRAAANTYCQLLLSQSDNNVKLIVLDRLNELKSSHREVMADMFMDILRALSSPNLDVRRKTLDIVLELVTNRNINEVVLTLKKEVVKTQNGELEKNGEYRQMLIQAIHSCAVKFPEVASTVVHLLMDFLGDSNVASATDVIVFVREIIETNPKLRVSIITRLLDTFYQIRASRVCACALWIVGEYCLSLSEVESGLATIKQCLGELPFYSRSEEDEGNDSSKKAQQVNSMTVSSKRPAILSDGTYATQSAASETAFSPPTFVQGSLASGNLRSLLLTGDFFLGAVVACTLTKLVLRLEEVQPSKVEVHKASTQALLIFVSMLQLGQSPVLPHPIDNDSYDRIVLCIRLLCNTSDEIRNIWLQSCRQSFVSMLTEQQLRETEEIRARAQISHAQPDDLIDFYHLKSRKGMSQLELEDEVQDDLKRATGEFIKEGDAANKLNRILQLTGFSDPVYAEAYVTVHHYDIVLDVTVINRTKETLQNLCLELATMGDLKLVERPQNYTLAPESSKKIKASIKVSSTETGVIFGNIVYETSNVHERTVIVLNDIHIDIMDYISPAVCSDGAFRTMWAEFEWENKVAVNTVIQDEKEFLDHIMKSTNMKCLTAPSALDGQCGFLAANLYAKSVFGEDALVNVSIEKQVDGKLSGYIRIRSKTQGIALSLGDKITLKQKGGI*
>CL22.Contig2_All_ORF2
MQRTILSYESLSIGCGRTGDWPNCNIETKINSACVDALCTSTLDGWTSSNLRTSLVRVQATTAPRKKSPVRSRDLKFPDAKDPWTKVGGEKAVSDAALCVA*
>CL22.Contig2_All_ORF3
MSMKTYLNRTQVKMVPATLLLQINVNECLIFNNKIFSTNILKLELNRLRKLQLMTYRQGKKEPKLRSRGDNRSLAE*
>CL22.Contig3_All_ORF1
MEKSCTLLVHFDKGTPALANEIKEALEGNDDEAKIEAMKKAIMLLLNGDTIPQLFITIIRYVLPSEDHTVQKLLLLYLEIIDKTDSRGKVLPEMILICQNLRNNLQSPNEYIRGVTLRFLCRLNEAEIVEPLIPSILANLEHRHPFVRRNAVSAVMYVYKLPQGEQLLVDAPEIIERFLASEQDLSSKRNAFLMLFNCAQDRAVSYLFSHIEKIIDWGEQLQMVVLELIRKVCRVNKSQKGKYIKVIISLLNAQSSAVVYECANTLVSLSSAPTAIRAAANTYCQLLQSQSDNNVKLIVLDRINELKTSHREILVELVMDVLRALSSPNPDIRRKTLDIVLDLITPGNIDEVVMMLKKEVVKTQGAELEKNGEYRQMLVQAIYSCAVKFPEVASTVVHPLMDFLGDSNVASAMDVAIFVREIIETNPKLRVSIITRLLDTFYQIRTSRVCTYALWIIGEYCLSLSEVESGLATIKQCLGELPFYTASEESEAQDVSKNTQVVNSSTVSSRRPVVLADGTYATQSAALETAMSAPVLVQGSLASVGNLRSLILSGDFFLESVVACTLTKLVLRLDEVQPSKVEVNKATTQALLIMVSMLQLGQSSVLPHPIDNDSHDRIVLCIRLLCNKSDEVKRIWLKSCRESFVIMLEDKKHREIEESKAIAQISNAQPDDLIDFYHLKSRKGMSQLELEDEVQDDLKRATGEFVKDGDDANKLNRILQLTGFSDPVYAEAYVTVNHYDIVLDVTVINRTKGTLQNLCLELATMGDLKLVERPQNYTLGPESTKQIKANIKVSSTETGVIFGNIVYETSSNLLERTVIVLNDIHIDIMDYISPSSCADVLFRTMWAEFEWENKVAVSTVIENEKEFLNHIVKATNMKCLTPPSALEGECGVLAANLYAKSVFGEDALVNVSVEKQADGKLSGYIRIRSKTQGIALSLGDKITLKQKGGP*
>CL22.Contig3_All_ORF2
LRQLIHIHDGTDGVPSHKRVPVLQIGQNRRDQRLDDLGLVQPAEESERDAADVLVRALEVVAEVLADEDHLREDLASGIGLVNDLEVEEEELLHGVVLGGEDVADDGDEELGDGVAVEEEHDGFLHGLDLGFVVVAFESFFDLVGQGRRALVEVDQERA*
>CL22.Contig3_All_ORF3
MISGASTSNCSPCGSLYTYMTALTAFRRTNGCRCSRLARIEGINGSTISASFNRQRNRSVTPRMYSLGLWRLLRRFWQMRIISGRTLPRESVLSMISR*
>CL22.Contig4_All_ORF1
MEKSCTLLVHFDKGTPALANEIKEALEGNDDEAKIEAMKKAIMLLLNGDTIPQLFITIIRYVLPSEDHTVQKLLLLYLEIIDKTDSRGKVLPEMILICQNLRNNLQSPNEYIRGVTLRFLCRLNEAEIVEPLIPSILANLEHRHPFVRRNAVSAVMYVYKLPQGEQLLVDAPEIIERFLASEQDLSSKRNAFLMLFNCAQDRAVSYLFSHIEKIIDWGEQLQMVVLELIRKVCRVNKSQKGKYIKVIISLLNAQSSAVVYECANTLVSLSSAPTAIRAAANTYCQLLQSQSDNNVKLIVLDRINELKTSHREILVELVMDVLRVLSSPNLDIRRKTLDIVLELITPRNIDEVVMMLKKEVVKTQSGELEKNGEYRQMLVQAIYSCAVKFPEVASTVVHPLMDFLGDSNVASALDVAIFVREIIETNPKLRVSIIMRLLDTFYQIRTSRVCTYALWIIGEYCLSLSEVESGIATIKQCLGELPFFTVSEESESQDVSKNSQVVNSSTVSSRRPVVLADGTYATQSAALETAMSAPLLVQGSLASMGNLRSLILSGDFFLESVVACTLTKLVLRLTEVQPSKVEVNKATTQALLIMVSMLQLGQSSALPHPIDNDSHDRIVLCIRLLCNKGEEVKRIWLKSCRESFVKMLEDKKHREIEESKAIAQISNAQPDDLIDFYHLKSRKGMSQLELEDQVQDDLKRATGEFVKDGDDANKLNRILQLTGFSDPVYAEAYVTVNHYDIVLDVTVINRTRETLQNLCLELATMGDLKLVERPQNYTLGPESTKQIKANIKVSSTETGVIFGNIVYETSSNLLERTVIVLNDIHIDIMDYISPSSCADVLFRTMWAEFEWENKVAVSTIIEDEKEFLNHIVKATNMKCLTPPSALEGECGVLAANLYAKSVFGEDALVNVSVEKQADGKLSGYIRIRSKTQGIALSLGDKITLKQKGGP*
>CL22.Contig4_All_ORF2
LRQLIHIHDGTDGVPSHKRVPVLQIGQNRRDQRLDDLGLVQPAEESERDAADVLVRALEVVAEVLADEDHLREDLASGIGLVNDLEVEEEELLHGVVLGGEDVADDGDEELGDGVAVEEEHDGFLHGLDLGFVVVAFESFFDLVGQGRRALVEVDQERA*
>CL22.Contig4_All_ORF3
MISGASTSNCSPCGSLYTYMTALTAFRRTNGCRCSRLARIEGINGSTISASFNRQRNRSVTPRMYSLGLWRLLRRFWQMRIISGRTLPRESVLSMISR*
>CL23.Contig1_All_ORF1
MSTPARKRLMRDFKRLQQDPPAGISGAPQDNNIMLWNAVIFGPDDTPWDGGTFKLTLQFSEDYPNKPPTVRFVSRMFHPNIYAD
>CL23.Contig1_All_ORF2
VEHPRNKTHCWWLIWIVLRKLKSQFERTSIPWGVIRTKYDCIPKHYIVVLRRTTDACRRVLLQPLKVSH*
>CL23.Contig2_All_ORF1
MKNFWLCSSLLLVILSLFPPIPTAQLTATERRILFQVQKLLEYPPALQGWSNWTNFCYLPPSSSLRIVCTNNRVTELTVVGNKSSPSHIPQRSLIISQPTTLSKSFSIDSFFTVVTKLSGLKVLTLVGLGLWGPLPAKINRFWYLEQLNISSNFISGSVPASLASVKNLRSINLADNMFNGSVPDLKGLALLEEINLGNNHIGPAFPSLGNSLVSLILRNNSVRSQIPKMLTGFDQLQQLDLSYNNFVGPIPSFLFSLPSLQYLNLAQNQLTGALSVNTTCSAKLQVVDVSQNLLIGALPSCIGSKSSNRTVFDSWNCLSSGVSKYQHTYKYCHKEALAVQPPVKTQQEESKIKIGVVLGIIGGIVGIAGVIGLLILVIIKKVGDRKKEDKFDTRPHLEKFTFQASHMPNSEARHVPQMMRLPTLGLPPYHVFTLEEIEDATNNFDASNLMVEGSQGQVYRGWVRDGAGVLVKCVKLKQKNMPQNLMQNVETLSKLRHKHLVSVLGHCTVTYQDPPNTVTTVFIVLENISNGSLRDHLTDWRKKDWLKWPQRMAVTIGIARGVQFLHTGVAPGVFGNNLKMENILLDESVSAKISNYNLPFQIGSESPKPSAEAEKEDIYQLGVILLQVLTGKLVKSTSELNELKLELEKGLAEGQSRLRLAIDPSIQGSFAYQSLKTAVEIIINCLCKDPSKRPSIDNVLWNLQYAIQVQEGWTSSGNLSAQM*
>CL23.Contig2_All_ORF2
MSTPARKRLMRDFKRLQQDPPAGISGAPQDNNIMLWNAVIFGPDDTPWDGGTFKLTLQFSEDYPNKPPTVRFVSRMFHPNIYADGSICLDILQNQWSPIYDVAAILTSIQSLLCDPNPNSPANSEAARMFSENKREYNRRVREIVEQSWTAD*
>CL23.Contig2_All_ORF3
MKHSGNKAHCWWLIWIILGKLKCQLERTSIPRRVIRPEYNSIPKHNIIVLRSTAYAGRRVLLQPLEIPHQSLPCRSRHPHRLLADGEKISVIGIFRTAGTAAEEFPAKQRDGGRRRDR*
>CL24.Contig1_All_ORF1
MGLEERAATYGSQNGKCDQTICKHGFSDLSHISPLVFLYLLKECYFIGTCKATKKFRALQEQVHLVLRNDPQPGPATFVVQCLYVLPIFDLYCEGFSHLIISALRRFLKEETSVGDNVEAKDLAAKLFLDIVGGSVNHDERIVEKILEVFDVQLENIQKALCPNAMNDDSFSMATKFVEDYIYHLIECQTYMTAVTLLAHFSIRQSGQSFLLSMIESKQLKAAEKWATFIGKPMLCVLVQEYSDRNMLQDAYEIIHKNNLRQEFPNVCHKYKESSLKKLAEKGCWDVAEAKTKSNRQLLEYLVYLAMEAGYTEKVDELCDRYSLKGFLNVKVPEPSLLHNRYLHLNELAVGGIFWVDEVDALHKATCHFEECKVVGLDCEWKPNYVKGSRPNKVSIMQIASDKMVFILDLIKLYQDVPDVLDDSLTRVLQSPGILKLGYNFQCDMRQLAQSYEDLECFKHYQMLLDVQNVFKEPRGGLSGLAKKILGVGLNKTRRNSNWEQRPLTPNQLEYAALDAIVLVHIFGHVRTHSQPADGEEHGKLEWKSCIVSNMTNMKKFKK*
>CL24.Contig1_All_ORF2
MLLCLSFRRLLGTSLFELLHVSHVGNNAGFPLKFSMFLSISRLRMSANMAKYVNQYNCIESCIFQLIGCQRPLLPIAVPSCLVQTNSEYFLCKPGQTTTRFFEHILNVQ*
>CL24.Contig1_All_ORF3
MCVKGSKFFAANQTLPKTKQNIKKLSPVFGSVSELTLKASSFGFLASLKLSLLLHLYTRENRKDDSAILQKHIK*
>CL24.Contig2_All_ORF1
MGLEERAATYGSQNGKCDQTICKHGFSDLSHISPLVFLYLLKECYFIGTCKATKKFRALQEQVHLVLRNDPQPGPATFVVQCLYVLPIFDLYCEGFSHLIISALRRFLKEETSVGDNVEAKDLAAKLFLDIVGGSVNHDERIVEKILEVFDVQLENIQKALCPNAMNDDSFSMATKFVEDYIYHLIECQTYMTAVTLLAHFSIRQSGQSFLLSMIESKQLKAAEKWATFIGKPMLCVLVQEYSDRNMLQDAYEIIHKNNLRQEFPNVCHKYKESSLKKLAEKGCWDVAEAKTKSNRQLLEYLVYLAMEAGYTEKVDELCDRYSLKGFLNVKVPEPSLLHNRYLHLNELAVGGIFWVDEVDALHKATCHFEECKVVGLDCEWKPNYVKGSRPNKVSIMQIASDKMVFILDLIKLYQDVPDVLDDSLTRVLQSPGILKLGYNFQCDMRQLAQSYEDLECFKHYQMLLDVQNVFKEPRGGLSGLAKKILGVGLNKTRRNSNWEQRPLTPNQLEYAALDAIVLVHIFGHVRTHSQPADGEEHGKLEWKSCIVSNMTNMKKFKK*
>CL24.Contig2_All_ORF2
MLLCLSFRRLLGTSLFELLHVSHVGNNAGFPLKFSMFLSISRLRMSANMAKYVNQYNCIESCIFQLIGCQRPLLPIAVPSCLVQTNSEYFLCKPGQTTTRFFEHILNVQ*
>CL24.Contig2_All_ORF3
MKLMLCIRRPAILRNAKLWVLIVNGNQIMLKVADQTRFLLCKLLLIKWFSSLT*
>CL24.Contig3_All_ORF1
MGLEERAATYGSQNGKCDQTICKHGFSDLSHISPLVFLYLLKECYFIGTCKATKKFRALQEQVHLVLRNDPQPGPATFVVQCLYVLPIFDLYCEGFSHLIISALRRFLKEETSVGDNVEAKDLAAKLFLDIVGGSVNHDERIVEKILEVFDVQLENIQKALCPNAMNDDSFSMATKFVEDYIYHLIECQTYMTAVTLLAHFSIRQSGQSFLLTMIESKQLKAAEKWATFIGKPMLCVLVQEYSDRNMLQDAYEIIHKNNLRQEFPNVCHKYKESSLKKLAEKGCWDVAEAKTKSNRQLLEYLVYLAMEAGYTEKVDELCDRYSLKGFLNVKVPEPSLLHNRYLHLNELAVGGIFWVDEVDALHKATCHFEECKVVGLDCEWKPNYVKGSRPNKVSIMQIASDKMVFILDLIKLYQDVPDVLDDSLTRVLQSPGILKLGYNFQCDMRQLAQSYEDLECFKHYQMLLDVQNVFKEPRGGLSGLAKKILGVGLNKTRRNSNWEQRPLTPNQLEYAALDAIVLVHIFGHVRTHSQPADGEEHGKLEWKPFVRPHVDNIKKSKKGHQ*
>CL24.Contig3_All_ORF2
MFLSISRLRMSANMAKYVNQYNCIESCIFQLIGCQRPLLPIAVPSCLVQTNSEYFLCKPGQTTTRFFEHILNVQ*
>CL24.Contig3_All_ORF3
MQLSMQLYWFTYLAMFALILSLLMERNMENLSGNLLSVPTWITSRSPKKDTSEMSEAEKEH*
>CL24.Contig4_All_ORF1
METSIEDSLKAKDLAAQLFLDIVRGFVNYDERIVEKLFEIFDVQLANIEKVMCQSEMNESRFDMAQKLVEQYILKLIESGSYMTAVTLLEHFSIRQFDNFFLLNMIESKQFKAAEKWATFIGKPMLCVLVHEYIDRNMLKNAKEVMLKNNFQQEFPDLYHRYKEGSIKKLAEKGCWDIAEARTKGNRQLLEYLVYLAMEAGYSEKVDELCDRYLLKVPEPSLRHVHRDELLVEDIICVDQVDSLPIVTCHIEESKVIHSDCESKAYNVQRGKRHMVSIIPVASEEKKQRFTNRRPINYLKKWKAQRPLTICKHCFSDLKYISPLLFIFLLKEWYFRGKCKATKKFQALEECVHLVLHNDPHPGRATFVVQ
>CL24.Contig4_All_ORF2
MTSLAFFSIFLSMYSWTRTHNIGFPMNVAHFSAALNCLLSIILRRKKLSNWRIEKCSNRVTAVIYDPDSINLRIYCSTSFCAMSNLDSFISLWHITFSMFAN*
>CL24.Contig4_All_ORF3
MSFTSLHIIRFRFTVTMYDFGLFNMTGYNRQRINLINTNDIFYKQLIPMHMAKTWFRHFEQVPITKFINLL*
>CL24.Contig5_All_ORF1
MGLEERAATYGSQNGKCDQTICKHGFSDLSHISPLVFLYLLKECYFIGTCKATKKFRALQEQVHLVLRNDPQPGPATFVVQCLYVLPIFDLYCEGFSHLIISALRRFLKEETSVGDNVEAKDLAAKLFLDIVGGSVNHDERIVEKILEVFDVQLENIQKALCPNAMNDDSFSMATKFVEDYIYHLIECQTYMTAVTLLAHFSIRQSGQSFLLTMIESKQLKAAEKWATFIGKPMLCVLVQEYSDRNMLQDAYEIIHKNNLRQEFPNVCHKYKESSLKKLAEKGCWDVAEAKTKSNRQLLEYLVYLAMEAGYTEKVDELCDRYSLKCFLNVKVPEPSLLHNRYLHLNELAVGGIFWVDEVDALHKATCHFEECKVVGLDCEWKPNYVKGSRPNKVSIMQIASDKMVFILDLIKLFEDVPDVLDECLTRIFQSPKILKLGYAFIYDARHLADSYGVLNCFNHYQMLLDIQQVFKEQGGGLSGLAQKILGVGLNKTRRNSNWEQRPLTPNQLEYAAIDAAVLLHIFDHVRNHSQTADGEGLGIVEWKPFVRPHVDNIKKSKKGHQ*
>CL24.Contig5_All_ORF2
MITNMVKYVKQYSCIDSCIFQLIRRQRPLLPIAVPSCLVQTNSQYFLCKPRQTSPLFFKYLLNVQ*
>CL24.Contig5_All_ORF3
MKLMLCIRRPAILRNAKLWVLIVNGNQIMLKVADQTRFLLCKLLLIKWFSSLT*
>CL24.Contig6_All_ORF1
MGTRNLLKKWKSQRPLTVCKHGFFDLSHVSPLVFIYLIKEFYYRGKHKATKKLQVLEEQIYLVLHNDPQPGRAVFVLHCLYVLFKVGFYCEGFGYLIISALSRFLKIETSMGDFLVAKDLAAQLFLDIVGGFFNHDNKIIEEIFEVFDVQLENIEKVICQSEKNDSSFDMAQKIVEQYISELIESKSYMTAVTLLKHFSIRQFGKLFLLNMLQSKQFKAAEKWATFIGKPMLCVLVHEYIDRDMLKKAERVMHQNNFVHDFPDIYRKYEENLLKELADKGCWEIAEARTNCNNHLLEHLVYLAMEASCSEKVDELCDQYSLEAFSNVKMPEPTLRYLRLDELAVEDIIWVDQVHVLHSATYHIEEAGVVGLDCEWKPNYVKGGEENKVSIMQLASGKMVFILDLIKLFEDVPDVLDECLTRIFQSPKILKLGYAFIYDARHLADSYGVLNCFNHYQMLLDIQQVFKEQGGGLSGLAQKILGVGLNKTRRNSNWEQRPLTPNQLEYAAIDAAVLLHIFDHVRNHSQTADGEGLGIVEWKPFVRPHVDNIKKSKKGHQ*
>CL24.Contig6_All_ORF2
MYSWTRTHNIGLPMNVAHFSAALNCLLCSILRRNNLPNWRIEKCFSRVTAVIYDLDSINSEIYCSTIFCAISKLESFFSLWQITFSIFSN*
>CL24.Contig6_All_ORF3
MITNMVKYVKQYSCIDSCIFQLIRRQRPLLPIAVPSCLVQTNSQYFLCKPRQTSPLFFKYLLNVQ*
>CL24.Contig7_All_ORF1
MGDFLVAKDLAAQLFLDIVGGFFNHDNKIVEEIFEVFDVQLENIEKVICQSEKNDSSFDMAQKIVEQYISELIESKSYMTAVTLLKHFSNRQFGKLFLLNMLQSKQFKAAEKWATFIGKPMLCVLVHEYIDRDMLKKAERVMHQNNFVHDFPDIYRKYEENLLKELADKGCWEIAEARTNCNNHLLEHLVYLAMEASCSEKVDELCDRYLLKVPEPSLRHVHRDELLVEDIICVDQVDSLPIVTCHIEESKVIHSDCESKAYNVQRGKRHMVSIIPVASEEKKQRFTNRRPINYLKKWKAQRPLTICKHCFSDLKYISPLLFIFLLKEWYFRGKCKATKKFQALEECVHLVLHNDPHPGRATFVVQCLYILPLFGLHSEGFSQLIIGALCRFLKMETSIEDSLKAKDLAAQLFLDIVRGFVNYDERIVEKLFEIFDVQLANIEKVMCQSEMNESRFDMAQKLVEQYILKLIESGSYMTAVTLLEHFSIRQFDNFFLLNMIESKQFKAAEKWATFIGKPMLCVLVHEYIDRNMLKNAKEVMLKNNFQQEFPDLYHRYKEGSIKKLAEKGCWDIAEARTKGNRQLLEYLVYLAMEAGYSEKVDELCDQYSLEAFSNVKMPEPTLRYLRLDELAVEDIIWVDQVDVLHSATYHIEEAGVVGLDCEWKPNYVKGGEENKVSIMQLASGKMVFILDLIKLFEDVPDVLDECLTRIFQSPKILKLGYAFIYDARHLADSYGVLNCFNHYQMLLDIQQVFKEQGGGLSGLAQKILGVGLNKT
>CL24.Contig7_All_ORF2
MTSLAFFSIFLSMYSWTRTHNIGFPMNVAHFSAALNCLLSIILRRKKLSNWRIEKCSNRVTAVIYDPDSINLRIYCSTSFCAMSNLDSFISLWHITFSMFAN*
>CL24.Contig7_All_ORF3
MYSWTRTHNIGLPMNVAHFSAALNCLLCSILRRNNLPNWRLEKCFSRVTAVIYDLDSINSEIYCSTIFCAISKLESFFSLWQITFSIFSN*
>CL25.Contig1_All_ORF1
MNKDTQVDSTRNVEVVRPIEKSGAVEHQMETKSSCEVPPSPAGGLDVLNLQGPIDMEGIEADDLERKVKETMGAYVKGTLDFEINVEKMGLMGVKKIEGGDQDIEIAVAETEPLSPAAQLDVLEEVHGTRDEKVTLEIPYVIEAITTAEPSSSSAEVGMKLDSSAFPSSSPSCTRAELKLPEKEKVIEEVVSCVSRNVEVVRPIEGSDAVQNQMETKSSCEVISSPAGGLDVLNLQGPIDMEGIEADDLERKVQETTGAYVKGTLDFEINVEKMGLMGVKKIEGGGGSQDIKIAVAETEPLSPAAQLDVQDEVHGTRDAKVTLEIRKNVKDAITTAAEPSSPSAEVGVKLDSSAFPSSSPLCTQAELKLPDKEKVIEEV
>CL25.Contig1_All_ORF2
MSPIFSTLISKSNVPFTYAPIVSFTFLSKSSASMPSISIGPCKFSTSNPPAGEGGTSQELLVSI*
>CL25.Contig1_All_ORF3
MSPIFSTLISKSNVPFTYAPVVSCTFLSKSSASMPSISIGPCKFSTSNPPAGEEITSQELLVSI*
>CL25.Contig2_All_ORF1
MDSAITIEAVIKKIEGGADQQKSELKSESQSSVPQPGSFTIGLHILNEQGHRDMNKDTQVDSTRNVEVVRPIEKSGAVEHQMETKSSCEVPPSPAGGLDVLNLQGSLDMDSTTSIIEAGVMDMEGIEVDDLKTNVHVKGTLEFAINVEKMGLMGVKKIEGGGGSQDIKIAVAETEPLSPAAQLDVQDEVHGTRDAKVTLEIRKNVKDAITTAAEPSSPSAEVGVKLDSSAFPSSSPLCTQAELKLPDKEKVIEEVVQVLRPSSSFLKIGSSLGIQALEPSSLSL
>CL25.Contig2_All_ORF2
MSPIFSTLIANSNVPFTCTFVFKSSTSMPSISITPASIILVVESISKEPCKFSTSNPPAGEGGTSQELLVSI*
>CL25.Contig2_All_ORF3
MALVLGFPVKTLSSKSLKMALELEQPLQSPFLYQVV*
>CL25.Contig3_All_ORF1
METKSSCEVPPSPAGGLDVLNLQGSLDMDSTTSIIEAGVMDMEGIEVDDLKTNVHVKGTLEFAINVEKMGLMGVKKIEGGGGSQDIKIAVAETEPLSPAAQLDVLEEVHGTRDEKVTLEIPYVIEAITTAEPSSSSAEVGMKLDSSAFPSSSPSCTRAELKLPEKEKVIEEVVQVLRPSSSFLKIGSSLGIQALEPSSLSLVFTKSLFLPIFTETKISDEDNNQIQILVVGKNMIRGSHQMAPISLPHLVKLEIVVLNGDIGDRENWTRQEFDSKVVKERNGKRPLLTGDLSVTLRDGFSTIGDIKFTDNSSWIRGRKFRIGARVAPGYQGPRIREAMTDAFVVKDGPGLARAAYNKHYPPMLEDEVWRLEKIGKYGAFHKRLAAENIHTVEDFLKMSVVDPVKLKNILGFGMSERMWEATLKHARTCEMGNKMYVRKAHAYWSSLEAADTLLFPINAVDTMLNEADLIRQDHRDMMNKETQVDSARIVKVVKPAIAGTDAVQDQMETTSSCEVPPSSAGGIVDSPDCMH*
>CL25.Contig3_All_ORF2
MLIVRCTRKARTIFDNESISHGFPNPRTLIPRSHPCTNPKFPAPNPTRVVRKFNIADRRKPISQRNTQVSGEQRPLAVSLLHNFAVEFLSRPVLSISNVTVKNNDF*
>CL25.Contig3_All_ORF3
MSPLRTTISSLTRCGREIGAIWWLPRIMFLPTTSICIWLLSSSDILVSVKIGRNRLLVKTRDKLDGSSAWIPSEDPIFKKLEDGLRT*
>CL26.Contig1_All_ORF1
MEMEDQYNLGDLRQLMNGTGRSHFPAIQNPAELFPSSHHHRPQLLAPAHHQHHHHHQQHPYEIMMMGRLPTAHDMMPRGIHEFRSADSAGGGGACTNNTVAATSCLSGGGGLEVEGGGCLGGDGGSGRWPRQETLTLLEIRSRLDHKFKEANQKGPLWDEVSRIMCEEHGYQRSGKKCREKFENLYKYYKKTKEGKAGRQDGKHYRFFRQLEALYGETSNNIAASSLPPDQSHFVGNNNINNNNNNNSFRYQAQPSHQDTTTAATYQSTQSVSNSSDFEDSSSSEDNGASAIAPMDDDVLEMKRMRKRRGWKVKIKEFIDVQMRKMMEKQDEWLEKLTSTLEQKERERVLREEEWRKQEAGRAEKEQQFWAKERAWIESRDKALMDALQKLTGSSTNHEVKTSSSTPEQDHEDIVSEQRTWPECEINRLVQLRGSMESRFSTNQRGGCSDEILWEEIASKMSCLGYDRSGMVCKEKWESINYGNKCSKELFSKKRKENNLSRPTSCYFGNNESNSSMYNSQGGVYATCEMNNHERVDDGSPPANPNVGNAAVVNETCFPFLMGEGDNLWENYGLKLSKGS*
>CL26.Contig1_All_ORF2
MSFGQLTRPVVVVLVLITLLRLLLVSVAAAVWRWRVEAVLAVMAAPGGGRGKRLSPFWRSGHDSITSSKRLIRKGRSGMKSLGSCVRNMGIKEAEKNAGKNSKTCTSITRRQRKERPEDKMASTTDSFGSLKLSMAKLATTLPPHHSRQINPISSVIIISITTTTIIVFVIKLNRVIKILLLQLHISPLRASRTPPISRTPLPRRTTAPVPLLRWTMTCLR*
>CL26.Contig1_All_ORF3
MRALSLDSIHALSLAQNCCSFSARPASCFRHSSSLNTLSLSFCSSVLVSFSNHSSCFSIIFLICTSINSFIFTFHPLLFLILFISSTSSSIGAMALAPLSSEEEESSKSEEFETL*
>CL26.Contig2_All_ORF1
MEMEDQYNLGDLRQLMNGTGRSHFPAIQNPAELFPSSHHHRPQLLAPAHHQHHHHHQQHPYEIMMMGRLPTAHDMMPRGIHEFRSADSAGGGGACTNNTVAATSCLSGGGGLEVEGGGCLGGDGGSGRWPRQETLTLLEIRSRLDHKFKEANQKGPLWDEVSRIMCEEHGYQRSGKKCREKFENLYKYYKKTKEGKAGRQDGKHYRFFRQLEALYGETSNNIAASSLPPDQSHFVGNNNINNNNNNNSFRYQAQPSHQDTTTAATYQSTQSVSNSSDFEDSSSSEDNGASAIAPMDDDVLEMKRMRKRRGWKVKIKEFIDVQMRKMMEKQDEWLEKLTSTLEQKERERVLREEEWRKQEAGRAEKEQQFWAKERAWIESRDKALMDALQKLTGSSTNHEVKTSSSTPEQDHEDIVSEQRTWPECEINRLVQLRGSMESRFSTNQRGGCSDEILWEEIASKMSCLGYDRSGMVCKEKWESINYGNKCSKELFSKKRKENNLSRPTSCYFGNNESNSSMYNSQGGVYATCEMNNHERVDDGSPPANPNVGNAAVVNETCFPFLMGEGDNLWENYGLKLSKGS*
>CL26.Contig2_All_ORF2
MSFGQLTRPVVVVLVLITLLRLLLVSVAAAVWRWRVEAVLAVMAAPGGGRGKRLSPFWRSGHDSITSSKRLIRKGRSGMKSLGSCVRNMGIKEAEKNAGKNSKTCTSITRRQRKERPEDKMASTTDSFGSLKLSMAKLATTLPPHHSRQINPISSVIIISITTTTIIVFVIKLNRVIKILLLQLHISPLRASRTPPISRTPLPRRTTAPVPLLRWTMTCLR*
>CL26.Contig2_All_ORF3
MRALSLDSIHALSLAQNCCSFSARPASCFRHSSSLNTLSLSFCSSVLVSFSNHSSCFSIIFLICTSINSFIFTFHPLLFLILFISSTSSSIGAMALAPLSSEEEESSKSEEFETL*
>CL26.Contig3_All_ORF1
MEMEDQYNLGDLRQLMNGTGRSHFPAIQNPAELFPSSHHHRPQLLAPAHHQHHHHHQQHPYEIMMMGRLPTAHDMMPRGIHEFRSADSAGGGGACTNNTVAATSCLSGGGGLEVEGGGCLGGDGGSGRWPRQETLTLLEIRSRLDHKFKEANQKGPLWDEVSRIMCEEHGYQRSGKKCREKFENLYKYYKKTKEGKAGRQDGKHYRFFRQLEALYGETSNNIAASSLPPDQSHFVATYQSTQSVSNSSDFEDSSSSEDNGASAIAPMDDDVLEMKRMRKRRGWKVKIKEFIDVQMRKMMEKQDEWLEKLTSTLEQKERERVLREEEWRKQEAGRAEKEQQFWAKERAWIESRDKALMDALQKLTGSSTNHEVKTSSSTPEQDHEDIVSEQRTWPECEINRLVQLRGSMESRFSTNQRGGCSDEILWEEIASKMSCLGYDRSGMVCKEKWESINYGNKCSKELFSKKRKENNLSRPTSCYFGNNESNSSMYNSQGGVYATCEMNNHERVDDGSPPANPNVGNAAVVNETCFPFLMGEGDNLWENYGLKLSKGS*
>CL26.Contig3_All_ORF2
MSFGQLTRPVVVVLVLITLLRLLLVSVAAAVWRWRVEAVLAVMAAPGGGRGKRLSPFWRSGHDSITSSKRLIRKGRSGMKSLGSCVRNMGIKEAEKNAGKNSKTCTSITRRQRKERPEDKMASTTDSFGSLKLSMAKLATTLPPHHSRQINPISSLHISPLRASRTPPISRTPLPRRTTAPVPLLRWTMTCLR*
>CL26.Contig3_All_ORF3
MRALSLDSIHALSLAQNCCSFSARPASCFRHSSSLNTLSLSFCSSVLVSFSNHSSCFSIIFLICTSINSFIFTFHPLLFLILFISSTSSSIGAMALAPLSSEEEESSKSEEFETL*
>CL27.Contig1_All_ORF1
MRISVYPLLQSSSLTSLVSTAFTRASKLVVPTVTKTVFLHFILTSVSPIPNTVYKPILVINKEICEEGRERQRYEGPRS*
>CL27.Contig1_All_ORF2
MGDTEVRMKCKKTVFVTVGTTSFDALVNAVDTREVKEELWRRGYTEILIQMGRGSYIPSKGQGAYLRRCGLGSP*
>CL27.Contig1_All_ORF3
MDNHQSELAEELADRKHLYYARPQTLFHIIADMKLESLIPYHPGDATPVAKLINRFLGFSED*
>CL27.Contig2_All_ORF1
MGDTEVIMKSKKTVFVTVGTTSFDALVKAVDTREVKEGLSRRGYTEILIQMGRGSNIPSKSEGGDDSIAVDYFTFSSSIADHLRAASLVINHAGSGSIFETLRLGKPLIVVVNEDLMDNHQSELAKELADRKHLYYARPQTLRHIIADMKLESLIPYHPGDATAVAKLINRFLGFSED*
>CL27.Contig2_All_ORF2
MIPSQLVTYNEVTGFRINIPLSSNIRSAVAIYNQTKQSINKAPLRNLSKLWIDKYDMCNTLFCNL*
>CL27.Contig2_All_ORF3
MRISVYPLLDSPSLTSRVSTAFTRASKLVVPTVTKTVFLDFIITSVSPIPNTVYKLILETQSR*
>CL27.Contig3_All_ORF1
MGDTEVRMKCKKTVFVTVGTTSFDALVNAVDTREVKEELWRRGYTEILIQMGRGSYIPSKSEGGDDSIAVDYFTFSSGIADHLRAASLVISHAGSGSIFETLRLGKPLIVVVNEDLMDNHQSELAEELADRKHLYYARPQTLFHIIADMKLESLIPYHPGDATPVAKLINRFLGFSED*
>CL27.Contig3_All_ORF2
MRISVYPLLQSSSLTSLVSTAFTRASKLVVPTVTKTVFLHFILTSVSPIPNTVYKPILVINKEICEEGRERQRYEGPRS*
>CL27.Contig3_All_ORF3
MIPSQLVTYNEVTGFRINIPLSSNIRSAVAIYNQTKQSINKAPLRNLSKLWIDKYDMCNTLFCNF*
>CL27.Contig4_All_ORF1
MEVNSSVVENHSDHNHHPSHSYSNHHHGSFPSKLALIIIISIVSVMVILAITLIILLLRRFKSAKTSGSHIDDEKGSLNNTSCRFIVQNSMNFSCSPDVKGGCLQGGNLGRSMRTPGAITTPTRYRGVQVLSYKELEEATNKFSEANVMGRGGFGVVYRGVLRDGTMAAIKMLHREGRQGERAFRLEVDLLSRLQSPYLVELLGYCADQHHRLLVFECMHNGTLQDHLHSRNHQQPLDWGTRLRIALDCAKALEFLHERNIPSVIHRDFKCSNVLLDENFRAKVSDFGLAKMASDKINGQVSTRVLGTTGYLAPEYASTGKLTTKSDVYSYGVVLLELLTGRVPVDTKRPSGEHVLVSWALPRLTNREKVVQMVDPALKGQYSKRDLIQVAAIAAMCVQPEAEYRPLMADVVPSLIPLVKNSSYVGSSGSSRIQVQVASPRY*
>CL27.Contig4_All_ORF2
MGDTEVTLKRKKTVFVTVGTTSFDALVKAVDTREVKEELSRRGYTNLLIQMGRGSYIPSKSEGDDDSIVVDYFTFSSSIADHLRAASLVINHAGSGSIFETLQLRKPLIVVVNEDLMDNHQSELAEELADRKHLYCAHPQTLCHIIADMKVESLIPYHPGDATAVAKLINRFLGFSED*
>CL27.Contig4_All_ORF3
MGCFSHEGTQAPWHSRVLSSIAYPNPTAADGFENGDGLEEYHCACIQIQAAYDAGQHNNRVAPPSMETAIGLVDQPQA*
>CL27.Contig5_All_ORF1
MHLLLVHWPLLVWFSGDQHYDLGVNHMKGFAFMSSRVLELNLLDGHDRLRVIQFF*
>CL27.Contig5_All_ORF2
MCVQPEAEYRPLMADVVPSLIPLVKNSSYVGSSGSSRIQVQVASPRY*
>CL27.Contig5_All_ORF3
MGTQKNCITLKRSCPSSKLSSSTLELIKAKPFMWFTPRS*
>CL27.Contig6_All_ORF1
MEVNSSVVENHSDHNHHPSHSYSNHHHGSFPSKLALIIIISIVSVMVILAITLIILLLRRFKSAKTSGSHIDDEKGSLNNTSCRFIVQNSMNFSCSPDVKGGCLQGGNLGRSMRTPGAITTPTRYRGVQVLSYKELEEATNKFSEANVMGRGGFGVVYRGVLRDGTMAAIKMLHREGRQGERAFRLEVDLLSRLQSPYLVELLGYCADQHHRLLVFECMHNGTLQDHLHSRNHQQPLDWGTRLRIALDCAKALEFLHERNIPSVIHRDFKCSNVLLDENFRAKVSDFGLAKMASDKINGQVSTRVLGTTGYLAPE*
>CL27.Contig6_All_ORF2
MGCFSHEGTQAPWHSRVLSSIAYPNPTAADGFENGDGLEEYHCACIQIQAAYDAGQHNNRVAPPSMETAIGLVDQPQA*
>CL27.Contig6_All_ORF3
MNLQLVLFKLPFSSSMWLPLVLADLNRLSNNMMRVIARMTITETMEMMIMRANLEGKLPWWWLL*
>CL27.Contig7_All_ORF1
MGDTEVRMKCKKTVFVTVGTTSFDALVNAVDTREVKEELWRRGYTEILIQMGRGSYIPSKSEGGDDSIAVDYFTFSSGIADHLRAASLVISHAGSGSIFETLRLGKPLIVVVNEDLMDNHQSELAEELADRKHLYYARPQTLFHIIADMKLESLIPYHPGDATPVAKLINRFLGFSED*
>CL27.Contig7_All_ORF2
MIPSQLVTYNEVTGFRINIPLSSNIRSAVAIYNQTKQSINKAPLRNLSKLWIDKYDMCNTLFCNF*
>CL27.Contig7_All_ORF3
MRISVYPLLQSSSLTSLVSTAFTRASKLVVPTVTKTVFLHFILTSVSPIPNTVW*
>CL27.Contig8_All_ORF1
MGDTEVRMKCKKTVFVTVGTTSFDALVNAVDTREVKEELWRRGYTEILIQMGRGSYIPSKSEGGDDSIAVDYFTFSSGIADHLRAASLVISHAGVVVVV*
>CL27.Contig8_All_ORF2
MPIFYCDAGSGSIFETLRLGKPLIVVVNEDLMDNHQSELAEELADRKHLYYARPQTLFHIIADMKLESLIPYHPGDATPVAKLINRFLGFSED*
>CL27.Contig8_All_ORF3
MRISVYPLLQSSSLTSLVSTAFTRASKLVVPTVTKTVFLHFILTSVSPIPNTVYKPILETQSR*
>CL28.Contig1_All_ORF1
MRRPGGHNSLGRAGDTPQGPNKQTTIAHLSHIV*
>CL28.Contig2_All_ORF1
MYAKLKSPKSQIVLLLVFNPKPYFVILSKNMMARGTRAVRPRHSTSGLHQLLFYQLVMSAFS*
>CL28.Contig2_All_ORF2
MWDKCAIVICLFSPLWCASCSTQTVMTSRTTPAWSTSCRASGSIVGRGGIYRLPATDIF*
>CL28.Contig2_All_ORF3
MKPRSGVARSNSSCSSSHHVFGENDKIRFWVEDQKKNDLGFWGFQFCIHSVLLD*
>CL29.Contig1_All_ORF1
MHAWMSELEMNMSGRVYINGFYCEWFPAGLRRCGKSVRLRWLNYLRPGIKRGNIA
>CL29.Contig1_All_ORF2
MHACTTQDYTNYKGILIRELDLKILHTHKTRKFFNAPWCKKTSY*
>CL29.Contig1_All_ORF3
MGFVGIVFWILGYCRSLICSGFWVIVDCSGFELLVIFWGLGYW*
>CL29.Contig2_All_ORF1
MHAWMSELEMNMSGRVYINGFYCEWFPAGLRRCGKSVRLRWLNYLRPGIKRGNIAEDEEELIIRLHKLLGNRWSLIAGRIPGRTDNEIKNYWNSTLRRKLQQQNHSNETKENSLSPARSGGAAEEDEPHSTTNNGGVGGGGMIEPTSRLYCFTNHSVREEDIQRYHLESTSTTTCTANNTTLSPGGATVEAEAKKTDIELAGDDLSDDVTWNDFIMDLNEGQLDMSEFLETDFSKLCESESPMNVDVGGCSTTNHELPNNWEGGRSLVPPTAAAESCLP*
>CL29.Contig2_All_ORF2
MGKNFKRNRQVLCGADSVRTVLRELTIVDKFVSFFFFFFFSYQHTLAWDSSEFILALIIFSISSSREISPSVPSSLYWGCHLEGKLPFPPRQAFSKEPRTQNTHQ*
>CL29.Contig2_All_ORF3
MEPDDELLFIFCNVASLNTRPQIIQPPKSHTLPTSSQTCRKPLTVESINIHSTTHIHL*
>CL29.Contig3_All_ORF1
MGRSSRFEKEEMTKGVWTAREDQILIDYVKKHGEGKWGKISRETGLRRCGKSVRLRWLNYLRPGIKRGNIAEDEEELIIRLHKLLGNRWSLIAGRIPGRTDNEIKNYWNSTLRRKLQQQNHSNETKENSLSPARSGGAAEEDEPHSTTNNGGVGGGGMIEPTSRLYCFTNHSVREEDIQRYHLESTSTTTCTANNTTLSPGGATVEAEAKKTDIELAGDDLSDDVTWNDFIMDLNEGQLDMSEFLETDFSKLCESESPMNVDVGGCSTTNHELPNNWEGGRSLVPPTAAAESCLP*
>CL29.Contig3_All_ORF2
MKNNFNQVAYALRKTTLGGGGGGDQATTTFPVIWQLMIGGAATPNVHIHRTLRFTKL*
>CL29.Contig3_All_ORF3
MITLNIFFPNTVIGKAVQSACWFDHPSSSNPSIICGRMWFVLLGCTAAARGG*
>CL30.Contig1_All_ORF1
MEASIAAKSLIKIAAVSGSLRQASYNRGLIRSAIELSKAMEGVQIQYIDIAPLPLLNTDLEKEGSFPPAVEAFRQKIREADSILFASPEYNYSIAAPLKNAIDWASRPPNVWADKGAAIISAGGGFGGGRSQYHLRQVGVFLDLHFINKPEFFLNAFQPPAKFNSDGNLIDEESKERLKKILLSLQAFTLRLKGN*
>CL30.Contig1_All_ORF2
MHSYFAQISYQHLRRARRNMNALSSVFQNQRYSQGKRETNHNIQHQTLAMSDARQSLNHTTSFILRITYNFSIVLAHAKVIL*
>CL30.Contig1_All_ORF3
MPSQLRSLEVRRWSNCTREKQKGCYRLLESSDERLRRQAGNSPPSPDRC*
>CL30.Contig2_All_ORF1
MEASIAAKSLIKIAAVSGSLRQASYNRGLIRSAIELSKAMEGVQIQYIDIAPLPLLNTDLEKEGSFPPAVEAFRQKIREADSILFASPEYNYSIAGIFFLSIQL*
>CL30.Contig2_All_ORF2
MKENVNIIIESKEKKYRRWSNCTREKQKGCYRLLESSDERLRRQAGNSPPSPDRC*
>CL30.Contig2_All_ORF3
LNRKKKNTGDGVIVLGRSKKDAIGFSNLLTKGFDGRRETPLLLQIGVEQRQRRDVYVLYLDALHRLA*
>CL30.Contig3_All_ORF1
MEASIAAKSLIKIAAVSGSLRQASYNRGLIRSAIELSKAMEGVQIQYIDIAPLPLLNTDLEKEGSFPPAVEAFRQKIREADSILFASPEYNYSIAAPLKNAIDWASRPPNVWADKGAAIISAGGGFGGGRSQYHLRQVGVFLDLHFINKPEFFLNAFQPPAKFNSDGNLIDEESKERLKKILLSLQAFTLRLKGN*
>CL30.Contig3_All_ORF2
MQRLYYSHYMKFRVVLGKRETNHNIQHQTLAMSDARQSLNHTTSFILRITYNFSIVLAHAKVIL*
>CL30.Contig3_All_ORF3
MKFRVVLGKRETNHNIQHQTLAMSDARQSLNHTTSFILRITYNFSIVLAHAKVIL*
>CL31.Contig1_All_ORF1
MVRQSLEVGEPSGFVLSAATSVWMPVSRSRLFDFLRNWQLRGQWDILVGCRPLQAMVQIDKDHEGGNNVSLFNAKGLDASNNNNMLMFQETMTDASGSIIVYAPITSTSSDIMRDVVYEGGDSTYVELLPSGFAILPCVTSEFVKEEGNRSDEGGCLLTVGFQIVCDGGQPTSKLTMHSVKTIIDLISSTVQKIKSALQINDGP*
>CL31.Contig1_All_ORF2
MRSIIVFTECIVSLDVGWPPSHTIWNPTVSRHPPSSDLFPSSLTNSEVTQGRIANPDGKSST*
>CL31.Contig1_All_ORF3
MACSGRQPTKISHCPLNCQFRKKSNNLDLDTGIQTDVAALNTKPDGSPTSKL*
>CL31.Contig2_All_ORF1
VLKYPEYFRLFDADETRNKYIELVERDAGLGVCAIERLREIEYREKGIDAEDIRFSFIVNFPPGFKIGKYYRIAVWKWQRVPYWSPYEDVSGYDMRSLEAQKRMEKRAVAVIHELLNLTVEKKITLERIAHFRVAMDLPKKLKEFLLQHQGIFYISTRGNHGKLHTVFLREAYRKGELIEPNDLYLARRKLAELVLMSPRKAKMDSELVSYHRDWGDDERGFSGRDHVENAFDDFGGSNDDRQERDSHIGGDYDSDTDDGCDRTLDEKDVPATD*
>CL31.Contig2_All_ORF2
MVYESICCRDILFIQSSITTIVSIGVIITTYMRVPLLPIIIGTPKIIKSILNMVSSTEPPLIISPISMVTNQLTIHFGLPRAHQHQLSQLPPRQIQIIRLNQLPLPIRLPKKHRMQLPMIPPGRNVENPLMLKKKLLQLLWQIHRHPKMRNPLQRNLLLHSQIQQLVNHCHRPLLHPLLRLKRPHVIPAYILIRTPIWHPLPFPHRNPIILPNLKPGWKIHNK*
>CL31.Contig2_All_ORF3
MTPILTMVVIELWMKRMSLQQIDSYTICICTLKNHNHGSCNVLMVLGL*
>CL31.Contig3_All_ORF1
MNTFFTISSHFLKPKSKTLLHPILHSLTSTRPISKSTTIPKKMDRVRDHGYDNYMEIEKKIRKVLKFQTLILSQPNQIIEASRLDLLARRLGFKPHEAAAFVLKFPHVFEIYEHPVQRILYIRLTRKAHLQIEQESRALLAQVPDAVTRLRKLVMMSNTGRLRLEHVRIARYEFGLPDDFEYSVVLKYPEYFRLFDADETRNKYIELVERDAGLGVCAIERLREIEYREKGIDAEDIRFSFIVNFPPGFKIGKYYRIAVWKWQRVPYWSPYEDVSGYDMRSLEAQKRMEKRAVAVIHELLNLTVEKKITLERIAHFRVAMDLPKKLKEFLLQHQGIFYISTRGNHGKLHTVFLREAYRKGELIEPNDLYLARRKLAELVLMSPRKAKMDSELVSYHRDWGDDERGFSGRDHVENAFDDFGGSNDDRQERDSHIGGDYDSDTDDGCDRTLDEKDVPATD*
>CL31.Contig3_All_ORF2
MVYESICCRDILFIQSSITTIVSIGVIITTYMRVPLLPIIIGTPKIIKSILNMVSSTEPPLIISPISMVTNQLTIHFGLPRAHQHQLSQLPPRQIQIIRLNQLPLPIRLPKKHRMQLPMIPPGRNVENPLMLKKKLLQLLWQIHRHPKMRNPLQRNLLLHSQIQQLVNHCHRPLLHPLLRLKRPHVIPAYILIRTPIWHPLPFPHRNPIILPNLKPGWKIHNKRKPYILGINPLLPILNLPKPLYSTHT*
>CL31.Contig3_All_ORF3
MYLFLVSSASNNLKYSGYLSTTEYSKSSGSPNSYLAIRTCSSLSRPVLDIMTSFRSRVTASGTWARRARLSCSIWRWAFRVKRM*
>CL31.Contig4_All_ORF1
MNTFFTISSHFLKPKSKTLLHPILHSLTSTRPISKSTTIPKKMDRVRDHGYDNYMEIEKKIRKVLKFQTLILSQPNQIIEASRLDLLARRLGFKPHEAAAFVLKFPHVFEIYEHPVQRILYIRLTRKAHLQIEQESRALLAQVPDAVTRLRKLVMMSNTGRLRLEHVRIARYEFGLPDDFEYSVVLKYPEYFRLFDADETRNKYIELVERDAGLGVCAIERLREIEYREKGIDAEDIRFSFIVNFPPGFKIGKYYRIAVWKWQRVPYWSPYEDVSGYDMRSLEAQKRMEKRAVAVIHELLNLTVEKKITLERIAHFRVAMDLPKKLKEFLLQHQGIFYISTRGNHGKLHTVFLREAYRKGELIEPNDLYLARRKLAELVLMSPRKAKMDSELVSYHRDWGDDERGFSGRDHVENAFDDFGGSNDDRQERDSHIGGDYDSDTDDGCDRTLDEKDVPATD*
>CL31.Contig4_All_ORF2
MVYESICCRDILFIQSSITTIVSIGVIITTYMRVPLLPIIIGTPKIIKSILNMVSSTEPPLIISPISMVTNQLTIHFGLPRAHQHQLSQLPPRQIQIIRLNQLPLPIRLPKKHRMQLPMIPPGRNVENPLMLKKKLLQLLWQIHRHPKMRNPLQRNLLLHSQIQQLVNHCHRPLLHPLLRLKRPHVIPAYILIRTPIWHPLPFPHRNPIILPNLKPGWKIHNKRKPYILGINPLLPILNLPKPLYSTHT*
>CL31.Contig4_All_ORF3
MLFLLLHQDNEILELYKIVSAYNAKVQSCIFSRASMVKENDGYPCAQQFLEFTSAPSPEAAKQSLFGGFFFLTKAFNPKNSACQNGDQSPSTINTLQLP*
>CL31.Contig5_All_ORF1
MNTFFTISSHFLKPKSKTLLHPILHSLTSTRPISKSTTIPKKMDRVRDHGYDNYMEIEKKIRKVLKFQTLILSQPNQIIEASRLDLLARRLGFKPHEAAAFVLKFPHVFEIYEHPVQRILYIRLTRKAHLQIEQESRALLAQVPDAVTRLRKLVMMSNTGRLRLEHVRIARYEFGLPDDFEYSVVLKYPEYFRLFDADETRNKYIELVERDAGLGVCAIERLREIEYREKGIDAEDIRFSFIVNFPPGFKIGKYYRIAVWKWQRVPYWSPYEDVSGYDMRSLEAQKRMEKRAVAVIHELLNLTVEKKITLERIAHFRVAMDLPKKLKEFLLQHQGIFYISTRGNHGKLHTVFLREAYRKGELIEPNDLYLARRKLAELVLMSPRKAKMDSELVSYHRDWGDDERGFSGRDHVENAFDDFGGSNDDRQERDSHIGGDYDSDTDDGCDRTLDEKDVPATD*
>CL31.Contig5_All_ORF2
MVYESICCRDILFIQSSITTIVSIGVIITTYMRVPLLPIIIGTPKIIKSILNMVSSTEPPLIISPISMVTNQLTIHFGLPRAHQHQLSQLPPRQIQIIRLNQLPLPIRLPKKHRMQLPMIPPGRNVENPLMLKKKLLQLLWQIHRHPKMRNPLQRNLLLHSQIQQLVNHCHRPLLHPLLRLKRPHVIPAYILIRTPIWHPLPFPHRNPIILPNLKPGWKIHNKRKPYILGINPLLPILNLPKPLYSTHT*
>CL31.Contig5_All_ORF3
MYLFLVSSASNNLKYSGYLSTTEYSKSSGSPNSYLAIRTCSSLSRPVLDIMTSFRSRVTASGTWARRARLSCSIWRWAFRVKRM*
>CL32.Contig1_All_ORF1
MKPCLKSSMLKFMSASTPMNMITALSYIQAAACDVSNQPYKTGKTMNDDKSIEYGNTLKHTIQTIKLSCGAEKIEKHILGVY*
>CL32.Contig1_All_ORF2
MYDRAVIMFIGVEADINFNIEDFKQGFIKLGSLAKPQIPHSSLLIDRKFNILIFGFVKGRRRKVFDLHRHNIDHYSI*
>CL32.Contig1_All_ORF3
MLFEAIHVYWIKIFKTSIYFMQRFIGLSCPLLFLCLLFSIFLGFSFYSGTTE*
>CL32.Contig2_All_ORF1
MLFEAIHVYWIKIFKTSIYFMQRFIGLSCPLLFLCLLFSIFLGFSFYSVLGIRRATFIRFQYAADIGPVLVHTKYVFFNFLSSTALWSEWCVLKCYHTQLTYHHSWFFLFYKVDSTHHMQLLECMIER*
>CL32.Contig2_All_ORF2
MYDRAVIMFIGVEADINFNIEDFKQGFIKLGSLAKPQIPHSSLLIDRKFNILIFGFVKGRRRKVFDLHRHNIDHYSI*
>CL32.Contig2_All_ORF3
MKPCLKSSMLKFMSASTPMNMITALSYIQAAACDVSNQPYKTGKTMNDDKSIEYGNTLKHTIQTIKLWS*
>CL32.Contig3_All_ORF1
MLVFLMGFCFVFWVPYRLIRHITCSCLVSIICLPYANLTFSGETNKKFLQANEQFNKGGMCGCTSPTK*
>CL32.Contig3_All_ORF2
MQILLFLGKQTKNFSKQMSNLTKEECVDVLRRQNDGFPRGSSKYRVTLHKCGRWEARMV*
>CL32.Contig3_All_ORF3
MLSLINFGVLNFLLFSLISLDSSIILFLISCTFWFLC
>CL32.Contig4_All_ORF1
MLFEAIHVYWIKIFKTSIYFMQRFIGLSCPLLFLCLLFSIFLGFSFYSVLGIRRATFIRFQYAADIGPVLVHTKYVFFNFLSSTAQLYGLNGVF*
>CL32.Contig4_All_ORF2
MLKFMSASTPMNMITALSYIQAAACDVSNQPYKTGKTMNDDKSIEYGNTLKHTIQTIKLSCGAEKIEKHILGVY*
>CL32.Contig4_All_ORF3
MYDRAVIMFIGVEADINFNIEDFKQVSTNLSSSIDASRKLVFFFFNSLEVAQNIE*
>CL32.Contig5_All_ORF1
MLVFLMGFCFVFWVPYRLIRHITCSCLVSIICLPYANLTFSGETNKKFLQANEQFNKGGMCGCTSPTK*
>CL32.Contig5_All_ORF2
LPKNWPIRASHLPHLCKVTLYFELPLGNPSFCRRSTSTHSSFVKLLICLEKFFVCFPRKSKICIWQANNTHQAAACDVSNQPIGYPKNKTKTHQKDQHGNFIAMIKQLVLLSIQI*
>CL32.Contig5_All_ORF3
MQILLFLGKQTKNFSKQMSNLTKEECVDVLRRQNDGFPRGSSKYRVTLHKCGRWEARMGQFLGKK*
>CL32.Contig6_All_ORF1
MRPGAALFFISSGTVRWQIFPSVLCCFTSLPKQVLASCDTYKFLSSSSSPPLFLLFHSHFTRSNCSNFVDLISFSPLFLFAFSLCLGLFGFLESYSFQKEK*
>CL32.Contig6_All_ORF2
MVTELSGDTIYWEAGAYVKGRHLETVSVVSKAIDEKRDIALLICILGGSCSISFYALVELSTALFGKPAFQNLICNGHVLADDGKKKKK
>CL32.Contig6_All_ORF3
MYDRAVIMFIGVEADINFNIEDFKQGFIKLGSLAKPQIPHSSLLIDRKFNILIFGFVKGRRRKVFDLHRHNIDHYSI*
>CL32.Contig7_All_ORF1
MLFEAIHVYWIKIFKTSIYFMQRFIGLSCPLLFLCLLFSIFLGFSFYSVLGIRRATFIRFQYAADIGPVLVHTKYVFFNFLSSTAQLYGLNGVF*
>CL32.Contig7_All_ORF2
MLKFMSASTPMNMITALSYIQAAACDVSNQPYKTGKTMNDDKSIEYGNTLKHTIQTIKLSCGAEKIEKHILGVY*
>CL32.Contig7_All_ORF3
MKRKVLGPLRSISKIRMQTVGLSKVHKTKIVLRSCGVIYCIIWQTCLSESHLQWTCTS*
>CL32.Contig8_All_ORF1
MVEDQTFCISEHYQCVKEEGKYQSHVLHVVHCVLQELLMPYRMEEEILQIPVVKTRKKAADMDALYLEGAYNNKQLSITANLGN*
>CL32.Contig8_All_ORF2
MKPCLKSSMLKFMSASTPMNMITALSYIQAAACDVSNQPYKTGKTMNDDKSIEYGNTLKHTIQTIKLSCGAEKIEKHILGVY*
>CL32.Contig8_All_ORF3
MYDRAVIMFIGVEADINFNIEDFKQGFIKLGSLAKPQIPHSSLLIDRKFNILIFGFVKGRRRKVFDLHRHNIDHYSI*
>CL32.Contig9_All_ORF1
MYDRAVIMFIGVEADINFNIEDFKQGFIKLGSLAKPQIPHSSLLIDRKFNILIFGFVKGRRRKVFDLHRHNIDHYSI*
>CL32.Contig9_All_ORF2
MKPCLKSSMLKFMSASTPMNMITALSYIQAAACDVSNQPYKTGKTMNDDKSIEYGNTLKHTIQTIKLWS*
>CL32.Contig9_All_ORF3
VVVTAVWLWVWAVFGNIQFVSASVLGIRRATFIRFQYAADIGPVLVHTKYVFFNFLSSTALWSEWCVLKCYHTQLTYHHSWFFLFYKVDSTHHMQLLECMIER*
>CL32.Contig10_All_ORF1
MEILEKDLETLKEQIDKLNLQIFQCQPTASRSTLTENYKMSNLTKEECVDVLPRQSDGFPIGSSKYNDFA*
>CL32.Contig10_All_ORF2
MKWKMLEQLRSISKIRMQTVSKVHKRKIVGIGPSYLLAISIFFWEV*
>CL32.Contig10_All_ORF3
MLLAGTEKSVNSTYQSAPSGSRDPSPRSPSLSPSFFLVLCNCETF*
>CL32.Contig11_All_ORF1
MRPGAALFFISSGTVRWQIFPSVLCCFTSLPKQVLASCDTYKFLSSSSSPPLFLLFHSHFTRSNCSNFVDLISFSPLFLFAFSLCLGLFGFLESYSFQKEK*
>CL32.Contig11_All_ORF2
MVYIFGRISEFELWVRLSFGCYWFEFWCNSRWCNSDSFFFWRCYFWSNVAVTTVWLWVWAVFGNIRFVSASGKLHDLIRRNWSV*
>CL32.Contig11_All_ORF3
MLVFLMGFCFVFWVPYRLIRHITCSCLVSIICLPYANLTFSGETNKKFLQANEQFNKGGMCGCTSPTK*
>CL32.Contig12_All_ORF1
MSTSKFLAGHFFHNLTQKALFRFLQGSLWLGLFLSLFLLALSHVQLSQNQDRQPLKSIFFFRSKSYYPDHPP*
>CL32.Contig12_All_ORF2
MMHNKVKSNMMHNISKEKITYHMLYLQNGQGISSGMIKSAFFLGTLENGGKEKLRGTGLEDKPQNNPLPLE*
>CL32.Contig12_All_ORF3
MCLLYYYFICLPSVSLCVVNEFGLRLRCFALYRLIYILVDSYWMSNVIWAITSFMVWFYHCH*
>CL32.Contig13_All_ORF1
MVTELSGDTIYWEAGAYVKGRHLETVSVVSKAIDEKRDIALLICILGGSCSISFYALVELSTALFGKPAFQNLICNGHVLADDGKKKKK
>CL32.Contig13_All_ORF2
LPGSNIEIFFLVVSVLRGRVPGKWWKGETEGHWTGKRTDHNPLPRLKKITKRLQQMISILICFGFSLFLFGLGSLIFWKVIRINALEKKMVGKIIVGCLQKNKSTAIYSCFDFSLLLLPSPFLNEHFQISCWTFLS*
>CL32.Contig13_All_ORF3
MSTSKFLAGHFFHNLTQKALFRFLQGSLWLGLFLSLFLLALSHVQLSQNQDRQPLKSIFFFRSKSYYPDHPP*
>CL32.Contig14_All_ORF1
MISILICFGFSLFLFGLGSLIFWKVIRINALEKKMVGKIIVGCLQKNKSTAIYSCFDFSLLLLPSPFLNEHFQISCWTFLS*
>CL32.Contig14_All_ORF2
MSTSKFLAGHFFHNLTQKALFRFLQGSLWLGLFLSLFLLALSHVQLSQNQDRQPLKSIFFFRSKSYYPDHPP*
>CL32.Contig14_All_ORF3
MAVLLFFCRQPTIILPTIFFSRALILITFQKIKEPKPKRKREKPKQMRIEIICCSLLVIFFNRGSGL*
>CL32.Contig15_All_ORF1
MVTELSGDTIYWEAGAYVKGRHLETVSVVSKAIDEKRDIALLICILGGSCSISFYALVELSTALFGKPAFQNLICNGHVLADDGKKKKK
>CL32.Contig15_All_ORF2
MSTSKFLAGHFFHNLTQKALFRFLQGSLWLGLFLSLFLLALSHVQLSQNQDRQPLKSIFFFRSKSYYPDHPP*
>CL32.Contig15_All_ORF3
VVAGCDRFVFQSSAPQFLLSTIFQVLFLSGLKQPGKKFLCLIPANFVFYSSGSGLFCGLSSSPVPLSFSFPPFSSGSGLFCGLSSSPVPLSFSFPPFSRVPRKNADLIMPEDIP*
>CL32.Contig16_All_ORF1
MVTELSGDTIYWEAGAYVKGRHLETVSVVSKAIDEKRDIALLICILGGSCSISFYALVELSTALFGKPAFQNLICNGHVLADDGKKKKKR
>CL32.Contig16_All_ORF2
MVYIFGRISEFELWVRLSFGCYWFEFWCNSRWCNSDSFFFWRCYFWSNVAVTTVWLWVWAVFGNIRFVSASGKLHDLIRRNWSV*
>CL32.Contig16_All_ORF3
MLVFLMGFCFVFWVPYRLIRHITCSCLVSIICLPYANLTFSGETNKKFLQANEQFNKGGMCGCTSPTK*
>CL32.Contig17_All_ORF1
MLFEAIHVYWIKIFKTSIYFMQRFIGLSCPLLFLCLLFSIFLGFSFYSVLGIRRATFIRFQYAADIGPVLVHTKYVFFNFLSSTAQLYGLNGVF*
>CL32.Contig17_All_ORF2
MVTELSGDTIYWEAGAYVKGRHLETVSVVSKAIDEKRDIALLICILGGSCSISFYALVELSTALFGKPAFQNLICNGHVLADDGKKKKK
>CL32.Contig17_All_ORF3
MKPCLKSSMLKFMSASTPMNMITALSYIQAAACDVSNQPYKTGKTMNDDKSIEYGNTLKHTIQTIKLSCGAEKIEKHILGVY*
>CL32.Contig18_All_ORF1
MYFTNKVMGSLEVAQNIVTLHGCGRWEARRGQFFGKKKVNLVLNYHTFFLFGMTCC*
>CL32.Contig18_All_ORF2
MSNLTKQECVDVLHQQSDGFPRGSSKYSDFAWVWEMGGSEGPIFWQKESKPCS*
>CL32.Contig18_All_ORF3
MVQRTTGALIRYKSYCINFPFMDFGNSLHPYFADRSQLLQHLPLHAE*
>CL32.Contig19_All_ORF1
MVRELLRNTISWEVGAYVKGRHLETVFVVSKAIDKKRDIALLICLLGGSYSIRFYALVELSTALFGKPAFQNLICNGHVLADDRKNK*
>CL32.Contig19_All_ORF2
MSTLHICTYFPRNSISQQFPHHQGQWLSTKYIQTCTRLIDLYGPLTSYDYTSHRYLSSCRETSKDMEPRNFRFMDFG*
>CL32.Contig19_All_ORF3
MITPHIDICQVVEKLQKIWNHVIFVLWTLDKPTVHILILLIDLSGPLASHHLPSPALLYE*
>CL32.Contig20_All_ORF1
MVTELSGDTIYWEAGAYVKGRHLETVSVVSKAIDEKRDIALLICILGGSCSISFYALVELSTALFGKPAFQNLICNGHVLADDGKINKK*
>CL32.Contig20_All_ORF2
MSKSLKNYPPPIDVIDQYGADAVRLYLINSPVVRAEPLRFKKEGVYGVVKDVFLPWYNAYRFLVQNAKRLEI
>CL32.Contig20_All_ORF3
MLVFLMGFCFVFWVPYRLIRHITCSCLVSIICLPYANLTFSGETNKKFLQANEQFNKGGMCGCTSPTK*
>CL32.Contig21_All_ORF1
MKPCLKSSMLKFMSASTPMNMITALSYIQAAACDVSNQPYKTGKTMNDDKSIEYGNTLKHTIQTIKLSCGAEKIEKHILGVY*
>CL32.Contig21_All_ORF2
MYDRAVIMFIGVEADINFNIEDFKQGFIKLGSLAKPQIPHSSLLIDRKFNILIFGFVKGRRRKVFDLHRHNIDHYSI*
>CL32.Contig21_All_ORF3
MKRKVLGPLRSISKIRMQTVGLSKVHKTKIVLRSCGVIYCISWQTCLSESHLQWTCTS*
>CL32.Contig22_All_ORF1
MSLTIFLLWTLETVCILILLIDLNCSNIFHFMQSEIHVDLKFQTKLEFNLSDDQET*
>CL32.Contig22_All_ORF2
MSNLTKQECVDVLHQQSDGFPRGFHQARKPLLASDTSLKSLDHLKD*
>CL32.Contig22_All_ORF3
MKWKMLEQLRSISKIRMQTVSKVHKRKIVKDILLPWYNL
>CL33.Contig1_All_ORF1
MVDMQSKGVACRIKKCACELLSLGSDLMDDAYSWDLMGRDIRLKSMLLYCDLSQLISNVPKDQKKALTEVGNKLFSSIEELDHAVKIHSIPLTRDRYDEAGVILQELLVLMP*
>CL33.Contig1_All_ORF2
MNFHCVIQLFNGGKQFVANFCQGLLLILWDIRDQLTKITIQEHRFEAYIPSHQVP*
>CL33.Contig1_All_ORF3
MQDSKFCDYVKLYKLRFCLQDEIAALHPGNLQTSLTLKHQTEPWIKA*
>CL33.Contig2_All_ORF1
MTYPCFQEDQHPGHAKMVDMQSKGVACRIKKCACELLSLGSDLMDDAYSWDLMGRDIRLKSMLLYCDLSQLISNVPKDQKKALTEVGNKLFSSIEEVNL*
>CL33.Contig2_All_ORF2
MQDSKFCDYVKLYKLRFCLQDEIAALHPGNLQTSLTLKHQTEPWIKA*
>CL33.Contig2_All_ORF3
MQRKKCGFHRKHPCDSETILDRKKSVFVNFTQFGCHFLLAVPK*
>CL34.Contig1_All_ORF1
MLLRLLRAYIRRETLASLFKPLRLIRRHLQTFLLFFKMSQPDPPQPSAPTPPPFDPTRPAIPISYPIKTLEDLESRSYFDSFHFPFNKSSVPLRSGLPDRPRLIVCHDMAGGYGDDKWIQGGTNPDAYSIWHWYLIDVFIYFSHSLVALPPPCWTNTAHKHGVKVLGTFITEWEEGKRVCNKLLSTKESAEMYAERLVELAVALGFDGWLINMEVELELGQIPNLKAFVSYLTERMHSAVTGSLVIWYDSVTTDGKLNWQDQLNEKNKPFFDISDGIFVNYTWKKNYPKQSAVVAGDRKFDVYMGIDVFGRGTFGGGQWNTSVALDVLKNDGVSAAIFAPGWIYETNQPPNFQTAQNHWWALVEKSWGNTQNYPIVLPFYSNFDQGRGYHVSKGGRQVSDSSWCNISSQSFQPLLPFTDNSAPDGIQVHVDFREASYSGGGNITFKGNLEDNADFTARLFQGHLVLGDLPLHFTYSVKSENNSRLGLFLSFVSTLNENKSVLLVSWNSHHFSSKFSTVIRTHQLEKPGTAPGWVIEESSIRMKGHILTEIHALCYRSKPEFDERIPKSKSSQDDSCAHNSMEYYAVLGHISMKSCGQNSVFPPSDMWLVQGQYIQWTTGSEDTKYLSLKITWKMKDGNDSEFSTYNIYVEKLAEGKPKGEQSYLGVARVEAFYVYDLAAPSDTSSIKFIIQVCGGDGSSQKLDDSPVFLLDTAA*
>CL34.Contig1_All_ORF2
MVCQLPYLLLDGSMRLINRRTSRLLRIIGGPLWKNHGETHRIILLFFHSIQILIRVVDTMFLREEGKYQILLGATFLPKVFSLCFRLPIIRLQMVFKSMLISGKHLIVEEETSLLKETSKTMLISLQGSFKDILFWGTCLFTSHIQ*
>CL34.Contig1_All_ORF3
LAQLQFYFHIDQPSIKSQSHSKLHQALGIHLSRLLCRQQFVAYTLPFLPFCDESPQHLNTMLMSCVSPARRWKRHETVRKVDEDINQIPMPYRIRIRISPSLDPLVITVATSHVMADDQSGPIGQPRSERHRRFVEGEVEGVEVGSGFEVF*
>CL34.Contig2_All_ORF1
MLLRLLRAYIRRETLASLFKPLRLIRRHLQTFLLFFKMSQPDPPQPSAPTPPPFDPTRPAIPISYPIKTLEDLESRSYFDSFHFPFNKSSVPLRSGLPDRPRLIVCHDMAGGYGDDKWIQGGTNPDAYSIWHWYLIDVFIYFSHSLVALPPPCWTNTAHKHGVKVLGTFITEWEEGKRVCNKLLSTKESAEMYAERLVELAVALGFDGWLINMEVELELGQIPNLKAFVSYLTERMHSAVTGSLVIWYDSVTTDGKLNWQDQLNEKNKPFFDISDGIFVNYTWKKNYPKQSAVVAGDRKFDVYMGIDVFGRGTFGGGQWNTSVALDVLKNDGVSAAIFAPGWIYETNQPPNFQTAQNQ*
>CL34.Contig2_All_ORF2
LTCPLLQNITNFWWALVEKSWGNTQNYPIVLPFYSNFDQGRGYHVSKGGRQVSDSSWCNISSQSFQPLLPFTDNSAPDGIQVHVDFREASYSGGGNITFKGNLEDNADFTARLFQGHLVLGDLPLHFTYSVKSENNSRLGLFLSFVSTLNENKSVLLVSWNSHHFSSKFSTVIRTHQLEKPGTAPGWVIEESSIRMKGHILTEIHALCYRSKPEFDERIPKSKSSQDDSCAHNSMEYYAVLGHISMKSCGQNSVFPPSDMWLVQGQYIQWTTGSEDTKYLSLKITWKMKDGNDSEFSTYNIYVEKLAEGKPKGEQSYLGVARVEAFYVYDLAAPSDTSSIKFIIQVCGGDGSSQKLDDSPVFLLDTAA*
>CL34.Contig2_All_ORF3
LAQLQFYFHIDQPSIKSQSHSKLHQALGIHLSRLLCRQQFVAYTLPFLPFCDESPQHLNTMLMSCVSPARRWKRHETVRKVDEDINQIPMPYRIRIRISPSLDPLVITVATSHVMADDQSGPIGQPRSERHRRFVEGEVEGVEVGSGFEVF*
>CL34.Contig3_All_ORF1
MAGGYGDDKWIQGGTNPDAYSIWHWYLIDVFIYFSHSLVALPPPCWTNTAHKHGVKVLGTFITEWEEGKRVCNKLLSTKESAEMYAERLVELAVALGFDGWLINMEVELELGQIPNLKAFVSYLTERMHSAVTGSLVIWYDSVTTDGKLNWQDQLNEKNKPFFDISDGIFVNYTWKKNYPKQSAVVAGDRKFDVYMGIDVFGRGTFGGGQWNTSVALDVLKNDGVSAAIFAPGWIYETNQPPNFQTAQNHWWALVEKSWGNTQNYPIVLPFYSNFDQGRGYHVSKGGRQVSDSSWCNISSQSFQPLLPFTDNSAPDGIQVHVE*
>CL34.Contig3_All_ORF2
MVCQLPYLLLDGSMRLINRRTSRLLRIIGGPLWKNHGETHRIILLFFHSIQILIRVVDTMFLREEGKYQILLGATFLPKVFSLCFRLPIIRLQMVFKSMLSKCCQFIK*
>CL34.Contig3_All_ORF3
LAQLQFYFHIDQPSIKSQSHSKLHQALGIHLSRLLCRQQFVAYTLPFLPFCDESPQHLNTMLMSCVSPARRWKRHETVRKVDEDINQIPMPYRIRIRISPSLDPLVITVATSHVMADDQSGPIGQPRSERHRRFVEGEVEGVEVGSGFEVF*
>CL34.Contig4_All_ORF1
MLPVIYMLFLCVIEQGRGYHVSKGGRQVSDSSWCNISSQSFQPLLPFTDNSAPDGIQVHVDFREASYSGGGNITFKGNLEDNADFTARLFQGHLVLGDLPLHFTYSVKSENNSRLGLFLSFVSTLNENKSVLLVSWNSHHFSSKFSTVIRTHQLEKPGTAPGWVIEESSIRMKGHILTEIHALCYRSKPEFDERIPKSKSSQDDSCAHNSMEYYAVLGHISMKSCGQNSVFPPSDMWLVQGQYIQWTTGSEDTKYLSLKITWKMKDGNDSEFSTYNIYVEKLAEGKPKGEQSYLGVARVEAFYVYDLAAPSDTSSIKFIIQVCGGDGSSQKLDDSPVFLLDTAA*
>CL34.Contig4_All_ORF2
MFLREEGKYQILLGATFLPKVFSLCFRLPIIRLQMVFKSMLISGKHLIVEEETSLLKETSKTMLISLQGSFKDILFWGTCLFTSHIQ*
>CL34.Contig4_All_ORF3
MVPNPWLNFIFPFTAVTLEGLELSIMSGFPKITIMELANIVHHQTFSQLCMLFVIKLQYPTEKPENHLVSGYSHHHHILE*
>CL35.Contig1_All_ORF1
MSQTGGHRSQHHRILINVFFRPTVFTVCQVAAVFRNCLRFRSEGEVV*
>CL35.Contig1_All_ORF2
MSSSLGHVWAMNSRSASLEIDTDVWNVTRLGNRG
>CL35.Contig2_All_ORF1
MVEISQLNEDLLGQILKRVSDPDDRKRVSQVCKQWFILEGLTRTSLTFVELLFLRQVLPRFPNLVTFQTSEPIFKDADLEFLAQTCPKLETLNLDTIIGFLPMNGLHALSRGGGLPKLSELFLGGRDNVVVDKWLCELPHDNLTCLDLGHCRFVDDKGLVVIGNVCTSLCYLNLAKSKISDFGLRLLANGRCLKTLRTLVRSECCYITDSGLAHLRNMQFLEELDLDYCGEEVTDIGVIAAVSSNRSLKKLNLSLLRNVSDQSMVFLAENCPPTYSFLM*
>CL35.Contig2_All_ORF2
MRRCYFNLSQVNNLTLRYFTRASPPLFTLLTRFCSKPRNQKIDQGREDGGDFSTE*
>CL35.Contig2_All_ORF3
MPESDGRIVRLFSCPNLENVWFCSNTFLVYVSKCLSIYVFEVEVVTS*
>CL35.Contig3_All_ORF1
MVEISQLNEDLLGQILKRVSDPDDRKRVSQVCKQWFILEGLTRTSLTFVELLFLRQVLPRFPNLVTFQTSEPIFKDADLEFLAQTCPKLETLNLDTIIGFLPMNGLHALSRGGGLPKLSELFLGGRDNVVVDKWLHELPHGNLTCLDLGHCRFVDDKGLVVIGDVCTSLRYLNLAKSKISDFGLRLLANGRCSKTLKTLVLSQCCYITDSGLAHLRNMQFLEELDLDYCGEEVTDIGVIAAVSSNRSLKKLNLSLLRNVSDQSMVFLAENCPPTYSFLM*
>CL35.Contig3_All_ORF2
MRQPRISYITALRKHQCLEGFRAPSICQQSQTKVRNLGLCQIQVAQTSTHIPNYDQPFVIDKPAVSQIQTSQVPMWQLM*
>CL35.Contig3_All_ORF3
MGELCGSFHAQSWRMFGSVLILSWFIYLSIYLSISRLQVRKHRLL*
>CL35.Contig4_All_ORF1
MVAISELNDDLLGHILKRVSDPGDRKRVSEVCKLWLTVEGLTRRSLTLLRLSRLRQSFRFLEELNLKGCYVTDTGVISAISPDQSFKKLNLANKYLSDQSMAFVAENCPNLEVLDLSSSQVTGAGVRAFYGHRCLQSIVLRWCPEFCWYDIEHMVLGCKSLKSIVLSMPPMHSVPESVSRIVSLIDEG*
>CL35.Contig4_All_ORF2
MVDSGGSNKKVTHFTPTQSSPTEFPILGRAEFERLLCH*
>CL35.Contig4_All_ORF3
MHELRRQLPENYLNQEPLSWGNSQQQRPCFGPTNTC*
>CL35.Contig5_All_ORF1
MVAISELNDDLLGHILKRVSDPGDRKRVSEVCKLWLTVEGLTRRSLTLLRLSRLRQVLPRFPNLVSFQTSGPYFEEADLVFIAQTCPKLETIDLSTAHGAGMLPENGLYGLLRGGVLPKLSKVSVRGRWRVATARWVHMLYNLTYLDLGGCSDVDDYALEAIGLVCICLIYLNLELCGVSDNGLGFLAQGRCTKTLNTLVLADCKGITDLGLLHLQSFRFLEELNLKGCYVTDTGVISAISPDQSFKKLNLANKYLSDQSMAFVAENCPNLEVLDLSSSQVTGAGVRAFYGHRCLQSIVLRWCPEFCWYDIEHMVLGCKSLKSIVLSMPPMHSVPESVSRIVSLIDEG*
>CL35.Contig5_All_ORF2
MHELRRQLPENYLNQEPLSWGNSQQQRPCFGPTNTC*
>CL35.Contig5_All_ORF3
MVTGVYSLLFCGGVLNFVGTISSTWCLDASHSSLSS*
>CL35.Contig6_All_ORF1
MVAISELNDDLLGHILKRVSDPGDRKRVSEVCKLWLTVEGLTRRSLTLLRLSRLRQVLPRFPNLVSFQTSGPYFEEADLVFIAQTCPKLETIDLSTAHGAGMLPENGLYGLLRGGVLPKLSKVSVRGRWRVATARWVHMLYNLTYLDLGGCSDVDDYALEAIGLVCICLIYLNLELCGVSDNGLGFLAQGRCTKTLNTLVLADCKGITDLGLLHLQSFRFLEELNLKGCYVTDTGVISAISPDQSFKKLNLANKYLSDQSMAFVAENCPNLEVLDLSSSQVTGAGVRAFYGHRCLQSIVLRWCPEFCWYDIEHMVLGCKSLKSIVLSMPPMHSVPESVSRIVSLIDEG*
>CL35.Contig6_All_ORF2
MLDSFYKATQRFDQKKKATQRYINQRNNITNQVKLKPSSPLINQRHNSANAFRN*
>CL35.Contig6_All_ORF3
MSLIEAWHCYLCTFRPPRVLDISCFTRRWLLCAKGGRKLWCLGKVVTS*
>CL35.Contig7_All_ORF1
MKGNRKLKKVEISELTEDLLCQILRRVSDPGDRKWVSEVCKQWFTLEGLTRRSLCLLKISGLRKVLPRFPNLVTFQTSVSISKEADLEFIAQTCPKLKAINLYGEGLLPKNGLYGLSSGGGLPKLSKVSVRGRSCVGIERWLDRFPNLTYLDLGRCWGVDDNAVEAIGLLCTCLRYLNLEHADISDDGLRLLAHGRCSKTLKTLVLAHCYDITDLGLSHLQNMQCLEELDLESCGDADTDVTDTGVIAAISSNRSLKKLNLGRLTNVSDQSMVFLAENCPNLQFLDLSGTHVTGAGVRAFSGHRCGEFCWSDIEYMVLGCQSLKSVDLSRPPMDSVPESVSRIVTLTDLW*
>CL35.Contig7_All_ORF2
MAFSLGHVWAMNSRSASLEIDTDVWNVTRLGNRGSTLRRPLILRRQSDLLVKPSSVNHCLQTSDTHFRSPGSLTRLKI*
>CL35.Contig7_All_ORF3
MLWSDTFVNLPKFNFLRDRFEEIAAITPVSVTSVSASPQLSKSSSSKHCIFCKCESPKSVIS*
>CL35.Contig8_All_ORF1
MVAISELNDDLLGHILKRVSDPGDRKRVSEVCKLWLTVEGLTRRSLTLLRLSRLRQVLPRFPNLVTFQTSVSISKEADLEFIAQTCPKLKAINLYGEGLLPKNGLYGLSSGGGLPKLSKVSVRGRWRVATARWVHMLYNLTYLDLGRCWGVDDNAVEAIGLLCTCLSYLNLEHADISDDGLRLLAHGRCSKTLKTLVLAHCYDITDLGLSHLQNMQCLEELDLESCGDADTDVTDTGVIAAISSNRSLKKLNLGRLTNVSDQSMVYVAGNCPTLEILDLTGCPNVTGAGVRAFSGHRCLESLVLRDCDEFCWSDIGHMVLGCKSLKSMVLSMPPMNDSVPESISRIVTLIHEW*
>CL35.Contig8_All_ORF2
MAFSLGHVWAMNSRSASLEIDTDVWNVTRLGNRGSTCRRRLSRSKVSDLLVRPSTVNHSLQTSETRFRSPGSLTRLRI*
>CL35.Contig8_All_ORF3
MLSLKKVNLRKVNLSWVSYVFDRSIVVLAENYHSLDMLNFTDCNIRSAVICAFSMPRVEDIYGAWERL*
>CL35.Contig9_All_ORF1
MVAISELNDDLLGHILKRVSDPGDRKRVSEVCKLWLTVEGLTRRSLTLLRLCFLRQVLPRFPNLVTFQTSQLIEEEADLEFIAQTCPKLEDIDLSTTEFLSMFFPTNGLYGLSSGGGLPKLSKVSVSGRRLVSIEWWLRKLAHEKLTYLDLGFCRVVDDDAVEVIGRLCTCLSYLNLKYADISDNGLRLLAQGRCSKTLKTLVLAQCHDITNSGFCHLQNMQCLEELDLESCGDADTDVTDTGVIAAISGNRSLKKLNLGRLTNVSDQSMVFLAENCPNLQFLDLTCCSNVTGAGVRAFSGHRCLESLDLYRCGEFCWSDIEYMVLGCQSLKSFDLSGPPMDSVPESVS
>CL35.Contig9_All_ORF2
MVDSGGSNKKVTHFTPTLFSPSGSSSIPEPSYIPDVPAYRGGSRPRIHSPNMSQTGGHRSQHHRILINVFSDQRSLRSVKWRRSSKIVQGFGQWEKACKH*
>CL35.Contig9_All_ORF3
MLWSDTFVNLPKFNFLRDRLPEIAAITPVSVTSVSASPQLSKSSSSKHCIFCK*
>CL35.Contig10_All_ORF1
MLYNLTYLDLGRCWGVDDNAVEAIGLLCTCLSYLNLEHADISDDGLRLLAHGRCSKTLKTLVLAHCYDITDLGLSHLQNMQCLEELDLESCGDADTDVTDTGVIAAISSNRSLKKLNLGRLTNVSDQSMVYVAGNCPTLEILDLTGCPNVTGAGVRAFSGHRCLESLVLRECGEFCWSDIEQMVLGCKSINSFILPNMIKETIPESLSRIVKFADEWRA*
>CL35.Contig10_All_ORF2
MKNITNLVKLKPSMVKSFYPGILESPKYKFHIYLLPHNSPNAVILIHFQLVTTFPRHHKCLPPLA*
>CL35.Contig10_All_ORF3
MLWSDTFVNLPKFNFLRDRFEEIAAITPVSVTSVSASPQLSKSSSSKHCIFCKCESPKSVIS*
>CL35.Contig11_All_ORF1
VVISELTDDLLGQILKRVNDPDDRKRVSEVCKLWFTLEGLTRRSLTLLRLCFLRQVLPRFPNLVTFQTSQLIEEEADLEFIAQTCPKLEDIDLSTTEFLSMFFPTNGLYGLSSGGGLPKLSKVSVSGRRLVSIEWWLRKLAHEKLTYLDLGFCRVVDDDAVEVIGRLCTCLSYLNLKYADISDNGLRLLAQGRCSKTLKTLVLAQCHDITNSGFCHLQNMQCLEELDLESCGYRTGVTDSGVIAAISGNRTLKKLNLGRLTNVSDQSIVFVAGNCPNLEILDLTGCSNVTGAGVRAFSGYRCLESLVLRECGEFCWSDIEQMVLGCKSINSFILPNMIKETIPESLSRIVKFADEWRA*
>CL35.Contig11_All_ORF2
MVHTGGSNQKVTHFTPTLFSPSGSSSIPEPSYIPDVPAYRGGSRPRIHSPNMSQTGGHRSQHHRILINVFSDQRSLRSVKWRRSSKIVQGFGQWEKACKH*
>CL35.Contig11_All_ORF3
MLWSDTLVNLPKFNFLRVRLPEIAAITPLSVTPVRYPQLSKSSSSKHCIFCK*
>CL35.Contig12_All_ORF1
MKGNRKLKKVEISELTEDLLCQILRRVSDPGDRKWVSEVCKQWFTLEGLTRRSLCLLKISGLRKVLPRFPNLVTFQTSVSISKEADLEFIAQTCPKLKAINLYGEGLLPKNGLYGLSSGGGLPKLSKVSVRGRSCVGIERWLDRFPNLTYLDLGRCWGVDDNAVEAIGLLCTCLRYLNLEHADISDDGLRLLAHGRCSKTLKTLVLAHCYDITDLGLSHLQNMQCLEELDLESCGDADTDVTDTGVIAAISTNRSLKKLNLGRLTNVSDQSMVYVAGNCPNLEILDLTGCPNVTGAGVRAFSGHRCLESLVLRDCDEFCWSDIGHMVLGCKSLKSMVLSMPPMNDSVPESISRIVTLIHEW*
>CL35.Contig12_All_ORF2
MAFSLGHVWAMNSRSASLEIDTDVWNVTRLGNRGSTLRRPLILRRQSDLLVKPSSVNHCLQTSDTHFRSPGSLTRLKI*
>CL35.Contig12_All_ORF3
MLSLKKVNLRKVNLSWVSYVFDRSIVVLAENYHSLDMLNFTDCNIRSAVICAFSMPRVEDIYGAWERL*
>CL35.Contig13_All_ORF1
MKGNRKLKKVEISELTEDLLCQILRRVSDPGDRKWVSEVCKQWFTLEGLTRRSLCLLKISGLRKVLPRFPNLVTFQTSVSISKEADLEFIAQTCPKLKAINLYGEGLLPKNGLYGLSSGGGLPKLSKVSVRGRSCVGIERWLDRFPNLTYLDLGRCWGVDDNAVEAIGLLCTCLRYLNLEHADISDDGLRLLAHGRCSKTLKTLVLAHCYDITDLGLSHLQNMQCLEELDLESCGDADTDVTDTGVIAAISSNRSLKKLNLGRLTNVSDQSMVYVAGNCPTLEILDLTGCPNVTGAGVRAFSGHRCLESLVLRECGEFCWSDIEQMVLGCKSLKSIILPNMIKETIPESLSRIVKFADEWRA*
>CL35.Contig13_All_ORF2
MAFSLGHVWAMNSRSASLEIDTDVWNVTRLGNRGSTLRRPLILRRQSDLLVRPSSVNHCLQTSDTHFRSPGSLTRLKI*
>CL35.Contig13_All_ORF3
MLWSDTFVNLPKFNFLRDRFEEIAAITPVSVTSVSASPQLSKSSSSKHCIFCKCESPKSVIS*
>CL35.Contig14_All_ORF1
MKGNRKLKKVEISELTEDLLCQILRRVSDPGDRKWVSEVCKQWFTLEGLTRRSLCLLKISGLRKVLPRFPNLVTFQTSVSISKEADLEFIAQTCPKLKAINLYGEGLLPKNGLYGLSSGGGLPKLSKVSVRGRSCVGIERWLDRFPNLTYLDLGRCWGVDDNAVEAIGLLCTCLRYLNLEHADISDDGLRLLAHGRCSKTLKTLVLAHCYDITDLGLSHLQNMQCLEELDLESCGDADTDVTDTGVIAAISSNRSLKKLNLGRLTNVSDQSMVYVAGNCPTLEILDLTGCPNVTGAGVRAFSGHRCLESLVLRDCDEFCWSDIGHMVLGCKSLKSIVLSMPPMHSVPESVSRIVSLIDEG*
>CL35.Contig14_All_ORF2
MAFSLGHVWAMNSRSASLEIDTDVWNVTRLGNRGSTLRRPLILRRQSDLLVRPSSVNHCLQTSDTHFRSPGSLTRLKI*
>CL35.Contig14_All_ORF3
MLWSDTFVNLPKFNFLRDRFEEIAAITPVSVTSVSASPQLSKSSSSKHCIFCKCESPKSVIS*
>CL35.Contig15_All_ORF1
MKGNRKLKKVEISELTEDLLCQILRRVSDPGDRKWVSEVCKQWFTLEGLTRRSLCLLKISGLRKVLPRFPNLVTFQTSVSISKEADLEFIAQTCPKLKAINLYGEGLLPKNGLYGLSSGGGLPKLSKVSVRGRSCVGIERWLDRFPNLTYLDLGRCWGVDDNAVEAIGLLCTCLRYLNLEHADISDDGLRLLAHGRCSKTLKTLVLAHCYDITDLGLSHLQNFRFLEELNLKGCYVTDTGVISAISPDQSFKKLNLANKYLSDQSMAFVAENCPNLEVLDLSSSQVTGAGVRAFYGHRCLQSIVLRWCPEFCWYDIEHMVLGCKSLKSIVLSMPPMHSVPESVSRIVSLIDEG*
>CL35.Contig15_All_ORF2
MAFSLGHVWAMNSRSASLEIDTDVWNVTRLGNRGSTLRRPLILRRQSDLLVRPSSVNHCLQTSDTHFRSPGSLTRLKI*
>CL35.Contig15_All_ORF3
MCQQSQTIVRYIGMFQIQVAQTSAQQPNCFNRIVIDPPAPSQIQISQIREPV*
>CL35.Contig16_All_ORF1
MNGLHALSLGSGLPKLSELFLSGRDNVVVDKWLHELPHGNLTCLDLGHCRFVDDKGLVVIGDVCTSLRYLNLAKSKISDFGLRLLANGRCSKTLKTLVLSQCCYITDSGLAHLRNMQFLEELDLDYCGEEVTDIGVIAAVSSNRSLKKLNLSLLRNVSDQSMVFLAENCPPTYSFLM*
>CL35.Contig16_All_ORF2
MRQPRISYITALRKHQCLEGFRAPSICQQSQTKVRNLGLCQIQVAQTSTHIPNYDQPFVIDKPAVSQIQTSQVPMWQLM*
>CL35.Contig16_All_ORF3
MVLGCQSLKSVDLSRPPMDSVPESVSRIVSLIDEG*
>CL35.Contig17_All_ORF1
MVAISELNDDLLGHILKRVSDPGDRKRVSEVCKLWLTVEGLTRRSLTLLRLSRLRQVLPRFPNLVTFQTSVSISKEADLEFIAQTCPKLKAINLYGEGLLPKNGLYGLSSGGGLPKLSKVSVRGRSCVGIERWLDRFPNLTYLDLGRCWGVDDNAVEAIGLLCTCLSYLNLEHADISDDGLRLLAHGRCSKTLKTLVLAHCYDITDLGLSHLQNMQCLEELDLESCGDADTDVTDTGVIAAISSNRSLKKLNLGRLTNVSDQSMVYVAGNCPTLEILDLTGCPNVTGAGVRAFSGHRCLESLVLRECGEFCWSDIEQMVLGCKSLKSIILPNMIKETIPESLSRIVKFADEWRA*
>CL35.Contig17_All_ORF2
MAFSLGHVWAMNSRSASLEIDTDVWNVTRLGNRGSTCRRRLSRSKVSDLLVRPSTVNHSLQTSETRFRSPGSLTRLRI*
>CL35.Contig17_All_ORF3
MLWSDTFVNLPKFNFLRDRFEEIAAITPVSVTSVSASPQLSKSSSSKHCIFCKCESPKSVIS*
>CL35.Contig18_All_ORF1
MKGNRKLKKVEISELTEDLLCQILRRVSDPGDRKWVSEVCKQWFTLEGLTRRSLCLLKISGLRKVLPRFPNLVSFQTSGPYFEEADLVFIAQTCPKLETIDLSTAHGAGMLPENGLYGLLRGGVLPKLSKVSVRGRWRVATARWVHMLYNLTYLDLGGCSDVDDYALEAIGLVCICLIYLNLELCGVSDNGLGFLAQGRCTKTLNTLVLADCKGITDLGLSHLQNFRFLEELNLKGCYVTDTGVISAISPDQSFKKLNLANKYLSDQSMAFVAENCPNLEVLDLSSSQVTGAGVRAFYGHRCLQSIVLRWCPEFCWYDIEHMVLGCKSLKSIVLSMPPMHSVPESVSRIVSLIDEG*
>CL35.Contig18_All_ORF2
MSLIEAWHCYLCTFRPPRVLDISCFTRRWLLCAKGGRKLWCLGKVVTS*
>CL35.Contig18_All_ORF3
MRGEEGFNFTWFVMLFRWFMYLCVAFFFLVESLCCFVKRI*
>CL35.Contig19_All_ORF1
MVAISELNDDLLGHILKRVSDPGDRKRVSEVCKLWLTVEGLTRRSLTLLRLSRLRQVLPRFPNLVTFQTSVSISKEADLEFIAQTCPKLKAINLYGEGLLPKNGLYGLSSGGGLPKLSKVSVRGRSCVGQPASNS*
>CL35.Contig19_All_ORF2
MAFSLGHVWAMNSRSASLEIDTDVWNVTRLGNRGSTCRRRLSRSKVSDLLVRPSTVNHSLQTSETRFRSPGSLTRLRI*
>CL35.Contig19_All_ORF3
MSQTEGHQSIRGRVVTEERSLRSVKWRRSSETV*
>CL35.Contig20_All_ORF1
MNGLHALSLGSGLPKLSELFLSGRDNVVVDKWLCELPHDNLTCLDLGRCWGVDDNAVEAIGLLCTCLRYLNLEHADISDDGLRLLAHGRCSKTLKTLVLAHCYDITDLGLSHLQNMQCLEELDLESCGDADTDVTDTGVIAAVSSNRSLKKLNLSLLRNVSDQSMVFLAENCPNLQFLDLSGTHVTGAGVRAFSGHRCGEFCWSDIEYMVLGCQSLKSFDLSGPPMDSVPE
>CL35.Contig20_All_ORF2
MLWSDTFLNKLKFNFLRDRFEETAAITPVSVTSVSASPQLSKSSSSKHCIFCKCESPKSVIS*
>CL35.Contig20_All_ORF3
MCQQSQTIVRYIGMFQIQVAQTSAQQPNCFNRIVIDPPAPSQIQTSQVIMWQLT*
>CL35.Contig21_All_ORF1
MVEISELNDDLIGHILKRVSEPGGRKRFSQVCKQWLKVEGLTRTSLNLLRLSFLRRVLPRFPNLVSFRTGGSFLEEADLEFIAKTCPNLEAIDLSTEEFESRSLTTNGLSKLSKVSVRGRCRVDTVRWLHKLAHENLTYLDLGYCRFVDETAAEAIGQLCTCLSYLNLKYSDVSDNGLRLLAHGSCSKALKTLVP
>CL35.Contig21_All_ORF2
MASRLGHVLAMNSRSASSKKDPPVRNETRLGNRGSTRRRKLSRRRLSDVLVRPSTFNHCLQTWENRFRPPGSLTRFRM*
>CL35.Contig21_All_ORF3
MSQSGGHRSQHRRIRIKVFNDERPFETVQGFGQREMSCRHCEVAT*
>CL35.Contig22_All_ORF1
MKIEEKNQASNLSFAQTPINYISTFYHTRVQMQV*
>CL35.Contig22_All_ORF2
MLNFTDCNIRSAVICAFSMPRVEDIYGAWERL*
>CL35.Contig22_All_ORF3
MSSTLGIENAQITALLILQSVKFSMSKLW*
>CL36.Contig1_All_ORF1
MSGSVPFEEALAARLSLFNPSLSQLQDYLEKKPPRISPGIAELVNKLKANRTTVYLVSGGFRQMIYPVALILGIPSENVFANQLLFGSNGEFIGFDEHEPTSRSGGKATAVQRIRKAHNYKELVMIGDGATDLEARQPGGADLFICYAGVQHREAVTAKADWLVFNFEELISALE*
>CL36.Contig1_All_ORF2
MEGLVNSSRITTIGTHYKQKNLAFVPTSSVQFARSLYRNRSHVGIEQHHRSLKPIAASIQPVEATPSSRSGNMLPSKARFAWMRALMNLQNFVELERLLQNGLLGQ*
>CL36.Contig1_All_ORF3
MVQLISRLVNLEVLICSSAMLVFSIERLSQQRLIGLFLISKS*
>CL36.Contig2_All_ORF1
MEGLVNSSRITTIGTHYKQKNLAFVPTSSVQFARSLYRNRSHVGIEQHHRSLKPIAASIQPVEATPSSRSGNMLPSKEVLELWRNADAVCFDVDSTVCLDEGIDELAEFCGAGKAVAEWTSRAMSGSVPFEEALAARLSLFNPSLSQLQDYLEKKPPRISPGIAELVNKLKANRTTVYLVSGGFRQMIYPVALILGIPSENVFANQLLFGSNGEFIGFDEHEPTSRSGGKATAVQRIRKAHNYKELVMIGDGATDLEARQPGGADLFICYAGVQHREAVTAKADWLVFNFEELISALE*
>CL36.Contig2_All_ORF2
MPSSRQTVLSTSKHTASAFLHNSRTSLEGSMLPERLDGVASTG*
>CL36.Contig2_All_ORF3
MVQLISRLVNLEVLICSSAMLVFSIERLSQQRLIGLFLISKS*
>CL36.Contig3_All_ORF1
MFLLNLHMKCHINIVFNCFQARQPGGADLFICYAGVQHREAVTAKA
>CL36.Contig3_All_ORF2
MLNTSIADEQISTSRLTSLETVKHNIDMTLHVQV*
>CL36.Contig3_All_ORF3
MSQVMSVDSSYVSVINNNVLVKLAHEVSYQYCV*
>CL36.Contig4_All_ORF1
MIGDGATDLEARQPGGADLFICYAGVQYREAVAAKADWLVFNFEELISALE*
>CL36.Contig4_All_ORF2
MVQLISRLVNLEVLICSSAMLVFSIERLSQQRLIGLFLISKS*
>CL37.Contig1_All_ORF1
MEAPGSDGSTIKRSLRKKAGLRCYDENLMDDMIEKHLGGTFKKKSRTKEDLEKETETEAMIAFSLGFPIDALLEEEINAGVVTELGGKEQNDYIVVRNHILARWRSNVRVWLTKAQIRETVSGEYGDLISAAYDYLFYNGYINFGVAPSYVAYMPEEATEGSVVIVGAGLAGLAAARHLISLGFKVVVLEGRNRPGGRVYTQKMGHDGKFSAADLGGSVITGIHANPLGVLARQLSIPLHKVRDKCPLYKPDGTPVDKEIDSKIEVIFNKLLDKVMELRQTMGGFAKDISLGSVLETLRQLYAVARSSEERQLLDWHLANLEYANAGCLSNLSAAYWDQDDPYEMGGDHCFLAGGNWRLIKALCEGIPIFYGKTVNTIRYADEGVEVIAGDQVFRGDMVLCTVPLGVLKKGAIKFEPELPQEKLAAIQRLGFGLLNKVAMVFPHVFWGEDLDTFGCLNEHSQKRGEFFLFYSYHTVSGGAVLIALVAGEAAQTFEYTEPSSLLHRVINVLRGIYSPKGIVVPDPIQTICTRWGSDPLSYGSYSHVRVQSSGSDYDLLAENVGNRLFFAGEATNRQHPATMHGAFLSGLREASCMYRATRSGQNNAKKFSQKNVGPSNDMLVDLFKNPDLAFGKFSFVFDPTTEDPKSVGLMRVSIGSDEDGYKQEFANSFQHPLNLPLQLYAVVSREQASGLELVTGGEESRLSYLVKDLGLQLMGPSALGSAGNSLAISIVNARRGRGKNRTFAWRQ*
>CL37.Contig1_All_ORF2
MANFLLRISVAVSLLASMLTLLEFWLGNFLFHFIRSGISARCTSLMARLLIRKSTLRLKSSLISCLTKSWNSGKLWVGLQRIFR*
>CL37.Contig1_All_ORF3
MSSEVFTVLRELLCLIQYKPYVQDGAVIPFPMVHTLMSECSLPAVTMIYLQKMWETDCSLQVRPQIGNIQLPCMEPS*
>CL37.Contig2_All_ORF1
MEAPGSDGSTIKRSLRKKAGLRCYDENLMDDMIEKHLGGTFKKKSRTKEDLEKETETEAMIAFSLGFPIDALLEEEINAGVVTELGGKEQNDYIVVRNHILARWRSNVRVWLTKAQIRETVSGEYGDLISAAYDYLFYNGYINFGVAPSYVAYMPEEATEGSVVIVGAGLAGLAAARHLISLGFKVVVLEGRNRPGGRVYTQKMGHDGKFSAADLGGSVITGIHANPLGVLARQLSIPLHKVRDKCPLYKPDGTPVDKEIDSKIEVIFNKLLDKVMELRQTMGGFAKDISLGSVLETLRQLYAVARSSEERQLLDWHLANLEYANAGCLSNLSAAYWDQDDPYEMGGDHCFLAGDEGVEVIAGDQVFRGDMVLCTVPLGVLKKGAIKFEPELPQEKLAAIQRLGFGLLNKVAMVFPHVFWGEDLDTFGCLNEHSQKRGEFFLFYSYHTVSGGAVLIALVAGEAAQTFEYTEPSSLLHRVINVLRGIYSPKGIVVPDPIQTICTRWGSDPLSYGSYSHVRVQSSGSDYDLLAENVGNRLFFAGEATNRQHPATMHGAFLSGLREASCMYRATRSGQNNAKKFSQKNVGPSNDMLVDLFKNPDLAFGKFSFVFDPTTEDPKSVGLMRVSIGSDEDGYKQEFANSFQHPLNLPLQLYAVVSREQASGLELVTGGEESRLSYLVKDLGLQLMGPSALGSAGNSLAISIVNARRGRGKNRTFAWRQ*
>CL37.Contig2_All_ORF2
MEQAGWLCVFKCLCSFSSHQCNKNCTSRNSMITVEQKEFSTFLAVFIETSKSVQIFSPENMRENHSYFIQQPKPQPLNCCKFFLGQLRFKFDSSFF*
>CL37.Contig2_All_ORF3
MANFLLRISVAVSLLASMLTLLEFWLGNFLFHFIRSGISARCTSLMARLLIRKSTLRLKSSLISCLTKSWNSGKLWVGLQRIFR*
>CL37.Contig3_All_ORF1
MEAPGSDGSTIKRSLRKKAGLRCYDENLMDDMIEKHLGGTFKKKSRTKEDLEKETETEAMIAFSLGFPIDALLEEEINAGVVTELGGKEQNDYIVVRNHILARWRSNVRVWLTKAQIRETVSGEYGDLISAAYDYLFYNGYINFGVAPSYVAYMPEEATEGSVVIVGAGLAGLAAARHLISLGFKVVVLEGRNRPGGRVYTQKMGHDGKFSAADLGGSVITGIHANPLGVLARQLSIPLHKVRDKCPLYKPDGTPVDKEIDSKIEVIFNKLLDKVMELRQTMGGFAKDISLGSVLETLRQLYAVARSSEERQLLDWHLANLEYANAGCLSNLSAAYWDQDDPYEMGGDHCFLAGGNWRLIKALCEGIPIFYGKTVNTIRYADEGVEVIAGDQVFRGDMVLCTVPLGVLKKGAIKFEPELPQEKLAAIQRLGFGLLNKVAMVFPHVFWGEDLDTFGCLNEHSQKRGEFFLFYSYHTVSGGAVLIALVAGEAAQTFEYTEPSSLLHRVINVLRGIYSPKGIVVPDPIQTICTRWGSDPLSYGSYSHVRVQSSGSDYDLLAENVGNRLFFAGEATNRQHPATMHGAFLSGLREASCMYRATRSGQNNAKKFSQKNVGPSNDMLVDLFKN
>CL37.Contig3_All_ORF2
MEQAGWLCVFKCLCSFSSHQCNKNCTSRNSMITVEQKEFSTFLAVFIETSKSVQIFSPENMRENHSYFIQQPKPQPLNCCKFFLGQLRFKFDSSFF*
>CL37.Contig3_All_ORF3
MANFLLRISVAVSLLASMLTLLEFWLGNFLFHFIRSGISARCTSLMARLLIRKSTLRLKSSLISCLTKSWNSGKLWVGLQRIFR*
>CL37.Contig4_All_ORF1
MEAPGSDGSTIKRSLRKKAGLRCYDENLMDDMIEKHLGGTFKKKSRTKEDLEKETETEAMIAFSLGFPIDALLEEEINAGVVTELGGKEQNDYIVVRNHILARWRSNVRVWLTKAQIRETVSGEYGDLISAAYDYLFYNGYINFGVAPSYVAYMPEEATEGSVVIVGAGLAGLAAARHLISLGFKVVVLEGRNRPGGRVYTQKMGHDGKFSAADLGGSVITGIHANPLGVLARQLSIPLHKVRDKCPLYKPDGTPVDKEIDSKIEVIFNKLLDKVMELRQTMGGFAKDISLGSVLETLRQLYAVARSSEERQLLDWHLANLEYANAGCLSNLSAAYWDQDDPYEMGGDHCFLAGGNWRLIKALCEGIPIFYGKTVNTIRYADEGVEVIAGDQVFRGDMVLCTVPLGVLKKGAIKFEPELPQEKLAAIQRLGFGLLNKVAMVFPHVFWGEDLDTFGCLNEHSQKRGEFFLFYSYHTVSGGAVLIALVAGEAAQTFEYTEPSSLLHRVINVLRGIYSPKGIVVPDPIQTICTRWGSDPLSYGSYSHVRVQSSGSDYDLLAENVGNRLFFAGEATNRQHPATMHGAFLSGLREASCMYRATRSGQNNAKKFSQKNVGPSNDMLVDLFKNPDLAFGKFSFVFDPTTEDPKSVGLMRVSIGSDEDGYKQEFANSFQHPLNLPLQLYAVVSREQASGLELVTGGEESRLSYLVKDLGLQLMGPSALGSAGNSLAISIVNARRGRGKNRTFAWRQ*
>CL37.Contig4_All_ORF2
MANFLLRISVAVSLLASMLTLLEFWLGNFLFHFIRSGISARCTSLMARLLIRKSTLRLKSSLISCLTKSWNSGKLWVGLQRIFR*
>CL37.Contig4_All_ORF3
MSSEVFTVLRELLCLIQYKPYVQDGAVIPFPMVHTLMSECSLPAVTMIYLQKMWETDCSLQVRPQIGNIQLPCMEPS*
>CL38.Contig1_All_ORF1
MQHFLDLQDNPTHFGDPKWESNSSQLTQASSSAAANANLDRVLFQDLVEIVPLVQSLIDRKASSSFTRRGSVTYTKTPSRESLSKKLSNRNGAQSIPARKKRENAGNNPDADSVSSISSRDLAAEKEHEELDALRVQLEDLQRKLLEKDELLKSSEISKKEVSSVQAKLEEVKRQAAEKDSLIKASQLQLSDAKIKLADKQAALEKLQWEAMTSNKSAEKLRAELDSLRGDISSFMFLFDGLVKTDPTANTEDYDISPCTVDHLPYIEDWDETQMQKMEAARKAYEAAVVAAKERQDEESIAAAASARLHLQSFVLKT*
>CL38.Contig1_All_ORF2
MAWSKLIPLQTLKIMIFHHVLWIIFHILKIGMRRRCRKWKLLEKLMKLLLLLQKKGKMKNPLLLQPVQGYIFNRLF*
>CL38.Contig1_All_ORF3
MGIQLVPADSGLLLRRRQRQPRPRPLPGPRRDRPSRPVPHRSESQQLIHAPRLRHLHKDAFQRILIQKIV*
>CL38.Contig2_All_ORF1
MQHFLDLQDNPTHFGDPKWESNSSQLTQSSSSAAANANLDRVLFQDLVEIVPLVQSLIDRKASSSFTRRGSVTYTKTPSRESLSKKLSNRNGAQSIPARKKRENAGNNPDADSVSSISSRDLAAEKEHEELDALRVQLEDLQRKLLEKDELLKSSEISKKEVSSVQAKLEEVKRQAAEKDSLIKASQLQLSDAKIKLADKQAALEKLQWEAMTSNKSAEKLRAELDSLRGDISSFMFLFDGLVKTDPTANTEDYDISPCTVDHLPYIEDWDETQMQKMEAARKAYEAAVVAAKERQDEESIAAAASARLHLQSFVLKT*
>CL38.Contig2_All_ORF2
MAWSKLIPLQTLKIMIFHHVLWIIFHILKIGMRRRCRKWKLLEKLMKLLLLLQKKGKMKNPLLLQPVQGYIFNRLF*
>CL38.Contig2_All_ORF3
MGIQLVPADSVLLLRRRQRQPRPRPLPGPRRDRPSRPVPHRSESQQLIHAPRLRHLHKDAFQRILIQKIV*
>CL39.Contig1_All_ORF1
MREGYSYIDGVEELLQVLKHNNYEMHAFTNYPIWYEMIEDKLNLSKYLSWTFCSCINGKRKPDPEFFWEVVRHLKVDPASCIFIDDRKKNAEAAKEIGILGLHFTNVDALRQDLSSMGIDISADQTNLVQE*
>CL39.Contig1_All_ORF2
MPKYTLLFTSLPRSTKHTNKKKTLQSNVSTISEITTYAKKFMENKVIFLVNGNQHMLQKTSTDKHNPTVHFPLFFSLPVLNFKN*
>CL39.Contig1_All_ORF3
MPISFAASAFFFLSSMNIQLAGSTLRCLTTSQKNSGSGFLFPFIQEQNVQDKYFERFNLSSIISYQMG*
>CL39.Contig2_All_ORF1
MLYPRKKNAEAAKEIGILGLHFTNVDALRQDLSSMGIDISADQTNLVQE*
>CL39.Contig2_All_ORF2
MHFVKIFPRWGLTFQQIKPTLYKNSDLHHFLSYYFHLMYINC*
>CL39.Contig2_All_ORF3
MLLHVVSQEEKCRGCKGNWHTWSAFHKRRCTSSRSFLDGD*
>CL39.Contig3_All_ORF1
MAVLLRLPAISFPLRNSSLHSSKGMRMAVNTPKNTNISFSTTTRKLPILLFDIMDTIVRDPFYHDIPAFFRMPFEELIESKHPTAWIEFEKGLIDEVELARKFFKDGRPLDLEGLKNCMREGYSYIDGVEELLQVLKHNNYEMHAFTNYPIWLDEHFMSCFL*
>CL39.Contig3_All_ORF2
MIEDKLNLSKYLSWTFCSCINGKRKPDPEFFWEVVRHLKVDPASCIFIDDRKKNAEAAKEIGILGLHFTNVDALRQDLSSMGIDISADQTNLVQE*
>CL39.Contig3_All_ORF3
MPISFAASAFFFLSSMNIQLAGSTLRCLTTSQKNSGSGFLFPFIQEQNVQDKYFERFNLSSIISYLQSKIC*
>CL40.Contig1_All_ORF1
MTLERNSQLLYPFQNINTKASTETYTTVIIHIILKYSCFQNTTEQTIYSLSLERTTRSTRVI*
>CL40.Contig2_All_ORF1
NTLYTLTNESFLQLLEDQWKINNNCITLGSKFNKAYNHSSTESIKQIYSFTTSDIVFHSNE
>CL41.Contig1_All_ORF1
LNDAVHIVKEKLLESWIYWFFQSLVVPLLQANFYVTQSEHGKQDVYYYRKSVWEKMKNKTIMTYMDQSYQYLDDAATRRIIRKRSFGFSKLRIFPKEYEVRLLANLKASSKMSRKELCSADLSSKLLRGKKLHRRKITFERFKSVNRVLRDSHVVLRAMQLKEPGKLGSSVFDYNDVYRKLCPFLLGIKSGFTTKPDVFIIVSDVSKAFDSVNQDKLLGVLKDVIRADEYILQQSHHVIFKKGSLRVHENRACLDQNTGSSFKSKLCSVLVNQECSRSVKKKELFFNLHEHVKRNVLQLDKKFYLQRTGIPQGSILSALLCSLYYGHLDRNVIFPFLEKTWEPSADLSRGHDFQVASAAKSSSEDKISSSSRYTLLRFIDDFLFISTSKAQAASFFSRLQRGFRDYNCYMNEKKFCVNFDIGNMAGLASNRVSSGDDGILFVRWSGLLINSCTLEVQADYTKYLKNHLSSTLTVLYHGRPGHHLKKKLLDYMSPKCHPLFFDSHINSASVVRLNVYQAFLLCAMKFHCYVRALSYVCKFHFRFYTYIIQRSLRFMYRLIKKRMCSLYSDSNFCPILQLEEEEVEWLGLYAYIQVLKRKQSRYKELLSLLKLQFLNHKISGSESSELSYAVDRSHSSLLWKIKY*
>CL41.Contig1_All_ORF2
MSLRSIATDTSQVSPPFYIVLSRGLPGCGLNTELENLLRVALGVCYVSTRFLSTNIDYLGGAM*
>CL41.Contig1_All_ORF3
MIFKWLLLQRVAVRIKSPHPLDILYLDLLMIFYSFQPQRHRLLASSQGCNEDFGITTAT*
>CL41.Contig2_All_ORF1
MMKQKRRVPVVLWRLFHNRASTLSHTLATLLPPPRSPKPQCRFCKGRRCLRCCSDAMSFLLRPNDPSDYRSLLDTCFVVLSDNAPPITRFSPESHWSQIEIVTAVIETTMLEQSMSSNVIRSDYNKVNKSSAILELLTSSAWCLLLERVGDGIMVYLLKNASIFLPIADEQHQQVTGPPISNLCKRFNCTPSSKWQLSSLAPCGPGKKRKRDDDVHSILKKSQLMSSVSIGESSSSITCNGCCNHSENYRKTHTRISVSETSTPATSTLTNDCEGNLNKELTESLEPLRKRSRPYRWQRCRKRRQISVQEASVKGLFKTTVSDNQWLPGRHLSSLKPSLGRQFEQCYCLGFKVAQKVAKGAEIDRKSLFYNLERSSSIFPRKNVLNSVKPDSVGSEFLVSSIFGVYDTESALSKRCSDSSGLCLMGSACLYHSLVKLLKILIRRAQYGHHLRLLEKHCVVTTVNPNTIKSSGCSFEGEKWEYGVLKKSQCCTTDHCNKSPEVSESFSEEIKSHCLNSQVESFIWAVCRSIVPPELLGTPSNWINLRRTISKFIRLRRYERFSLKQCLHKLKMSRFPFLSNKHYFCCLNTEAPKHVDGKGVDIEKGSSILNDAVHIVKEKLLESWIYWFFQSLVVPLLQANFYVTQSEHGKQDVYYYRKSVWEKMKNKTIMTYMDQSYQYLDDAATRRIIRKRSFGFSKLRIFPKEYEVRLLANLKASSKMSRKELCSADLSSKLLRGKKLHRRKITFERFKSVNRVLRDSHVVLRAMQLKEPGKLGSSVFDYNDVYRKLCPFLLGIKSGFTTKPDVFIIVSDVSKAFDSVNQDKLLGVLKDVIRADEYILQQSHHVIFKKGSLRVHENRACLDQNTGSSFKSKLCSVLVNQECSRSVKKKELFFNLHEHVKRNVLQLDKKFYLQRTGIPQGSILSALLCSLYYGHLDRNVIFPFLEKTWEPSADLSRGHDFQVASAAKSSSEDKISSSSRYTLLRFIDDFLFISTSKAQAASFFSRLQRGFRDYNCYMNEKKFCVNFDIGNMAGLASNRVSSGDDGILFVRWSGLLINSCTLEVQADYTKYLKNHLSSTLTVLYHGRPGHHLKKKLLDYMSPKCHPLFFDSHINSASVVRLNVYQAFLLCAMKFHCYVRALSYVCKFHFRFYTYIIQRSLRFMYRLIKKRMCSLYSDSNFCPILQLEEEEVEWLGLYAYIQVLKRKQSRYKELLSLLKLQFLNHKISGSESSELSYAVDRSHSSLLWKIKY*
>CL41.Contig2_All_ORF2
MASEQQRRQRRPLQKRHWGFGERGGGSKVARVWDRVLARLWKRRQRTTGTRRFCFIIFVRDKLGWEETLLGLTVGIGLCGSGFSNFR
>CL41.Contig2_All_ORF3
MSLRSIATDTSQVSPPFYIVLSRGLPGCGLNTELENLLRVALGVCYVSTRFLSTNIDYLGGAM*
>CL42.Contig1_All_ORF1
MGFILMGVGENGKKILGSNRYVVQRRFKFPVKTEKSRGCRALCRES*
>CL42.Contig1_All_ORF2
MNDYKVYLEKTKLKYASMTRKHPVSKQYIFLSLTLEHTLEH*
>CL42.Contig1_All_ORF3
MNYKNKERKKRFLAWTTFMLINFAYFDYGLYIDGCR*
>CL42.Contig2_All_ORF1
MCYISLSIQFEILCIIYYSRSKCIGCLKPIPSIAYLLAFNYIFLYL*
>CL42.Contig2_All_ORF2
MLYYLQCCPSLSKGDCELFTYSAVDVLHLFVYSV*
>CL42.Contig2_All_ORF3
MSLSNCPNPIVVNFPYTKLYSLYSFQFSLET*
>CL42.Contig3_All_ORF1
MLLNASKHDMDNCMRQPTFHFKGDGLTSVTKLMEIHLESEHTWLEV*
>CL42.Contig3_All_ORF2
MSLSNCPNPIVVNFPYTKLYSLYSFQFSLET*
>CL42.Contig3_All_ORF3
MAAQMSKNRNVPLPIKPALVLLMTGCSLRS*
>CL42.Contig4_All_ORF1
MNDYKVYLEKTKLKYASMTRKHPVSKQYIFLSLTLEHTLEH*
>CL42.Contig4_All_ORF2
MSLSNCPNPIVVNFPYTKLYSLYSFQFSLET*
>CL42.Contig5_All_ORF1
MCYISLSIQFEILCIIYYSRSKCIGCLKPIPSIAYLLAFNYIFLYL*
>CL42.Contig5_All_ORF2
MIGYEEMLLNANTIEASILDNQCSPFYIDVGVTRLMEILLDSEGNC*
>CL42.Contig5_All_ORF3
MLLNASKHDMDNCMRQPTFHFKGDGLTSVTKLMEIHLESEHTWLEV*
>CL43.Contig1_All_ORF1
MTTEASRSVIQIDSDADPDDEFFSQVAAVVEAEALANKRRRVATSAPCPYAVLSAPSQPPHAAIRKEVSDGDGGPSPYAVLSAPSPPPRTAIRKEVSDGDGGLYTAALKGSQSAFSEPPRGGGGFGRGRVGGAVVNDGVSAGDACFKCGKSGHWARDCDAPGGGGHGGNYGGGGGGGGYNCNYGGEAAAGISFPEKACPCGSGTCAVLTANTEKNRGRKFYKCPLRQENGGCGFFEWCDNASGANAMAGAGSGGFSRTQNYASDSTFPPLECPCGGGQCRILTAKTGNNIGSQFYRCPGNEVHPLICWVPSTLILVQVFGIHMQICHVLSRIRVGVVNRLVTWLN*
>CL43.Contig1_All_ORF2
LPAATGTFKRWKCRIRCIVLGPTKATTTSTSHGISPRSIVTPLKETTTSIFLSKWAFVEFPTTILLSIRSEHRAGSRSTGAGFLRKRNPSRSFAAVITIIPSATSSAAVITTMPSSARGIAIASPVSRLPALKASIAGRNAVVYNGAADSPSAESSAAARRLGERALASFERRGVETAVAVRNLLPNRRAWGRRRCRQDGVWGGTAVAIRNLLPNRRVRGLRWCRQDGVWAGSGGGDTAALVGESFGLDDGGDLRKEFVVWVGVGVDLDHRS*
>CL43.Contig1_All_ORF3
MLALSAGSRDTGLAIAMPRAEEGMVVITAAEEVAEGIIVITAAKLRLGFRFLRKPAPVDLEPARCSLRILRRIVVGNSTNAHLDRKMEVVVSLSGVTMLLGLMPWLVLVVVALVGPRTMHLILHFHLLNVPVAAGNAES*
>CL43.Contig2_All_ORF1
MTTEASRSVIQIDSDADPDDEFFSQVAAVVEAEALANKRRRVATSAPCPYAVLSAPSQPPHAAIRKEVSDGDGGPSPYAVLSAPSPPPRTAIRKEVSDGDGGLYTAALKGSQSAFSEPPRGGGGFGRGRVGGAVVNDGVSAGDACFKCGKSGHWARDCDAPGGGGHGGNYGGGGGGGGYNCNYGGEAAAGISFPEKACPCGSGTCAVLTANTEKNRGRKFYKCPLRQENGGCGFFEWCDNASGANAMAGAGSGGFSRTQNYASDSTFPPLECPCGGGQCRILTAKTGNNIGSQFYRCPGNEGSSCGFFKWCNENTVAAGSAQGARIPKAVYGSSEASSQGSYGVKTGSSCYKCGKEGHWARDCSGPSNNAQVEFGGRSASTGSCYKCGKTGHWARDCPSG*
>CL43.Contig2_All_ORF2
LPAATGTFKRWKCRIRCIVLGPTKATTTSTSHGISPRSIVTPLKETTTSIFLSKWAFVEFPTTILLSIRSEHRAGSRSTGAGFLRKRNPSRSFAAVITIIPSATSSAAVITTMPSSARGIAIASPVSRLPALKASIAGRNAVVYNGAADSPSAESSAAARRLGERALASFERRGVETAVAVRNLLPNRRAWGRRRCRQDGVWGGTAVAIRNLLPNRRVRGLRWCRQDGVWAGSGGGDTAALVGESFGLDDGGDLRKEFVVWVGVGVDLDHRS*
>CL43.Contig2_All_ORF3
MLALSAGSRDTGLAIAMPRAEEGMVVITAAEEVAEGIIVITAAKLRLGFRFLRKPAPVDLEPARCSLRILRRIVVGNSTNAHLDRKMEVVVSLSGVTMLLGLMPWLVLVVVALVGPRTMHLILHFHLLNVPVAAGNAES*
>CL43.Contig3_All_ORF1
MTTEASRSVIQIDSDADPDDEFFSQVAAVVEAEALANKRRRVATSAPCPYAVLSAPSQPPHAAIRKEVSDGDGGPSPYAVLSAPSPPPRTAIRKEVSDGDGGLYTAALKGSQSAFSEPPRGGGGFGRGRVGGAVVNDGVSAGDACFKCGKSGHWARDCDAPGGGGHGGNYGGGGGGGGYNCNYGGEAAAGISFPEKACPCGSGTCAVLTANTEKNRGRKFYKCPLRQENGGCGFFEWCDNASGANAMAGAGSGGFSRTQNYASDSTFPPLECPCGGGQCRILTAKTGNNIGSQFYRCPGNEGSSCGFFKWCNENTVAAGSAQGARIPKAVYGSSEASSQGSYGVKTGSSCYKCGKEGHWARDCSGPSNNAQVEFGGRSASTGSCYKCGKTGHWARDCPSG*
>CL43.Contig3_All_ORF2
LPAATGTFKRWKCRIRCIVLGPTKATTTSTSHGISPRSIVTPLKETTTSIFLSKWAFVEFPTTILLSIRSEHRAGSRSTGAGFLRKRNPSRSFAAVITIIPSATSSAAVITTMPSSARGIAIASPVSRLPALKASIAGRNAVVYNGAADSPSAESSAAARRLGERALASFERRGVETAVAVRNLLPNRRAWGRRRCRQDGVWGGTAVAIRNLLPNRRVRGLRWCRQDGVWAGSGGGDTAALVGESFGLDDGGDLRKEFVVWVGVGVDLDHRS*
>CL43.Contig3_All_ORF3
MLALSAGSRDTGLAIAMPRAEEGMVVITAAEEVAEGIIVITAAKLRLGFRFLRKPAPVDLEPARCSLRILRRIVVGNSTNAHLDRKMEVVVSLSGVTMLLGLMPWLVLVVVALVGPRTMHLILHFHLLNVPVAAGNAES*
>CL43.Contig4_All_ORF1
MTTEASRSVIQIDSDADPDDEFFSQVAAVVEAEALANKRRRVATSAPCPYAVLSAPSPPPRTAIRKEVSDGDGGLYTAALKGSQSAFSEPPRGGGGFGRGRVGGAVVNDGVSAGDACFKCGKSGHWARDCDAPGGGGHGGNYGGGGGGGGYNCNYGGEAAAGISFPEKACPCGSGTCAVLTANTEKNRGRKFYKCPLRQENGGCGFFEWCDNASGANAMAGAGSGGFSRTQNYASDSTFPPLECPCGGGQCRILTAKTGNNIGSQFYRCPGNEGSSCGFFKWCNENTVAAGSAQGARIPKAVYGSSEASSQGSYGVKTGSSCYKCGKEGHWARDCSGPSNNAQVEFGGRSASTGSCYKCGKTGHWARDCPSG*
>CL43.Contig4_All_ORF2
LPAATGTFKRWKCRIRCIVLGPTKATTTSTSHGISPRSIVTPLKETTTSIFLSKWAFVEFPTTILLSIRSEHRAGSRSTGAGFLRKRNPSRSFAAVITIIPSATSSAAVITTMPSSARGIAIASPVSRLPALKASIAGRNAVVYNGAADSPSAESSAAARRLGERALASFERRGVETAVAVRNLLPNRRAWGRRRCRQDGVWAGSGGGDTAALVGESFGLDDGGDLRKEFVVWVGVGVDLDHRS*
>CL43.Contig4_All_ORF3
MLALSAGSRDTGLAIAMPRAEEGMVVITAAEEVAEGIIVITAAKLRLGFRFLRKPAPVDLEPARCSLRILRRIVVGNSTNAHLDRKMEVVVSLSGVTMLLGLMPWLVLVVVALVGPRTMHLILHFHLLNVPVAAGNAES*
>CL43.Contig5_All_ORF1
MTTEASRSVIQIDSDADPDDEFFSQVAAVVEAEALANKRRRVATSAPCPYAVLSAPSPPPRTAIRKEVSDGDGGLYTAALKGSQSAFSEPPRGGGGFGRGRVGGAVVNDGVSAGDACFKCGKSGHWARDCDAPGGGGHGGNYGGGGGGGGYNCNYGGEAAAGISFPEKACPCGSGTCAVLTANTEKNRGRKFYKCPLRQENGGCGFFEWCDNASGANAMAGAGSGGFSRTQNYASDSTFPPLECPCGGGQCRILTAKTGNNIGSQFYRCPGNEGSSCGFFKWCNENTVAAGSAQGARIPKAVYGSSEASSQGSYGVKTGSSCYKCGKEGHWARDCSGPSNNAQVEFGGRSASTGSCYKCGKTGHWARDCPSG*
>CL43.Contig5_All_ORF2
LPAATGTFKRWKCRIRCIVLGPTKATTTSTSHGISPRSIVTPLKETTTSIFLSKWAFVEFPTTILLSIRSEHRAGSRSTGAGFLRKRNPSRSFAAVITIIPSATSSAAVITTMPSSARGIAIASPVSRLPALKASIAGRNAVVYNGAADSPSAESSAAARRLGERALASFERRGVETAVAVRNLLPNRRAWGRRRCRQDGVWAGSGGGDTAALVGESFGLDDGGDLRKEFVVWVGVGVDLDHRS*
>CL43.Contig5_All_ORF3
MLALSAGSRDTGLAIAMPRAEEGMVVITAAEEVAEGIIVITAAKLRLGFRFLRKPAPVDLEPARCSLRILRRIVVGNSTNAHLDRKMEVVVSLSGVTMLLGLMPWLVLVVVALVGPRTMHLILHFHLLNVPVAAGNAES*
>CL43.Contig6_All_ORF1
MTTEASRSVIQIDSDADPDDEFFSQVAAVVEAEALANKRRRVATSAPCPYAVLSAPSQPPHAAIRKEVSDGDGGPSPYAVLSAPSPPPRTAIRKEVSDGDGGLYTAALKGSQSAFSEPPRGGGGFGRGRVGGAVVNDGVSAGDACFKCGKSGHWARDCDAPGGGGHGGNYGGGGGGGGYNCNYGGEAAAGISFPEKACPCGSGTCAVLTANTEKNRGRKFYKCPLRQENGGCGFFEWCDNASGANAMAGAGSGGFSRTQNYASDSTFPPLECPCGGGQCRILTAKTGNNIGSQFYRCPGNEGSSCGFFKWCNENTVAAGSAQGARIPKAVYGSSEASSQGSYGVKTGSSCYKCGKEGHWARDCSGPSNNAQVEFGGRSASTGSCYKCGKTGHWARDCPSG*
>CL43.Contig6_All_ORF2
LPAATGTFKRWKCRIRCIVLGPTKATTTSTSHGISPRSIVTPLKETTTSIFLSKWAFVEFPTTILLSIRSEHRAGSRSTGAGFLRKRNPSRSFAAVITIIPSATSSAAVITTMPSSARGIAIASPVSRLPALKASIAGRNAVVYNGAADSPSAESSAAARRLGERALASFERRGVETAVAVRNLLPNRRAWGRRRCRQDGVWGGTAVAIRNLLPNRRVRGLRWCRQDGVWAGSGGGDTAALVGESFGLDDGGDLRKEFVVWVGVGVDLDHRS*
>CL43.Contig6_All_ORF3
MLALSAGSRDTGLAIAMPRAEEGMVVITAAEEVAEGIIVITAAKLRLGFRFLRKPAPVDLEPARCSLRILRRIVVGNSTNAHLDRKMEVVVSLSGVTMLLGLMPWLVLVVVALVGPRTMHLILHFHLLNVPVAAGNAES*
>CL44.Contig1_All_ORF1
VGENLAILPVGEVRTPVFPVIEPPPVVEVPPTEEREQAFSGLNIEPVAEAAWPDTHQTSNAPEQNLEVQNDPFEPSAVARITPTIITPALPSSSSPKSSRAKRSLGEKLQDLSAKKAASNIGQSEEEKTKLKALISSAELRDPQTIQQLLAVLPTLQLSTTIRIADLAVQELSKLPLVLDKEESLRQKLAGLVAQGLELDERRQILLSEGSLAEENIQKVQEQKVELLAVEEQIKKLEVQATLLRAEIAIGEKRYSGFEASLDQLVEEQNLNQLSVDLTSEELLRTRAVSDSLCTAIFTHLRQLL*
>CL44.Contig1_All_ORF2
MFRSIIIFVFLFVCDMCSFITLITINISIYVNILLCYLYCLFTIIKINACFTIISINVCFTIISINVCFTIISI
>CL44.Contig1_All_ORF3
MAISARSKVACTSSFLICSSTASSSTFCSWTFWMFSSAKEPSERRICLLSSNSRP*
>CL44.Contig2_All_ORF1
MAFLIDIGTGLVGKLVDYTVLSVGRQVGYLIYYNRNVKSLEDQLKDLVAASQSVEQRVGEEERNVREVEVPVNEWLTDVKKITGEANEILNEEQKEKMKCLCGLFPNLVVRHQLSRKSKKLVFDVAELYRKQKDFSTFAHSTTPQDVPSKDYEAFSSRTVVVNQIMDELRNSPNINMIGVYGFGGVGKTTLVKEVSRQATQDKTLFDYVAMILDVKQNPSIQRIQQEIAEKLGVDLPENESNAGRARRIFSRIKDQKTLVILDDVWERIDLEEVGLCGVATCKVLLTSRTREVLSGKLLTQKEFSLDLLGEEESWDLFEKKASDVVNDPAIRAVAIKVAKRCGGLPVLVVTVASALKNRSTLHAWKYALTRLKRFDKEEFTEKTYLALEWSYRQLNNEELKLVFLLCGLYADSSKTIHIQYLLKYGIGLGLFKNLNTLGEAWDAVNSLLDQLKDSCLLLDHEDSQCVKMHDLIHDVAKRISSRDQHVLIVSGGDEFKKWPDTKEFCEKCTMISIEMASIPKLPEVLRCRELKLLVLNATVTDYYSLEIPCNFFKEMTKLEVLDLTSLSIPALPPSFQFLKSLKTLCLDACTLGDIALIGHLENLEILSFLRSEFKELPKEIGQLTHLRSLDLTGCTQLEIIAPGVISKLKRLEELWMGSSFNRWEAEGVTNSERSNASLSELKHLSNLSALHVHVLDANILPSNLFSNALERYRIYIGAAWKWDTDADANLNTLKIKLTTTNELYQSGLNMLLKRTDELHLNGMDAGNNTAYYQLDGEEFQQLKHLHVRNAEFRRIINGKGVCPYLKRLVVSDLDGSRFLLSSSMARSLVQLTHLEISGCRMMEEIVSINETDDKFMKDMFSKLQHLELKDLPVLTRFCSRNSAGFPSLVILQLANIDNEIEEKESGEDIGNSLFDEKVVFPSLMRLFIHGLKKIVTIWHNQLSPKSFKNLQIVNINSCQSLKSVFPSSMVRSLQQLMHLEVEKCGVEEIVANEDGGQTAHEFVFSKVNSVQFWDLPYLSCFYSGAHASGWPSLETLKVFYCWKLTFLAQECSSFERNCESINPAPANQALFLIRKDSFPKLKLVATFGMEIWDGPFPVKVFRSLAILRVGNRHSESAAILEKFPGLEKYGETSAPPSSEISSHRKSRSGDIHAVGALSHLSELWLCGMSRLMHLGEDNTQSAGQNFPNLKILWIEYCDNLRNLRSSAISFKNLTNLQVTSCPGLEYLITYSIAKSFSQLIYSPIS*
>CL44.Contig2_All_ORF2
VGSREDDDNLGNEIVFSQLKYLKLSKLPRLRGFCSRDGIVKFPSLNQLLISRRLKSKVFHNYETLQITDEIVDTDVDDSVTTLQVRKENVDTDDGEQIDETTPITGANKDEQFEVTKENVDCNGKQEIEKVYMDTGADHEVAETTHITNKNIDASFNGSEHVHPLETTTADLGVRAPMEENPAIIPVGEVTTPEFPVIEHSLVAEVPGQQAFSDIEPLAEEARPDVHQTPNAPEQPIEEHSDIPFESSAADTGTPPTHIIPALPFSSFLKSSGAKRSLREKLKGLSAKKAASSSGLSEEEAKSKLKALIATADLRDPHTRQQLLTVLPTLQLSTTKWIADLVVQELSKLPLVLDKEESLRQELAGLIAQGFKLDERRHILLSEGSLAEENIQKVQEQKVELLAVEEQIKKLEVQATLLRAEIAIGEKRYSGFEASLDQLVEERQLNQLSVDLTSEELLRTRAVSDSLCTAIFTHLRQLL*
>CL44.Contig2_All_ORF3
MNNLIKLGNTTFSSNKEFPMSSPDSFSSISLSILASCKITKDGNPAEFLEQNLVRTGRSFSSRCCSLENMSFINLSSVSFIDTISSIIRHPDISRCVSCTRLLAMEDDNKNLEPSRSLTTNLFK*
>CL44.Contig3_All_ORF1
MAFLIDIGTGLVGKLVDYTVLSVGRQVGYLIYYNRNVKSLEDQLKDLVAASQSVEQRVGEEERNVREVEVPVNEWLTDVKKITGEANEILNEEQKEKMKCLCGLFPNLVVRHQLSRKSKKLVFDVAELYRKQKDFSTYAHAIIPQDVPSKDYEAFSSRTVVVNQIMDELRNSPNINMIGVYGFGGVGKTTLVKEVSRQATGDKTLFDDVAMVLDVKQNPSIQRIQQEIAEKLGLDLPENMTVAGRARLLSSRIKDKKTLVILDDVWDGIDLEAVGLSGVTTCKVLLTSRTREVLSRKMHTQKEFALDLLGEEESWSLFKKKAGDVVEDPSIKAVATKVAKKCGGLPVLLVSVASALKNRSTLHAWKDALTRLKRLDKEEFTEKVYLALEWSYSQLNAEELKQLFLLCGLSASSLKIICILDLFKYGIGLGLFKNLNTLGEAWDAINSLLEKLKDSCLLLDGKKIGWLKMHDLVHDVAKRILWRDQHVLIVSGGDEFKEWPDNEDFYKKCSMISLKLPRVPKLPEVLQCTELKLFALSAIVHVEGNSLEMPCNFFKETTKLEVLDLTSLSIPALPPSLQFLKSLKTLCLDSCTLGDIALIGQLRNLEVLSFLKSMFKELPKEVGQLTHLRSLDLTGCTQLEIIAPGVISNLKRLEELWMGSSFNRWEAEGVTNSERSNASLSELKHLSNLSALHVHVLDANILPSNLFSIALERYRIHIGAAWNWDIIADVNINTLKIELTTTNELYQSGLNMLLKKTDELHLNGMDAGNNTAYYQLDGEEFQQLKHLHVRNAEFRRIINGKGVFPYLKRLVVSDLDGSRFLLSSSMARSLVQLTHLEISGCRMMEEIVSINETDDKFMKDMFSKLQHLELKDLPVLTRFCSRNSAGFPSLVILQLANIDNEIEEKESGEDIGNSLFDEKVVFPSLMRLFIHGLKKIVTIWHNQLSPKSFKNLQIVNINSCQSLKSVFPSSMVRSLQQLMHLEVEKCGVEEIVANEDGGQTAHEFVFSKVNSVQFWDLPYLSCFYSGAHASGWPSLETLKVFYCWKLTFLAQECSSFERNCESINPAPANQALFLIRKDSFPKLKLVATFGMEIWDGPFPVKVFRSLAILRVGNRHSESAAILEKFPGLEKLSETSSAPSNEICNSGDINAVEALPHLNELWLRMSKLMHLGEDNTQSAGQNFPNLKILWIEYCDNLRNLRSSAISFKNLTNLQVTSCPGLEYLITYSIAKSFSQLTHLTVEDCARLVEMVRSTEDDDDSGNEIVFSRLIYLRLSKLPKLQVFCSGDFIVRFPSLETLLISRRLKSKVFHNYETLQITDEIVDTDVDDSVTTLQVRKENVDTDDGEQIDETTPITGANKDEQFEVTKENVDCNGKQEIEKVYMDTGADHEVAETTHITNKNIDASFNGSEHVHPLETTTADLGVRAPMEENPAIIPVGEVTTPEFPVIEHSLVAEVPGQQAFSDIEPLAEEARPDVHQTPNAPEQPIEEHSDIPFESSAADTGTPPTHIIPALPFSSFLKSSGAKRSLREKLKGLSAKKAASSSGLSEEEAKSKLKALIATADLRDPHTRQQLLTVLPTLQLSTTIRIADLAVQELSKLPLVLDKEESLRQELAGLIAQGFKLDERRHILLSEGSLAEENIQKVQEQKVELLAVEEQIKKLEVQATLLRAEIAIGEKRYSGFEASLDQLVEEQNLNQLSVDSTSEELLRTRAVSDSLCTAIFTHLRQLL*
>CL44.Contig3_All_ORF2
MNNLIKLGNTTFSSNKEFPMSSPDSFSSISLSILASCKITKDGNPAEFLEQNLVRTGRSFSSRCCSLENMSFINLSSVSFIDTISSIIRHPDISRCVSCTRLLAMEDDNKNLEPSRSLTTNLFK*
>CL44.Contig3_All_ORF3
MLNDWELRSCDFTYWYDGRIFFHWCSNPQISRSGLKGMNMFRSIKTSVYIFVCDMCSFSNFMISTGVHVNLFNFLFSITIDVFLCYLKLFVFVCACDRCSFINLFTIICVDIFLSYL*
>CL44.Contig4_All_ORF1
MARSLVQLTHLRISGCRTMEEIVSTNESDEKHMKDMFSKLQRLELIGLPILTRFCSRSCTGHPSLEILQQPENYDEVEERDSRENIQNALFDAKVVFPSLKRLLIDGLTKLMTVWHNQISPESFKNIEAVKIYRCQSLKSVFPSSMVRNLQQLMLLDVGNCGVEEIIEDGVQTTYEFVLSKLNYVKFNDLPNLNCFYPGMHASCWPSLETLWVFACSKIAFLAQERSRLQRNYESMYPAPTNQSLFIVEKDSFPNLKRVSISGMEIWDGPFPVNYFSKLEYFQVEKSNNESASILEKFPGLEKYGETSAPPSSEISSHRKSRSGDIHAVGALSHLSRLWLRHMPRLMHLGEDKSQMAGQNFPNLQLLGIYYCGSLRNLRSSAISFKNLTNLQVDGCSGLEYLITYSTAKSLKQLIYSPIS*
>CL44.Contig4_All_ORF2
VGSREDDDNLGNEIVFSQLKYLKLSKLPRLRGFCSRDGIVKFPSLNQLLISKRLKLKIFGNDETLHVTNEEVDTDVDGDDGEKTVQVTKENVDIDADVDGDQSDETTHITNEKEDENYDGSEHVQPLEITATDQGLIAPVGENLAILPVGEVTTPVFPVIEHTLVAEVTHTEEREQAFSGLNIEPVAEAAWPDTHQTSNAPEQPIEEHSDIPFESSAADTGTPPTHIIPALPFSSFLKSSGAKRSLREKLKGLSAKKAASSSGLSEEEAKSKLKALIATADLRDPHTRQQLLTVLPTLQLSTTIRIADLAVQELSKLPLVLDKEESLRQELAGLIAQGFKLDERRHILLSEGSLAEENIQKVQEQKVELLAVEEQIKKLEVQATLLRAEIAIGEKRYSGFEASLDQLVEEQNLNQLSVDSTSEELLRTRAVSDSLCTAIFTHLRQLL*
>CL44.Contig4_All_ORF3
MVVDSWRVGSTVKSCCLVWGSLKSAVAIRALSLLFASSSDRPELLAAFLADRPLSFSLNDRFAPDDFKKLEKGSAGMICVGGVPVSAAEDSKGISLCSSIGCSGALEV*
>CL44.Contig5_All_ORF1
MAISARSEIACASSFLICSSRASSSTCCS*
>CL44.Contig5_All_ORF2
LASLKAQGSQLDERSHILLSEGSLAEETIQKVQEQQVELLALEEQIKKLEAQAISLRAEIAIGEKR
>CL45.Contig1_All_ORF1
MMKRRLSTPNLLQLDTKLLSWLLITATDHRTTSEDQIRKKGTRSFLEYSTESTTSALSLSPSFSDLACDETKTKGILEPRKIPHRKSKISEKMKLNQTGIHQKPRMVTIADSVVSLSLGLSLSSVEVFWVSSHIHQTAIYFR*
>CL45.Contig1_All_ORF2
MDISSPRQTFIYYLVKKVLLNLSISGNTPKTQPQRVPLHHPYLISVQAVLTSASKRLPNEIDGFLTGHVRGISL*
>CL45.Contig1_All_ORF3
MLVMLTEVKLVGFNGGLVGDEVHAARPLVVVVLLLELEGDTADVAGQESVDLVGEALRCRSQDRLN*
>CL45.Contig2_All_ORF1
MKHGSDMDASMNANAGSGGSGGNGIMVPQTNDTAGTAGVDDPKQDLNKVINSIQKTLGLIHQLYLTVSSFNAGSQLPLLQRLNALITELDNMAKLSDKCNIQIPMEVFNLIDDGKNPDEFTRDVINSCIAKNQITKGKTDTFKSLRKHLLDELEQAFPDEVESYRKIRAASAAETKRLAQAQSSLPNGDVKVKPEF*
>CL45.Contig2_All_ORF2
MMKRRLSTPNLLQLDTKLLSWLLITATDHRTTSEDQIRKKGTRSFLEYSTESTTSALSLSPSFSDRNSPKTQDGHNRGFCGLPLSRSLSLFR*
>CL45.Contig2_All_ORF3
MDISSPRQTFIYYLVKKVLLNLSISGNTPKTQPQRVPLHHPYLISVQAVLTSASKRLPNEIDGFLTGHVRGISL*
>CL45.Contig3_All_ORF1
MMKRRLSTPNLLQLDTKLLSWLLITATDHRTTSEDQIRKKGTRSFLEYSTESTTSALSLSPSFSDLACDETKTKGILEPRKIPHRKSKISEKMKLNQTGIHQKPRMVTIADSVVSLSLGLSLSSVEVFWVSSHIHQTAIYFR*
>CL45.Contig3_All_ORF2
MPDQRKKERGREQRSCFRSSTQENSGFLFSLFDLLMWFCDRLLLSEAKKATLCPVGAS*
>CL45.Contig3_All_ORF3
MWNFSGLKNPFRFGFVTCQIRERRREGESRGRAFGRVLKKTPGSFFPYLIF*
>CL45.Contig4_All_ORF1
MMKRRLSTPNLLQLDTKLQDQKKHLSWLLITATDHRTTSEDQIRKKGTRSFLEYSTESTTSALSLSPSFSDLACDETKTKGILEPRKIPHRKSKISEKMKLNQTGIHQKPRMVTIADSVVSLSLGLSLSSVEVFWVSSHIHQTAIYFR*
>CL45.Contig4_All_ORF2
MPDQRKKERGREQRSCFRSSTQENSGFLFSLFDLLMWFCDRLLLSEAKKGASFGLATLCPVGAS*
>CL45.Contig4_All_ORF3
MWNFSGLKNPFRFGFVTCQIRERRREGESRGRAFGRVLKKTPGSFFPYLIF*
>CL46.Contig1_All_ORF1
MQDVVRGGQFHSFTMQVLENLFHARQNPYCKNRNISANGQGRVNRSNASLNSASIPIATIQVDFN*
>CL46.Contig1_All_ORF2
MKRNFALGEKAKGSLGFVSDCRSIARRQSDRKPRTDQNLNLMSRKAWSFDPKHASMRSWRWKL*
>CL46.Contig1_All_ORF3
MVAIGIEAEFKDAFDRLTRPWPFADMFLFLQYGFCLAWNKFSNTCMVNEWNWPPRTTSCMVKL*
>CL46.Contig2_All_ORF1
MAKNRSGLMLSSQQQIQLNIEGVKSRTSTSSHVAMQTHGAQNPPIYNRQDQMGSLQEKSTCIVNRTHEFRGTHHHSSIHNNTCIIILAWVTSRAGHFIWPRSSSCYELQTSEFR*
>CL46.Contig2_All_ORF2
MATIISSIEKSNTSAKEKQYDGQIQHSANTRAQRSIINSTRKFDLFETQIDLDFDHLRRTNTQLDTAFRKPFGYL*
>CL46.Contig2_All_ORF3
MLRIKRPGLSTHQIKILICSRLPIGLPPSDTPAIGNKAQASLCFLSKRKISFHNKEKKRIPTNFLYHV
>CL47.Contig1_All_ORF1
MKTILQNPPSYYMSRQALHQPSWSLLSGGSLVSFTRGCNLVRRSSRLQSPSTSRNLVVKAVATPNSALELPLTAENVESVLDEIRPYLISDGGNVALHEIDGNVVRLKLQGACGSCPSSVMTMKMGIERRLMEKIPEIVAVEPIADEETGLELNEENIEKVLEEIRPYLVGAAGGSLELVAIEEPIVKVRITGPAAGVMTVRVAVTQKLREKIPTIAAVQLL*
>CL47.Contig1_All_ORF2
MVGIFSRNFCVTATLTVITPAAGPVIRTLTIGSSIATSSRDPPAAPTK*
>CL47.Contig1_All_ORF3
MRYGRISSNTLSTFSAVNGNSRAEFGVATALTTRLREVDGD*
>CL47.Contig2_All_ORF1
MKTILQNPPSYYMSRQALHQPSWSLLSGGSLVSFTRGCNLVRRSSRLQSPSTSRNLVVKAVATPNSALELPLTAENVESVLDEIRPYLISDGGNVALHEIDGNVVRLKLQGACGSCPSSVMTMKMGIERRLMEKIPEIVAVEPIADEETGLELNEENIEKVLEEIRPYLVGAAGGSLELVAIEEPIVKVRITGPAAGVMTVRVAVTQKLREKIPTIAAVQLL*
>CL47.Contig2_All_ORF2
MLKACSICTKRKNLRGYPTAIVYMDLASCSEMFGKYKDMDLAVEIRATCT*
>CL47.Contig2_All_ORF3
MVGIFSRNFCVTATLTVITPAAGPVIRTLTIGSSIATSSRDPPAAPTK*
>CL47.Contig3_All_ORF1
MKTILQNPPSYYMSRQALHQPSWSLLSGGSLVSFTRGCNLVRRSSRLQSPSTSRNLVVKAVATPNSALELPLTAENVESVLDEIRPYLISDGGNVALHEIDGNVVRLKLQGACGSCPSSVMTMKMGIERRLMEKIPEIVAVEPIADEETGLELNEENIEKVLEEIRPYLVGAAGGSLELVAIEEPIVKVRITGPAAGVMTVRVAVTQKLREKIPTIAAVQLL*
>CL47.Contig3_All_ORF2
MLKACSICTKRKNLKGYPTAIVYMDLASCSEMFGKYKDMDLAVEIRATCT*
>CL47.Contig3_All_ORF3
MVGIFSRNFCVTATLTVITPAAGPVIRTLTIGSSIATSSRDPPAAPTK*
>CL47.Contig4_All_ORF1
MKTILQNPPSYYMSRQALHQPSWSLLSGGSLVSFTRGCNLVRRSSRLQSPSTSRNLVVKAVATPNSALELPLTAENVESVLDEIRPYLISDGGNVALHEIDGNVVRLKLQGACGSCPSSVMTMKMGIERRLMEKIPEIVAVEPIADEETGLELNEENIEKVLEEIRPYLVGAAGGSLELVAIEEPIVKVRITGPAAGVMTVRVAVTQKLREKIPTIAAVQLL*
>CL47.Contig4_All_ORF2
MVGIFSRNFCVTATLTVITPAAGPVIRTLTIGSSIATSSRDPPAAPTK*
>CL47.Contig4_All_ORF3
MRYGRISSNTLSTFSAVNGNSRAEFGVATALTTRLREVDGD*
>CL47.Contig5_All_ORF1
MKTILQNPPSYYMSRQALHQPSWSLLSGGSLVSFTRGCNLVRRSSRLQSPSTSRNLVVKAVATPNSALELPLTAENVESVLDEIRPYLISDGGNVALHEIDGNVVRLKLQGACGSCPSSVMTMKMGIERRLMEKIPEIVAVEPIADEETGLELNEENIEKVLEEIRPYLVGAAGGSLELVAIEEPIVKVRITGPAAGVMTVRVAVTQKLREKIPTIAAVQLL*
>CL47.Contig5_All_ORF2
MLKACSICTKRKNLRGYPTAIVYMDLASCSEMFGKYKDMDLAVEIRATCT*
>CL47.Contig5_All_ORF3
MVGIFSRNFCVTATLTVITPAAGPVIRTLTIGSSIATSSRDPPAAPTK*
>CL47.Contig6_All_ORF1
MKTILQNPPSYYMSRQALHQPSWSLLSGGSLVSFTRGCNLVRRSSRLQSPSTSRNLVVKAVATPNSALELPLTAENVESVLDEIRPYLISDGGNVALHEIDGNVVRLKLQGACGSCPSSVMTMKMGIERRLMEKIPEIVAVEPIADEETGLELNEENIEKVLEEIRPYLVGAAGGSLELVAIEEPIVKVRITGPAAGVMTVRVAVTQKLREKIPTIAAVQLL*
>CL47.Contig6_All_ORF2
MLKACSICTKRKNLRGYPTAIVYMDLASCSEMFGKYKDMDLAVEIRATCT*
>CL47.Contig6_All_ORF3
MESSILVWLFLFWCWVGLLLSECWPVVTLLLLSVLLPALLSGFTKKKKK
>CL47.Contig7_All_ORF1
MKTILQNPPSYYMSRQALHQPSWSLLSGGSLVSFTRGCNLVRRSSRLQSPSTSRNLVVKAVATPNSALELPLTAENVESVLDEIRPYLISDGGNVALHEIDGNVVRLKLQGACGSCPSSVMTMKMGIERRLMEKIPEIVAVEPIADEETGLELNEENIEKVLEEIRPYLVGAAGGSLELVAIEEPIVKVRITGPAAGVMTVRVAVTQKLREKIPTIAAVQLL*
>CL47.Contig7_All_ORF2
MESSILVWLFLFWCWVGLLLSECWPVVTLLLLSVLLPALLSGFTKKKKKRIYFPFFSF*
>CL47.Contig7_All_ORF3
LPEYKVGNLWIQVVRSTFWHPISIAISKCFGAQYQPSSFSNLPLQVFILKRESHSPCTRTQGISFWGSKQCHSLTRSTKILGRRYSSLNCLTIDMCEFCNLLS*
>CL47.Contig8_All_ORF1
MKTILQNPPSYYMSRQALHQPSWSLLSGGSLVSFTRGCNLVRRSSRLQSPSTSRNLVVKAVATPNSALELPLTAENVESVLDEIRPYLISDGGNVALHEIDGNVVRLKLQGACGSCPSSVMTMKMGIERRLMEKIPEIVAVEPIADEETGLELNEENIEKVLEEIRPYLVGAAGGSLELVAIEEPIVKVRITGPAAGVMTVRVAVTQKLREKIPTIAAVQLL*
>CL47.Contig8_All_ORF2
MLKACSICTKRKNLRGYPTAIVYMDLASCSEMFGKYKDMDLAVEIRATCT*
>CL47.Contig8_All_ORF3
MESSILVWLFLFWCWVGLLLSECWPVVTLLLLSVLLPALLSGFTKKKKK
>CL47.Contig9_All_ORF1
MKTILQNPPSYYMSRQALHQPSWSLLSGGSLVSFTRGCNLVRRSSRLQSPSTSRNLVVKAVATPNSALELPLTAENVESVLDEIRPYLISDGGNVALHEIDGNVVRLKLQGACGSCPSSVMTMKMGIERRLMEKIPEIVAVEPIADEETGLELNEENIEKVLEEIRPYLVGAAGGSLELVAIEEPIVKVRITGPAAGVMTVRVAVTQKLREKIPTIAAVQLL*
>CL47.Contig9_All_ORF2
MESSILVWLFLFWCWVGLLLSECWPVVTLLLLSVLLPALLSGFTKKKKK
>CL47.Contig9_All_ORF3
MVGIFSRNFCVTATLTVITPAAGPVIRTLTIGSSIATSSRDPPAAPTK*
>CL47.Contig10_All_ORF1
MKTILQNPPSYYMSRQALHQPSWSLLSGGSLVSFTRGCNLVRRSSRLQSPSTSRNLVVKAVATPNSALELPLTAENVESVLDEIRPYLISDGGNVALHEIDGNVVRLKLQGACGSCPSSVMTMKMGIERRLMEKIPEIVAVEPIADEETGLELNEENIEKVLEEIRPYLVGAAGGSLELVAIEEPIVKVRITGPAAGVMTVRVAVTQKLREKIPTIAAVQLL*
>CL47.Contig10_All_ORF2
MESSILVWLFLFWCWVGLLLSECWPVVTLLLLSVLLPALLSGFTKKKKKGFIFLSSVSKGVIIAVTCIVCSIIYIQDNEQ*
>CL47.Contig10_All_ORF3
MMEHTMHVTAMITPLETEERKINPFFFFLVNPLKRAGSKTLSNKRVTTGQHSDNKRPTQHQKRNNHTSMEDSIPSK*
>CL47.Contig11_All_ORF1
MKTILQNPPSYYMSRQALHQPSWSLLSGGSLVSFTRGCNLVRRSSRLQSPSTSRNLVVKAVATPNSALELPLTAENVESVLDEIRPYLISDGGNVALHEIDGNVVRLKLQGACGSCPSSVMTMKMGIERRLMEKIPEIVAVEPIADEETGLELNEENIEKVLEEIRPYLVGAAGGSLELVAIEEPIVKVRITGPAAGVMTVRVAVTQKLREKIPTIAAVQLL*
>CL47.Contig11_All_ORF2
MESSILVWLFLFWCWVGLLLSECWPVVTLLLLSVLLPALLSGFTKKKKK
>CL47.Contig11_All_ORF3
MVGIFSRNFCVTATLTVITPAAGPVIRTLTIGSSIATSSRDPPAAPTK*
>CL47.Contig12_All_ORF1
MKTILQNPPSYYMSRQALHQPSWSLLSGGSLVSFTRGCNLVRRSSRLQSPSTSRNLVVKAVATPNSALELPLTAENVESVLDEIRPYLISDGGNVALHEIDGNVVRLKLQGACGSCPSSVMTMKMGIERRLMEKIPEIVAVEPIADEETGLELNEENIEKVLEEIRPYLVGAAGGSLELVAIEEPIVKVRITGPAAGVMTVRVAVTQKLREKIPTIAAVQLL*
>CL47.Contig12_All_ORF2
MVGIFSRNFCVTATLTVITPAAGPVIRTLTIGSSIATSSRDPPAAPTK*
>CL47.Contig12_All_ORF3
MESSILVWLFLFWCWVGLLLSECWPVVTLLLLSVLLPALLSGFTKKKKK
>CL47.Contig13_All_ORF1
MKTILQNPPSYYMSRQALHQPSWSLLSGGSLVSFTRGCNLVRRSSRLQSPSTSRNLVVKAVATPNSALELPLTAENVESVLDEIRPYLISDGGNVALHEIDGNVVRLKLQGACGSCPSSVMTMKMGIERRLMEKIPEIVAVEPIADEETGLELNEENIEKVLEEIRPYLVGAAGGSLELVAIEEPIVKVRITGPAAGVMTVRVAVTQKLREKIPTIAAVQLL*
>CL47.Contig13_All_ORF2
MLKACSICTKRKNLRGYPTAIVYMDLASCSEMFGKYKDMDLAVEIRATCT*
>CL47.Contig13_All_ORF3
MESSILVWLFLFWCWVGLLLSECWPVVTLLLLSVLLPALLSGFTKKKKK
>CL47.Contig14_All_ORF1
MKTILQNPPSYYMSRQALHQPSWSLLSGGSLVSFTRGCNLVRRSSRLQSPSTSRNLVVKAVATPNSALELPLTAENVESVLDEIRPYLISDGGNVALHEIDGNVVRLKLQGACGSCPSSVMTMKMGIERRLMEKIPEIVAVEPIADEETGLELNEENIEKVLEEIRPYLVGAAGGSLELVAIEEPIVKVRITGPAAGVMTVRVAVTQKLREKIPTIAAVQLL*
>CL47.Contig14_All_ORF2
MLKACSICTKRKNLRGYPTAIVYMDLASCSEMFGKYKDMDLAVEIRATCT*
>CL47.Contig14_All_ORF3
MVGIFSRNFCVTATLTVITPAAGPVIRTLTIGSSIATSSRDPPAAPTK*
>CL47.Contig15_All_ORF1
MKTILQNPPSYYMSRQALHQPSWSLLSGGSLVSFTRGCNLVRRSSRLQSPSTSRNLVVKAVATPNSALELPLTAENVESVLDEIRPYLISDGGNVALHEIDGNVVRLKLQGACGSCPSSVMTMKMGIERRLMEKIPEIVAVEPIADEETGLELNEENIEKVLEEIRPYLVGAAGGSLELVAIEEPIVKVRITGPAAGVMTVRVAVTQKLREKIPTIAAVQLL*
>CL47.Contig15_All_ORF2
MMEHTMHVTAMITPLETEERKINPFFFFLVNPLKRAGSKTLSNKRVTTGQHSDNKRPTQHQKRNNYTSTEDSIPSK*
>CL47.Contig15_All_ORF3
LPEYKVGNLWIQVVRSTFWHPISIAISKCFGAQYQPSSFSNLPLQVFILKRESHSPCTRTQGISFWGSKQCHSLTRSTKILGRRYSSLNCLTIDMCEFCNLLS*
>CL48.Contig1_All_ORF1
MVDPANTPLGKMLLEEITPVVMVLRTPLVEEACQKNGLSFVQMLRPFCVFNNFDVPVRTASDQPYRLQKFRLRLFYDSDVRQPNLEVAKERIKQVITQAGEKDLPELCSELPQINNALSRPESEALPSWFQFFNKELVHTVSFSDHEAFDHPVACLIVVSSKDDQPINRFIDLYNSNKLPALLNNGAMDPKILKHYLLVHDNQEDSSEKATKLLTEMRSTFGSDCQLLCINSSQDGIVEHQDNPWVLYSSEDLPSQPLRCFLNVDDFTEIKDLMQDFSSKHIIPYMEQKIRVLNQQVSATRKGFRNQIKNLWWRKGKEDVVDSPSGLTYTFSSIESQIRVLGDYAFMLRDYELALSNYRLISTDYKLDKAWKRYAGTQEMMGLAYFMLDQSRKEAESCMDAAFTYYLKYALSSQQNATRCGLWWVEMLKARNQYREAATVYFRVGAEEPLHSAVMLEQAAYCYLLSKPPMLHKYGFHLVLSGDRYKKCDQIKHAIRTYRSAMSVYKGTTWSHIKDHIHFHLGQWYALLGLYDLAVSHMLEVLACRHQSKTMQELFLRDFLEVVQKTGKTFEVSKLQLPEINIPSLRVFFEDHRTYASSAAASVKERSWLSLEEEMVPSTSTGRTNWLELQSKLIPKHKESNVCVAGEPVKIDIEFKNPLQIPLLLSNVSLICELSANSDEMKSDTNSSLVGVQINDEPSKLNRSDVDSETLFSLSDVDVSLGGGETTLVQLTVTPRVEGVLQIIGVKWKLSGFVVGFHKFDTSPVKISGKRRQKARRPERINLKFAVVKSLPKLEGVIHSLPKRAYAGDIRHFVLELKNQSEFSVKNLKMKISHPRFLNVGKQESLHTEFPACLEKKSSQHSDIHSDPHVSHSVFLFPEDTIIQGEKPLLWPLWFRAAVPGDISLNISIYYEMEDMSSSIKYRTLRMHYNFQVWPSLDVSFQISPCPSRLREFLVRMDVVNKTSSESFQVHQLSSVGQKWEVSLLEPVDPIFPSQSLMAHQALSCFFMLKNCSKPSNSEDETSSPSPLLGSDVRLGTESSSGQLIDIASSPLADFHRYERLQQEISHKGDVNTVDFILISRPLKNDTYPVVSDPPHIFSHHACYCSTESTSPISWLVDGPRTLYHNFAASSFCEINFHMTIYNSSDVIASVCIKTYDSDNSDYLSDSASIQPATSSSNQDGWHDLSLVNEIKVTSDVLGALTGKSSSVESVSPFIWSGSSSTKVELEPKSRTEIPLQVCVFSPGTFDLSSYVLHWNLLVSNGESLQSSGACQGYPYYLTVLQSA*
>CL48.Contig1_All_ORF2
MTPSSLGKLLTTANFKLILSGRLAFCLRFPLIFTGLVSNLWNPTTKPDNFHFTPIICKTPSTLGVTVSCTRVVSPPPNETSTSDKENRVSESTSLRFNLEGSSLI*
>CL48.Contig1_All_ORF3
MGFILFFLVIVTRNVIRSNMQFALIEVPCLFIKELHGAISKTISISISDSGMLYWGYMIWLYHICWRFWPAGISPRQCRSYS*
>CL48.Contig2_All_ORF1
MLEVLACRHQSKTMQELFLRDFLEVVQKTGKTFEVSKLQLPEINIPSLRVFFEDHRTYASSAAASVKERSWLSLEEEMVPSTSTGRTNWLELQSKLIPKHKESNVCVAGEPVKIDIEFKNPLQIPLLLSNVSLICELSANSDEMKSDTNSSLVGVQINDEPSKLNRSDVDSETLFSLSDVDVSLGGGETTLVQLTVTPRVEGVLQIIGVKWKLSGFVVGFHKFDTSPVKISGKRRQKARRPERINLKFAVVKSLPKLEGVIHSLPKRAYAGDIRHFVLELKNQSEFSVKNLKMKISHPRFLNVGKQESLHTEFPACLEKKSSQHSDIHSDPHVSHSVFLFPEDTIIQGEKPLLWPLWFRAAVPGDISLNISIYYEMEDMSSSIKYRTLRMHYNFQVWPSLDVSFQISPCPSRLREFLVRMDVVNKTSSESFQVHQLSSVGQKWEVSLLEPVDPIFPSQSLMAHQALSCFFMLKNCSKPSNSEDETSSPSPLLGSDVRLGTESSSGQLIDIASSPLADFHRYERLQQEISHKGDVNTVDFILISRPLKNDTYPVVSDPPHIFSHHACYCSTESTSPISWLVDGPRTLYHNFAASSFCEINFHMTIYNSSDVIASVCIKTYDSDNSDYLSDSASIQPATSSSNQDGWHDLSLVNEIKVTSDVLGALTGKSSSVESVSPFIWSGSSSTKVELEPKSRTEIPLQVCVFSPGTFDLSSYVLHWNLLVSNGESLQSSGACQGYPYYLTVLQSA*
>CL48.Contig2_All_ORF2
MVDPANTPLGKMLLEEITPVVMVLRTPLVEEACQKNGLSFVQMLRPFCVFNNFDVPVRTASDQPYRLQKFRLRLFYDSDVRQPNLEVAKERIKQVITQAGEKDLPELCSELPQINNALSRPESEALPSWFQFFNKELVHTVSFSDHEAFDHPVACLIVVSSKDDQPINRFIDLYNSNKLPALLNNGAMDPKILKHYLLVHDNQEDSSEKATKLLTEMRSTFGSDCQLLCINSSQDGIVEHQDNPWVLYSSEDLPSQPLRCFLNVDDFTEIKDLMQDFSSKHIIPYMEQKIRVLNQQVSATRKGFRNQIKNLWWRKGKEDVVDSPSGLTYTFSSIESQIRVLGDYAFMLRDYELALSNYRLISTDYKLDKAWKRYAGTQEMMGLAYFMLDQSRKEAESCMDAAFTYYLKYALSSQQNATRCGLWWVEMLKARNQYREAATVYFRVGAEEPLHSAVMLEQAAYCYLLSKPPMLHKYGFHLVLSGDRYKKCDQVAISRVSKRNYMEPYQRPYPFPSRTVVCSTGVI*
>CL48.Contig2_All_ORF3
MTPSSLGKLLTTANFKLILSGRLAFCLRFPLIFTGLVSNLWNPTTKPDNFHFTPIICKTPSTLGVTVSCTRVVSPPPNETSTSDKENRVSESTSLRFNLEGSSLI*
>CL48.Contig3_All_ORF1
MVPSTSTGRTNWLELQSKLIPKHKESNVCVAGEPVKIDIEFKNPLQIPLLLSNVSLICELSANSDEMKSDTNSSLVGVQINDEPSKLNRSDVDSETLFSLSDVDVSLGGGETTLVQLTVTPRVEGVLQIIGVKWKLSGFVVGFHKFDTSPVKISGKRRQKARRPERINLKFAVVKSLPKLEGVIHSLPKRAYAGDIRHFVLELKNQSEFSVKNLKMKISHPRFLNVGKQESLHTEFPACLEKKSSQHSDIHSDPHVSHSVFLFPEDTIIQGEKPLLWPLWFRAAVPGDISLNISIYYEMEDMSSSIKYRTLRMHYNFQVWPSLDVSFQISPCPSRLREFLVRMDVVNKTSSESFQVHQLSSVGQKWEVSLLEPVDPIFPSQSLMAHQALSCFFMLKNCSKPSNSEDETSSPSPLLGSDVRLGTESSSGQLIDIASSPLADFHRYERLQQEISHKGDVNTVDFILISRPLKNDTYPVVSDPPHIFSHHACYCSTESTSPISWLVDGPRTLYHNFAASSFCEINFHMTIYNSSDVIASVCIKTYDSDNSDYLSDSASIQPATSSSNQDGWHDLSLVNEIKVTSDVLGALTGKSSSVESVSPFIWSGSSSTKVELEPKSRTEIPLQVCVFSPGTFDLSSYVLHWNLLVSNGESLQSSGACQGYPYYLTVLQSA*
>CL48.Contig3_All_ORF2
MVDPANTPLGKMLLEEITPVVMVLRTPLVEEACQKNGLSFVQMLRPFCVFNNFDVPVRTASDQPYRLQKFRLRLFYDSDVRQPNLEVAKERIKQVITQAGEKDLPELCSELPQINNALSRPESEALPSWFQFFNKELVHTVSFSDHEAFDHPVACLIVVSSKDDQPINRFIDLYNSNKLPALLNNGAMDPKILKHYLLVHDNQEDSSEKATKLLTEMRSTFGSDCQLLCINSSQDGIVEHQDNPWVLYSSEDLPSQPLRCFLNVDDFTEIKDLMQDFSSKHIIPYMEQKIRVLNQQVSATRKGFRNQIKNLWWRKGKEDVVDSPSGLTYTFSSIESQIRVLGDYAFMLRDYELALSNYRLISTDYKLDKAWKRYAGTQEMMGLAYFMLDQSRKEAESCMDAAFTYYLKYALSSQQNATRCGLWWVEMLKARNQYREAATVYFRVGAEEPLHSAVMLEQAAYCYLLSKPPMLHKYGFHLVLSGDRYKKCDQIKHAIRTYRSAMSVYKGTTWSHIKDHIHFHLGQWYALLGLYDLAVSHMLEVLACRHQSKTMQELFLRDFLEVVQVR*
>CL48.Contig3_All_ORF3
MTPSSLGKLLTTANFKLILSGRLAFCLRFPLIFTGLVSNLWNPTTKPDNFHFTPIICKTPSTLGVTVSCTRVVSPPPNETSTSDKENRVSESTSLRFNLEGSSLI*
>CL48.Contig4_All_ORF1
MQDFSSKHIIPYMEQKIRVLNQQVSATRKGFRNQIKNLWWRKGKEDVVDSPSGLTYTFSSIESQIRVLGDYAFMLRDYELALSNYRLISTDYKLDKAWKRYAGTQEMMGLAYFMLDQSRKEAESCMDAAFTYYLKYALSSQQNATRCGLWWVEMLKARNQYREAATVYFRVGAEEPLHSAVMLEQAAYCYLLSKPPMLHKYGFHLVLSGDRYKKCDQIKHAIRTYRSAMSVYKGTTWSHIKDHIHFHLGQWYALLGLYDLAVSHMLEVLACRHQSKTMQELFLRDFLEVVQKTGKTFEVSKLQLPEINIPSLRVFFEDHRTYASSAAASVKERSWLSLEEEMVPSTSTGRTNWLELQSKLIPKHKESNVCVAGEPVKIDIEFKNPLQIPLLLSNVSLICELSANSDEMKSDTNSSLVGVQINDEPSKLNRSDVDSETLFSLSDVDVSLGGGETTLVQLTVTPRVEGVLQIIGVKWKLSGFVVGFHKFDTSPVKISGKRRQKARRPERINLKFAVVKSLPKLEGVIHSLPKRAYAGDIRHFVLELKNQSEFSVKNLKMKISHPRFLNVGKQESLHTEFPACLEKKSSQHSDIHSDPHVSHSVFLFPEDTIIQGEKPLLWPLWFRAAVPGDISLNISIYYEMEDMSSSIKYRTLRMHYNFQVWPSLDVSFQISPCPSRLREFLVRMDVVNKTSSESFQVHQLSSVGQKWEVSLLEPVDPIFPSQSLMAHQALSCFFMLKNCSKPSNSEDETSSPSPLLGSDVRLGTESSSGQLIDIASSPLADFHRYERLQQEISHKGDVNTVDFILISRPLKNDTYPVVSDPPHIFSHHACYCSTESTSPISWLVDGPRTLYHNFAASSFCEINFHMTIYNSSDVIASVCIKTYDSDNSDYLSDSASIQPATSSSNQDGWHDLSLVNEIKVTSDVLGALTGKSSSVESVSPFIWSGSSSTKVELEPKSRTEIPLQVCVFSPGTFDLSSYVLHWNLLVSNGESLQSSGACQGYPYYLTVLQSA*
>CL48.Contig4_All_ORF2
MVDPANTPLGKMLLEEITPVVMVLRTPLVEEACQKNGLSFVQMLRPFCVFNNFDVPVRTASDQPYRLQKFRLRLFYDSDVRQPNLEVAKERIKQVITQAGEKDLPELCSELPQINNALSRPESEALPSWFQFFNKELVHTVSFSDHEAFDHPVACLIVVSSKDDQPINRFIDLYNSNKLPALLNNGAMDPKILKHYLLVHDNQEDSSEKATKLLTEMRSTFGSDCQLLCINSSQDGIVEHQDNPWVLYSSEDLPSQPLRCFLNVDDFTENFDHDLQFVQTGNR*
>CL48.Contig4_All_ORF3
MTPSSLGKLLTTANFKLILSGRLAFCLRFPLIFTGLVSNLWNPTTKPDNFHFTPIICKTPSTLGVTVSCTRVVSPPPNETSTSDKENRVSESTSLRFNLEGSSLI*
>CL48.Contig5_All_ORF1
MGSAKVRLYFEFCSDVDSETLFSLSDVDVSLGGGETTLVQLTVTPRVEGVLQIIGVKWKLSGFVVGFHKFDTSPVKISGKRRQKARRPERINLKFAVVKSLPKLEGVIHSLPKRAYAGDIRHFVLELKNQSEFSVKNLKMKISHPRFLNVGKQESLHTEFPACLEKKSSQHSDIHSDPHVSHSVFLFPEDTIIQGEKPLLWPLWFRAAVPGDISLNISIYYEMEDMSSSIKYRTLRMHYNFQVWPSLDVSFQISPCPSRLREFLVRMDVVNKTSSESFQVHQLSSVGQKWEVSLLEPVDPIFPSQSLMAHQALSCFFMLKNCSKPSNSEDETSSPSPLLGSDVRLGTESSSGQLIDIASSPLADFHRYERLQQEISHKGDVNTVDFILISRPLKNDTYPVVSDPPHIFSHHACYCSTESTSPISWLVDGPRTLYHNFAASSFCEINFHMTIYNSSDVIASVCIKTYDSDNSDYLSDSASIQPATSSSNQDGWHDLSLVNEIKVTSDVLGALTGKSSSVESVSPFIWSGSSSTKVELEPKSRTEIPLQVCVFSPGTFDLSSYVLHWNLLVSNGESLQSSGACQGYPYYLTVLQSA*
>CL48.Contig5_All_ORF2
MTPSSLGKLLTTANFKLILSGRLAFCLRFPLIFTGLVSNLWNPTTKPDNFHFTPIICKTPSTLGVTVSCTRVVSPPPNETSTSDKENRVSESTSLQNSKYSLTLADPMFYLMKKKLNLLQ*
>CL48.Contig5_All_ORF3
MPYIANIIIYRQRYKTWYIDGTYNLGGCKNGKKTLGRLEHGKIIGIPLACPRRLQTFTIRN*
>CL48.Contig6_All_ORF1
MQDFSSKHIIPYMEQKIRVLNQQVSATRKGFRNQIKNLWWRKGKEDVVDSPSGLTYTFSSIESQIRVLGDYAFMLRDYELALSNYRLISTDYKLDKAWKRYAGTQEMMGLAYFMLDQSRKEAESCMDAAFTYYLKYALSSQQNATRCGLWWVEMLKARNQYREAATVYFRVGAEEPLHSAVMLEQAAYCYLLSKPPMLHKYGFHLVLSGDRYKKCDQIKHAIRTYRSAMSVYKGTTWSHIKDHIHFHLGQWYALLGLYDLAVSHMLEVLACRHQSKTMQELFLRDFLEVVQKTGKTFEVSKLQLPEINIPSLRVFFEDHRTYASSAAASVKERSWLSLEEEMVPSTSTGRTNWLELQSKLIPKHKESNVCVAGEPVKIDIEFKNPLQIPLLLSNVSLICELSANSDEMKSDTNSSLVGVQINDEPSKLNRSDVDSETLFSLSDVDVSLGGGETTLVQLTVTPRVEGVLQIIGVKWKLSGFVVGFHKFDTSPVKISGKRRQKARRPERINLKFAVVKSLPKLEGVIHSLPKRAYAGDIRHFVLELKNQSEFSVKNLKMKISHPRFLNVGKQESLHTEFPACLEKKSSQHSDIHSDPHVSHSVFLFPEDTIIQGEKPLLWPLWFRAAVPGDISLNISIYYEMEDMSSSIKYRTLRMHYNFQVWPSLDVSFQISPCPSRLREFLVRMDVVNKTSSESFQVHQLSSVGQKWEVSLLEPVDPIFPSQSLMAHQALSCFFMLKNCSKPSNSEDETSSPSPLLGSDVRLGTESSSGQLIDIASSPLADFHRYERLQQEISHKGDVNTVDFILISRPLKNDTYPVVSDPPHIFSHHACYCSTESTSPISWLVDGPRTLYHNFAASSFCEINFHMTIYNSSDVIASVCIKTYDSDNSDYLSDSASIQPATSSSNQDGWHDLSLVNEIKVTSDVLGALTGKSSSVESVSPFIWSGSSSTKVELEPKSRTEIPLQVCVFSPGTFDLSSYVLHWNLLVSNGESLQSSGACQGYPYYLTVLQSA*
>CL48.Contig6_All_ORF2
MTPSSLGKLLTTANFKLILSGRLAFCLRFPLIFTGLVSNLWNPTTKPDNFHFTPIICKTPSTLGVTVSCTRVVSPPPNETSTSDKENRVSESTSLRFNLEGSSLI*
>CL48.Contig6_All_ORF3
MGFILFFLVIVTRNVIRSNMQFALIEVPCLFIKELHGAISKTISISISDSGMLYWGYMIWLYHICWRFWPAGISPRQCRSYS*
>CL48.Contig7_All_ORF1
MQDFSSKHIIPYMEQKIRVLNQQVSATRKGFRNQIKNLWWRKGKEDVVDSPSGLTYTFSSIESQIRVLGDYAFMLRDYELALSNYRLISTDYKLDKAWKRYAGTQEMMGLAYFMLDQSRKEAESCMDAAFTYYLKYALSSQQNATRCGLWWVEMLKARNQYREAATVYFRVGAEEPLHSAVMLEQAAYCYLLSKPPMLHKYGFHLVLSGDRYKKCDQIKHAIRTYRSAMSVYKGTTWSHIKDHIHFHLGQWYALLGLYDLAVSHMLEVLACRHQSKTMQELFLRDFLEVVQKTGKTFEVSKLQLPEINIPSLRVFFEDHRTYASSAAASVKERSWLSLEEEMVPSTSTGRTNWLELQSKLIPKHKESNVCVAGEPVKIDIEFKNPLQIPLLLSNVSLICELSANSDEMKSDTNSSLVGVQINDEPSKLNRSDVDSETLFSLSDVDVSLGGGETTLVQLTVTPRVEGVLQIIGVKWKLSGFVVGFHKFDTSPVKISGKRRQKARRPERINLKFAVVKSLPKLEGVIHSLPKRAYAGDIRHFVLELKNQSEFSVKNLKMKISHPRFLNVGKQESLHTEFPACLEKKSSQHSDIHSDPHVSHSVFLFPEDTIIQGEKPLLWPLWFRAAVPGDISLNISIYYEMEDMSSSIKYRTLRMHYNFQVWPSLDVSFQISPCPSRLREFLVRMDVVNKTSSESFQVHQLSSVGQKWEVSLLEPVDPIFPSQSLMAHQALSCFFMLKNCSKPSNSEDETSSPSPLLGSDVRLGTESSSGQLIDIASSPLADFHRYERLQQEISHKGDVNTVDFILISRPLKNDTYPVVSDPPHIFSHHACYCSTESTSPISWLVDGPRTLYHNFAASSFCEINFHMTIYNSSDVIASVCIKTYDSDNSDYLSDSASIQPATSSSNQDGWHDLSLVNEIKVTSDVLGALTGKSSSVESVSPFIWSGSSSTKVELEPKSRTEIPLQVCVFSPGTFDLSSYVLHWNLLVSNGESLQSSGACQGYPYYLTVLQSA*
>CL48.Contig7_All_ORF2
MTPSSLGKLLTTANFKLILSGRLAFCLRFPLIFTGLVSNLWNPTTKPDNFHFTPIICKTPSTLGVTVSCTRVVSPPPNETSTSDKENRVSESTSLRFNLEGSSLI*
>CL48.Contig7_All_ORF3
MGFILFFLVIVTRNVIRSNMQFALIEVPCLFIKELHGAISKTISISISDSGMLYWGYMIWLYHICWRFWPAGISPRQCRSYS*
>CL49.Contig1_All_ORF1
MVLVAGVVTGIGTTSAVRTLSTTPTESGSPSSRTSCPLNNPLGRTRKRMRSLLILGRTTRTMMAMARKKMGRKVEMSLQIRAGLRVVRQSRSWSRGRC*
>CL49.Contig1_All_ORF2
LLSFPRSTTTSSSSLFCLEDCSADRRSLKKESLTLSGWWTKSLLHLSSQYQ*
>CL50.Contig1_All_ORF1
MNFRTSLCQRLNIKHLVTSTPVYNSASGEGLSLMFRRWATKRAAGSTKNGRDSQPKNLGVKKFGGERVIPGNIIVRQRGTRFHPGNYVGLGTDHTLFALKEGTVKFEKHKLSGRKWVHIEPKEGHVLHPIYANTAAAEMVKTV*
>CL50.Contig1_All_ORF2
MESGAPLANNDVSRYHSLSTEFLHSKILRLRVSPILCRSSCSFSSPAPEHQT*
>CL50.Contig1_All_ORF3
MVIKLGMSLNQEKDLNKTRTQTVFTISAAAVFAYIG*
>CL50.Contig2_All_ORF1
MSFRTSLCQRLNIKHLVTSTPVYNSASDVTGEGLSLMFRRWATKRAAGSTKNGRDSQPKNLGVKKFGGERVIPGNIIVRQRGTRFHPGNYVGLGTDHTLFALKEGTVKFEKHKLSGRKWVHIEPKEGHVLHPIYANTTAAEMMKTV*
>CL50.Contig2_All_ORF2
MESGAPLANNDVSRYHSLSTEFLHSKILRLRVSPILCRSSCSFSSPAPEHQT*
>CL50.Contig2_All_ORF3
MTFFGLYMHPLSSTELVLFKLYGAFFQSKKSVICP*
>CL50.Contig3_All_ORF1
MSFRTSLCQRLNIKHLVTSTPVYNSASDVTGEGLSLMFRRWATKRAAGSTKNGRDSQPKNLGVKKFGGERVIPGNIIVRQRGTRFHPGNYVGLGTDHTLFALKEGTVKFEKHKLSGRKWVHIEPKEGHVLHPIYANTTAAEMMKTV*
>CL50.Contig3_All_ORF2
MESGAPLANNDVSRYHSLSTEFLHSKILRLRVSPILCRSSCSFSSPAPEHQT*
>CL50.Contig3_All_ORF3
MKESHHIERSKRQSKVHLGRLPEGRRSCLMRQEMAKSTSSRVG
>CL50.Contig4_All_ORF1
MPKIEYKASSYQYSRLQQCFWYKSHTTRWVDYFKYFVKSSFAASYLYCLNRSTNCRCHRRGIKFDVQALGY*
>CL50.Contig4_All_ORF2
MNFRTSLCQRLNIKHLVTSTPVYNSASGTNLIQHDGLTILNIS*
>CL50.Contig5_All_ORF1
MNFRTSLCQRLNIKHLVTSTPVYNSASDVTGEGLSLMFRRWATKRAAGSTKNGRDSQPKNLGVKKFGGERVIPGNIIVRQRGTRFHPGNYVGLGTDHTLFALKEGTVKFEKHKLSGRKWVHIEPKEGHVLHPIYANTTAAEMMKTV*
>CL50.Contig5_All_ORF2
MESGAPLANNDVSRYHSLSTEFLHSKILRLRVSPILCRSSCSFSSPAPEHQT*
>CL50.Contig5_All_ORF3
MRIFRSKPLLAGPIPFQLRSLSLSNQLHNHIPLADYSAQPQPQLGRPKETVI*
>CL50.Contig6_All_ORF1
MSFRTSLCQRLNIKHLVTSTPVYNSASDVTGEGLSLMFRRWATKRAAGSTKNGRDSQPKNLGVKKFGGERVIPGNIIVRQRGTRFHPGNYVGLGTDHTLFALKEGTVKFEKHKLSGRKWVHIEPKEGHVLHPIYANTTAAEMMKTV*
>CL50.Contig6_All_ORF2
MESGAPLANNDVSRYHSLSTEFLHSKILRLRVSPILCRSSCSFSSPAPEHQT*
>CL50.Contig6_All_ORF3
MTFFGLYMHPLSSTELVLFKLYSAFFQSKKSVICP*
>CL51.Contig1_All_ORF1
MEAVTKMVSERPVVIFSKSSCCISYSIKTLLSDFGVNPAVYELDEMQRGREIEQALLRLGCSPSVPAVFIGGEFVGGANEVMSLHLKRSLIPMLKRVGALWV*
>CL51.Contig1_All_ORF2
MKTHDFIGSANKFATNEHSRNRWAASQPQQSLLYFSPSLHLIKLIHCRVHPKVRKQGLDRVANAA*
>CL51.Contig1_All_ORF3
MTSLAPPTNSPPMNTAGTDGLHPSLNRACSISLPLCISSSSYTAGFTPKSESKVLIE*
>CL51.Contig2_All_ORF1
MEAVTKMASERPVVIFSKSSCCMSHSIKTLLSDFGVNPAVYELDEMQRGREIEQALLRLGCSPSVPAVFIGGEFVGGANEVMSLHLKRSLIPMLKRVGALWV*
>CL51.Contig2_All_ORF2
MTSLAPPTNSPPMNTAGTDGLHPSLNRACSISLPLCISSSSYTAGFTPKSESKVLIEWLMQHELLLKITTGLSDAIFVTASIAS*
>CL51.Contig2_All_ORF3
MKAHDFIGSANKFATNEHSRNRWAASQPQQSLLYFSPSLHLIKLIHCWVHPKVGKQGLD*
>CL51.Contig3_All_ORF1
MEAVTNMASERPVVIFSKSSCCMSHSIKTLLSDFGVNPAVYELDEMQRGREIEQALLRLGCSPSVPAVFIGGEFVGGANEVMSLHLKRSLIPMLKRVGALWV*
>CL51.Contig3_All_ORF2
MNTAGTDGLHPSLNRACSISLPLCISSSSYTAGFTPKSESNVLIEWLMQHELLLKITTGLSDAMFVTASIAS*
>CL51.Contig3_All_ORF3
MKTHHFIGSANEFATNEHSRHRWAASESQQSLLYFSPSLHLIKLIHCWVHPKVGKQCLD*
>CL51.Contig4_All_ORF1
MEAVTKMASERPVVIFSKSSCCMSHSIKTLLSDFGVNPAVYELDEMQRGREIEQALLRLGCSPSVPAVFIGGEFVGGANEVMSLHLKRSLIPMLKRVGALWV*
>CL51.Contig4_All_ORF2
MTSLAPPTNSPPMNTAGTDGLHPSLNRACSISLPLCISSSSYTAGFTPKSESKVLIEWLMQHELLLKITTGLSDAIFVTASIAS*
>CL51.Contig4_All_ORF3
MKTHDFIGSANKFATNEHSRNRWAASEPQQSLLYFSPSLHLIKLIHCWVHPKVGKQGLD*
>CL52.Contig1_All_ORF1
MFIVEMHYRIAAATHHRHACHRLAGIEVLIDVLGHRAAIASTSNYLFNLIGQFIGYLDLQDQCCRVISVLLGTFRSNPSREIISVLGEQLQFLVSKLVACCIPSETKGEHSGCRSSQVSSLLFQLTVHADPSLYDYIRELEPFPEIEIFDEIRKFHQDLCRAYSPIDHLLKFVRRSGHLPPRLLLWSLQALHKKLLFGETFQIEKNTADLVEDRYWHCDNETMNAVWTMVRMSGSEDEDAHSIRVLVSDFISRVGIGDPHCVVFHLPGNSSNIHVREPINESSAMEGTFLIDSGLSEELLVALLKLLKKYLMDDAVKIVDMTSQALRGILSTQRGQSTLLSFDSYERSLIEVHSKGVNIELVEKLLLDLEIKFKAEAIPLEKSSVWVTCGKTFDAWICPLVYSLIGLCSDVILRLCQDIVLMKAEVAELILASIIVNLAGKKDMDVNFYKLISMQVQEHVFTDSNKLIKSIQVWLNALNELRLCHVMERSLLPLKQESSKSAKHFSYSSKSRSTSVKARESAAATGMPTSLWDKVYWLSIDYLVVAKSAVVCGSYFTAVMYVEHWCEEHFNSLTLGSPDFSHIETLPCHIEILVAAITQINEPDSLYGIIQSHKLTSQIITFEHEGNWSKALEYYDLQVRSAALVPMYFGSRNLSLEQTQIDNISNSTLDDLMKQRKPYKGLIRSLQQTGCMHVLDFYCQGLTSRKGQLHQDLEFTELQYEAAWRAANWDFSLLYAGDNCVSSTLHIKANHFNENLHSCLRALKEGDFSEFHRKLKDSKQEIVWSVSRASEECTEHIYSAIIKLQILYHLGTAWDLRWRSSQSESMNLYPQMEEVNSEPLTPTMDQLSWLNLDWSSILERTQLHMSLLEPFIAFRRVLLQVLNCKDSMVQHLLQSTRTLRKGSRYSQAAAALHEFKFLCVESGEQDSSLYWLGRVEEAKLLRSQGQHEMAISLAKYVAEYSLSNEESSDVHRLVGKWLAETRSSNSRTILEKYLKPAVSLVEDQKATDKRSRDRQSQTHFHLAHYADALFRSYEERLASSEWQAAMRLRKHKTTELEALIRRLKCSTKGEKTDYSIKIQELQKQLAMDKEEAEKLQDDRETFLSLALDGYKHCLVVGDKYDVRVVFRLVSLWFSLSSRKSVVDSMLTTITEVQSYKFVPLVYQIASRMGSLKDSQCSHNFQFALVSLVKKMAIDHPYHTVFQLLALANGDRIKDKQRSKNSFVVDMDKKLAAENLLRELTSYHGAIINQMKQMVEIYIKLAELETKREDTDRKLLLPRELRNLKQLELVPVVTATFPVDRSCQYDEGSFPYFKGLADSVMVMNGINAPKVVECLGSDGRRYRQLAKSGNDDLRQDAVMEQFFALVNTFLRNHRDTWKRRLGVRTYKVVPFTPSAGVLEWVNGTLPLGEYLIGSMRNGGAHGRYGIGDWPFLKCREHMTNGKDKRKAFQEVCGKFRPVMHHFFLERFLQPADWFEKRLAYTRSVAASSMVGYIVGLGDRHAMNILIDQTTAEVVHIDLGVAFEQGLMLKTPERVPFRLTRDIIDGMGVTGIEGVYRRCCEETLSVMRTNKEALLTIIEVFIHDPLYKWALSPLKALQRQKETDYELETSLEDSQDEYEGNKDAARALMRVKQKLDGYEGGEMRSIHGQVQQLVQDAIDPERLCQLFPGWGAWL*
>CL52.Contig1_All_ORF2
MVKSRDVQEIVAKLSSDKAKTREEGIKLLNTWLEGDRSNDFCIYISQKTAKLKGDEIPHSETWPFFVTMLIWCASLEISPTKRGSPKLVFAKTLRIVVQRAQDDNIYGNILPLLPVVKSLFNHIWEVLSNDPSYQWQSEYGLLLHDLLAVRDYRFHMRKRIYCSLVLMYMATMEESLSGRNDNQHIIKDVNTLRSLLEKPPGDFPDNLRDGIVKGFVRIFSCIRDEGKVSRKLMECINTYLLKDGPNLGCRSLEIHNAVHKFVFRCWLTTHDQTFKDTLILYARLQLNMTRGATDGSFLVQQLIDMVYKELDQSTVSNTIVPRSDAAKYEKFGTLSSSHFVLVELAAAVIYRACINLTKAPSTEKRVKREHVAAHLREALMKGKWLWNASFCCLTRKYFSRIGKELFMYWFEGIYTSFQRILNEANVGHAYVGLLWTLRSLLELSSVLLLPDPEQKKPSTSSPLNEFDCGWQLVWSCLMQGFPLFSNVTAVVDAALVLLGNIISSDRVHVCVVPQDVWDLRIFKQMPSVSVLYFISCYFSRKGSQGDVPDIIHLRKHLLRAVLGQLQGTEISIFNEHSVLLLPAAVFSLCAGCVPFTQCHTGLTQSYTVLDVTDAVNKTEKPEQNCLHGLFDCTVEVLANIGPGSKVEVFPSQHYRNLRLPRQLREPMLSEMETLILGSLVEKEMRRGSLSDIFCLCAMLSNMIYGSVFTRQREEVSSFISKLGQCLLKLLDFAVTVTQGNDCPPLGSDLISNGTSSIVASFRCFASSPIFIRQRDRYPVDAELYCAIMQVMERLLKAMSNVYEKCSSGPEGRRFEMNLQGLSAYDTSIQCSFPADSNKSRIVDMELDVNEDTGDMDTLPDSGKTVGVLSSVERWKLGMISLISNFFLVSHATWDVLFKLLSKESDQKIREKIMLSLCEHPFWSSAENFNEMVGLLTEMVKIKVSLKLDCGKLLSTIHVLLGTLSSLDTIRKDKGFTNSLGERGPEQSLMYLRDAVAECDCLDWFGRVKLIDCICNFVLLSPQIGQTLIERLLTMLQDPDYRVRFSLARRIGVLFQTWDGHEELFYDICSNFGVMLVVSSKEKLVTASKVLASGPQPQPTVETVIITLMHLALQSEKIELEAIFMICVVAAIDPCHRELIFVVLDNLSRQLRYSSRFKYLEELLGSILFSWVACGVSLAALVEIRQLFVSDSEPSYFMQYCCNWLLPALILHGDSSSLSWVAKIACQPPAVLVKNHFVQIFSVCMGLHCSRRTGWEKGADVLQNSILYLAQISENERDKLIKKHMHQTLQFHSFLGIRLHREF*
>CL52.Contig1_All_ORF3
MLPIRYSPRGRVPLTHSRTPALGVNGTTLYVRTPNLLFHVSRWFRKKVLTKAKNCSITASCLRSSFPDFASCLYLRPSEPRHSTTFGAFIPFITITESANPLKYGKEPSSY*
>CL52.Contig2_All_ORF1
MLGNGTILEVPFEEIVWSVSRASEECTEHIYSAIIKLQILYHLGTAWDLRWRSSQSESMNLYPQMEEVNSEPLTPTMDQLSWLNLDWSSILERTQLHMSLLEPFIAFRRVLLQVLNCKDSMVQHLLQSTRTLRKGSRYSQAAAALHEFKFLCVESGEQDSSLYWLGRVEEAKLLRSQGQHEMAISLAKYVAEYSLSNEESSDVHRLVGKWLAETRSSNSRTILEKYLKPAVSLVEDQKATDKRSRDRQSQTHFHLAHYADALFRSYEERLASSEWQAAMRLRKHKTTELEALIRRLKCSTKGEKTDYSIKIQELQKQLAMDKEEAEKLQDDRETFLSLALDGYKHCLVVGDKYDVRVVFRLVSLWFSLSSRKSVVDSMLTTITEVQSYKFVPLVYQIASRMGSLKDSQCSHNFQFALVSLVKKMAIDHPYHTVFQLLALANGDRIKDKQRSKNSFVVDMDKKLAAENLLRELTSYHGAIINQMKQMVEIYIKLAELETKREDTDRKLLLPRELRNLKQLELVPVVTATFPVDRSCQYDEGSFPYFKGLADSVMVMNGINAPKVVECLGSDGRRYRQLAKSGNDDLRQDAVMEQFFALVNTFLRNHRDTWKRRLGVRTYKVVPFTPSAGVLEWVNGTLPLGEYLIGSMRNGGAHGRYGIGDWPFLKCREHMTNGKDKRKAFQEVCGKFRPVMHHFFLERFLQPADWFEKRLAYTRSVAASSMVGYIVGLGDRHAMNILIDQTTAEVVHIDLGVAFEQGLMLKTPERVPFRLTRDIIDGMGVTGIEGVYRRCCEETLSVMRTNKEALLTIIEVFIHDPLYKWALSPLKALQRQKETDYELETSLEDSQDEYEGNKDAARALMRVKQKLDGYEGGEMRSIHGQVQQLVQDAIDPERLCQLFPGWGAWL*
>CL52.Contig2_All_ORF2
MLPIRYSPRGRVPLTHSRTPALGVNGTTLYVRTPNLLFHVSRWFRKKVLTKAKNCSITASCLRSSFPDFASCLYLRPSEPRHSTTFGAFIPFITITESANPLKYGKEPSSY*
>CL52.Contig2_All_ORF3
MMHDRPELATNFLKCLALVLSICHVFSAFEKWPVPNSIATMCTSISHASYKVFPKRKSAINPFKDPSTWSKWNYLVCAYS*
>CL52.Contig3_All_ORF1
MNLYPQMEEVNSEPLTPTMDQLSWLNLDWSSILERTQLHMSLLEPFIAFRRVLLQVLNCKDSMVQHLLQSTRTLRKGSRYSQAAAALHEFKFLCVESGEQDSSLYWLGRVEEAKLLRSQGQHEMAISLAKYVAEYSLSNEESSDVHRLVGKWLAETRSSNSRTILEKYLKPAVSLVEDQKATDKRSRDRQSQTHFHLAHYADALFRSYEERLASSEWQAAMRLRKHKTTELEALIRRLKCSTKGEKTDYSIKIQELQKQLAMDKEEAEKLQDDRETFLSLALDGYKHCLVVGDKYDVRVVFRLVSLWFSLSSRKSVVDSMLTTITEVQSYKFVPLVYQIASRMGSLKDSQCSHNFQFALVSLVKKMAIDHPYHTVFQLLALANGDRIKDKQRSKNSFVVDMDKKLAAENLLRELTSYHGAIINQMKQMVEIYIKLAELETKREDTDRKLLLPRELRNLKQLELVPVVTATFPVDRSCQYDEGSFPYFKGLADSVMVMNGINAPKVVECLGSDGRRYRQLAKSGNDDLRQDAVMEQFFALVNTFLRNHRDTWKRRLGVRTYKVVPFTPSAGVLEWVNGTLPLGEYLIGSMRNGGAHGRYGIGDWPFLKCREHMTNGKDKRKAFQEVCGKFRPVMHHFFLERFLQPADWFEKRLAYTRSVAASSMVGYIVGLGDRHAMNILIDQTTAEVVHIDLGVAFEQGLMLKTPERVPFRLTRDIIDGMGVTGIEGVYRRCCEETLSVMRTNKEALLTIIEVFIHDPLYKWALSPLKALQRQKETDYELETSLEDSQDEYEGNKDAARALMRVKQKLDGYEGGEMRSIHGQVQQLVQDAIDPERLCQLFPGWGAWL*
>CL52.Contig3_All_ORF2
MLPIRYSPRGRVPLTHSRTPALGVNGTTLYVRTPNLLFHVSRWFRKKVLTKAKNCSITASCLRSSFPDFASCLYLRPSEPRHSTTFGAFIPFITITESANPLKYGKEPSSY*
>CL52.Contig3_All_ORF3
MLQGLIFFKIFILQYEAAWRAANWDFSLLYAGDNCVSSTLHIKANHFNENLHSCLRALKEGDFSEFHRKLKDSKQVTAQFLKYHLR*
>CL52.Contig4_All_ORF1
MVKSRDVQEIVAKLSSDKAKTREEGIKLLNTWLEGDRSNDFCIYISQKTAKLKGDEIPHSETWPFFVTMLIWCASLEISPTKRGSPKLVFAKTLRIVVQRAQDDNIYGNILPLLPVVKSLFNHIWEVLSNDPSYQWQSEYGLLLHDLLAVRDYRFHMRKRIYCSLVLMYMATMEESLSGRNDNQHIIKDVNTLRSLLEKPPGDFPDNLRDGIVKGFVRIFSCIRDEGKVSRKLMECINTYLLKDGPNLGCRSLEIHNAVHKFVFRCWLTTHDQTFKDTLILYARLQLNMTRGATDGSFLVQQLIDMVYKELDQSTVSNTIVPRSDAAKYEKFGTLSSSHFVLVELAAAVIYRACINLTKAPSTEKRVKREHVAAHLREALMKGKWLWNASFCCLTRKYFSRIGKELFMYWFEGIYTSFQRILNEANVGHAYVGFLWTLRSLLELSSVLLLPDPEQKKPSTSSPLNEFDCGWQLVWSCLMQGFPLFSNVTAVVDAALVLLGNIISSDRVHVCVVPQDVWDLRIFKQMPSVSVLYFISCYFSRKGSQGDVPDIIHLRKHLLRAVLGQLQGTEISIFNEHSVLLLPAAVFSLCAGCVPFTQCHTGLTQSYTVLDVTDAVNKTEKPEQNCLHGLFDCTVEVLANIGPGSKVEVFPSQHYRNLRLPRQLREPMLSEMETLILGSLVEKEMRRGSLSDIFCLCAMLSNMIYGSVFTRQREEVSSFISKLGQCLLKLLDFAVTVTQGNDCPPLGSDLISNGTSSIVASFRCFASSPIFIRQRDRYPVDAELYCAIMQVMERLLKAMSNVYEKCSSGPEGRRFEMNLQGLSAYDTSIQCSFPADSNKSRIVDMELDVNEDTGDMDTLPDSGKTVGVLSSVERWKLGMISLISNFFLVSHATWDVLFKLLSKESDQKIREKIMLSLCEHPFWSSAENFNEMVGLLTEMVKIKVSLKLDCGKLLSTIHVLLGTLSSLDTIRKDKGFTNSLGERGPEQSLMYLRDAVAECDCLDWFGRVKLIDCICNFVLLSPQIGQTLIERLLTMLQDPDYRVRFSLARRIGVLFQTWDGHEELFYDICSNFGVMLVVSSKEKLVTASKVLASGPQPQPTVETVIITLMHLALQSEKIELEAIFMICVVAAIDPCHRELIFVVLDNLSRQLRYSSRFKYLEELLGSILFSWVACGVSLAALVEIRQLFVSDSEPSYFMQYCCNWLLPALILHGDSSSLSWVAKIACQPPAVLVKNHFVQIFSVCMGLHCSRRTGWEKGADVLQNSILYLAQISENERDKLIKKHMVSIVSHILSLASAAPNPTVPFFSRDTIAQGILTIVDGFLETEDYATTVCVVDKINIFRPDRVFMFIVEMHYRIAAATHHRHACHRLAGIEVLIDVLGHRAAIASTSNYLFNLIGQFIGYLDLQDQCCRVISVLLGTFRSNPSREIISVLGEQLQFLVSKLVACCIPSETKGEHSGCRSSQVSSLLFQLTVHADPSLYDYIRELEPFPEIEIFDEIRKFHQDLCRAYSPIDHLLKFVRRSGHLPPRLLLWSLQALHKKLLFGETFQIEKNTADLVEDRYWHCDNETMNAVWTMVRMSGSEDEDAHSIRVLVSDFISRVGIGDPHCVVFHLPGNSSNIHVREPINESSAMEGTFLIDSGLSEELLVALLKLLKKYLMDDAVKIVDMTSQALRGILSTQRGQSTLLSFDSYERSLIEVHSKGVNIELVEKLLLDLEIKFKAEAIPLEKSSVWVTCGKTFDAWICPLVYSLIGLCSDVILRLCQDIVLMKAEVAELILASIIVNLAGKKDMDVNFYKLISMQVQEHVFTDSNKLIKSIQVWLNALNELRLCHVMERSLLPLKQESSKSAKHFSYSSKSRSTSVKARESAAATGMPTSLWDKVYWLSIDYLVVAKSAVVCGSYFTAVMYVEHWCEEHFNSLTLGSPDFSHIETLPCHIEILVAAITQINEPDSLYGIIQSHKLTSQIITFEHEGNWSKALEYYDLQVRSAALVPMYFGSRNLSLEQTQIDNISNSTLDDLMKQRKPYKGLIRSLQQTGCMHVLDFYCQGLTSRKGQLHQDLEFTELQYEAAWRAANWDFSLLYAGDNCVSSTLHIKANHFNENLHSCLRALKEGDFSEFHRKLKDSKQEIVWSVSRASEECTEHIYSAIIKLQILYHLGTAWDLRWRSSQSESMNLYPQMEEVNSEPLTPTMDQLSWLNLDWSSILERTQLHMSLLEPFIAFRRVLLQVLNCKDSMVQHLLQSTRTLRKGSRYSQAAAALHEFKFLCVESGEQDSSLYWLGRVEEAKLLRSQGQHEMAISLAKYVAEYSLSNEESSDVHRLVGKWLAETRSSNSRTILEKYLKPAVSLVEDQKATDKRSRDRQSQTHFHLAHYADALFRSYEERLASSEWQAAMRLRKHKTTELEALIRRLKCSTKGEKTDYSIKIQELQKQLAMDKEEAEKLQDDRETFLSLALDGYKHCLVVGDKYDVRVVFRLVSLWFSLSSRKSVVDSMLTTITEVQSYKFVPLVYQIASRMGSLKDSQCSHNFQFALVSLVKKMAIDHPYHTVFQLLALANGDRIKDKQRSKNSFVVDMDKKLAAENLLRELTSYHGAIINQMKQMVEIYIKLAELETKREDTDRKLLLPRELRNLKQLELVPVVTATFPVDRSCQYDEGSFPYFKGLADSVMVMNGINAPKVVECLGSDGRRYRQLAKSGNDDLRQDAVMEQFFALVNTFLRNHRDTWKRRLGVRTYKVVPFTPSAGVLEWVNGTLPLGEYLIGSMRNGGAHGRYGIGDWPFLKCREHMTNGKDKRKAFQEVCGKFRPVMHHFFLERFLQPADWFEKRLAYTRSVAASSMVGYIVGLGDRHAMNILIDQTTAEVVHIDLGVAFEQGLMLKTPERVPFRLTRDIIDGMGVTGIEGVYRRCCEETLSVMRTNKEALLTIIEVFIHDPLYKWALSPLKALQRQKETDYELETSLEDSQDEYEGNKDAARALMRVKQKLDGYEGGEMRSIHGQVQQLVQDAIDPERLCQLFPGWGAWL*
>CL52.Contig4_All_ORF2
MLPIRYSPRGRVPLTHSRTPALGVNGTTLYVRTPNLLFHVSRWFRKKVLTKAKNCSITASCLRSSFPDFASCLYLRPSEPRHSTTFGAFIPFITITESANPLKYGKEPSSY*
>CL52.Contig4_All_ORF3
MQSMSLTRPNQSRQSHSATASRRYIKLCSGPLSPKELVKPLSFRIVSRDDSVPSKTWMVDNNLPQSSLRLTFILTISVNKPTISLKFSAEDQKGCSQRLSIIFSLIF*
>CL53.Contig1_All_ORF1
MGHSSAVWDCKAAVEITKDLNGVGQVVLRNPQGASAQVSLHGGQVTSWRNEHGEELLFTSSKAIFKPPKAMRGGIPICFPQFGNCGSLEMHGFARNKVWAIDDNPPVLHPNDSQGKSYVDLLLKPSEEDLKCWPHSFEFRLRVSLAINGDLTLISRVRNVNGKMFSFSFAYHTYLLVSDISEVRIEGLETCDYLDNLYQRERFTEQGDAITFESEVDRLYLSSRKVIAVLDHEKKQTYVIRKEGLPDVVVWNPWEKKSKSMVDFGDEEYKQMLCVDAAAIEKPVTLKPGEEWTGRLQLSVVPSSFCSENLDLEKGGF*
>CL53.Contig1_All_ORF2
MGIPPRIAFGGLKIALLLVNKSSSPCSFLHDVTCPPCKLTCAEAPCGFRRTTCPTPFKSFVISTAALQSQTADECPIFEKTHTTLPLQD*
>CL53.Contig1_All_ORF3
MGLDKLFFETHKGLQHRSACMEDRSHHGGMSMEKNSYSLVVRQSSSPQKQCEEEFPFVSHSLGIVDP*
>CL53.Contig2_All_ORF1
MGHSSAVWDCKAAVEITKDLNGVGQVVLRNPQGASAQVSLHGGQVTSWRNEHGEELLFTSSKAIFKPPKAMRGGIPICFPQFGNCGSLEMHGFARNKVWAIDDNPPVLHPNDSQGKSYVDLLLKPSEEDLKCWPHSFEFRLRVSLAINGDLTLISRVRNVNGKMFSFSFAYHTYLLVSDISEVRIEGLETCDYLDNLYQRERFTEQGDAITFESEVDRLYLSSRKVIAVLDHEKKQTYVIRKEGLPDVVVWNPWEKKSKSMVDFGDEEYKQMLCVDAAAIEKPVTLKPGEEWTGRLQLSVVPSSFCSENLDLEKGGF*
>CL53.Contig2_All_ORF2
MGIPPRIAFGGLKIALLLVNKSSSPCSFLHDVTCPPCKLTCAEAPCGFRRTTCPTPFKSFVISTAALQSQTADECPIFEKTHTTLPLQD*
>CL53.Contig2_All_ORF3
MGLDKLFFETHKGLQHRSACMEDRSHHGGMSMEKNSYSLVVRQSSSPQKQCEEEFPFVSHSLGIVDP*
>CL53.Contig3_All_ORF1
MGHSSAVWDCKAAVEITKDLNGVGQVVLRNPQGASAQVSLHGGQVTSWRNEHGEELLFTSSKAIFKPPKAMRGGIPICFPQFGNCGSLEMHGFARNKVWAIDDNPPVLHPNDSQGKSYVDLLLKPSEEDLKCWPHSFEFRLRVSLAINGDLTLISRVRNVNGKMFSFSFAYHTYLLVSDISEVRIEGLETCDYLDNLYQRERFTEQGDAITFESEVDRLYLSSRKVIAVLDHEKKQTYVIRKEGLPDVVVWNPWEKKSKSMVDFGDEEYKQMLCVDAAAIEKPVTLKPGEEWTGRLQLSVVPSSFCSENLDLEKGGF*
>CL53.Contig3_All_ORF2
MGIPPRIAFGGLKIALLLVNKSSSPCSFLHDVTCPPCKLTCAEAPCGFRRTTCPTPFKSFVISTAALQSQTADECPIFEKTHTTLPLQD*
>CL53.Contig3_All_ORF3
MGLDKLFFETHKGLQHRSACMEDRSHHGGMSMEKNSYSLVVRQSSSPQKQCEEEFPFVSHSLGIVDP*
>CL53.Contig4_All_ORF1
MGHSSAVWDCKAAVEITKDLNGVGQVVLRNPQGASAQVSLHGGQVTSWRNEHGEELLFTSSKAIFKPPKAMRGGIPICFPQFGNCGSLEMHGFARNKVWAIDDNPPVLHPNDSQGKSYVDLLLKPSEEDLKCWPHSFEFRLRVSLAINGDLTLISRVRNVNGKMFSFSFAYHTYLLVSDISEVRIEGLETCDYLDNLYQRERFTEQGDAITFESEVDRLYLSSRKVIAVLDHEKKQTYVIRKEGLPDVVVWNPWEKKSKSMVDFGDEEYKQMLCVDAAAIEKPVTLKPGEEWTGRLQLSVVPSSFCSENLDLEKGGF*
>CL53.Contig4_All_ORF2
MGIPPRIAFGGLKIALLLVNKSSSPCSFLHDVTCPPCKLTCAEAPCGFRRTTCPTPFKSFVISTAALQSQTADECPIFEKTHTTLPLQD*
>CL53.Contig4_All_ORF3
MGLDKLFFETHKGLQHRSACMEDRSHHGGMSMEKNSYSLVVRQSSSPQKQCEEEFPFVSHSLGIVDP*
>CL54.Contig1_All_ORF1
MAIVHLFLCTISLFICYLEGLHVSERSNLH*
>CL55.Contig1_All_ORF1
LNLTILPTSDLRLSFVGDDGQNDRLFTLNSKSQCSAVEVNEIPADNSGRSFVIKIPDGRVFHFWCSETSKLLGIELISKMKDLIRRKPSISGLTGISESRLGCFATHLRAYLVGSTVIGSGSSSAPSNMNANTTSIERFDTAQDGQLSSTSSKSLRSRLNVNQSMKANSSFQGSLSPRSSSFKEGLPRTLSSLRNITREKLRRRGDIYLSAVDDSTIVSPVGVNASCSNQSESDKSPEVVASCSLSSSSFLESLGKLTVQPTLNSASQVSYMASPLLSPYYCWCPPGPSGLQYSQEPPTISGSSNESALLPPLSSLLPANMPSCMLTAKPTVNLSDCPLLDFPAFLPDPLIRLPRPTSQQIPTFNPLICDPIVHIPVIDICSSGQGYLVSAGPAISTGIPPLHSNLMNPLIPQTDSMLENGARETLRRLLISGSTQSSSPLMDVLPAMFTNGDENRNMLVAGSRGLYTGTSDVDVIANSIAAMSMVSLPGSRGLYTGTSDVDVIANSIAAMSMVSLPGSRGLYTGTSDVDVIANSIAAMSMVSLPGISTSGTVLENRGGSNGFDIQEEGCSGLGGSCSEDQGTFCSNYGGKRSDE*
>CL55.Contig1_All_ORF2
MTGGPRNEDFHNDEIDGADRISDRSNAEGFEDSSAANEVGSSGEGATSSRSEIGLEERLTGILVDGGDGDLLLQQSNREDRVLLWLQALDMQVMGACRADERLKPLLKMNASNDAAEGRLLAQLTQHFEPAEVGMLARCFCIPLVSVRVGKISKQGILLCPTNSK*
>CL55.Contig1_All_ORF3
MLCQLSQQPTLCGVVRGIHLQQRLQPLVCATRAHNLHIKSLKPQQNPVLSIALLQQQISIPSVNKYPRQSLFQPNLTPRRRRSLAGAPDLVSGRRVLESLGVRPIGNAIGAVDLVVVKVFVSRTAGHRRKKVVLNRREKDSKP*
>CL55.Contig2_All_ORF1
LNLTILPTSDLRLSFVGDDGQNDRLFTLNSKSQCSAVEVNEIPADNSGRSFVIKIPDGRVFHFWCSETSKLLGIELISKMKDLIRRKPSISGLTGISESRLGCFATHLRAYLVGSTVIGSGSSSAPSNMNANTTSIERFDTAQDGQLSSTSSKSLRSRLNVNQSMKANSSFQGSLSPRSSSFKEGLPRTLSSLRNITREKLRRRGDIYLSAVDDSTIVSPVGVNASCSNQSESDKSPEVVASCSLSSSSFLESLGKLTVQPTLNSASQVSYMASPLLSPYYCWCPPGPSGLQYSQEPPTISGSSNESALLPPLSSLLPANMPSCMLTAKPTVNLSDCPLLDFPAFLPDPLIRLPRPTSQQIPTFNPLICDPIVHIPVIDICSSGQGYLVSAGPAISTGIPPLHSNLMNPLIPQTDSMLENGARETLRRLLISGSTQSSSPLMDVLPAMFTNGDENRNMLVAGSRGLYTGTSDVDVIANSIAAMSMVSLPGSRGLYTGTSDVDVIANSIAAMSMVSLPGSRGLYTGTSDVDVIANSIAAMSMVSLPGSRGLYTGTSDVDVIANSIAAMSMVSLPGISTSGTVLENRGGSNGFDIQEEGCSGLGGSCSEDQGTFCSNYGVKRSDE*
>CL55.Contig2_All_ORF2
MTGGPRNEDFHNDEIDGADRISDRSNAEGFEDSSAANEVGSSGEGATSSRSEIGLEERLTGILVDGGDGDLLLQQSNREDRVLLWLQALDMQVMGACRADERLKPLLKMNASNDAAEGRLLAQLTQHFEPAEVGMLARCFCIPLVSVRVGKISKQGILLCPTNSK*
>CL55.Contig2_All_ORF3
MAAMLFAITSTSLVPVYRPRLPGSETILMAAMLFAITSTSLVPVYRPRLPGSETILMAAMLFAITSTSLVPVYRPRLPGSETILMAAMLFAITSTSLVPVYRPRLPATSIFLFSSPFVNMAGSTSISGELLWVEPLMSSRRRVSLAPFSNMESV*
>CL55.Contig3_All_ORF1
MTGGPRNEDFHNDEIDGADRISDRSNAEGFEDSSAANEVGSSGEGATSSRSEIGLEERLTGILVDGGDGDLLLQQSNREDRVLLWLQALDMQVMGACRADERLKPLLKMNASNDAAEGRLLAQLTQHFEPAEVGMLARCFCIPLVSVRVGKISKQGILLCPTNSK*
>CL55.Contig3_All_ORF2
MLCQLSQQPTLCGVVRGIHLQQRLQPLVCATRAHNLHIKSLKPQQNPVLSIALLQQQISIPSVNKYPRQSLFQPNLTPRRRRSLAGAPDLVSGRRVLESLGVRPIGNAIGAVDLVVVKVFVSRTAGHRRKKVVLNRREKDSKP*
>CL55.Contig3_All_ORF3
MCTRIEIWIISHLILITNGTLNKQTHQTGASREIDSQDTYFELVGHNRIPCLLIFPTRTETSGMQKHLASIPTSAGSKCCVN*
>CL55.Contig4_All_ORF1
MTGGPRNEDFHNDEIDGADRISDRSNAEGFEDSSAANEVGSSGEGATSSRSEIGLEERLTGILVDGGDGDLLLQQSNREDRVLLWLQALDMQVMGACRADERLKPLLKMNASNDAAEGRLLAQLTQHFEPAEVGMLARCFCIPLVSVRVGKISKQGILLCPTNSKGNLNLTILPTSDLRLSFVGDDGQNDRLFTLNSKSQCSAVEVNEIPADNSGRSFVIKIPDGRVFHFWCSETSKLLGIELISKMKDLIRRKPSISGLTGISESRLGCFATHLRAYLVGSTVIGSGSSSAPSNMNANTTSIERFDTAQDGQLSSTSSKSLRSRLNVNQSMKANSSFQGSLSPRSSSFKEGLPRTLSSLRNITREKLRRRGDIYLSAVDDSTIVSPVGVNASCSNQSESDKSPEVVASCSLSSSSFLESLGKLTVQPTLNSASQVSYMASPLLSPYYCWCPPGPSGLQYSQEPPAISGSSNESALLPPLSSLLPANMPSCMLTAKPTVNLSDCPLLDFPAFLPDPLIRLPRPTSQQIPTFNPLICDPIVHIPVIDICSSGQGYLVSAGPAISTGIPPLHSNLMNPLIPQTDSMLENGARETLRRLLISGSTQSSSPLMDVLPAMFTNGDENRNMLVAGSRGLYTGTSDVDVIANSIAAMSMVSLPGSRGLYTGTSDVDVIANSIAAMSMVSLPGSRGLYTGT
>CL55.Contig4_All_ORF2
MLCQLSQQPTLCGVVRGIHLQQRLQPLVCATRAHNLHIKSLKPQQNPVLSIALLQQQISIPSVNKYPRQSLFQPNLTPRRRRSLAGAPDLVSGRRVLESLGVRPIGNAIGAVDLVVVKVFVSRTAGHRRKKVVLNRREKDSKP*
>CL55.Contig4_All_ORF3
MAAMLFAITSTSLVPVYRPRLPGSETILMAAMLFAITSTSLVPVYRPRLPATSIFLFSSPFVNMAGSTSISGELLWVEPLMSSRRRVSLAPFSNMESV*
>CL55.Contig5_All_ORF1
MTGGPRNEDFHNDEIDGADRISDRSNAEGFEDSSAANEVGSSGEGATSSRSEIGLEERLTGILVDGGDGDLLLQQSNREDRVLLWLQALDMQVMGACRADERLKPLLKMNASNDAAEGRLLAQLTQHFEPAEVGMLARCFCIPLVSVRVGKISKQGILLCPTNSKFYRLL*
>CL55.Contig5_All_ORF2
MLCQLSQQPTLCGVVRGIHLQQRLQPLVCATRAHNLHIKSLKPQQNPVLSIALLQQQISIPSVNKYPRQSLFQPNLTPRRRRSLAGAPDLVSGRRVLESLGVRPIGNAIGAVDLVVVKVFVSRTAGHRRKKSCFKSP*
>CL55.Contig5_All_ORF3
MKDWTFTLEYLGRTTFPEVYFFLNLLWSTFLSIYLVVINILQMNHVLAILTLVFIQD*
>CL56.Contig1_All_ORF1
LGLLFSAVSGLELSTSKEQHRYVEVPVACVILIFLFAIQHYGTHRVGFLFAPVVIVWLLCISSIGLYNIFHWNPHVYQALSPYYMYKFLNKTRRGGWMSLGGILLCITGSEAMFADLGHFSQLSIQIAFTFVVYPSLILAYMGQAAYLSKHHVIETDYRIGFYESVPEKIRWPVLAIAILAAVVGSQAIITGTFSIIKQCSALGCFPRVKIIHTSSKIHGQIYIPEINWTLMLLTLAVTIGFRDTKSMGNASGLAVITVMLVTTCLMSLVIVLCWHKNIFLAICFILFFGSIEALYFSASLIKFREGAWVPIALSLIFLMVMYVWHYGTFKKYEFDVQNKVSINWLLSLGPTLGIVRVRGIGLIHTELVSGIPAIFSHFVTNLPAFHQVVVFLCIKSVPVPHVKPDERFLVGRVGPREYRLYRCIARYGYRDVHKDDMEFEKDLICSIAEFIRSDKPECSVKLETLEDDEKLTVVGTSSSNLDGVRLSVDEADFSEIASTSELIEIRPTTEKVRKRVRFVVPETPQIDRDTVDELQELMEAREAGMAFILGHSYVKAKRGSSLMKKLVINFGYDFLRRNFRGPAYALSIPHASTLEVGMVYHV*
>CL56.Contig1_All_ORF2
MDLEGVIRTRPNKKDSWKTVLTLAYQSLGVVYGDLSTSPLYVYKSTFAEDIHHSETNEEIYGVLSFVFWTLTLIPLVKYVFIVLRADDNGEGGTFALYSLLSRHARVSSLPNCQLADEELSEYHKDGIVASNSSFGSSLKSTLEKHRVLQKVLLVLALIGTCMVIGDGVLTPAISGTWDYCFRLYQDWSFLRRKSSTGMLKSRLLVSYSYFYLPFNIMGPTE*
>CL56.Contig1_All_ORF3
MQVPIKARTSNTFCSTLCFSNVDFKLDPKELLLATIPSLWYSDSSSSASWQLGKELTRACRDSNEYKAKVPPSPLSSALSTINTYFTRGMSVSVQNTKDRTP*
>CL56.Contig2_All_ORF1
MKIESDMVRGALKAFPLIFQGNCYMFMSPEHEDYVLKLYLHYAGLAVITVMLVTTCLMSLVIVLCWHKNIFLAICFILFFGSIEALYFSASLIKFREGAWVPIALSLIFLMVMYVWHYGTFKKYEFDVQNKVSINWLLSLGPTLGIVRVRGIGLIHTELVSGIPAIFSHFVTNLPAFHQVVVFLCIKSVPVPHVKPDERFLVGRVGPREYRLYRCIARYGYRDVHKDDMEFEKDLICSIAEFIRSDKPECSVKLETLEDDEKLTVVGTSSSNLDGVRLSVDEADFSEIASTSELIEIRPTTEKVRKRVRFVVPETPQIDRDTVDELQELMEAREAGMAFILGHSYVKAKRGSSLMKKLVINFGYDFLRRNFRGPAYALSIPHASTLEVGMVYHV*
>CL56.Contig2_All_ORF2
LITSFFIKLEPLFAFTYEWPNINAIPASLASISSCNSSTVSLSICGVSGTTNLTLFLTFSVVGLISINSEVLAISEKSASSTDNLTPSKFDDEVPTTVNFSSSSNVSSFTLHSGLSDRMNSAILQIRSFSNSISSL*
>CL56.Contig2_All_ORF3
MQRNTTTWWKAGRLVTKWEKIAGIPETSSVCIRPMPRTRTMPRVGPKLRSQLMETLFWTSNSYFLNVP*
>CL57.Contig1_All_ORF1
LGIKEEQTRSKARAYCLVRRSSCPSKFQQYPSVSLLAVYTLHPKIGLFPLIPGMLVEKARHLHICQK*
>CL57.Contig1_All_ORF2
LSIKVSTVSFSVTSSGVYFTPKDWALSFDTWHVGGKGSSSAHLSKIETDEIVKSQLV*
>CL57.Contig1_All_ORF3
VIGPLLQPTLNLSAEQVLNLVNGTFIGKNLHYLADNTLLFTLISVSNNLPIRNYCC*
>CL57.Contig2_All_ORF1
MIKKAMCINSNLKSERLKRMSGAEKVVVSVTGASGYIASWLVKLLLQRGYTVKASVRDPNDKKKTEHLLSLDGAKERLQLFKADLLEEGSFDSLVDGSVAVFHTASPFYHNPSDPQVELIDPALKGTLNVLRSCVKVPSIKRVIITSSMAAVAYNGNPVAPDVIIDESWFSDPAFCEKSKAWYMLSKTLAEEAAWKFAKEKGIDIVTINPGLVIGPLLQPTLNTSVEPILKLINGTEKFPNTTYRFVDVRDVANAHILAFENPSASGRYCLVGSVTHCSDIVKILRDIFPALSLPEKSADDKPFTPTYQVSKERAETLGVKYTALEVTLKDTVDSLKDKNFF*
>CL57.Contig2_All_ORF2
MSFRIGSTLVLRVGCKRGPITKPGFIVTISIPFSFANFQAASSANVFDSIYQAFDFSQKAGSENQDSSIITSGATGFPLYATAAIEEVIITLLIDGTLTHDLRTLSVPFKAGSISSTCGSLGL*
>CL57.Contig2_All_ORF3
MSLTAYTKPLIFHRKLDLKTRTHQLLHQERQDFHYMQLLP*
>CL57.Contig3_All_ORF1
MIKKAMCINSNLKSERLKRMSGAEKVVVSVTGASGYIASWLVKLLLQRGYTVKASVRDPNDKKKTEHLRAFDGAKERLQLFKADLLEEGSFDSVVDGSVAVFHTASPFYLNPNDPQAELIDPALKGTLNVLRSCVKVLSIKRVVITSSMAAVAYNGNPVAPDVIIDESWFSDPAFCEKSKAWYMLSKTLAEEAAWKFAKEKGIDIVTINPGYVIGPLLQPTLNTSVEPILNLINGTEKFPNTTYRFVDVRDVANAHILAFENPSASGRYCLVGSVTHCSDIVKILRDIFPALSLPEKSADDKPFTPTYQVSKERAQILGVKHTPLEVTLKDTVESLMDRNFF*
>CL57.Contig3_All_ORF2
MRFRIGSTLVLRVGCKRGPITYPGFIVTISMPFSFANFQAASSANVFDSIYQAFDFSQKAGSENQDSSIITSGATGFPLYATAAIEEVMTTLLIDRTLTHDLRTLSVPFKAGSISSACGSLGLR*
>CL57.Contig3_All_ORF3
MLDTQNLGSFFGYLISWCERFIICRLFWKTESREDITQNFHNI*
>CL57.Contig4_All_ORF1
MSAATKVVCVTGASGYIASWLVKLLLQRGYTVKASVRDPNDKKKTEHLRAFDGAKERLQLFKADLLEEGSFDSVVDGSVAVFHTASPFYHNPSDPQVELIDPALKGTLNVLRSCVKVPSIKRVIITSSMAAVAYNGNPVAPDVIIDESWFSDPAFCEKSKAWYMLSKTLAEEAAWKFAKEKGIDIVTINPGLVIGPLLQPTLNTSVEPILKLINGTEKFPNTTYRFVDVRDVANAHILAFENPSASGRYCLVGSVTHCSDIVKILRDIFPALSLPEKSADDKPFTPTYQVSKERAQILGVKHTPLEVTLKDTVESLKDKNFF*
>CL57.Contig4_All_ORF2
MSFRIGSTLVLRVGCKRGPITKPGFIVTISIPFSFANFQAASSANVFDSIYQAFDFSQKAGSENQDSSIITSGATGFPLYATAAIEEVIITLLIDGTLTHDLRTLSVPFKAGSISSTCGSLGL*
>CL57.Contig4_All_ORF3
MLDTQNLGSFFGYLISWCERFIICRLFWKTESREDITQNFHNI*
>CL58.Contig1_All_ORF1
MEHNRIGVDPELHEKPNTFWTQCVICSANFQYGREFVNRLLRCQRCYNMFEARELEGVHLESLRNQFINHKELPKQCPQSQETPNTFWTQCPSSSAKFRCRRDTLGLLLSCRICQKAFETHELKKDVHPGTLTLINQSSNPMEPSEQVPSNLASGK*
>CL58.Contig1_All_ORF2
MNIFLQFMSFKCFLADSTTKQQTQSVPATSKFCRRRRALCPECVWGFL*
>CL58.Contig1_All_ORF3
MNTFQFTSFKHVIASLTTEQPIHKLSAILKIC*
>CL58.Contig2_All_ORF1
MEHNRIGVDPELHEKPNTFWTQCVICSANFQYGREFVNRLLRCQRCYNMFEARELEGVHLESLRNQFINHKELPKQCPQSQETPNTFWTQCPSSSAKFRCRRDTLGLLLSCRICQKAFETHELKKDVHPGTLTLINQSSNPMEPSEQVPSNLASGK*
>CL58.Contig2_All_ORF2
MNIFLQFMSFKCFLADSTTKQQTQSVPATSKFCRRRRALCPECVWGFL*
>CL58.Contig2_All_ORF3
MNTFQFTSFKHVIASLTTEQPIHKLSAILKIC*
>CL58.Contig3_All_ORF1
MEHNRIGVDPELHEKPNTFWTQCHICSANFQYDREFVNRVIRCCQRCCKHI*
>CL58.Contig3_All_ORF2
LKLVNQVFIKNLSGINFLIIKSLECPRSQEPPNTVLFLFCKISILQGRVCCLVVESAGKAFEPHELKKDVHPGTLTLINQSSNPMEPSEQVPSNLA
>CL58.Contig3_All_ORF3
MLSRQIRQLSNRPVPAISKFCRTRRALCLGVLVTEDTLSSL*
>CL58.Contig4_All_ORF1
MEHNRIGVDPELHEKPNTFWTQCHICSANFQYDRGFVNRVIHCQRCYNIFEAHESGVHLESLRNQFPNHKELPKQCPQSQETPNTFWTQCPSSSAKFRCRRDTLGLLLSCRICQKAFETHELKKDVHLGTLTLINQSSNPMDPSEQVPSNLASGK*
>CL58.Contig4_All_ORF2
MNIFLQFMSFKCFLADSTTKQQTQSVPATSKFCRRRRALCPECVWGFL*
>CL58.Contig4_All_ORF3
MGEAKPYLDKLLSRLTQHPKLFLEASKFQTSTTSQNPK*
>CL58.Contig5_All_ORF1
MEHNRIGVDPELHEKPNTFWTQCVICSANFQYGREFVNRLLRCQRCYNMFEARELEGVHLESLRNQFINHKELPKQCPQSQEPPNTFSTQCPFCFAKFRYYRDTMGRLLSCQICQKAFKAHELENDVHPGETLQSGSVQSKYTGTSRHMNKKIGNSESGYSLKCESRAGADSGLSGGHFRKYPGKRQNPSSILYDDDDDDYDGIVRPLKSLRKGQFSGAAKKKKRNIAAAGVHKKEARKNVGFPVGKNLQNKKTEDFEEIEVPDPQFHKFVVDADRLASLCEANQIWALYDPADGMPRWYVFVAKVFTTEFKLRIRWLDADPDDHGEINWSKKQLPVACGKFRLRETEEITDHLSFSHKMQYTKGSRTSSVLVYPRRGETWAIYQNWDIGWSSDPETYKYEFVEVLSDFVEGVGIAVTYLGKVKGFVSLFQQTEQQGFQVPPAELYRFSHHIPSFKMTGHEGCGVPSGSFELDPAALPGDVLVRDVDDMDIDN*
>CL58.Contig5_All_ORF2
MKLRIRNLNFLKIFCFLVLQIFTHRESNIFSCLFLVHTSGCNIPLLLLSSTRKLTLPQTFEGSHNAIIIIIIIII*
>CL58.Contig5_All_ORF3
MNSHLESTYSPVSYQCMHLQNYPFCKFTRYITRITILPSVIYIHIINVTNQNIAGQSSRI*
>CL58.Contig6_All_ORF1
MEHNRIGVDPELHEKPNTFWTQCVICSANFQYGREFVNRLLRCQRCYNMFEARELEGVHLESLRNQFINHKELPKQCPQSQEPPNTFSTQCPFCFAKFRYYRDTMGRLLSCQICQKAFKAHELENDVHPGETLQSGSVQSKYTGTSRHMNKKIGNSESGYSLKCESRAGADSGLSGGHFRKYPGKRQNPSSILYDDDDDDYDGIVRPLKSLRKGQFSGAAKKKKRNIAAAGVHKKEARKNVGFPVGKNLQNKKTEDFEEIEVPDPQFHKFVVDADRLASLCEANQIWALYDPADGMPRWYVFVAKVFTTEFKLRIRWLDADPDDHGEINWSKKQLPVACGKFRLRETEEITDHLSFSHKMQYTKGSRTSSVLEYPRRGETWAIYQNWDIGWSSDPETYKYEFVEVLSDFVEGVGIAVTYLGKVKGFVSLFQQTEQQGFQVPPAELYRFSHHIPSFKMTGHEGCGVPSGSFELDPAALPSDVLVHDVDDMDIDN*
>CL58.Contig6_All_ORF2
MKLRIRNLNFLKIFCFLVLQIFTHRESNIFSCLFLVHTSGCNIPLLLLSSTRKLTLPQTFEGSHNAIIIIIIIII*
>CL58.Contig6_All_ORF3
MMLLLRVVFLCTSLSMNSHLESTYSSVSYQCMHLQNYPFCKLPSVIYIHIINVMNQNIAGQSSRI*
>CL58.Contig8_All_ORF1
MGSLRSSRWYAFVKKVVTPGFKLKIIWLEPNPNDQGEIDWCKDLPVACGKFKLGDTDEIKDHLSFSHQVDYRKGRGRNSILVYPRKGETWAIYQNWDIGWSSEPEKHMPYKYDFVEVLTDFVEADGIGVRYLGKVRGFVSLFQKTEQHGVVMFQVPPHELYRFSHQIPSFKMTGCEGYGVSPGSFELDPASLRTSIFDASDPTHLEMDDRSKKTEADGLSRGKVDYVTTGTAAQV*
>CL58.Contig8_All_ORF2
MVFPQDPLSLILLLCAPAFLMQVIQLTWKWMIEARKLKLMVCLVEKSIM*
>CL58.Contig8_All_ORF3
MLVRKEAGSSSKDPGETPYPSQPVILKEGI*
>CL58.Contig9_All_ORF1
MNKKIGNSESGYSLRCESRAVSDPELSVGNIEAKGNR
>CL59.Contig1_All_ORF1
PFRVSEIDSRKSTSYPTSPKPTFRRIDSSKINSTGGYQTPQVGPKIIFNPKSSFKIVLKLGLTVIMEM*
>CL59.Contig1_All_ORF2
LKDSFNPSVFLKLIPAKAPLTLLLQNPLLGESIPLKSILRVVTKHLRLAPKSFLTPKAVSKSFSNWA*
>CL59.Contig1_All_ORF3
LVTTRRIDFRGIDSPKSGFWRSRVRGAFAGINFRNTEGLNESFNGGRAHSFWT*
>CL59.Contig2_All_ORF1
MKESFNPSVFLKLIPAKAHFTLLLQNPLLGESIPLKSVLRMVTKHLRLTPKSLLTPKAVSKSFSNWA*
>CL59.Contig2_All_ORF2
MFFSSHSTFKNSLPNISANSSHNNSRSNSSYSSSGSNSSHSTAVPNWAQVKLLIRNDTS*
>CL59.Contig2_All_ORF3
PFRVSKIDSRKSTFYPASPKPAFRRIDSSKISFTDGYQTPQVDPKITFDPKSSFKIVLKLGLTVIMEM*
>CL59.Contig3_All_ORF1
MKESFNPSVFLKLIPAKAHFTLLLQNPLLGESIPLKSVLRMVTKHLRLTPKSLLTPKAVSKSFSNWA*
>CL59.Contig3_All_ORF2
MFFSSHSTFKNSLPNISANSSHNNSRSNSSYSSSGSNSSHSTAVPN*
>CL59.Contig3_All_ORF3
MRSLKLYILYRIPDINGIESSEWHYSLSYR*
>CL59.Contig4_All_ORF1
MKESFNPSVFLKLIPAKAHFTLLLQNPLLGESIPLKSVLRMVTKHLRLTPKSLLTPKAVSKSFSNWA*
>CL59.Contig4_All_ORF2
MFFSSHSTFKNSLPNISANSSHNNSRSNSSYSSSGSNYSHSTAVPNWV*
>CL59.Contig4_All_ORF3
PFRVSKIDSRKSTFYPASPKPAFRRIDSSKISFTDGYQTPQVDPKITFDPKSSFKIVLKLGLTVIMEM*
>CL60.Contig1_All_ORF1
MRFKMEAETLTLLLVNLAGIMERADESLLPGVYKEVGAALHTDPTGLGSLTLFRSMVQSLCYPIAAYLAVRHNRAHVIALGAFLWAAATFLVAFSSTFYQVAISRALNGIGLALVAPAMQSLVADSTNDSSRGTAFGWLQLTGNFGSIIGGLCSILIAPYTIMGIPGWRISFHLVGLISVIVGILVRIYATDPHFPEGATKESNQSPSRSFLSEVKELAKEAKSVIKIPSFQIVVAQGVTGSFPWSALSFAPMWLELIGFSHGKSAFLIALFVIGSSLGGLFGGKMGDILSVRFPNAGRIILAQISSASAIPLAAILLLVLPDDPSTAVIHGLVLFIMGFLISWNGPATNK*
>CL60.Contig1_All_ORF2
RKQTQKTKNEIQNGGGDVDPSAGQLGRNHGASRRVVTPRRVQGGRCGSPHRPDWARVSHSVPLHGPVPLLSHRRLPGSASQPGPRHRPRRLPLGRRHFSRRVFLHFLPGGYIQSFEWDWPCSSCSCYAVTCSRLY*
>CL60.Contig1_All_ORF3
MPLIHIFQRVQQKKAIRVLVDHSCRKLKSWLKKLSPLSKFLLSRLLWRRVLLAHFLGQHCHLRQCGWNLLAFLMGNLLSSLPYL*
>CL60.Contig2_All_ORF1
MRFKMEAETLTLLLVNLAGIMERADESLLPGVYKEVGAALHTDPTGLGSLTLFRSMVQSLCYPIAAYLAVRHNRAHVIALGAFLWAAATFLVAFSSTFYQVAISRALNGIGLALVAPAMQSLVADSTNDSSRGTAFGWLQLTGNFGSIIGGLCSILIAPYTIMGIPGWRISFHLVGLISVIVGILVRIYATDPHFPEGATKESNQSPSRSFLSEVKELAKEAKSVIKIPSFQIVVAQGVTGSFPWSALSFAPMWLELIGFSHGKSAFLIALFVIGSSLGGLFGGKMGDILSVRFPNAGRIILAQISSASAIPLAAILLLVLPDDPSTAVIHGLVLFIMGFLISWNGPATNNPIFAEIVPERSRTNVYALDRSFESILSSFAPPVVGILAQHVYGYKPVAAGSSASEEIATDRGNALSLAKALYTAIGIPMALCCVIYSFLYCTYPRDRERARMEVLIESEMQHIDNSPSGDENSQLRFPESEELFVNDRTVIDVDYEGEKGLVGDAEDDEQALLYRQLTFANMSRE*
>CL60.Contig2_All_ORF2
MDSKDLSRAYTFVRDLSGTISAKIGLFVAGPFQDIKNPMMNKTNPWMTAVDGSSGNTSRRIAARGIADAELICARIILPAFGKRTDKISPILPPKRPPRELPITNKAMRKADFP*
>CL60.Contig2_All_ORF3
RKHRKQTQKTKNEIQNGGGDVDPSAGQLGRNHGASRRVVTPRRVQGGRCGSPHRPDWARVSHSVPLHGPVPLLSHRRLPGSASQPGPRHRPRRLPLGRRHFSRRVFLHFLPGGYIQSFEWDWPCSSCSCYAVTCSRLY*
>CL61.Contig1_All_ORF1
MVAFLLQFRLLQQTWSARSATGKQNELWDAEKKALPVYAIGVLVTLGLLMKSSNHVHTILGTLKSYCGLILDGFLFAQILLNMVCKSKEKALSFWFYIGTTAVRVLPHAYDLYRTDNSVHHEHGIPYIYASPVADFYSTSWDVTIPIGCLLFAVIIFLQQKFGGRCFLPKKLRELGSYEKVPTTSEAELPK*
>CL61.Contig1_All_ORF2
MVFCLLKFYSTWSANQRKKLSLFGSTLGQLRFEFCHMLMTFTGLTTLFITNMVSHTFMQVLSQTFTLLLGMSPFLLDVYCLL*
>CL61.Contig1_All_ORF3
MEDHFGNSASLVVGTFSYEPSSLNFLGRKQRPPNFCCKKIITANSRHPIGMVTSQEVE*
>CL61.Contig2_All_ORF1
MTIFRKPKLVIFFFCVFNTLSLNSISSFAVPKKISYADHCASFVPESTLKTDGSYHPHAEYHHTGYYYTGGDTVNGGLSRNSSYGHYQLGNSVEFRVLSFEETDVQGLFKLQANVLFPKGRTYSTTRSSFRARSSHANPRWFRLHGFWSESSGKLCMVGYGRYTNQGTSLNQPAILKLYNLTNSTSITSLISGTIESLIPSSDIVKDPRYFDPVTILMLPRMNYQYTISTEDTSFGETDDHDPSSSLKLERFCSQLSVVLYDEFDLKYSSKCVSASNCTPLAVLDHLPQLMAIKSIDCRESERRLRVLLEFTDSSNRWFQRPLNTNTTLVAEGSWDAKKNQLQFIACHFLEGATDSFNNSHVGDCSTRLSLRFPTTWTIENTSSVVGHIWSNKSKTESAYFPKITFKTQQSEAGRVLVPGTKYEYTKLDQVNRLCPRKKFAPSKTIAYPSPISYEMRFDMSASSSKGLDAWGYSEPVSVGNKLYDELLSSTQYTNSAAINEDEDDSLAPLSSVMMISSYNHSIPTNISYRISIQMLERSVQNSSNIIKHRPTHMQISAEGIYDTEGSLCMVGCRNVGSNNYHQTTEDSVDCDILINFQFPPENQYSNNTGFIKVSIESTRKKSDPLHFERLDLSSAASYMIEAERSIWRMDMEIILVLVSTTLACVFVALQQFHVKKHPDVRPAISILMLLTLTLGYMIPLMLNFDAMFTHNTNHKDVLLQSGGWLAVHEVIVRVITMVAFLLQFRLLQQTWSARSANGMQKELWDVEKKALPLYLIGFFGASMDLNSYAGLVLDGFLLPQILLNLVRKSKEKALSIPFYIGTTLVRVLPHAYDLYRTHSSHQQLDESYIYASPVADFYSSTWDVIIPIGGLLFSLIIFLQQKFGGRCFLPKKLREQGLYEEVPSVSEDELPR*
>CL61.Contig2_All_ORF2
MYKACSSSKQMFYFQRAEHTPQLGVASGLDQVMQIQDGLDSTGSGQNLQGSFVWLDMVGTRIKVLHLINLLSLSSIISPIPPVLQV*
>CL61.Contig2_All_ORF3
MVGKISKWDAKGALGCGEEGFTAVSHWIFWCFDGLKLLCWFGLGRFSVTSNSTQLGPQIKGKGSVYSVLHWNDFGSSAATCL*
>CL62.Contig1_All_ORF1
MYQIFETDAKTKLCLHSQLMITLHRLQSYKISLKTDLYTSSLLPSFIQSRAANKPIRLPPPNTTPRTKTNLL*
>CL62.Contig1_All_ORF2
MHVEYKSTADKFGEDMRMMQRCERFGNYNRFVFVRGVVLGGGSRIGLLAALD*
>CL62.Contig1_All_ORF3
LNLYKWARWVLVLPLLDLLFGLLCFLRTPITRSGPNLRQPDIPSLGGRQPEILGQGGTSRNVTPELINCPARIINNISKLPRAPTNQHACRIQINS*
>CL62.Contig2_All_ORF1
MWFCLMWMQLLLIFGIWSIWIKERAVGIFRQYIRHYV*
>CL62.Contig2_All_ORF2
MCSNIAEKNTVPQTARQFLSTHLAHLYRFRTPLS
>CL63.Contig1_All_ORF1
MEVLIKDGNAKITTNMKILNSIESKFSLSTKLSVEGPVRMKEEYVEGVLDTPTVIQETIPEQLKGALGQAVNTVQQLPVPIRDALASGLRVPLTGAFERLFMISYLDMEIMIIRDAAGVPEILTRLDSPSSPLAETIPEYES*
>CL63.Contig1_All_ORF2
MFVVIFAFPSLMSTSIFDKLANVEGNLSNRNLAANKPGLPDPNHSKFHRPSKKGDLGS*
>CL63.Contig1_All_ORF3
MTCSLVYSASQVALFGRTMEFRVVWVRKPRFICCKISV*
>CL63.Contig2_All_ORF1
MATLQSQLSAISAIGSCCSSSSSSPSTATTSLVSVARWPHSGRKFPGDRRRSLQRSVVRAMVQQAVPGAPAAYAKEMERLSAKESLLLAFKDAGGFEALVTGKTTDMQRIDVNERITALERVNPTPRPTTSPFLEGRWNFEWFGSGSPGLFAARFLFERFPSTLASLSKMEVLIKDGNAKITTNMKILNSIESKFSLSTKLSVEGPVRMKEEYVEGVLDTPTVIQETIPEQLKGALGQAVNTVQQLPVPIRDALASGLRVPLTGAFERLFMISYLDMEIMIIRDAAGVPEILTRLDSPSSPLAETIPEYES*
>CL63.Contig2_All_ORF2
MFVVIFAFPSLMSTSIFDKLANVEGNLSNRNLAANKPGLPDPNHSKFHRPSKKGDVVGRGVGLTRSKAVILSLTSMRCMSVVFPVTNASKPPASLKARSSDSLAESLSISLA*
>CL63.Contig2_All_ORF3
MSMRGLLLWSGSIQLRALQRRPFWKDDGISSGLGPEAQVYLLQDFCLRDFLQHWPVCQKWRCSSRMGMQRLPQT*
>CL63.Contig3_All_ORF1
MMDSSNLAHSIAGFSTTPKQTSVYWRIFVQLKGVLITLVITPSMVTCVLLGAFVPGVLNRWRKWFNLVRRRTAANKWGLDGSGIMRRLLIFSFGLLSCRRIFFSKTKIPLSSHTYLASLNHPHLSPPKSPNFILLLLPMATLQSQLSAISAIGSCCSSSSSSPSTATTSLVSVARWPHSGRKFPGDRRRSLQRSVVRAMVQQAVPGAPAAYAKEMERLSAKESLLLAFKDAGGFEALVTGKTTDMQRIDVNERITALERVNPTPRPTTSPFLEGRWNFEWFGSGSPGLFAARFLFERFPSTLASLSKMEVLIKDGNAKITTNMKILNSIESKFSLSTKLSVEGPVRMKEEYVEGVLDTPTVIQETIPEQLKGALGQAVNTVQQLPVPIRDALASGLRVPLTGAFERLFMISYLDMEIMIIRDAAGVPEILTRLDSPSSPLAETIPEYES*
>CL63.Contig3_All_ORF2
MFVVIFAFPSLMSTSIFDKLANVEGNLSNRNLAANKPGLPDPNHSKFHRPSKKGDVVGRGVGLTRSKAVILSLTSMRCMSVVFPVTNASKPPASLKARSSDSLAESLSISLA*
>CL63.Contig3_All_ORF3
MSMRGLLLWSGSIQLRALQRRPFWKDDGISSGLGPEAQVYLLQDFCLRDFLQHWPVCQKWRCSSRMGMQRLPQT*
>CL64.Contig1_All_ORF1
MATMRISGMIFQCVFEGILSMQDIEIERRPYHKNCNCALHRSKGGACSNAFPQQRNISFPKKQSWADNSICIAATSKHSSQHSCLANTSASTVNRDTVNEVQCLSHRQEI
>CL64.Contig1_All_ORF2
MLFLNKETFPSPRNSHGPTIPYALQQLQSILLSILVWLTLPRPL*
>CL64.Contig1_All_ORF3
MTVSWGRKCFFVEEKHWSKHHPWTCAAHNCSSYGMAFAQFQCPA*
>CL64.Contig2_All_ORF1
MAEVFGVVAGAVGLAFQIAKLIAGANRLYHKYKELEPNVRKLNSTLVSLKAIVARLDTHTPLLPGEFVNGVPTELIISLKEDIDRATQVVDRINNSSGIARKLRKTIPKYSEEIDKVSSDFKVSLLVLIAFQVRDIKDDTNHIRA
>CL64.Contig2_All_ORF2
MWLVSSLISRTWNAIRTKRLTLKSELTLSISSEYFGIVFLSLRAIPDELFILSTTWVARSMSSLRLMISSVGTPLTNSPGSSGV*
>CL64.Contig2_All_ORF3
MSVQTGNDRLQTHQGGIEFANIRFELFVFVVEAVSTGNKFGYLECEAHGSCDNSEYLGHRRRE*
>CL64.Contig3_All_ORF1
MSPPSLENHILERSLRLLYSDEKYHPFSFSESQTLPSKWRRCFLVIQLQHFSKSLKADWKISKVSSRSSNRGSTSGYKLRVIRHRLTSSHTDEIIEEDTTTDRKDEDVSAVGPNI*
>CL64.Contig3_All_ORF2
MATMRISGMIFQCVFEGILSMQDIEIERRPYHKNCNCALHRSKGGACSNAFPQQRNISFPKKQSWADNSICIAATSKHSSQHSCLANTSASTWEFPV*
>CL64.Contig3_All_ORF3
MVMSETRRKRTGGTFHQNTAISDFFLVYDFLDSEATLDLWRAQLQFLWYGRRWIPVSLIERLPSNIIFATPPNVYRTSAFTCVK*
>CL64.Contig4_All_ORF1
MCCPSPNSHVLLHVFFQFIVKFRMYPLINSPGSSGV*
>CL64.Contig4_All_ORF2
MGNNRLQTHQGGFEFANIRFKLFVFLVEAVST
>CL64.Contig5_All_ORF1
MSSNRVPPYLPPATILPPHLTRYFLRKSLSREIRALILCWIGEMYALIVSRTGVGPIWALTTEISSTISSTRAMPCWIVSSNMSSSLMESLGKSLRPRSKVSSSSRSSNRGLTSGYKLRVITHRLDIRLRLDVMSFSRSSFTLTQVRRRAVLEQLDNLDTSSY
>CL64.Contig5_All_ORF2
MSSLCVMTRSLYPDVKPLLDDLELELTLDLGLRDLPKLSINELLILDETIQQGIALVEEIVEEISVVRAQIGPTPVLDTIKAYISPIQQSIKARISRLKDFLRKYRVKCGGSIVAGGKYGGTLFDDILTNLTGLFP*
>CL64.Contig5_All_ORF3
MEIRLKNLLKIHGLSRESDGKTEEEVTVTAGTSTSRVAGVVAEEDDRETTCGACRKCYGLAEYWIQCNICEKWFHGTCVLITPGTAEQHFRCCACSH*
>CL64.Contig6_All_ORF1
MDKVSSDFQLSLIVLTSLQSSEIKDDTTHIRALLETTDKKDEKMSLQLEQIFKDVSRLSTCSKTARLHEDILSTCPKTGRLLFRGMLLRPDLEKDITSNFDRMSSLCLITSGLYPDVEDDLERALEISRSDLRDLPKLSINELLILDETIQQGIALVEEIVEEISVVRAQIGPTPVLDTIKAYISRLNDFLRLKKDGGKYGGTRSDILTNLTGLFP*
>CL64.Contig6_All_ORF2
MSLRVPPYLPPSFLSLRKSLSREMYALIVSRTGVGPIWALTTEISSTISSTRAMPCWIVSSNMSSSLMESLGKSLKSDREISKARSRSSSTSGYKPLVIRHRLDIRSKLDVMSFSKSGLNNIPRNRRRPVLGQVDNISS*
>CL64.Contig6_All_ORF3
MEIRLKNLLKIHGLSRESDGIETEHKATEEEVTVTEEDDRETTCGACRKCYGLAEYWIQCNICEKWFHGTCVLITPGTAEQHFRCRACSH*
>CL64.Contig7_All_ORF1
MAEVFGVVAGAVGLAFQIAKLIAGANRLYHKYKELEPNVRKLNSTLVSLKAIVARLDTHTPLLPGEFVNGVPTELINGLKEDIDRATQVVDRINNSSGIARKFRNTIPKYSEEIDKVSSDFKVSLLVLIAFQVRDIKDDTNHIRAHVTKETTEKGDTTTAVLNVNTSHTNEINEIIEEDTTTDKKIDKKMSLQLDQIYEDVSRLSSCSKTARLLTWVSVKEDLEKDITSNLNRMSSLCVMTRSLYPDVKPLLDDLELELTLDLGLRDLPKLSINELLILDETIQQGIALVEEIVEEISVVRAQIGPTPVLDTIKAYISPIQQSIKARISRLKDFLRKYRVKCGGSIVAGGKYGGTRSDILTNLTGLFP*
>CL64.Contig7_All_ORF2
MSLRVPPYLPPATILPPHLTRYFLRKSLSREIRALILCWIGEMYALIVSRTGVGPIWALTTEISSTISSTRAMPCWIVSSNMSSSLMESLGKSLRPRSKVSSSSRSSNRGLTSGYKLRVITHRLDIRLRLDVMSFSRSSFTLTQVRRRAVLEQLDNLDTSSYIWSNCRDIFLSIFLSVVVSSSMISLISLVWLVLTLRTAVVVSPFSVVSLVTWALMWLVSSLISRTWNAIRTKRLTLKSELTLSISSEYFGIVFLNLRAIPDELFILSTTWVARSMSSLRPLISSVGTPLTNSPGSSGV*
>CL64.Contig7_All_ORF3
MEIRLKNLLKIHGLSRESDGIETEHKATEEEVTVTEEDDRETTCGACRKCYGLAEYWIQCNICEKWFHGTCVLITPGTAEQHFRCRACSH*
>CL65.Contig1_All_ORF1
MDWTSSNAFKNFKDVEPKSIMEMGVIPHIDAGDIGLGSSSDKGNAATPSTKPRKKTMTSVYLKFFETAQDGKSRRCKFCGQSYSIATATGNLGRHLGNRHPGYDKSGDVVVTSPSPQPITVLRKHQPQSQSQAKATQLDYEHLNWLLVKWLALASFPPSTLEEKWLTNSFKFLNPSIQLWP
>CL65.Contig1_All_ORF2
MVFFRGFVEGVAALPLSEEDPKPISPASMWGMTPISMMDLGSTSLKFLKALLEVQSIFIYCYLAISVHRNCNR*
>CL65.Contig1_All_ORF3
MWNPSPSWKWESFPTLMQVILVWGLLLTRAMLLLLQQSRERRP*
>CL65.Contig2_All_ORF1
MDWTSSNAFKNFKDVEPKSIMEMGVIPHIDAGDIGLGSSSDKGNAATPSTKPRKKTMTSVYLKFFETAQDGKSRRCKFCGQSYSIATATGNLGRHLGNRHPGYDKSGDVVVTSPSPQPITVMRKHQPQSQSQAKATQLDYEHLNWLLVKWLALASFPPSTLEEKWLTNSFKFLNPSIQLWPSEDYKKIFRDVLRSMQEVVRASLDNVSSKVSITLDFWTSYERIFYMSVTCHWIDENWSFQKAMLDVCHIPFPCGVVEIYSSLVKVLRLYNIESRILSCTHDNSQSALQDLDGQNVGHFCYIPCSAHTLSLIIDDVLRTIEQVIAKIREFALCLNASSEISDEFTQLTAAYHEGTWKIPLDTSTRWSGNYQMLDIVYKASKSMDAVIRKYETLGSRMLLTAVEKNAVNNVHQYLQPFYKTIKNMCTNKVPTAGLVLFFMDHISETIAACRDSHLYPELKNAIEDMAKKVRNYNSQVCNIFTYMTAILDPRIKGELIPGCLNSDNFLEEARTHFIRNYSINHFPSMAGGYSNQDIEEGGNVSFAEEIARKKRRANTNNSSDELTQYLSEPPAPLATDVLEWWKVNSMRYPRLSIMARDFLAVQANSVAPEELFCGKGAEMDKQRFCMPHDSTQALLCIRSWLQSGMKLKCRAAEIDFERLMELASSADNHNSSTGSEKKQRQ*
>CL65.Contig2_All_ORF2
MKTWPKVTTTYFKTVTMPFFLFEVGLVPGPCCVSVIVFVSSLNQYYCYDCPHLMLVPSDAQNLFRLPYTSTSSHSVTMTLCKGELVCYHVACKIVAYPFQHLCRRTVLQVPLNLPALPRNPEPL*
>CL65.Contig2_All_ORF3
MVFFRGFVEGVAALPLSEEDPKPISPASMWGMTPISMMDLGSTSLKFLKALLEVQSIFIYCYCHLAISVHRNCNR*
>CL66.Contig1_All_ORF1
MVLDSFLLNEGKVPNSLSHLSCQTQFITFTVFKVGFFPSPVAEAFKLRSFCSVSSNHGVKGLHASSDVQSKHPK*
>CL66.Contig1_All_ORF2
MGFASSTPFLSNCKKRSGEEQQIDRSSSEKLSQAAYGAGFFSLK*
>CL66.Contig1_All_ORF3
MLPGSIFQMKTYLSAVLPQSVSYNWIEMVYSKQSPLRVL*
>CL66.Contig2_All_ORF1
VSDNSDEKENWGLYLHLREKNPAPYAAWLNFSDEDLSICCSSPERFLQLDRNGVLEAKPIKGTVARGATPEEDEQHKLQLQYSEKDQAENLMIVDLLRNDLGRVCEPGSVHVPRLMDVESYATVHTMVSTIRGQKRSDMTAIDCVRAAFPGGSMTGAPKLRSMELLDSIESSSRGIYSGSIGFFSYNQTFDLNIVIRTVVIHKGEASIGAGGAIVALSNPEDEYDEMVLKTRAPAKAVLEFL*
>CL66.Contig2_All_ORF2
MNSPCVRHHLSKNMLAPGLPVKVDYFVKKENAQASNHDTKGLVVSSNLMHWRIKESRVGKKQLEEPGQKLEFVRTLFIDNYDSYTYNIYRELSVINGCMTSCCGVK*
>CL66.Contig2_All_ORF3
MVLDSFLLNEGKVPNSLSHLSCQTQFITFTVFKVGFFPSPVAEAFKLRSFCSVSSNQGVKGLHTSSTDNM*
>CL66.Contig3_All_ORF1
LLFFADNLVVVDHRNDDVYILSVDEVCRPLTPWLDDTEQKLLNLKASATGEGKKPTLMALRSSSGQGTFLGDKSREAYIEDVDKCLEYIKDGESYELCLTTQMRKRIGDIDSLGLYLHLREKNPAPYAAWLNFSDEDLSICCSSPERFLQLDRNGVLEAKPIKGTVARGATPEEDEQHKLQLQYSEKDQAENLMIVDLLRNDLGRVCEPGSVHVPRLMDVESYATVHTMVSTIRGQKRSDMTAIDCVRAAFPGGSMTGAPKLRSMELLDSIESSSRGIYSGSIGFFSYNQTFDLNIVIRTVVIHKGEASIGAGGAIVALSNPEDEYDEMVLKTRAPAKAVLEFL*
>CL66.Contig3_All_ORF2
MNSPCVRHHLSKNMLAPGLPVKVDYFVKKENAQASNHDTKGLVVSSNLMHWRIKESRVGKKQLEEPGQKLEFVRTLFIDNYDSYTYNIYRELSVINGCMTSCCGVK*
>CL66.Contig3_All_ORF3
MPSEHRCCLTAGIFLFWVFALDIRYNLKVECGVGSNRHRSQTPDACFSLLITL*
>CL66.Contig4_All_ORF1
MYEENAIDNIVISPGPGSPTCPADIGICLQVLLDCWNVPILGVCLGHQALGYVHGAKVVHASEPVHGRLSEIQHNGCVLFNDIPSGHNSGFKVVRYHSLVIDAESLPDELIPIAWTSSVNALSFIETKESDVASKSADASFSMKQKNCTYSPSSHSGKVQSERLLMGIMHSSRPHYGVQFHPESVATCHGRQIFKNFRKITEDYWLRSGGSFINAQNFPFTARMQMPHVGQLLTDVPKHRQLLNNADGHLYKDADNVSCSGMVDMVNLLHPSVTVKDLRLTWKKLKHLAGQVGGARNIFCELYGQDKAENTFWLDSSSIEKRRARFSFMGGKGGALWKQVTFKLSDKSDTTLKGRGFLSVQDAQGSIKHSFLEEGFLDFLKKELLSFCYDEKEYEELPFDFHGGYIGYLGYNLKVECGVDSNRHRSQTPDACFFFADNLVVVDHRNDDVYILSVDEVCRPLTPWLDDTEQKLLNLKASATGEGKKPTLMALRSSLGQGTFLGDKSREAYIEDVDKCLEYIKDGESYELCLTTQMRKRIGDIDSLGLYLHLREKNPAPYAAWLNFSDEDLSICCSSPERFLQLDRNGVLEAKPIKGTVARGATPEEDEQHKLQLQYSEKDQAENLMIVDLLRNDLGRVCEPGSVHVPRLMDVESYATVHTMVSTIRGQKRSDMTAIDCVRAAFPGGSMTGAPKLRSMELLDSIESSSRGIYSGSIGFFSYNQTFDLNIVIRTVVIHKGEASIGAGGAIVALSNPEDEYDEMVLKTRAPAKAVLEFL*
>CL66.Contig4_All_ORF2
MNSPCVRHHLSKNMLAPGLPVKVDYFVKKENAQASNHDTKGLVVSSNLMHWRIKESRVGKKQLEEPGQKLEFVRTLFIDNYDSYTYNIYRELSVINGCMTSCCGVK*
>CL66.Contig4_All_ORF3
MLTCTTRQLCAGCFGEEGSVAFGYVTMSILVKVFFAVALPAMSCWWVSSYAWLMQGVL*
>CL66.Contig5_All_ORF1
MVLDSFLLNEGKVPNSLSHLSCQTQFITFTVFKVGFFPSPVAEAFKLRSFCSVSSNHGVKGLHASSTDSMYIWRSITTRLSAKKSKHLESGICGD*
>CL66.Contig5_All_ORF2
MPSEHRCCLTAGIFLFWVFALDIRYNLKVECGVGSNRHRSQTPDACFSLLITL*
>CL66.Contig5_All_ORF3
MGFASSTPFLSNCKKRSGEEQQIDRSSSEKLSQAAYGAGFFSLK*
>CL66.Contig6_All_ORF1
VSDNSDEKENWGLYLHLREKNPAPYAAWLNFSDEDLSICCSSPERFLQLDRNGVLEAKPIKGTVARGATPEEDEQHKLQLQYSEKDQAENLMIVDLLRNDLGRVCEPGSVHVPRLMDVESYATVHTMVSTIRGQKRSDMTAIDCVRAAFPGGSMTGAPKLRSMELLDSIESSSRGIYSGSIGFFSYNQTFDLNIVIRTVVIHKGEASIGAGGAIVALSNPEDEYDEMVLKTRAPAKAVLEFL*
>CL66.Contig6_All_ORF2
MLAPGLPVKVDYFVKKENAQASNHDTKGLVVSSNLMHWRIKESRVGKKQLEEPGQKLEFVRTLFIDNYDSYTYNIYRELSVINGCMTSCCGVK*
>CL66.Contig6_All_ORF3
MVLDSFLLNEGKVPNSLSHLSCQTQFITFTVFKVGFFPSPVAEAFKLRSFCSVSSNQGVKGLHASSTDNM*
>CL66.Contig7_All_ORF1
LLFFADNLVVVDHRNDDVYILSVDEVCRPLTPWLDDTEQKLLNLKASATGEGKKPTLMALRSSSGQGTFLGDKSREAYIEDVDKCLEYIKDGESYELCLTTQMRKRIGDIDSLGLYLHLREKNPAPYAAWLNFSDEDLSICCSSPERFLQLDRNGVLEAKPIKGTVARGATPEEDEQHKLQLQYSEKDQAENLMIVDLLRNDLGRVCEPGSVHVPRLMDVESYATVHTMVSTIRGQKRSDMTAIDCVRAAFPGGSMTGAPKLRSMELLDSIESSSRGIYSGSIGFFSYNQTFDLNIVIRTVVIHKGEASIGAGGAIVALSNPEDEYDEMVLKTRAPAKAVLEFL*
>CL66.Contig7_All_ORF2
MLAPGLPVKVDYFVKKENAQASNHDTKGLVVSSNLMHWRIKESRVGKKQLEEPGQKLEFVRTLFIDNYDSYTYNIYRELSVINGCMTSCCGVK*
>CL66.Contig7_All_ORF3
MLSVYAITWESLPLRCGAEAGSLCLGGGDDIDLKPVLVHNNVTYFAVKLISSSLFTFQVLC*
>CL66.Contig8_All_ORF1
MKFTLCSSSSELRCPFVEGLPQCINKNMLAPGLPVKVDNFVKENAQASNHDTRKLVMFSNLMPRRIKESRLGKKQLEEPGRKLEYVRTLLIDNYDSYTYNIYQELSVINGLPPVVVRNDELSWKDVCHYLYEENAFDNIVISPGPGSPTCPADIGICLQVLLDCWNVPILGVCLGHQALGYVHGAKVVHASEPVHGRLSEIQHNGCVLFNDIPSGHNSGFKVVRYHSLVIDAESLPDELIPIAWTSSVNALSFIETKESDVASKSADASFSMKQKNCTYSPSSHSGKVQSERLLMGIMHSSRPHYGVQFHPESVATCHGRQIFKNFRKITEDYWLRSRASFINAQNFPFTARMQMPHVGQLLTDVPKHRQLLNNADGHLYKDADNVSCSGMVDMVNLLHPSVTVKDLRLTWKKLKHLASQVGGARNIFCELYGQDKAENTFWLDSSSIEKRRARFSFMGGKGGALWKQVTFKLSDKSDTTLKGRGLLSVQDAQGSIKRSFLEEGFFDFLKKELLSFCYDEKEYEELPFDFHGGYIGYLGYAVKFN*
>CL66.Contig8_All_ORF2
VDSNRHRSQTPDACFFFADNLVVVDHRNDDVYILSVDEVCRPLTPWLDDTEQKLLNLKASATGEGKKPTLMALRSSLGQGTFLGDKSREAYIEDVDKCLEYIKDGESYELCLTTQMRKRIGDIDSLGLYLHLREKNPAPYAAWLNFSDEDLSICCSSPERFLQLDRNGVLEAKPIKGTVARGATPEEDEQHKLQLQYSEKDQAENLMIVDLLRNDLGRVCEPGSVHVPRLMDVESYATVHTMVSTIRGQKRSDMTAIDCVRAAFPGGSMTGAPKLRSMELLDSIESSSRGIYSGSIGFFSYNQTFDLNIVIRTVVIHKGEASIGAGGAIVALSNPEDEYDEMVLKTRAPAKAVLEFL*
>CL66.Contig8_All_ORF3
MIATHTIYTRSFLSLMAYLLLWCEMMSCHGKTFAITCMKKMHLITLLYHLDQVLLHAQLT*
>CL67.Contig1_All_ORF1
MEERLQTLAQHFRLQTPVKPPTAAARAAVLVCLFQAEDGHLRVILTKRASTLSSLSGEVSLPGGKIEEGVDGDDVDTALREAKEEIGLEPSLVNVVTVLEPFVNKQGMPVIPVIGTLNAKEAFNPAPNPAEVEAVFDAPLEMFIKDDNRRQEMREWNGNKYLIHIFEYEMKNKYTIWGLTASILIRAASIVYERPPPFEEQNPSYQAAFAEKTNGMGSSNLEQRLQTLAQHFRLQKPVNLDLSPTSTTGSIKRAAVLVCLFQGEEGNLHVILTKRATTLSSHSGEVALPGGKREQGDADDADTALREAKEEIGLDPSQVNIVTILEPFVNKLGMTVVPVIGLLSNKEAFDPAPNAAEVEAIFYAPLEMFLKDENRRAEEREWMGDKYLLQHFYFEDHGKEYDIWAITAGILIKTASLVYQRQPAFPEQRPKFWSGTAHHTTA*
>CL67.Contig1_All_ORF2
MNISKGASNTASTSAGFGAGLKASFALSVPITGITGIPCLFTNGSRTVTTLTNEGSNPISSLASRSAVSTSSPSTPSSIFPPGSETSPEREERVEARLVRMTRR*
>CL67.Contig1_All_ORF3
MNQILVPIPLSHLLSAVVILDEHFQGSIKYCFHFSRIWSRVESFLCIKCANNRNNWHSLLVHKWFKNSNNIDQ*
>CL67.Contig2_All_ORF1
MEERLQTLAQHFRLQTPVKPPTAAARAAVLVCLFQAEDGHLRVILTKRASTLSSLSGEVSLPGGKIEEGVDGDDVDTALREAKEEIGLEPSLVNVVTVLEPFVNKQGMPVIPVIGTLNAKEAFNPAPNPAEVEAVFDAPLEMFIKDDNRRQEMREWNGNKYLIHIFEYEMKNKYTIWGLTASILIRAASIVYERPPPFEEQNPSYQAAFAEKTNGMGSSNLEQRLQTLAQHFRLQKPVNLDLSPTSTTGSIKRAAVLVCLFQGEEGNLHVILTKRATTLSSHSGEVALPGGKREQGDADDADTALREAKEEIGLDPSQVNIVTILEPFVNKLGMTVVPVIGLLSNKEAFDPAPNAAEVEAIFYAPLEMFLKV*
>CL67.Contig2_All_ORF2
MNISKGASNTASTSAGFGAGLKASFALSVPITGITGIPCLFTNGSRTVTTLTNEGSNPISSLASRSAVSTSSPSTPSSIFPPGSETSPEREERVEARLVRMTRR*
>CL67.Contig2_All_ORF3
MNQILVPIPLSHLLSAVVILDEHFQGSIKYCFHFSRIWSRVESFLCIKCANNRNNWHSLLVHKWFKNSNNIDQ*
>CL67.Contig3_All_ORF1
MEERLQTLAQHFRLQTPVKPPTAAARAAVLVCLFQAEDGHLRVILTKRASTLSSLSGEVSLPGGKIEEGVDGDDVDTALREAKEEIGLEPSLVNVVTVLEPFVNKQGMPVIPVIGTLNAKEAFNPAPNPAEVEAVFDAPLEMFIKDDNRRQEMREWNGNKYLIHIFEYEMKNKYTIWGLTASILIRAASIVYERPPPFEEQNPSYQAAFAEKTNGMGSSNLEQRLQTLAQHFRLQKPVNLDLSPTSTTGSIKRAAVLVCLFQGEEGNLHVILTKRATTLSSHSGEVALPGGKREQGDADDADTALREAKEEIGLDPSQVNIVTILEPFVNKLGMTVVPVIGLLSNKEAFDPAPNAAEVEAIFYAPLEMFLKDENRRAEEREWMGDKYLLQHFYFEDHGKEYDIWAITAGILIKTASLVYQRQPAFPEQRPKFWSGTAHHTTA*
>CL67.Contig3_All_ORF2
MNISKGASNTASTSAGFGAGLKASFALSVPITGITGIPCLFTNGSRTVTTLTNEGSNPISSLASRSAVSTSSPSTPSSIFPPGSETSPEREERVEARLVRMTRR*
>CL67.Contig3_All_ORF3
MNQILVPIPLSHLLSAVVILDEHFQGSIKYCFHFSRIWSRVESFLCIKCANNRNNWHSLLVHKWFKNSNNIDQ*
>CL67.Contig4_All_ORF1
MEERLQTLAQHFRLQTPVKPPTAAARAAVLVCLFQAEDGHLRVILTKRASTLSSLSGEVSLPGGKIEEGVDGDDVDTALREAKEEIGLEPSLVNVVTVLEPFVNKQGMPVIPVIGTLNAKEAFKPAPNPAEVEAVFDAPLEMFIKDDNRRQEMREWNGNKYLIHIFEYEMKNKYTIWGLTASILIRAASIVYERPPPFEEQNPSYQAAFAEKTNGMGSSNLEQRLQTLAQHFRLQKPVNLDLSPTSTTGSIKRAAVLVCLFQGEEGNLHVILTKRATTLSSHSGEVALPGGKREQGDADDADTALREAKEEIGLDPSQVNIVTILEPFVNKLGMTVVPVIGLLSNKEAFDPAPNAAEVEAIFYAPLEMFLKV*
>CL67.Contig4_All_ORF2
MNISKGASNTASTSAGFGAGLKASFALSVPITGITGIPCLFTNGSRTVTTLTNEGSNPISSLASRSAVSTSSPSTPSSIFPPGSETSPEREERVEARLVRMTRR*
>CL67.Contig4_All_ORF3
MNQILVPIPLSHLLSAVVILDEHFQGSIKYCFHFSRIWSRLESFLCIKCANNRNNWHSLLVHKWFKNSNNIDQ*
>CL67.Contig5_All_ORF1
MEERLQTLAQHFRLQTPVKPPTAAARAAVLVCLFQAEDGHLRVILTKRASTLSSLSGEVSLPGGKIEEGVDGDDVDTALREAKEEIGLEPSLVNVVTVLEPFVNKQGMPVIPVIGTLNAKEAFNPAPNPAEVEAVFDAPLEMFIKDDNRRQEMREWNGNKYLIHIFEYEMKNKYTIWGLTASILIRAASIVYERPPPFEEQNPSYQAAFAEKTNGMGSSNLEQRLQTLAQHFRLQKPVNLDLSPTSTTGSIKRAAVLVCLFQGEEGNLHVILTKRATTLSSHSGEVALPGGKREQGDADDADTALREAKEEIGLDPSQVNIVTILEPFVNKVECTMCISCSTDFL
>CL67.Contig5_All_ORF2
MNISKGASNTASTSAGFGAGLKASFALSVPITGITGIPCLFTNGSRTVTTLTNEGSNPISSLASRSAVSTSSPSTPSSIFPPGSETSPEREERVEARLVRMTRR*
>CL67.Contig5_All_ORF3
MNQILVPIPLSHLLSAVVILDEHFQGSIKYCFHFSRIWSRVESFLCIKCANNRNNWHSLLVHKWFKNSNNIDQ*
>CL68.Contig1_All_ORF1
MYDKVVLFLSHISIEFADRYNTALVCHRWLFLACHPRLWLRVERSIKDPLEPGVFPSIETAVAAARPGDTILISAGGRHLASDIQIKKPLCLIGGGELPDETTLICSRGADSALEFLSTCKLANLTVKTELGCCLLHRSGRLTIDGCVLQCESNPLDFLSVPIVSTASAQTVLSPSVKGYKDGVSVSRTRIEGGAKAVSTSGDLTLQRVRVIYARTSLVFWFDMEQQ*
>CL68.Contig1_All_ORF2
MCDFWLPCESGAMFSNPERRDCLEKDQLLFYFANFFSRSNGNMIWEGYVVFADSLRGIQLRVMIV*
>CL68.Contig1_All_ORF3
MVTKNHTFSATCQLYSLTRSYHNSTPAMTPIQPFSSSTFAVNSSNTSFHSLTRSC*
>CL68.Contig2_All_ORF1
MYDKVVLFLSHISIEFADRYNTALVCHRWLFLACHPRLWLRVERSIKDPLEPGVFPSIETAVAAARPGDTILISAGGRHLASDIQIKKPLCLVCLNVIKTIFACMSIHL*
>CL68.Contig2_All_ORF2
MYPKMSLPLQSSGAGILLYKFYSGRSFFSPFSIASYFVQIGGGELPDETTLICSRGADRFAKFQLSTYVV*
>CL68.Contig2_All_ORF3
MCDFWLPCESGAMFSNPERRDCLEKDQLLFYFANFFSRSNGNMIWEGYVVFADSLRGIQLRVMIV*
>CL68.Contig3_All_ORF1
MYPKMSLPLQSSGAGILLYKFYSGRSFFSPFSIASYFVQIGGGELPDETTLICSRGADSALEFLSTCKLANLTVKTELGCCLLHRSGRLTIDGCVLQCESNPLDFLSVPIVSTASAQTVLSPSVKGYKDGVSVSRTRIEGGAKAVSTSGDLTLQRVRVIYARTSLVFWFDMEQQ*
>CL68.Contig3_All_ORF2
MGDVGEEPKWKRSVPKRTSSSKSSSSSLSCLINKLDDGCLMHIFSFLSPIPDGFSWHVTLACG*
>CL68.Contig3_All_ORF3
MCMRQPSSSLFMRQDKEEEEDFDELVLFGTLRFHFGSSPTSPIASLSLSLSLVCCERRERS
>CL68.Contig4_All_ORF1
MYPKMSLPLQSSGAGILLYKFYSGRSFFSPFSIASYFVQIGGGELPDETTLICSRGADSALEFLSTCKLANLTVKTELGCCLLHRSGRLTIDGCVLQCESNPLDFLSVPIVSTASAQTVLSPSVKGYKDGVSVSRTRIEGGAKAVSTSGDLTLQRVRVIYARTSLVFWFDMEQQ*
>CL68.Contig4_All_ORF2
MIQTDLSLLSQQTREREREREAMGDVGEEPKWKRSVPKRTSSSKSSSSSLSCLINKLDDGCLMHIFSFLSPIPDRYNTALVCHRWLFLACHPRLWLRVERSIKDPLEPGVFPSIETAVAAARPGDTILISAGGRHLASDIQIKKPLCLVCLNVIKTIFACMSIHL*
>CL68.Contig4_All_ORF3
MCMRQPSSSLFMRQDKEEEEDFDELVLFGTLRFHFGSSPTSPIASLSLSLSLVCCERRERSVWIIEICLTRTNRLNHTVRLPI*
>CL68.Contig5_All_ORF1
MYPKMSLPLQSSGAGILLYKFYSGRSFFSPFSIASYFVQIGGGELPDETTLICSRGADSALEFLSTCKLANLTVKTELGCCLLHRSGRLTIDGCVLQCESNPLDFLSVPIVSTASAQTVLSPSVKGYKDGVSVSRTRIEGGAKAVSTSGDLTLQRVRVIYARTSLVFWFDMEQQ*
>CL68.Contig5_All_ORF2
MYDKVVLFLSHISIEFADRYNTALVCHRWLFLACHPRLWLRVERSIKDPLEPGVFPSIETAVAAARPGDTILISAGGRHLASDIQIKKPLCLVCLNVIKTIFACMSIHL*
>CL68.Contig5_All_ORF3
MCDFWLPCESGAMFSNPERRDCLEKDQLLFYFANFFSRSNGNMIWEGYVVFADSLRGIQLRVMIV*
>CL68.Contig6_All_ORF1
LACHPRLWLRVERSIKDPLEPGVFPSIETAVAAARPGDTILISAGGRHLASDIQIKKPLCLIGGGELPDETTLICSRGADSALEFLSTCKLANLTVKTELGCCLLHRSGRLTIDGCVLQCESNPLDFLSVPIVSTASAQTVLSPSVKGYKDGVSVSRTRIEGGAKAVSTSGDLTLQRVRVIYARTSLVFWFDMEQQ*
>CL68.Contig6_All_ORF2
MIQTDLSLLSQQTREREREREAMGDVGEEPKWKRSVPKRTSSSKSSSSSLSCLINKLDDGCLMHIFSFLSPIPDGFSWHVTLACG*
>CL68.Contig6_All_ORF3
MCMRQPSSSLFMRQDKEEEEDFDELVLFGTLRFHFGSSPTSPIASLSLSLSLVCCERRERSVWIIE
>CL69.Contig1_All_ORF1
MASFAARSMLRSAARSMLRSAAARTTTLGSRVTSAARPKPASAPFSIPKQNKNPISHAIFRSPVELSCCVETLLPYHTATASALLTSMLSVSQRSYGWTPEACNDDV*
>CL69.Contig1_All_ORF2
LIILPLSVADSKPPKTHGLLCRQVHAPLRRQVHAPLRRRQNHHPRFSGHLRCPTQTRLRTIQHPQAKQKPHLSRHFQVACGVELLRGDAASLSHCHSLCIAHFHALRLATLLRLDP*
>CL69.Contig1_All_ORF3
MGFLFCLGMLNGAEAGLGRAAEVTREPRVVVLAAAERSMDLAAERSMDLAAKEAMGFRGFRIGN*
>CL69.Contig2_All_ORF1
MASFAARSMLRSAARSMLRSAAARTTTLGSRVASAARPKPASAPFSIPKQNKNPISHAIFRSPVELSCCVETLLPYHTATASALLTSMLFVSQRSCGWTPEGG*
>CL69.Contig2_All_ORF2
LIILPLSVADSKPPKTHGLLCRQVHAPLRRQVHAPLRRRQNHHPRFSGRLRCPTQTRLRTIQHPQAKQKPHLSRHFQVACGVELLRGDAASLSHCHSLCIAYFHALRLATLLRLDP*
>CL69.Contig2_All_ORF3
MVRRRVWVGQRRRPENLGWWFWRRRSGAWTWRRSGAWTWRQRRPWVLGGLESATERGRIIKLGVF
>CL69.Contig3_All_ORF1
MASFAARSMLRSAAARTTTLGSRVASAARPKPASAPFSIPKQNKNPISHALLRSPVELSCCVETLLPYHTATASALLTSMLSISQRSYGWTPEGQDKTR*
>CL69.Contig3_All_ORF2
LIILPLSVADSKPPKTHGLLCRQVHAPLRRRQNHHPRFSGRLRCPTQTRLRTIQHPQAKQKPHLSRPSQVACGVELLRGDFASLPHSHGLCIAHFHALHFATLLRLDP*
>CL69.Contig3_All_ORF3
MGFLFCLGMLNGAEAGLGRAAEATREPRVVVLAAAERSMDLAAKEAMGFRGFRIGN*
>CL69.Contig4_All_ORF1
MASFAARSMLRSAAARTTTLGSRVASAARPKPASAPFSIPKQNKNPISQAIFRSPVELSCCVETLLPYHTATASALLTSMLSVSQRSYGWTPEGQDKTR*
>CL69.Contig4_All_ORF2
LIILPLSVADSKPPKTHGLLCRQVHAPLRRRQNHHPRFSGRLRCPTQTRLRTIQHPQAKQKPHLSSHFQVACGVELLRGDAASLSHCHSLCIAHFHALRLATLLRLDP*
>CL69.Contig4_All_ORF3
MGFLFCLGMLNGAEAGLGRAAEATREPRVVVLAAAERSMDLAAKEAMGFRGFRIGN*
>CL69.Contig5_All_ORF1
MASFAARSMLRSAAARTTLGSRVASAARPKPAAAPFSIPKQNKNPISHALFRSPVELSCCVESLLPYHTATASALLTSMLSVSHRSYGWTPQGKNKTR*
>CL69.Contig5_All_ORF2
MRDGEHGSEQCRGCGSVVGKQRLHAAAQLHRRPEKGVRDGVFVLLGDAEWCGGGFGPGCGGDPRTQGGSGGGRAEHRPGGEGGHGF*
>CL69.Contig5_All_ORF3
MSTKQKTKNKQFLKFYCYQTLRAHPIKCPHNFKLRVFSSSLLENSYQLTLSKVGNKNISKSLHI*
>CL69.Contig6_All_ORF1
MASFAARSMLRSAAARTTTLGSRVASAARPKPAAAPFSIPKQNISHALFRSPVELSCCVESLLPYHTATASALLTSMLFVSQRSCGWTPEGG*
>CL69.Contig6_All_ORF2
MFCLGMLNGAAAGLGRAAEATREPRVVVLAAAERSMDLAAKEAMVFRGFRIGDCESIEETEEVL
>CL69.Contig6_All_ORF3
MVRRRVWVGQRRRPGNPEWWFWRRRSGAWTWRRRRPWFLGVLESATVRV*
>CL69.Contig7_All_ORF1
LNYRLKFKRYTERKHDYVNQTKNTKLTIGIGDIENKFLKFYCYQTLRAHPIKCPHNFKSRVFSSSLLENSYQLTLSKVGNKNISKSLHI*
>CL69.Contig9_All_ORF1
MSTKQKTKNKQFLKFYCYQTLRAHPIKCPHNFKLRVFSSSLLENSYQLTLSKVGNKNISKSLHI*
>CL69.Contig9_All_ORF2
MLDPHLVLFFPTEDKAHAFHCARLIQKDGITQ*
>CL69.Contig9_All_ORF3
MKYNLHSYTNLKFTFTHKLKTLHDNVYYLSYR*
>CL70.Contig1_All_ORF1
MKQDMVLVFRNSLKVLSGISSNRWWAISKLQSQDPSQYQQPTIY*
>CL70.Contig1_All_ORF2
MGNASTLTLVGSNEARYGTSVQKQSQGPQRHFIQQVVGNF*
>CL70.Contig2_All_ORF1
MQNRLQTLKYIEVEECSSLEGIFEVSGLTVNERNASVSRSDKLPSNISQPDQGMQINDIMGCRQSCQGFQNLTELYITSCGSLRYLLSPSIARGLVKLQTLEIKNCQKMEAIVAADEGEETENESMLPRLDYLVLRNLPNLGSFSQGRYTFDWPLVTQICIRECNKMNKFCSGSLRISRAVNITVRNSE*
>CL70.Contig2_All_ORF2
MYFNVCNLFCICVGTKCSSLSHCLTMRIFNLEKEVGESWPFHIFFNSPKRSMDRVVKTGKTT
>CL70.Contig2_All_ORF3
MLSFSVSSPSSAATIASIFWQFFISSVWSLTRPLAIEGESRYLKLPQEVIYSSVKF*
>CL70.Contig3_All_ORF1
MDGRSTGSSRVHKNKGLPVRRSNFWLGRIAHHVKEINFLSLTDLDLEGLPCFTGISKSTCKGLNRQLEVSSVYPDSLTDEQSLFSDPKVIFPVLKYLSIERVGELKKIWDGQLSPTSFSKLEALTVKHCDKLLHLVPTQMQNRLQTLKYIEVEECSSLEGIFEVSRLTVNERNASVSRSDKLPSNISQPDQGMQINDIMGCRQSCQGFQNLTGLYIRSCGSLRYLLSPSIAGGLVKLQILWIENCQKMEAIVAADEGEETENESMLPRLDSLDLKNLPNLGSFSQGRYTFDWPLVTQICIFGCNKMNKFCSGSLRISRAVDITVDNSGESLERELKDSRKTG*
>CL70.Contig3_All_ORF2
MDWRVGLLSELLSLSHLTTLEVVLPPIEILRTSKLFHNLDRFKISIGWRGNAFLFDLDSVHLSVQDLDLAGTGISLLLKKTKNLELKMKKLTDPLNVLNVNCYASLKSLTLEDCDSLEYLIDTTLEKHTPQSVFPVLDYLTITGAKRLKEIFHGDLPPGSLQKLKGLWLNHLPELTTFWTIESQSRWMGDLLAVLESIKIKDCQSVEAIFGSEGLLIMSKRSTSLV*
>CL70.Contig3_All_ORF3
MSTALDMRRDPEQNLFILLHPKIQICVTSGQSKVYLPCEKLPRFGRFLRSKLSSRGSMLSFSVSSPSSAATIASIFWQFSIHSIWSLTRPPAIEGESRYLKLPQDLIYSPVKF*
>CL70.Contig4_All_ORF1
MADIVTTVVEKVADYTVAPLLRQFGYLINYKINVEHLTEKVTTLTATRDGVQRQIERATRNSEEIHPVVRNWLDRVQQTIQEKETCFEEGRVAQATTCCSSNGWCPNLKGRHSLSRKAAKMAVKLDKLITDGNFTTISCPAPPPKLEYPAMQYYEDSPVKPHEGASSSSGTSKPAEVHVPMDLSKRLEYRLPYTKDLLTALQDGKISMIGISGTFREIDTVTTKEFTKRMKHRDLFDEVAMAVVSQHPDLKRIQDEIAEMLDLKLEENGSLVERAERLRALLLASGSKRILVILTHVCGRLDLDAIGIPHLDIMKSCKIMLISELQDAFGEMETQSNFRLILHSTPGARAVEFESRVSVIRDVMDALTDDESNPIVIWGMGGIGKTTLVMEIGAKAGEVELFDEIAVAEFTQEPDLIRIQGQIAKALGLELTGEEDRELRAAKLRERLSRGVLLILDNVWTQLDLWKLGIPISRDQKCCKLLVTSRNKDIFKEMKTRKHFPIGGLPKHDAWSLFKKVAGGSIESDLKLRPIAEQVLAECDGLPVAISTVGGALQGKIISIWNDALRQLKQACPEDVPGVIKHVYGRIVFSYECLPSEQAKSCFLLCCLFPESEDFHIEMLVRIAIGLGLLKRIDSISQGRDRVETLVDTLKSRSLLLDGDEKEYVRMHDVVRDVAVYIASQEFAQKKNDESEKRIVLRHGPEVESAYCRSLTTCTSSTELLLIRGPFGWKLKLPATIFDGMEDLKVFLITDSSLPSFPLTKNIQTLVLVDCHLNFDVIGELRTLMILDDVMSLK*
>CL70.Contig4_All_ORF2
MDGRSTGSSRVHKNKGLPVRRSNFWLGRIAHHVKEINFLSLTELELVRLPCFTGISKSTCKGLNRQLEVSSVYPDSLTDEQSLFSDPKVVFPVLTTLSIERLGELKKIWNGQLSPTSFSKLKILIVKQCDKLLHLVPTQMQNRLQTLEYIAVEECSSLEGIFEVSGLTVNERNASVSRSDKLPSNISQPDQGMQINDIMGCRQSCQGFQNLTELYITSCGSLRYLLSPSIARGLVKLQTLEIKNCQKMEAIVAADEGEETENESMLPRLDYLVLRNLPNLGSFSQGRYTFDWPLVTQICIRECNKMNKFCSGSLRISRAVNITVRNSGESLERELKDSMKTG*
>CL70.Contig4_All_ORF3
MSYSFQDWVLEKLGSAESTNWVSQLEDGDAEPEQVDMWKRLNSLAVEKPEEVNDLFRRFVYDQVTKGNYDQVTRWANSMDWRVGLLSELLSLSRLTTLQVFLPPIEIVWTSKLFHNLDRFKISIGWGCNPYLSDLESLSVEDLDLAGIGISLLLKKTKNLELKMMKSLTDPLNVLDVICSATLKSLILDDCDSLEYVIDTTLEKHTPQSVFPVLDYLCITRAKRLKEIFHGDLPPGSLQKLERLWLNHLPELTTIWTIESQSRWMGDLLAVLESIKIKDCQSVEAIFGSEGLLIMSKRSTSSV*
>CL70.Contig5_All_ORF1
MADIVTTVVEKVADYTVAPLLRQFGYLINYKINVEHLTEKVTTLTATRDGVQRQIERATRNSEEIHPVVRNWLDRVQQTIQEKETCFEEGRVAQATTCCSSNGWCPNLKGRHSLSRKAAKMAVKLDKLITDGNFTTISCPAPPPKLEYPAMQYYEDSPVKPHEGASSSSGTSKPAEVHVPMDLSKRLEYRLPYTKDLLTALQDGKISMIGISGTFREIDTVTTKEFTKRMKHRDLFDEVAMAVVSQHPDLKRIQDEIAEMLDLKLEENGSLVERAERLRALLLASGSKRILVILTHVCGRLDLDAIGIPHLDIMKSCKIMLISELQDAFGEMETQSNFRLILHSTPGARAVEFESRVSVIRDVMDALTDDESNPIVICGMGGIGKTTLVMEIGAKAGEVQLFDEIAIAEFTQEPDLIKIQGQIAKALRLELTGEDDRAAKLRERLSRGTNNVLLILDNVWTQLNLWEIGIPISRDQKCCKLLVTSRNQDIFKEMKTRKHFPIGGLPKHDAWSLFKKVAGGSIESDLKLRPIAEQVLAECDGLPVAISTVGGALQGKIISIWNDALRQLKQACPEDVPGVIKHVYGRIVFSYECLPSEQAKSCFLLCCLFPESEDFHIEMLVRIAIGLGLLKRIDSISQGRDRVETLVDTLKDHSLLLDSDEKESVRMHDVVRDVAVYIASQEFAQKKNDESEKRIVLRHGPEVESAYCRSLTTCTSSTELLLIRGPFGWKLKLPATIFDGMEDLKVLLIWHSILPSFPLTKNIQTLVLVDCHLNFDVIGELRTLMILDDVMSLK*
>CL70.Contig5_All_ORF2
MDGRSTGSSRVHKNKGLPVRRSNFWLGRIAHHVKEINFLSLTELELVRLPCFTGISKSTCKGLNRQLEVSSVYPDSLTDEQSLFSDPKVVFPVLTTLSIERLGELKKIWNGQLSPTSFSKLKILIVKQCDKLLHLVPTQMQNRLQTLEYIAVEECSSLEGIFEVSGLTVNERNASVSRSDKLPSNISQPDQGMQINDIMGCRQSCQGFQNLTELYITSCGSLRYLLSPSIARGLVKLQTLEIKNCQKMEAIVAADEGEETENESMLPRLDYLVLRNLPNLGSFSQGRYTFDWPLVTQICIRECNKMNKFCSGSLRISRAVNITVRNSGESLERELKDSMKTG*
>CL70.Contig5_All_ORF3
MWDSFQDWVVEKLGSAETTNWVSQLEDGDAEPEQVDMWKRLNSLAVEKPASTETTTDRVSQLEDDESSEPEEVNDLFRDFVDDVCKAEGNYDQVTRWANSMDWRVGLLSELLSLSRLTTLQVFLPPIEIVWTSKLFHNLDRFKISIGWGCNPYLSDLESLSVEDLDLAGIGISLLLKKTKNLELKMMKSLTDPLNVLDVICSATLKSLILDDCDSLEYVIDTTLEKHTPQSVFPVLDYLCITRAKRLKEIFHGDLPPGSLQKLERLWLNHLPELTTIWTIESQSRWMGDLLAVLESIKIKDCQSVEAIFGSEGLLIMSKRSTSSV*
>CL70.Contig6_All_ORF1
MGYYKVEGENRNLEAILPVVRDWLNRVKETIEKMEECFNEGRVEKATTCCSFNGWCPNLKVRHSLSRNAAKMAPEVVVLLTEGNFGIISCAAPPLKLDYRAILYYEDSTEAPGEAHEGANSSLETSNRDQPHRHQ*
>CL70.Contig6_All_ORF2
MTNLQIWTPPIKAAACSCLLYSSFIKTFLHFFDGLLYSVQPVANDWKNSL*
>CL70.Contig6_All_ORF3
MKLSERLEYRLPYTKDLLMALKDDKISMIGISVTFREMDKKKETQRSL*
>CL70.Contig7_All_ORF1
MWDSFQDWVVEKLGSAESTNWVSELEDGDAEPEQVDMWKRLNGLAVEKPASTETTTDRVSQLEDDESSEPEEVNDLGCLFRGFVYKVHAVEGNYDQVTRWANSMDWRVGLLSELLSLSHLTTLEVVLPPIEILRTSKLFHNLDRFKISIGWRGNAFLFDLDSVHLSVQDLDLAGTGISLLLKKTKNLELKMKKLTDPLNVLNVNCYASLKSLTLEDCDSLEYLIDTTLEKHTPQSVFPVLDYLSITRAKRLKEIFHGDLPPGSLQKLETVELHRLPELTTIWTIESQFRWMGDLHLLADLKSIEITDCQSVEAIFGLEGSEHHVKEINFLSLTDLDLEGLPCFTGISKSRLNRQQEVSSLYRDSLTDEQSLFSDPKVVFPVLRDLTIVHLGELKKIWDGQLSPASFSKLEDLTVKHCDKLLHLVPTQMQNRLQTLEYIAVEECSSLEGIFEVSRLTVNERNASVSRSDKLPSNISQPDQGMQINDIMGCRQSCQGFQNLTELYITSCGSLRYLLSPSIARGLVKLQTLEIKNCQKMEAIVAADEGEETENESMLPRLDYLVLRNLPNLGSFSQGRYTFDWPLVTQICIRECNKMNKFCSGSLRISRAVNITVRNSGESLERELKDSMKTG*
>CL70.Contig7_All_ORF2
MGGIGKTTLVMEIGAKAGEVQLFDEIAIAEFTQEPDLFKIQGQIAKALGLELTGEEDRELRAAKLRERLSQCNKNVLLILDNVWTQLDLWKLGIPISRDQKCCKLLVTSRNKDIFKEMKTRKHFPIGGLPKHDAWSLFKKVAGGSIESDLELRPTAEQVLAECDGLPVAISTVGGALQGKSISRWRNALRELRNACPENVPGVIKHVYGKIVFSYECLPSEQAKSCFLLCCLFPESEDFHTEMLVRIAIGLGLLKGIDSISEGRDCVETLVDTLKDHSLLLDSDEKESVRMHDVVRDVAVYIASQEFNQNKNDESEKRIVLRHGPEVNYWRSSYNAVDESGSEESAYCRSLTTCTSSTELLLVGPEGANVWWEPKLKLPATIFDGMEDLKVLLIWFAILPSLPLMKNIQTLVLVRCHLNFNVDVIGELRTLMILDDVMSLK*
>CL70.Contig7_All_ORF3
MADIVISVIGKLAEYTVAPLLRQFGYLINYKINVEHLTEKVTTLTATRDGVQRQIERATRNSEEIHPVVRNWLERVNRTIQEKETCFEEGRVAKATTCCSSNGWCPNLKGRHSLSRKAAKMAVKLDKLITDGNFTTISCPAPPPKLDYPAIPYYEDSIEAPVKPHEGASSSSGTSKPAEVHVPMDLSERLEYRLPYTKDLLTALQDDKISMIGISGTFREIDTVTTKEFTRRMKHRNLFDEVVMAVVSQHPDLKRIQDEIAEMLDLKLEENGSLVERAERLRALLLASGSKRILVILTDVCGILDLDAIGIPHLDIMKSCKIMMISELQDVFGELGTQSNFRLISRSTLVARAVEFESRISIIRDVMDALTDDESNPIVI*
>CL70.Contig8_All_ORF1
MGGIGKTTLVMEIGAKAGEVQLFDEIAIAEFTQEPDLFKIQGQIAKALGLQLTGEDDRAAKLRERLSQCNKNVLLILDNVWTQLDLWKLGIPISRDQKCCKLLVTSRNKDIFKEMKTRKHFPIGGLPKHDAWSLFKKVAGGSIESDLKLRPIAEQVLAECDGLPVAISTVGGALQGKIISIWNDALRQLKQACPEDVPGVIKHVYGRIVFSYECLPSEQAKSCFLLCCLFPESEDFEIEELVRIAIGLGLLKRIDSISQGRDCVESLVDTLKSRSLLLDGDEKEYVRMHDVVRDVAVYIASQEFNQNKNDESEKRIVLRHGPEVNQNNFVDESGSEESAYCRSLTTCTSSTELLLVGPEGANVWWEPKLKLPATIFDGMEDLKVLLIWFAILPSLPLMKNIQTLVLVRCHLNFNVDVIGELRALMILDLSDSDIKQLPDTFKNLSNLRVLNLSRCGWLKVISPGVISSLSRLEELYMSYSFQDWVLEKLGSAESTNWVSELEDGDAEPEQVDMWKRLNSLAVEKPEEVNDLFRDFVDDVCKAEGNYDQVTRWANSMDWRVGLLSELLSLSRLTTLQVFLPPIEIVWTSKLFHNLDRFKISIG
>CL70.Contig8_All_ORF2
MADIVISVIGKLAEYTVAPLLRQCGYLIYYESNVEDITMKVPTLTATRNGVQLRVDGAKRNLEVILPEVQNWLERVQQTIQEKETCFEEGRVAKATTCCSSNGWCPNLKGRHSLSRKAAKMAVKLDKLITDGNFTTISCPARPPKLDYPAIPYYEDSIEAPLKPHEEASSSSGTSKPAEVHVPMDLSERLEYRLPYTKDLLTALQDDKINIIGISGTFREIDTVTTKEFIKRMKHRNLFEEVVMALVSQDPDLKRIQDEIAEMLDIKLEKGSLVERAERLRTVLLASDSKRFLVILTDVWKILDLEAIGIYHVDIKKSCKIMLISQLPDVFGEMGTRSNFRLLLHSTPIARPVEFESRNSVIRGVMDALTDDESNPIVI*
>CL70.Contig8_All_ORF3
MILPCSAPPTVEIATGKPSHSARTCSAIGRSLRSDSMEPPATFLNKLQASCFGKPPMGKCFLVFISLKISLFRDVTRSLQHF*
>CL70.Contig9_All_ORF1
MDGRSTGSSRVHKNKGLPVRRSNFWLGRIAHHVKEINFLSLTDLDLEGLPCFTGISKSTCKGLNRQLEVSSVYPDSLTDEQSLFSDPKVVFPVLTTLSIERLGELKKIWNGQLSPTSFSKLKILIVKQCDKLLHLVPTQMQNRLQTLEYIWVNECSLLEGIFEVRRLTVKERIASVSRSDKLPSNISQPDQGMQINDIMGCRQSCQGFQNLTDLYIRSCGSLRYLLSPSIARGLVKLQNLDIENCQKMEAIIAADEGEETENESMLPRLDSLDLKNLPNLGSFSQGRYTFDWPLVRRIYIIKCNKMNKFCLGSLRMSRAVHITVCNSGESLERELKDCRKKG*
>CL70.Contig9_All_ORF2
MWDSFQDWVVEKLGSAESTNWVSELEDGDAEPEQVDMWKRLNGLAVEKPASTETTTDRVSQLEDDESSEPEEVNDLGCLFRGFVYKVHAVEGNYDQVTRWANSMDWRVGLLSELLSLSHLTTLEVVLPPIEIARTSKLFHNLDRFKISIGWRGNAFLFDLDSVHLSVQDLDLAGTGISLLLKKTKNLELKMKKLTDPLNVLDVNCCATLKSLTLDDCDSLEYLIDTTLEKHTPQSVFPVLDYLTITGAKRLKEIFHGDLPPGSLQKLKGLWLNHLPELTTFWTIESQSRWMGDLLAVLESIKIKDCQSVEAIFGSEGLLIMSKRSTSLV*
>CL70.Contig9_All_ORF3
MKTRKHFPIGGLPKHDAWSLFKKVAGGSIESDIELLPIAGQVLAECDGLPVAISTVGGALQGKIISIWNDALRQLKQACPEDVPGVIKHVYGRIVFSYECLPSEQAKSCFLLCCLFPESEDFHTEMLVRIAIGLGLLKGIDSISEGRDCVETLVDTLKDHSLLLDSDEKESVRMHDVVRDVAVYIASQEFNQNKNDESEKRIVLRHGPEVNYWRSSYNAVDESGSEESAYCRSLTTCTSSTELLLMGVKDWLELKLKLLDTIFDGMEDLKVLLIWCSILPSLPLLKNIQTLVLVDCHLNFDVIGELRTLMILDDVMSLK*
>CL70.Contig10_All_ORF1
MKKLTDPLNVLNVNCYASLKSLTLEDCDSLEYLIDTTLEKHTPQSVFPVLDYLTITGAKRLKEIFHGDLPPGSLQKLERLWLNHLPELTTFWTIESQSRLMGDLLAVLKSITIWDCQSVEAIFGLEGSEHHVKEINFLSLTELELVRLPCFTGISKSTCKGLNRQLEVSSVYPDSLTDEQSLFSDPKVVFPVLTTLSIERLGELKKIWNGQLSPTSFSKLEALTVKHCDKLLHLVPTQMQNRLQTLEYIEVEECSSLEGIFEVSGLTVNERNASVSRSDKLPSNISQPDQGMQINDIMGCRQSCQGFQNLTELYITSCGSLRYLLSPSIARGLVKLQTLEIKNCQKMEAIVAADEGEETENESMLPRLDYLVLRNLPNLGSFSQGRYTFDWPLVTQICIRECNKMNKFCSGSLRISRAVNITVRNSGESLERELKDSMKTG*
>CL70.Contig10_All_ORF2
MGGIGKTTLVMEIGAKAGEVQLFDEIAIAEFTQEPDLFKIQGQIAKALGLQLTGEDDRAAKLRERLSQCNKNVLLILDNVWTQLDLWELGIPISRDQKCCKLLVTSRNKDIFKEMKTRKHFPIGGLPKHDAWSLFKKVAGGSIESDLKLRPIAEQVLAECDGLPVAISTVGGALQGKIISIWNDALRQLKQACPEDVPGVIKHVYGKIVFSYECLPSEQAKSCFLLCCLFPESEDFHTEMLVRIAIGLGLLKGIDSISEGRDCVETLVDTLKDHSLLLDSDEKESVRMHDVVRDVAVYIASQEFNQNKNDESEKRIVLRHGPEVESAYCRSLTTCTSSTELLLMGVKDWLELKLKLLDTIFDGMEDLKVLLIWCSILPSLPLLKNIQTLVLVDCHLNFDVIGELRTLMILDDVMSLK*
>CL70.Contig10_All_ORF3
MADIVTTVVEKVADYTVAPLLRQFGYLINYKINVEHLTEKVTTLTATRDGVQRQIERATRNSEEIHPVVRNWLDRVQQTIQEKETCFEEGRVAQATTCCSSNGWCPNLKGRHSLSRKAAKMAVKLDKLITDGNFTTISCPAPPPKLEYPAMQYYEDSPVKPHEGASSSSGTSKPAEVHVPMDLSERLEYRLPYTKDLLTALQDGKISMIGISGTFREIDTVTTKEFTKRMKHRDLFDEVAMAVVSQHPDLKRIQDEIAEMLDLKLEENGSLLERAERLRALLLASGSKRILVILTDVCGILDLDAIGIPHLDIMKSCKIMMISELQDVFGELGTQSNFRLISRSTLVARAVEFESRISIIRDVMDALTDDESNPIVI*
>CL70.Contig11_All_ORF1
MADIVTTVVEKVADYTVAPLLRQFGYLINYKINVEHLTEKVTTLTATRDGVQRQIERATRNSEEIHPVVRNWLDRVQQTIQEKETCFEEGRVAKATTCCSSNGWCPNLKGRHSLSRKAAKMAVKLDKLITDGNFTTISCPARPPKLDYPAIPYYEDSTHVLVKPHEGASSSSGTSKPAEVHVPMDLSERLEYRLPYTKDLLTALQDGKISMIGISGTFREIDTVTTKEFTKRMKHRDLFDEVAMAVVSQHPDLKRIQDEIAEMLDLKLEENGSLLERAERLRALLLASGSKRILVILTHVCGRLDLDAIGIPHLDIMKSCKIMLISELQDAFGEMETQSNFRLILHSTPGARAVEFESRVSVIRDVMDALTDDESNPIVIWGMGGIGKTTLVMEIGAKAGEVELFDEIAVAEFTQEPDLFKIQGQIAKALGLQLTGEDDRELRAAKLRERLSQCNKNVLLILDNVWTQLDLWKLGIPISRDQKCCKLLVTSRNKDIFKEMKTRKHFPIGGLPKHDAWSLFKKVAGGSIESDLKLRPIAEQVLAECDGLPVAISTVGGALQGKIISIWNDALRQLKQACPEDVPGVIKHVYGRIVFSYECLPSEQAKSCFLLCCLFPESEDFHIEMLVRIAIGLGLLKRIDSISQGRDCVETLVDTLKSRSLLLDGDWEQWVRMHDVVRDVAVYIASQEFAQKKNDESEKRIVLRHGPEVNQNNFVDESGSEESAYCRSLTTCTSSTELLLVGPEGAHLGGSRS*
>CL70.Contig11_All_ORF2
MEDLKVLLIWHSILPSFPLTKNIQTLVLVRCHLNFNVDVIGELRALMILDLRGSDIKQLPDTFKNLSNLRVLNLSGCGELKVISPGVISSLSRLEELCMLDSFQDWVVEKLGSAETTNWVSQLEDGDAEPEQVDMWKRLNSLAVEKPASTETTTDRVSQLEDDESSEPEEVNDLFRDFVDDVCKAEGNYDQVTRWANSMDWRVGLLSELLSLSRLTTLQVFLPPIEIVWTSKLFHNLDRFKISIGWGCNPYLSDLESLSVEDLDLAGIGISLLLKKTKNLELKMMKSLTDPLNVLDVICSATLKSLILDDCDSLEYVIDTTLEKHTPQSVFPVLDYLCITRAKRLKEIFHGDLPPGSLQKLERLWLNHLPELTTIWTIESQSRLMGDLLAVLKSITIWDCQSVEAIFGLEGSEHHVKEINFLSLTDLDLEGLPCFTGISKSTCKGLNRQQEVSSLYRDSLTDEQSLFSDPKVVFPVLRDLTIVHLGELKKIWDGQLSPASFSKLEDLTVKHCDKLLHLVPTQMQNRLQTLEYIAVEECSSLEGIFEVSRLTVNERNASVSRSDKLPSNISQPDQGMQINDIMGCRQSCQGFQNLTELYITSCGSLRYLLSPSIARGLVKLQTLEIKNCQKMEAIVAADEGEETENESMLPRLDYLVLRNLPNLGSFSQGRYTFDWPLVTQICIRECNKMNKFCSGSLRISRAVNITVRNSGESLERELKDSMKTG*
>CL70.Contig11_All_ORF3
MLDSFQDWVVEKLGSAETTNWVSQLEDGDAEPEQVDMWKRLNGLAVEKPASTETTTDRVSQLEDDESSEPEEVNDLGCLFRGFVYKVHAVEGNYDQVTRWANSMDWRVGLLSELLSLSHLTTLEVVLPPIEILRTSKLFHNLDRFKISIGWRGNAFLFDLDSVHLSVQDLDLAGTGISLLLKKTKNLELKMKKLTDPLNVLNVNCYASLKSLTLEDCDSLEYLIDTTLEKHTPQSVFPVLDYLTITGAKRLKEIFHGDLPPGSLQKLERLWLNHLPELTTIWTIESQSRLMGDLLAVLKSITIWDCQSVEAIFGLEGSEHHVKEINFLSLTELELVRLPCFTGISKSTCKGLNRQLEVSSVYPDSLTDEQSLFSDPKVVFPVLTTLSIERLGELKKIWNGQLSPTSFSKLEALTVKHCDKLLHLVPTQMQNRLQTLEYIWVNECSLLEGIFEVRRLTVKERIASVSRSDKLPSNISQPDQGMQINDIMGCRQSCQGFQNLTDLYIRSCGSLRYLLSPSIARGLVKLQNLDIENCQKMEAIIAADEGEETENESMLPRLDSLDLKNLPNLGSFSQGRYTFDWPLVTQICIFGCNKMNKFCSGSLRISRAVNITVRNSGESLERELKDSMKTG*
>CL70.Contig12_All_ORF1
MLVRIAIGLGLLKGIDSISEGRDCVETLVDTLKSRSLLLDGDEKEYVRMHDVVRDVAVYIASQEFNQNKNDESEKRIVLRHGPEVNQNNFVDESGSEESAYCRSLTTCTSSTELLLVGPEGANVWWEPKLKLPATIFDGMEDLKVLLIWFAILPSLPLMKNIQTLVLVRCHLNFNVDVIGELRALMILDLSDSDIKQLPDTFKNLSNLRVLNLSRCGWLKVISPGVISSLSRLEELYMWDSFQDWVVEKLGSAETTNWVSQLEDGDAEPEQVDMWKRLNGLAVEKPASTETTTDRVSQLEDDESSEPEEVNDLGCLFRGFVYKVHAVEGNYDQVTRWANSMDWRVGLLSELLSLSRLTTLEVVLPPIEIARTSKLFHNLDRFKISIGWRGNAFLFDLDSVHLSVQDLDLAGTGISLLLKKTKNLELKMKKLTDPLNVLNVNCYASLKSLTLEDCDSLEYLIDTTLEKHTPQSVFPVLDYLTITGAKRLKEIFHGDLPPGSLQKLKGLWLNHLPELTTFWTIESQSRWMGDLLAVLESIKIKDCQSVEAIFGSEGLLIMSKRSTSSV*
>CL70.Contig12_All_ORF2
MDGRSTGSSRVHKNKGLPVRRSNFWLGRIAHHVKEINFLSLTELELVRLPCFTGISKSTCKGLNRQLEVSSVYPDSLTDEQSLFSDPKVVFPVLTTLSIERLGELKKIWNGQLSPTSFSKLEALTVKHCDKLLHLVPTQMQNRLQTLEYIWVNECSLLEGIFEVRRLTVKERIASVSRSDKLPSNISQPDQGMQINDIMGCRQSCQGFQNLTDLYIRSCGSLRYLLSPSIARGLVKLQNLDIENCQKMEAIIAADEGEETENESMLPRLDSLDLKNLPNLGSFSQGRYTFDWPLVTQICIFGCNKMNKFCSGSLRISRAVDITVDNSGESLERELKDSMKTG*
>CL70.Contig12_All_ORF3
MPDQPVFMLSLSSRSRLSPELSTVMSTALDMRRDPEQNLFILLHPKIQICVTSGQSKVYLPCEKLPRFGRFLRSKLSSRGSMLSFSVSSPSSAAIIASIFWQFSISRFWSLTRPLAIEGESRYLKLPQDLIYRSVKF*
>CL70.Contig13_All_ORF1
MDGRSTGSSRVHKNKGLPVRRSNFWLGRIAHHVKEINFLSLTELELVRLPCFTGISKSTCKGLNRQLEVSSVYPDSLTDEQSLFSDPKVVFPVLTTLSIERLGELKKIWNGQLSPTSFSKLEALTVKHCDKLLHLVPTQMQNRLQTLEYIWVNECSLLEGIFEVRRLTVKERIASVSRSDKLPSNISQPDQGMQINDIMGCRQSCQGFQNLTDLYIRSCGSLRYLLSPSIARGLVKLQNLDIENCQKMEAIIAADEGEETENESMLPRLDSLDLKNLPNLGSFSQGRYTFDWPLVRRIYIIKCNKMNKFCSGSLRISRAVNITVRNSGESLERELKDCRKKG*
>CL70.Contig13_All_ORF2
MKKLTDPLNVLNVNCYASLKSLTLEDCDSLEYLIDTTLEKHTPQSVFPVLDYLTITGAKRLKEIFHGDLPPGSLQKLKGLWLNHLPELTTFWTIESQSRWMGDLLAVLESIKIKDCQSVEAIFGSEGLLIMSKRSTSSV*
>CL70.Contig13_All_ORF3
MNPQPITFQFKLPHLKQNPYIQTQKLRLQQNTERLKSVALTEMVPAKASRSSSSFPILTSFQIITETLRYKDSNYKVNQLHFFFLFYLSHN*
>CL70.Contig14_All_ORF1
MLISQLPDVFGEMGTRSNFRLLLHSTPIARPVEFESRNSVIRGVMDALTDDESNPIVICGMGGIGKTTLVMEIGAKAGEVQLFDEIAIAEFTQEPDLIKIQGQIAKALRLELTGEDDRAAKLRERLSRGTNNVLLILDNVWTQLNLWEIGIPISRDQKCCKLLVTSRNQDIFKEMKTRKHFPIGGLPKHDAWSLFKKVAGGSIESDLKLRPIAEQVLAECDGLPVAISTVGGALQGKIISIWNDALRQLKQACPEDVPGVIKHVYGRIVFSYECLPSEQAKSCFLLCCLFPESEDFHIEMLVRIAIGLGLLKGIDSISEGRDCVETLVDTLKDHSLLLDSDEKESVRMHDVVRDVAVYIASQEFNQNKNDESEKRIVLRHGPEVNYWRSSYNAVDESGSEESAYCRSLTTCTSSTELLLMGVKDWLELKLKLLDTIFDGMEDLKVLLIWCSILPSLPLLKNIQTLVLVDCHLNFDVIGELRTLMILDDVMSLK*
>CL70.Contig14_All_ORF2
MDGRSTGSSRVHKNKGLPVRRSNFWLGRIAHHVKEINFLSLTELELVRLPCFTGISKSTCKGLNRQLEVSSVYPDSLTDEQSLFSDPKVVFPVLTTLSIERLGELKKIWNGQLSPTSFSKLKILIVKQCDKLLHLVPTQMQNRLQTLEYIAVEECSSLEGIFEVSGLTVNERNASVSRSDKLPSNISQPDQGMQINDIMGCRQSCQGFQNLTELYITSCGSLRYLLSPSIARGLVKLQTLEIKNCQKMEAIVAADEGEETENESMLPRLDYLVLRNLPNLGSFSQGRYTFDWPLVTQICIRECNKMNKFCSGSLRISRAVNITVRNSGESLERELKDSMKTG*
>CL70.Contig14_All_ORF3
MWDSFQDWVVEKLGSAETTNWVSQLEDGDAEPEQVDMWKRLNSLAVEKPASTETTTDRVSQLEDDESSEPEEVNDLFRDFVDDVCKAEGNYDQVTRWANSMDWRVGLLSELLSLSRLTTLQVFLPPIEIVWTSKLFHNLDRFKISIGWGCNPYLSDLESLSVEDLDLAGIGISLLLKKTKNLELKMMKSLTDPLNVLDVICSATLKSLILDDCDSLEYVIDTTLEKHTPQSVFPVLDYLCITRAKRLKEIFHGDLPPGSLQKLERLWLNHLPELTTIWTIESQSRWMGDLLAVLESIKIKDCQSVEAIFGSEGLLIMSKRSTSSV*
>CL70.Contig15_All_ORF1
MANFHPPLSLNYEALAVGQCDKLLHLVPTQMQNRLQNLEYITVHNCSSLEEIFGVRRLTVNEGNASVSQTDKIVSNISVPDQGMQTNDIMNLKQSCQGFQNLIDLQVVNCGSLRYLLSSSIVRGHVKLQTLEIDNCQKMEAIVAADEGEETENESMLPRLDSLDLKNLPNLGSFSQGRYTFDWPLVTQICIFGCNKMNKFCSGSLRISRAVDITVDNSGESLERELKDSRKTG*
>CL70.Contig15_All_ORF2
MDWRVGLLSELLSLSHLTTLEVVLPPIEILRTSKLFHNLDRFKISIGWRGNAFLFDLDSVHLSVQDLDLAGTGISLLLKKTKNLELKMKKLTDPLNVLNVNCYASLKSLTLEDCDSLEYLIDTTLEKHTPQSVFPVLDYLTITGAKRLKEIFHGDLPPGSLQKLKGLWLNHLPELTTFWTIESQSRWMGDLLAVLESIKIKDCQSVEAIFGSEGLLIMSKRSTSLV*
>CL70.Contig15_All_ORF3
VGRSSIEIHLEVTQSTKGCGTSDSLALSANFIFVARDSKTGKAAPVNRLLPETEREQFLFKEAEARNNLRKRTRGGQKREFENGEVNRLESLLAEGRIFCDMPALADRDSILLRDTSLENSLICQPQQRNIHGRIFGGFLMHRAFELAFSTAYAFAGLVPCFLEVDLVDFLRPVDVGDFLRFKSCVLYTEVNPDQPLITIEVVAHVTRPELRSSEVSNTFYFTFTVRPEAKATKNGFRIRNVVPATEEEARRILERKDAQALLSSTLMTK*
>CL70.Contig16_All_ORF1
MHDVVRDVAVYIAFQEFNQNKNDELKRRLVLKPGGELNSWRKNNGIEESAYCRSLTTTTSTTELLLLLPMNDDGFESKLKQPPRIFDGMEDLKVLTILNSSLPSLPLFRNLQTLVLAGCHLNYDVIGELQTLMIL*
>CL70.Contig17_All_ORF1
MILSLRDCSNIEQLPDTFKNLSSLRLLDLSGCRELKIISPGVISSLFRLEELYMWDSFQDWVVDKLASPETANWISQLEAEGRARRFRYWVLKTLDTWKSLNRSAVEQPADVGKLFRQDIELGGVQDERTRWANSMDWNTGILAELLSLSRLTTLEAVLPPVNILLTSPLFNNLERFKITIGWKEHIRAQDSEKYGVDDNYLRVGNLDPSAIVGSGITPFLKKTCIIEFRRTNSTEPHLMNVLGTVCFAKIRSLALTSCDDVEYLIDTTTTPNSSSSSAIFPLLNALEISNASSLNEIFHGELPTGSLKELRSLQFRSLPELAYIWKTNRKSELVVLKNILGHVQVLDVGFCSSLEGIISFESDDEEVINFQSLTELSLSKLPCFIRISRKISKGPERLIKQPLFDTKVHFPVLTELHLANMNFKEIWNNQLSAESFCELRILRVERCHELLHLVPTHMQHRLQKLEYIEVFCCSSLKEIFEFRRLIVDDDGDATASTIFESGNQGTRINKMMSFKESRQAFQNLGVISIWRCHGLRTMLSPSVARGLVKLKILTIGECSIKEVVVAAAAAEGEETEDDNMFPQLCTLKLTELPNLVSFSRGRYNFKWPLVEDIQIFDAAI*
>CL70.Contig17_All_ORF2
MYSSSSRNKLDITPGEIILSSLHPDKSSNLKLDKFLNVSGNCSMFEQSRKLSIMSVLSSPMT
>CL70.Contig17_All_ORF3
MPLRTLRLFLNTSTMRVSRFLHLLVYFGQPRSLLDQSTCSKMNSYNMQILLQYFQLMSVC*
>CL70.Contig18_All_ORF1
MDWNTGILAELLSLSRLTTLQVVLPPLNILLTTTFFNKLERFHIAIGWKEYMSYEEIEKEQSGNYLRVHHLDVSSAAMGSGVTSLLEKASHVEIKLTQPQLLNVLDRVCFRKTKRLKFQECNDVEYLIDTTSTTHSSSAIFPVLNSLEISKARRLKVIFHDELPTGFLKQLRALILSGLPALTHIWKTNSRSQHDNEEVINFQSLTELRLSNLPRFTGITKNASKGSERLPEDSSPEQADFTILSLFDTKVHFPVLTKPYIEFVNVEEIWNNQLSAESFCKLRILRVGECYKLLHLVPTHMQHRLQKLEYIEVFCCSSLKEIFEFRRLIGDDEWDATTISESGDQGAQINKMMSFKQSRQAFQNLGVISIWRCHGLRTLLSPSVARGLVKLKILTIGECSIKEVVVAAAAAEGEETEDDNMFPQLHTLVLENLPNLGSFSEGKYNLKWQQVKKIKILRCNNMERFCLGSLSTPKEVEIEVEGASESVLQEVNDSRQEM*
>CL70.Contig18_All_ORF2
MILSLRGCRGLKQLPDTFKNLSDLRLLDLTDCYKLEVISPGVISSLTRLEELYMLDSFENWEVEKLASTETTEWISKLEEAEQERAAAGSQKGDAYAETTLYTWKELH*
>CL70.Contig18_All_ORF3
MNNKILLCTPISAVYVAYVLVPNATVCNILLPVEFLAYKRILLKVGCSISLRRSQTLCMVL*
>CL70.Contig19_All_ORF1
MISPISANPAATRQFLIVLIAYVSVAPSNGLRDNGNSPTNSANL*
>CL70.Contig19_All_ORF2
MKQDMVLVFRNSLKVLSGISSNRWWAISKLQSQDPSQYQQPTIY*
>CL70.Contig19_All_ORF3
MGNASTLTLVGSNEARYGTSVQKQSQGPQRHFIQQVVGNF*
>CL70.Contig20_All_ORF1
MNFKEIWNNQLSAESFCELKYLHVTACKKLLHLVPTHMQNRLQKLEYIEAWRCSSLKEIFAFRRLIVDDEGDATTISESGDQGAQINKMMSFKQSRQAFQNLGVISIWRCHGLRTMLSPSVARGLVKLQRLDIHDCWDIEEIVAAVEGEETEDDNMFPQLQTLELEDLPNLGSFSQGNYNFKWPLVRAIIILRCNNMNKFCLGTLSTPKGVVIHVDAGESVLQQLNNSRKQI*
>CL70.Contig20_All_ORF2
MYSNFCNLFCICVGTKCNSFLHAVTCRYFSSQKDSAESWLFHISLKFMLAKCSSVRTGK*
>CL70.Contig20_All_ORF3
MNSAMLLCTPISAIYFAYVLVPNAIVSYMLSHVDTLVHKRIPLKVGCSISL*
>CL70.Contig21_All_ORF1
MILSLRGCLAIEQLPDTFKNLSRLRLLDLSGSRELKIISPGVISSLFRLEELYMWDSFQDWVVDKLASPETANWISQVEAEGRARRFRYWVLKTLDTWKSLHRSAVEQPADVGKLFRQEIGRVRVQEEGTRWANSMDWNTGILAELLSLSRLTTLQVVLPPLNILLTTTFFNKLERFHIAIGWKEYMSYEEIEKEQSGNYLRVHHLDVSSAAMGSGVTSLLEKASYVDFKLTRPQLLNVLDRVCFPKTKRLKFQECNDVEYLIDTTTTTHSSSAIFPVLNSLEISDAKRLKEIFHGELPT
>CL70.Contig21_All_ORF2
MYSSSSRNKLDITPGEIILSSLLPDKSSNLNLDKFLNVSGNCSIAKHPRKLSIMSVLSSPMTDTSSTLQSTRRSV*
>CL70.Contig21_All_ORF3
MKNLFQPLCITNLQRIQDRKDGAAAMCSSSRVNQILHIITFLELKTLCLWETDSIQDIQKLRPSQFKVNIAGFL*
>CL70.Contig22_All_ORF1
MAQKKNDELKRSIVSRQGVELNHWRRKNNVIRESTHCCLLTTNIPLSFYCWRPQMEVK*
>CL70.Contig22_All_ORF2
MATSRTTSCILTYSFSSQSNNKERHLSVSTNACTQSL
>CL70.Contig23_All_ORF1
LPIAISTVGTALKGQSIGIWTNALRELEKACPENVPGVTEHVYGKIKLSYECLPNEQAKSCLLLCCIFEECSDIL
>CL71.Contig1_All_ORF1
MPIAFIIPPNPLSMLDSTSGGSYDISLSLPLSTERAEIRIQ*
>CL71.Contig1_All_ORF2
MDRGFGGIMNAMGIIFLAFRGHNVILEIQVRVMFLFIF
>CL71.Contig1_All_ORF3
MASECKKNYAHCIHYSTKSSIHVGLHQWWII*
>CL71.Contig2_All_ORF1
MEEVVVVVETDCRAEVTRGHSYHGFSIQSSSESAQVNPITTSPPCGRKEDGTNWRGQGGGGGELNPLDAWLPITESRNGNIFSVTFHLLCSGIGFQALLLPVAFATLGWAWGIICLSLAFTWQLYTIWLLVQLHESESGIRYSRFIHLAVTAFGPKLGKLLCMFPVMYLSGGTCVQLIIVGGSTMKLFFNTVCDAKTVTATECFLMFTCLAIVGAQSSNLNSVAKVSFVGTISAIVYCILISALSVDKGRLSDISYDPPLVESNMDRGFGGIMNAMGIIFLAFRGHNVILEIQGTLPSSPKHPTYKPMWRGVTISYAVIVMCLLPLAVCGSWAYGKKVPSSIGEILTAAAQFRGHKTLKCVLGLICILVVINCLSSFQIYGMVVFDNLEMRYSIKKKKPCARWQRVIFRIFFGGFVFFIAVAFPFLISLAVLIGGLAFPLTYAHPCLMWIAIKKPKPKGVVWCINTGLGCLGLCLSVVLVVAASWNIAQRGLKANFFRP*
>CL71.Contig2_All_ORF2
MIPHAHPRVANATGSKRAWNPIPEHSKWKVTEKIFPFLDSVMGSQASRGLSSPPPPPWPLQFVPSSFLPQGGLVVMGLT*
>CL71.Contig2_All_ORF3
MAKHVNIKKHSVAVTVLASQTVLKKSFMVEPPTIISCTHVPPDRYITGNMQSNFPNFGPKAVTARWMNLL*
>CL72.Contig1_All_ORF1
MKGGFNYNMMGRLVSVTLTALVCTTILLWAWEKNPFADTLLLARERFPIPSIDFLEDSPKNSSKSMKTDRNIQGEDIEETNKIQNSGAAPIQGKDTPSATTDETKKIESSGVAPTDYAFSPIMDEHNLNATSTDQPKVCNFAKGRWIPDIRRPLYSGFHCKQWLSAMWACRLTQRPDFSFEGYRWKPDSCEMPEFERSSFLRRMQDKTIAFVGDSLGRQQFQSLMCMATGGEESLEVQNVGKEYGLVKRRGAIRPDGWAYRFPKTNTTILYYWSASLCDLVPLNSSNRTTDVAMHLDRPPAFMRQYLDRFDVLVLNTGHHWNRGKINGNRWVMYVDGKPNQDKRRAQIDRAKNFTIHSVVRWLDSQLPSHPHLKTFFRTISPRHFLNGDWNTGGSCDNTTPLSGGSEVVQEGSSDVVIEAALRGTKTKILDITALSRLRDEGHISRYTIRGTAAVNDCLHWCLPGIPDTWNELLIAQI*
>CL72.Contig1_All_ORF2
MKPRIQWSPDVWNPSTLGKITDFRLVSRCCIQIMLVHYRRKCIICWCNTRAFYFLCFICCSRRCILPLNWCSTRILYFVCFFYILPLNIPVCLHRL*
>CL72.Contig1_All_ORF3
MSRIFVFVPLKAASMTTSLDPSWTTSLPPDNGVVLSQDPPVFQSPLRKCLGEMVLKNVLRWGCDGSCESSHLTTLCMVKFFALSICARLLS*
>CL72.Contig2_All_ORF1
MKGGFNYNMMGRLVSVTLTALVCTTILLWAWEKNPFADTLLLARERFPIPSIDFLEDSPKNSSKSMKTDRNIQGEDIEETNKIQNSGAAPIQGKDTPSATTDETKKIESSGVAPTDYAFSPIMDEHNLNATSTDQPKVCNFAKGRWIPDIRRPLYSGFHCKQWLSAMWACRLTQRPDFSFEGYRWKPDSCEMPEFERSSFLRRMQDKTIAFVGDSLGRQQFQSLMCMATGGEESLEVQNVGKEYGLVKRRGAIRPDGWAYRFPKTNTTILYYWSASLCDLVPLNSSNRTTDVAMHLDRPPAFMRQYLDRFDVLVLNTGHHWNRGKINGNRWVMYVDGKPNQDKRRAQIDRAKNFTIHSVVRWLDSQLPSHPHLKTFFRTISPRHFLNGDWNTGGSCDNTTPLSGGSEVVQEGSSDVVIEAALRGTKTKILDITALSRLRDEGHISRYTIRGTAAVNDCLHWCLPGIPDTWNELLIAQI*
>CL72.Contig2_All_ORF2
MKPRIQWSPDVWNPSTLGKITDFRLVSRCCIQIMLVHYRRKCIICWCNTRAFYFLCFICCSRRCILPLNWCSTRILYFVCFFYILPLNIPVCLHRL*
>CL72.Contig2_All_ORF3
MSRIFVFVPLKAASMTTSLDPSWTTSLPPDNGVVLSQDPPVFQSPLRKCLGEMVLKNVLRWGCDGSCESSHLTTLCMVKFFALSICARLLS*
>CL73.Contig1_All_ORF1
MEVFKPGLKLCSSSKELSRFDGASTSEQTKNKNSIKIEKASYDCNLEIESRNKGAEMAMNKSLVLGCSSSKVSLSKSKGKAVLCSASEIEELNERMRILEEETESMKQELFESAEERRKLTNELYQQFQILTRVQD*
>CL73.Contig1_All_ORF2
MRFRHGRLQIQLHFERLVFIVLTSALTKFEQVLVVNPLINAFLFSHPVKSSH*
>CL73.Contig1_All_ORF3
MLFLFFVCSLVLAPSNLESSLLDEHSFNPGLKTSIPRIIQNSATNANFPL*
>CL73.Contig2_All_ORF1
MEEEDDLYIPVAKRRAMAAQRILHRKGNAAGLEEDSEKSEAKEVKPSLLVKATQLKRDAPEITQAEQLVQQEKEMIEHLSDRKTLMSVRELAKGITYTEPIPTGWKPPLQIRRMPKKQCDLIRKQWHIIVDGEDIPPPIKNFKDMRFPEPILKMLKTKGIVQPTPIQVQGLPVILSGRDMIGIAFTGSGKTLVFVLPLIMMAMQEEMMMPIVPGEGPFGLIICPSRELARQTYEVVEQFLAPMREAGYPEIRPLLCIGGVEMKSQLDIVRKGVHIVVATPGRLKDMLAKKKMNLDNCRYLTLDEADRLVDLGFEDDIREVFDHFKAQRQTLLFSATMPAKIQNFARSALVKPVTVNVGRAGAANLDVIQEVEYVKQEAKIVYLLECLQKTPPPVLIFCENKADVDDIHEYLLLKGVEAVAIHGGKDQEEREYAISSFKAGKKDVLVATDVASKGLDFPDIQHVINYDMPAEIENYVHRIGRTGRCGKTGIATTFINKNQSETTLLDLKHLLEEAKQRIPPVLAELNDPMEDVEDITDASGVKGCAYCGGLGHRIKDCPKLEQQKSVQISSTRRDYYGSGGYRGEM*
>CL73.Contig2_All_ORF2
MEAFKPGLKLFSSTKELSRYDGASTSERTKNKKSIKIEKVSYDCNLEIESRNKGAEMTMNKSLVLGCSSSKVSLSKSKGKAVLCSASEIEELNERMRILEEETESMKQELFESAEERRKLTNELYQQFQILTRVQD*
>CL73.Contig2_All_ORF3
MPLLSNQITLLLRHPSNLQWGFPTCRYRFGISDSLSQLTDRHQSLAIRQMLNHLLLLLHELLGLSNLGSITFQLCSFHQKARLHFFGLGFLRILLKPSGIPLPVKNPLRRHCSSLRHRYIQIIFFFHGSSFLQE*
>CL73.Contig3_All_ORF1
MEEEDDLYIPVAKRRAMAAQRILHRKGNAAGLEEDSEKSEAKEVKPSLLVKATQLKRDAPEITQAEQLVQQEKEMIEHLSDRKTLMSVHELAKGINYTDPIPIQELARQTYEVVEQFLAPMREAGYPEIRPLLCIGGVEMKSQLDIVRKGVHIVVATPGRLKDMLAKKKMNLDNCRYLTLDEADRLVDLGFEDDIREVFDHFKAQRQTLLFSATMPAKIQNFARSALVKPVTVNVGRAGAANLDVIQEVEYVKQEAKIVYLLECLQKTPPPVLIFCENKADVDDIHEYLLLKGVEAVAIHGGKDQEEREYAISSFKAGKKDVLVATDVASKGLDFPDIQHVINYDMPAEIENYVHRIGRTGRCGKTGIATTFINKNQSETTLLDLKHLLEEAKQRIPPVLAELNDPMEDVEDITDASGVKGCAYCGGLGHRIKDCPKLEQQKSVQISSTRRDYYGSGGYRGEM*
>CL73.Contig3_All_ORF2
MNGHESLAIRQMLNHLLLLLHELLGLSNLGSITFQLCSFHQKARLHFFGLGFLRILLKPSGIPLPVKNPLRRHCSSLRHRYIQIIFFFHGSSFLQE*
>CL73.Contig3_All_ORF3
MNIIDIGFVFTENKNRRWGLLQTFKKVNYLGFLLHILNLLNHIKICCSSSSNVDCYRLDQSTSSEVLNFRRHGG*
>CL73.Contig4_All_ORF1
MIEHLSDRKTLMSVRELAKGITYTEPIPTGWKPPLQIRRMPKKQCDLIRKQWHIIVDGEDIPPPIKNFKDMRFPEPILKMLKTKGIVQPTPIQVQGLPVILSGRDMIGIAFTGSGKTLVFVLPLIMMAMQEEMMMPIVPGEGPFGLIICPSRELARQTYEVVEQFLAPMREAGYPEIRPLLCIGGVEMKSQLDIVRKGVHIVVATPGRLKDMLAKKKMNLDNCRYLTLDEADRLVDLGFEDDIREVFDHFKAQRQTLLFSATMPAKIQNFARSALVKPVTVNVGRAGAANLDVIQEVEYVKQEAKIVYLLECLQKTPPPVLIFCENKADVDDIHEYLLLKGVEAVAIHGGKDQEEREYAISSFKAGKKDVLVATDVASKGLDFPDIQHVINYDMPAEIENYVHRIGRTGRCGKTGIATTFINKNQSETTLLDLKHLLEEAKQRIPPVLAELNDPMEDVEDITDASGVKGCAYCGGLGHRIKDCPKLEQQKSVQISSTRRDYYGSGGYRGEM*
>CL73.Contig4_All_ORF2
MEKGKGVMGGGRRWAVDMTDNSTSPCSRDVPDPPGFSRASSDQDDSTVSRQKKEAESTWKAQKAWEVAQAPLKNLLMMGFMMWMAGSTVHLFSIGITFSALWQPISALQGVGKVFEPYKDSKVDLLGPKLLFIALNLGGLALGVWKLNTLGLLPTHASDWVSSLPPAQEVEYSGGGIPLY*
>CL73.Contig4_All_ORF3
MPLLSNQITLLLRHPSNLQWGFPTCRYRFGISDSLSQLTDRHQSLAIRQMLNHLLLLLHELLGFTRRLGFNCEAFSESSSTREAFPFR*
>CL74.Contig1_All_ORF1
MYQIRILTQENIETEHRVTQKTPRDSSLHLLAFSIAGWKQNFQKHDIKDSSPVTRIIEKESYKVKYRKVKNLCCLQLAPKLRYISPDLRLKPSTSFASRPFPLNHIHPITEFPKGLFTYDPS*
>CL74.Contig1_All_ORF2
MIVAVDFTHDAATFLRNVAFNAVAVVKYYHNCAAILRLLTWTPLWDLPPQTVKGAHDCLSTVPISILYSYKSPTIVLGFVASLQLIFKKKLL*
>CL74.Contig1_All_ORF3
MILVTGELSLMSCFWKFCFHPAIENARRWRLESLGVFCVTLCSVSMFSCVRILIWYIGIFWYNLESSPAKC*
>CL74.Contig2_All_ORF1
MIVAVDFTHDAATFLRNVAFNAVAVVKYYHNCAAILRLLTWTPLWDLPPQTVKGAHDCLSTVPISILYSYKSPTIVLGFVASLQLIFKKKLL*
>CL74.Contig2_All_ORF2
MLDLQCSLFDALSYGAAFHGNGFYQQSCVLLAFNDTFHSSGQALGSEPTLPYLSSDQPNGEIYLVLLNLLLLALESS*
>CL74.Contig2_All_ORF3
MDPALGPTTTNCQRSSRLFINRANIYIIFIQVTHDCFGFCGFITTDF*
>CL74.Contig3_All_ORF1
MYQIRILTQENIETEHRVTQKTPRDSSLHLLAFSIAGWKQNFQKHDIKDSSPVTRIIEKESYKVKYRKVKNLCCLQLAPKLRYISPDLRLKPSTSFASRPFPLNHIHPITEFPKGLFTYDPS*
>CL74.Contig3_All_ORF2
MIVAVDFTHDAATFLRNVAFNAVAVVKYYHNCAAILRLLTWTPLWDLPPQTVKGAHDCLSTVPISILYSYKSPTIVLGFVASLQLIFKKKLL*
>CL74.Contig3_All_ORF3
MILVTGELSLMSCFWKFCFHPAIENARRWRLESLGVFCVTLCSVSMFSCVRILIWYIGIFWYNLESSPAKC*
>CL74.Contig4_All_ORF1
MIVAVDFTHDAATFLRNVAFNAVAVVKYYHNCAAILRLLTWTPLWDLPPQTVKGAHDCLSTVPISILYSYKSPTIVLGFVASLQLIFKKKLL*
>CL74.Contig4_All_ORF2
MLDLQCSLFDALSYGAAFHGNGFYQQSCVLLAFNDTFHSSGQALGSEPTLPYLSSDQPNGEIYLVLLNLLLLALESS*
>CL74.Contig4_All_ORF3
MDPALGPTTTNCQRSSRLFINRANIYIIFIQVTHDCFGFCGFITTDF*
>CL74.Contig5_All_ORF1
MYQIRILTQENIETEHRVTQKTPRDSSLHLLAFSIAGWKQNFQKHDIKDSSPVTRIIEKESYKVKYRKVKNLCCLQLAPKLRYISPDLRLKPSTSFASRPFPLNHIHPITEFPKGLFTYDPS*
>CL74.Contig5_All_ORF2
MIVAVDFTHDAATFLRNVAFNAVAVVKYYHNCAAILRLLTWTPLWDLPPQTVKGAHDCLSTVPISILYSYKSPTIVLGFVASLQLIFKKKLL*
>CL74.Contig5_All_ORF3
MILVTGELSLMSCFWKFCFHPAIENARRWRLESLGVFCVTLCSVSMFSCVRILIWYIGIFWYNLESSPAKC*
>CL74.Contig6_All_ORF1
MIVAVDFTHDAATFLRNVAFNAVAVVKYYHNCAAILRLLTWTPLWDLPPQTVKGAHDCLSTVPISILYSYKSPTIVLGFVASLQLIFKKKLL*
>CL74.Contig6_All_ORF2
MDPALGPTTTNCQRSSRLFINRANIYIIFIQVTHDCFGFCGFITTDF*
>CL74.Contig6_All_ORF3
MSCISSKSQWRMLATPCKVQEIHKSNTQTYYLKIKGKTTSLPNQKV*
>CL74.Contig7_All_ORF1
MYQIRILTQENIETEHRVTQKTPRDSSLHLLAFSIAGWKQNFQKHDIKDSSPVTRIIEKESYKVKYRKVKNLCCLQLAPKLRYISPDLRLKPSTSFASRPFPLNHIHPITEFPKGLFTYDPS*
>CL74.Contig7_All_ORF2
MIVAVDFTHDAATFLRNVAFNAVAVVKYYHNCAAILRLLTWTPLWDLPPQTVKGAHDCLSTVPISILYSYKSPTIVLGFVASLQLIFKKKLL*
>CL74.Contig7_All_ORF3
MILVTGELSLMSCFWKFCFHPAIENARRWRLESLGVFCVTLCSVSMFSCVRILIWYIGIFWYNLESSPAKC*
>CL74.Contig8_All_ORF1
MIVAVDFTHDAATFLRNVAFNAVAVVKYYHNCAAILRLLTWTPLWDLPPQTVKGAHDCLSTVPISILYSYKSPTIVLGFVASLQLIFKKKLL*
>CL74.Contig8_All_ORF2
MLDLQCSLFDALSYGAAFHGNGFYQQSCVLLAFNDTFHSSGQALGSEPTLPYLSSDQPNGEIYLVLLNLLLLALESS*
>CL74.Contig8_All_ORF3
QKPSCYIKSPRPQFKYRNYNLQTAKQIKTIYIDKKHVIINLTYKGNLRLTFSDTYKSMLPDSSNSRPNCTFSISSKSQWRMLATPCKVQEIHKSNTQTYYLKIKGKTTSLPNQKV*
>CL74.Contig9_All_ORF1
MIVAVDFTHDAATFLRNVAFNAVAVVKYYHNCAAILRLLTWTPLWDLPPQTVKGAHDCLSTVPISILYSYKSPTIVLGFVASLQLIFKKKLL*
>CL74.Contig9_All_ORF2
QKPSCYIKSPRPQFKYRNYNLQTAKQIKTIYIDKKHVIINLTYKGNLRLTFSDTYKSMLPDSSNSRPNCTFSISSKSQWRMLATPACLPKPLRFEALEQKAFT*
>CL74.Contig9_All_ORF3
MDPALGPTTTNCQRSSRLFINRANIYIIFIQVTHDCFGFCGFITTDF*
>CL74.Contig10_All_ORF1
MYQIRILTQENIETEHRVTQKTPRDSSLHLLAFSIAGWKQNFQKHDIKDSSPVTRIIEKESYKVKYRKVKNLCCLQLAPKLRYISPDLRLKPSTSFASRPFPLNHIHPITEFPKGLFTYDPS*
>CL74.Contig10_All_ORF2
MLDLQCSLFDALSYGAAFHGNGFYQQSCVLLAFNDTFHSSGIILTSFFFSFFFVLAIWFWNSNLLGRVICKEPFRKFCNWMDVVQWKWSGSKTS*
>CL74.Contig10_All_ORF3
MILVTGELSLMSCFWKFCFHPAIENARRWRLESLGVFCVTLCSVSMFSCVRILIWYIGIFWYNLESSPAKC*
>CL74.Contig11_All_ORF1
MYQIRILTQENIETEHRVTQKTPRDSSLHLLAFSIAGWKQNFQKHDIKDSSPVTRIIEKESYKVKYRKVKNLCCLQLAPKLRYISPDLRLKPSTSFASRPFPLNHIHPITEFPKGLFTYDPS*
>CL74.Contig11_All_ORF2
MIVAVDFTHDAATFLRNVAFNAVAVVKYYHNCAAILRLLTWTPLWDLPPQTVKGAHDCLSTVPISILYSYKSPTIVLGFVASLQLIFKKKLL*
>CL74.Contig11_All_ORF3
MILVTGELSLMSCFWKFCFHPAIENARRWRLESLGVFCVTLCSVSMFSCVRILIWYIGIFWYNLESSPAKC*
>CL74.Contig12_All_ORF1
MIVAVDFTHDAATFLRNVAFNAVAVVKYYHNCAAILRLLTWTPLWDLPPQTVKGAHDCLSTVPISILYSYKSPTIVLGFVASLQLIFKKKLL*
>CL74.Contig12_All_ORF2
QKPSCYIKSPRPQFKYRNYNLQTAKQIKTIYIDKKHVIINLTYKGNLRLTFSDTYKSMLPDSSNSRPNCTFSISSKSQWRMLATPACLPKPLRFEALEQKAFT*
>CL74.Contig12_All_ORF3
MDPALGPTTTNCQRSSRLFINRANIYIIFIQVTHDCFGFCGFITTDF*
>CL74.Contig13_All_ORF1
MTYKGNLKLTFSDTYRSMASITMLPDIQGRGEAVCC*
>CL75.Contig1_All_ORF1
MEFLASSRERVIDRFTNLPDDVACHILLFVSFKDSARVGCVSRRCKEFYLGVRNLDFDSAHAKYPWDRFRLLNCLDKFLLQRGEKEIWSFRIHWIFDRENNDEYFRIMSWISYAVKCNVGVLILRLNMFGAMTLELPSGIFDCKSLKHLIVDILNEGGKVFKTPSLARSSNLQFLTLKNVAIQEEFDKWISKCCKSMKSLEVLSSVSRGRVLAVTGDIIKIVYRDGCRTLPLDNVCCFSVLSVFSSLSDDLVPPMATLLKTMPNLIDLQLSSAVISLNSRTSSSGFNISYWKSLNLAFVDHLQYASITIIFNGDNEVEFAAYLLENARNLKEMVIYHSGEPAAKSAIRWLQNKNVCRSTAKVFFMEPVKRN*
>CL75.Contig1_All_ORF2
MVLRRVAIGGTRSSLKELNTDSTEKQQTLSKGSVLQPSLYTILMMSPVTARTLPLLTLERTSSDFMLLQHFEIHLSNSS*
>CL75.Contig1_All_ORF3
MQIRSQPLELVGILQPAGFEEGEEDACIKACFPSRSRSTRKVFFYSRSLCCNFCLYLV*
>CL75.Contig2_All_ORF1
MEFLASSRERVIDRFTNLPDDVACHILLFVSFKDSARVGCVSRRCKEFYLGVRNLDFDSAHANYAWDRFRLLNCLDRFMLQRGEKDINKFRVHWIFDRENNDEYFRIMSWISYAVKCNVGVLILRLNMFGAMTLELPSGIFDCKSLKHLIVDILNEGGKVFKTPSLARSSNLQFLTLKNVAIQEEFDKWISKCCKSIKELSLEQVFKTERISIESPSLESFSIACNYLVCSKDLLKLSVLNISGEKLAKISVVWQAPGGIDYLQIFSPNVKDLTLIGIFRNYISLGTLMCLEKSIISPLGIYDSNKALEVLSSVSRGRVLAVTGDIIKIVYRDGCRTLPLDNVCCFSVLSVFSSLSDDLVPPMATLLKTMPNLIDLQLSSAVISLNSRTSSSGFNISYWKSLNLAFVDHLQYASITIIFNGDNEVEFAAYLLENARNLKEMVIYHSGEPAAKSAIRWLQNKNVCRSTAKVFFMEPVKRN*
>CL75.Contig2_All_ORF2
MVLRRVAIGGTRSSLKELNTDSTEKQQTLSKGSVLQPSLYTILMMSPVTARTLPLLTLERTSSALLESYMPSGLIIDFSKHIKVPNEM*
>CL75.Contig2_All_ORF3
MNTKLVYVLLPTLKHEPIQTIQQPKPIPRVICMGRIKIQVPNAQIELFTPSGHASHTSTVFKTDK*
>CL75.Contig3_All_ORF1
MEFLASSRERVMDRFTNLPNDVACHILSFVSFRDSARVGCLSRRCKELYLGIRNLDFDSAHANYAWDRFRLLNCLDRFMLQRGEKDINKFRVHWIFDRENNDEYFRIMSWISYAVKCNVGSLIIELSMFGEMTLELPSCIFHCKSLRHLIVDVLNRGGKVLKTPSLVCSSNLQSLKLKKVTIQEEFGKWISECCKSIKELSLEQVFKTERISIESPSLESFSIACNYLVCSKDLLKLSVLNIAGEKLAKISVVWQAPGGIDYLQIFSPNVKDLTLIGIFRNYISLGTLMCLEKSIISPLGIYDSNKALEVLCSVSRAKVLNLMGDIIKLLQVVFRDGCRTPPLDNVCCFSVLSVFSSLSDDLVPPMATLLKTMPNLIDLQLSSAVISLNSRTSSSGFNISYWKSLNLAFVDRLQNATLSIFNGNNEVEFAAYLLENATNLKKMVIYHSGQHSAIRWIQNKSVCYSTANVFFMELVKRN*
>CL75.Contig3_All_ORF2
MQAFCGVSLSTKQNKHPIRCYLCQDLFRPKIRKHLVVVGKEPWHGDLNQPKAKSTAQTPTVGEPLHVSLLRLETSLNTYLPLSSPSSKPSEILRVPRMASSFPHSGLAINQWSSLISVSFD*
>CL75.Contig3_All_ORF3
MRLLHWLIASPECGKEEAILGTRRISEGFEEGEDKGRYVLRLVSNRSRLTCKGSPTVGVCAVLFAFGWFRSPCQGSLPTTTRCFLIFGLNRS*
>CL75.Contig4_All_ORF1
MQAFCGVSLSTKQNKHPVRCYLCQDLFRPKIRKHLVVVGKEPWHGDLNQPKAKSTAQTPTVGEPLHVSLLRLETSLNTYLPLSSPSSKPSEILRVPRMASSFPHSGLAINQWSSLHVTSSTPDY*
>CL75.Contig4_All_ORF2
LIASPECGKEEAILGTRRISEGFEEGEDKGRYVLRLVSNRSRLTCKGSPTVGVCAVLFAFGWFRSPCQGSLPTTTRCFLIFGLNRS*
>CL76.Contig1_All_ORF1
MAAGAYTDQLEAYFRRADLDGDGRISGAEAVAFFQGANLPKPVLAQIWMHADQNKTGFLGRPEFYNALRLVTVAQSKRDLTPDIVKAALYGPAAAKIPPPQINLSALAAPQANPMAGAPAPQMGMGTPPTSQSFGFRAPGAPNAGMNQNYFQPQQNQSMRPPQGIPPGMPNTIHSQPQQGFGGGVGGPNVMNSNNWLSGSTGAPPPGPRGISPSMPSSTTQPQPPVSSSSLPTVNDSRSLVPSGNGFPSNSGFSGGVFSATPQSKPGASVSTYSASSAPMPSAIVPVSSVSQSSSKLSALDSLSAFTMQPSGGQFQRPQAPSNPSQQISAAVTTSFSSPSISVGVGNSNSENSQPPWPKMKPSDVQKYTKVFMEVDSDRDGKVTGEQARNLFLSWRLPREVLKQVWDLSDQDNDSMLSLREFCFSLYLMERYREGRPLPATLPSNVMLDETLISMTGQSKVGYGNAAWSPHPGFGQHQGMQGSQMMPPGTGLKPPIQGNAPQGDRAMQPNQQNLRVPGMVASNQLDNGKQDSANSKAQDPSEAEKKVEETENVILDSREKIEFYRTKMQELVLYKSRCDNRLNEIMERALADKREAELLAKKYEEKYKQVAEIASKLTIEEATFREVQERKTELHQAIVKMEQGGSADGILQVRADRIQYDLEELIKALTERCKKHGIEMKSAAIIELPTGWQPGIQDGAAVWDEEWDKFEDEGFGNDLKIDSSTKPDSGSVQREKASLDRSSTPDSSLVANGKSGISSSNGDHAHESDSVFTHSEDEHVRSPNGSLAGRTAVDSPSRDFSDIHYGKNSEADGETHGSFDESTWGAFDNNDDIDSVWGFNADKGKDSDSEKHRDFFGSDDFGVNPVRTGFPNADTAFQKKSIFFEESVPSTPASRFANSPRYSEAGDQYFDSGFSRFDSFSSRQDSGFSSQPEKFSRFDSISSTRDFGHSRFDSISSSRDFGQSHGLTRFDSINSTKDFGQGTYSFDDSDPFGSSGPFKVSSESQNAKKGSDNWNAF*
>CL76.Contig1_All_ORF2
MQIPPFRKRAFSLRSLFLAHQPRGLPTRQDTVRLGISTSTVVSQGSIHSVAGKTVVFLLNLRSSQGSIP*
>CL76.Contig1_All_ORF3
MNSIRHPRGNALRRSHGLVLLWLEIILVHTCIGSSRCSKSKTLRCWWCPHTHLWSRCTSHGICLRCS*
>CL76.Contig2_All_ORF1
MQPSCGRFQRPQAPSNSSQKVSAFASPGNSVGMETLLLKIHSFLGQRRSDLIFRNTQKSPESRHKIY
>CL76.Contig2_All_ORF2
VSSVQFTECIHNAAFLWPVSAAPGTIKLKPESFSFCITWKFSWNGNSTSENSQLPWTKTKRSDFQKHTKVTREQAQNL
>CL76.Contig3_All_ORF1
MQMLNIVHLVFLRGTVVKQEWDLCDEDNDSMLSLRVMLFSLFDATLQGRLASSSYSSKLCWMRH*
>CL76.Contig3_All_ORF2
MLSKACFWLTCHRLTDISVSSNIAWNCSWKRPTFPVVLHQIERKA*
>CL76.Contig3_All_ORF3
MLSLSSSHKSHSCFTTVPLRKTKWTILSICITKQSLPND
>CL76.Contig4_All_ORF1
MNQQTLRNCRSSDPWPHCILVSWQTFARSRHFKENARFVKGCTCVGNPVFTGLSPKSSIQEISVLPKF*
>CL76.Contig4_All_ORF2
MKQGKRAQNLGSTEISWIDDFGDNPVKTGFPTHVQPFTKRAFSLKCLLLAKVCQLTKIQ*
>CL76.Contig4_All_ORF3
MQPNEQNLRVPGKEDLAPNQLIDNGKQDSVNSKPQDPNEARKKGSEFGKHRDFLD*
>CL77.Contig1_All_ORF1
MKIQPYYDGAIGWWISNEGAVTPLTDELIIQFLLYKQTIHEFGPIKEEYNFLQRERVIKITLSELRTEDTTSIMQSPSMRKIKQVIDSEFPSSETAVRLEVEEGILQIVQNPGTPILVPPNHRIFVKAIDGIKILHDTCDKNAKQRIHDHLEATRRATCAICTDDVNLSKPSRLPCLHLFHHCCIMQWLEIKQQCPTCRSPVPHEFVTWF*
>CL77.Contig1_All_ORF2
MILVTRMQNREYMIIWKLRDAQHVLYVRTTLTLVNLVDCLACTCFITVALCSGWRSSNSVPLAEVQYLMNLLHGFKTHMAGRNLDVAGYIVQTKVVSQVFDPAWLLLGLSKLSNFSHPNWCAFLFSISYGVL*
>CL77.Contig1_All_ORF3
MSLLSNFYYTSKPYMNLVLLKKNTTSSSVKGSLRSLFPSYVRRILLVLCNLLQCVRSSRSSTVNFLHQKLQCGLKLRKVYFKLFRTQGHPS*
>CL77.Contig2_All_ORF1
MKIQPYYDGAIGWWISNEGAMTPLTDELIIQFLFFKQTLHEFGPIKEEYNFLQRERFIKITPSELRTEDTTSIMHSRSMRKIKQVIDIEFPSSETAVRLEVEERILQIVQNPGTPILVPPNHRIFVKAIDGIKIMHDTCDKSAKQRIHDHLEATRRATCAICTDDVNLSKPSRLPCLHLFHHCCIMQWLEIKHQCPTCRSPVPHEFVTWF*
>CL77.Contig2_All_ORF2
MILVTRVQNREYMIIWKLRDVQHVLYVRTTLTLVNLVDCLACTCFITVALCSGWRSSINVPLAEVQYLMNLLHGFKTHMAGRNLDVASYIVQTKVVSQVFDPAWLLLGLSKLSNFSHPNWCAFLFSISYGVL*
>CL77.Contig2_All_ORF3
MSLLSNFYFSSKPYMNLVLLKKNTTSSSVKGSLRSLLPSYVRRILLVLCILVQCVRSSRLSTLNFLHQKLLCGLKLRNVYFKLFRTQGHPS*
>CL77.Contig3_All_ORF1
MKIQPYYDGAIGWWISNEGAMTPLTDELIIQFLFFKQTLHEFGPIKEEYNFLQRERFIKITPSELRTEDTTSIMHSRSMRKIKQVIDIEFPSSETAVRLEVEERILQIVQNPGTPILVPPNHRIFVKAIDGIKIMHDTCDKSAKQRIHDHLEATRRATCAICTDDVNLSKPSRLPCLHLFHHCCIMQWLEIKHQCPTCRSPVPHEFVTWF*
>CL77.Contig3_All_ORF2
MILVTRVQNREYMIIWKLRDVQHVLYVRTTLTLVNLVDCLACTCFITVALCSGWRSSINVPLAEVQYLMNLLHGFKTHMAGRNLDVAGYIVQTKVVSQVFDPAWLLLGLSELSN*
>CL77.Contig3_All_ORF3
MSLLSNFYFSSKPYMNLVLLKKNTTSSSVKGSLRSLLPSYVRRILLVLCILVQCVRSSRLSTLNFLHQKLLCGLKLRNVYFKLFRTQGHPS*
>CL77.Contig4_All_ORF1
MKIQPYYDGAIGWWISNEGAMTPLTDELIIQFLFFKQTLHEFGPIKEEYNFLQRERFIKITPSELRTEDTTSIMHSRSMRKIKQVIDIEFPSSETAVRLEVEERILQIVQNPGTPILVPPNHRIFVKAIDGIKIMHDTCDKSAKQRIHDHLEATRRATCAICTDDVNLSKPSRLPCLHLFHHCCIMQWLEIKHQCPTCRSPVPHEFVTWF*
>CL77.Contig4_All_ORF2
MILVTRVQNREYMIIWKLRDVQHVLYVRTTLTLVNLVDCLACTCFITVALCSGWRSSINVPLAEVQYLMNLLHGFKTHMAGRNLDVASYIVQTKVVSQVFDPAWLLLGLSELSN*
>CL77.Contig4_All_ORF3
MSLLSNFYFSSKPYMNLVLLKKNTTSSSVKGSLRSLLPSYVRRILLVLCILVQCVRSSRLSTLNFLHQKLLCGLKLRNVYFKLFRTQGHPS*
>CL78.Contig1_All_ORF1
MAGRSCYRDVLPFIAMVTVESTNVGLNILFKSATSRGMSNYVFIVYSYAFATVLLLPLPFVFPSRTRLPPFELSLLVKAFILGFIGFMANICAYKGIDYSSPTLASAISNLTPAFTFILAIIFRMEMLSMRSTTTQAKVIGTLVSISGALVVVLYRGPIVLSTASEKDWVKGGLLLTLGYLLFSVWAILQTHIMKTYPDELVLAFLYNLCGTIVSAPTCIIAEKNLIAWKLTSGIPLLATIYSVRNHPFMC*
>CL78.Contig1_All_ORF2
MNGWFLTEYIVASNGIPDVSFQAIKFFSAMIHVGADTIVPHKLYRKARTSSSGYVFMIWVCRIAHTEKRRYPRVSNRPPFTQSFSDAVDRTIGPL*
>CL78.Contig1_All_ORF3
MHMKGPVYVASFKPLSIVIAAASSFIFLGDALSLGRSLSRRNQKKKKKKK
>CL78.Contig2_All_ORF1
MTIDKGLKIDTYTGPFKFRLHVLTTVLKAELKIPEYIMAANATPGLSLQALKFVSAISTQNGADTIVPNKLYNSAKTSSAGYVFIICVCNNPCYRVHDQYARNQIEII*
>CL78.Contig2_All_ORF2
MKTYPAELVLALLYNLFGTIVSAPFCVLIAETNLSAWRLRPGVALAAIIYSGIFSSALSTVVKTWSLNLKGPVYVSIFKPLSIVIAAASSVTFLGDDLFLGRSCLLSP*
>CL78.Contig2_All_ORF3
MAGRSCYRDVLPFIAMVTVESTNVGLNILFKSATSRGMSNYVFIVYSYAFATVLLLPLPFVFPSRTRLPPFELSLLVKAFILGFIGFMANICAYKG*
>CL78.Contig3_All_ORF1
MAGRSCYRDVLPFIAMVTVESTNVGLNILFKSATSRGMSNYVFIVYSYAFATVLLLPLPFVFPSRTRLPPFELSLLVKAFILGFIGFMANICAYKGIDYSSPTLASAISNLTPAFTFILAIIFRMEMLSMRSTTTQAKVIGTLVSISGALVVVLYRGPIVLSTASEKDWVKGGLLLTVGYLLFSTWSILQTHIMKTYPAELVLALLYNLFGTIVSAPFCVLIAETNLSAWRLRPGVALAAIIYSGIFSSALSTVVKTWSLNLKGPVYVSIFKPLSIVIAAASSVTFLGDDLFLGRSCLLSP*
>CL78.Contig3_All_ORF2
MTIDKGLKIDTYTGPFKFRLHVLTTVLKAELKIPEYIMAANATPGLSLQALKFVSAISTQNGADTIVPNKLYNSAKTSSAGYVFIICV*
>CL78.Contig3_All_ORF3
MTLACVVVLLILSISILKMMASMKVKAGVRLLIAEARVGEL*
>CL78.Contig4_All_ORF1
MKTYPAELVLALLYNLFGTIVSAPFCVLIAETNLSAWRLRPGVALAAIIYSGIFSSALSTVVKTWSLNLKGPVYVSIFKPLSIVIAAASSVTFLGDDLFLGSIIGAVMISIGFYGVIWGKTKEEEKIDQEYGFDSLRQSHSCEAPLLETYKGESM*
>CL78.Contig4_All_ORF2
MDIITAPIILPRKRSSPRNVTLDAAAMTIDKGLKIDTYTGPFKFRLHVLTTVLKAELKIPEYIMAANATPGLSLQALKFVSAISTQNGADTIVPNKLYNSAKTSSAGYVFIICVCNNPCYRVHDQYARNQIEII*
>CL78.Contig4_All_ORF3
MAGRSCYRDVLPFIAMVTVESTNVGLNILFKSATSRGMSNYVFIVYSYAFATVLLLPLPFVFPSRTRLPPFELSLLVKAFILGFIGFMANICAYKG*
>CL78.Contig5_All_ORF1
MAGRSCYRDVLPFTAMVTVESTNVGLNILFKSATSKGLSNYVFIVYSYAFATLLLLPLPFIFSSRTRLPPLNFSLLCKTFLLGLIGFVANLCAYKGIDYSSPTLASAISNLTPAFTFILAIIF
>CL78.Contig5_All_ORF2
MHINLPQTRSVQGGKFYRGERSSMEEALFCWKK*
>CL78.Contig6_All_ORF1
MAGRSCYRDVLPFIAMVTVESTNVGLNILFKSATSRGMSNYVFIVYSYAFATVLLLPLPFVFPSRTRLPPFELSLLVKAFILGFIGFMANICAYKGIDYSSPTLASAISNLTPAFTFILAIIFRMEMLSMRSTTTQAKVIGTLVSISGALVVVLYRGPIVLSTASEKHWVKGGLLLTVGYLLFSTWSILQVIISTSLVIH*
>CL78.Contig6_All_ORF2
MKTYPAELVLALLYNLFGTIVSAPFCVLIAETNLSAWRLRPGVALAAIIYSGIFSSALSTVVKTWSLNLKGPVYVSIFKPLSIVIAAASSVTFLGDDLFLGSIIGAVMISIGFYGVIWGKTKEEEKIDQEYGFDSLRQSHSCEAPLLETYKGESM*
>CL78.Contig6_All_ORF3
MDIITAPIILPRKRSSPRNVTLDAAAMTIDKGLKIDTYTGPFKFRLHVLTTVLKAELKIPEYIMAANATPGLSLQALKFVSAISTQNGADTIVPNKLYNSAKTSSAGYVFIICVCNNPCYRVHDQYARNQIEII*
>CL78.Contig7_All_ORF1
MAGRSCYRDVLPFIAMVTVESTNVGLNILFKSATSKGLSNYVFIVYSYAFATLLLLPLPFIFSSRTRLPPLNFSLLCKTFLLGLIGFVANLCAYKGIDYSSPTLASAMSNLAPAFTFMLAVIFRMEKLSLKSTNTQAKLFGTLVSVSGALVVILYKGPTVLSSTERDWLKGGLLLTVGYLLFSSWSILQTHIMKTYPAELVLALLYNLFGTIVSAPFCVLIAETNLSAWRLRPGVALAAIIYSGIFSSALSTVVKTWSLNLKGPVYVSIFKPLSIVIAAASSVTFLGDDLFLGSIIGAVMISIGFYGVIWGKTKEEEKIDQEYGFDSLRQSHSCEAPLLETYKGESM*
>CL78.Contig7_All_ORF2
MDIITAPIILPRKRSSPRNVTLDAAAMTIDKGLKIDTYTGPFKFRLHVLTTVLKAELKIPEYIMAANATPGLSLQALKFVSAISTQNGADTIVPNKLYNSAKTSSAGYVFMMCV*
>CL78.Contig7_All_ORF3
MNKSHPKHKLKAKIFFTRKQQVQTDLQIQLVYQHSNGFMSEQSVVTCSD*
>CL78.Contig8_All_ORF1
MEMLSMRSTTTQAKVIGTLVSISGALVVVLYRGPIVLSTASEKHWVKGGLLLTVGYLLFSTWSILQTHIMKTYPAELVLALLYNLFGTIVSAPFCVLIAETNLSAWRLRPGVALAAIIYSGIFSSALSTVVKTWSLNLKGPVYVSIFKPLSIVIAAASSVTFLGDDLFLGSIIGAVMISIGFYGVIWGKTKEEEKIDQEYGFDSLRQSHSCEAPLLETYKGESM*
>CL78.Contig8_All_ORF2
MAGRSCYRDVLPFIAMVTVESTNVGLNILFKSATSRGMSNYVFIVYSYAFATVLLLPLPFVFPSRTRLPPFELSLLVKAFILGFIGFMANICAYKGIDYSSPTLASAISNLTPAFTFILAIIFRLISLDNLPSFVNLEHRINLHQRAAKLPSIVFFD*
>CL78.Contig8_All_ORF3
MDIITAPIILPRKRSSPRNVTLDAAAMTIDKGLKIDTYTGPFKFRLHVLTTVLKAELKIPEYIMAANATPGLSLQALKFVSAISTQNGADTIVPNKLYNSAKTSSAGYVFIICV*
>CL78.Contig9_All_ORF1
MAGRSCYRDVLPFIAMVTVESTNVGLNILFKSATSRGMSNYVFIVYSYAFATVLLLPLPFVFPSRTRLPPFELSLLVKAFILGFIGFMANICAYKGIDYSSPTLASAISNLTPAFTFILAIIFRLISLDNLPSFVNLEHRINLHQRAAKLPSIVFFD*
>CL78.Contig9_All_ORF2
MKTYPAELVLALLYNLFGTIVSAPFCVLIAETNLSAWRLRPGVALAAIIYSGIFSSALSTVVKTWSLNLKGPVYVSIFKPLSIVIAAASSVTFLGDDLFLGSIIGAVMISIGFYGVIWGKTKEEEKIDQEYGFDSLRQSHSCEAPLLETYKGESM*
>CL78.Contig9_All_ORF3
MDIITAPIILPRKRSSPRNVTLDAAAMTIDKGLKIDTYTGPFKFRLHVLTTVLKAELKIPEYIMAANATPGLSLQALKFVSAISTQNGADTIVPNKLYNSAKTSSAGYVFIICVCNNPCYRVHDQYARNQIEII*
>CL78.Contig10_All_ORF1
MANICAYKGIDYSSPTLASAISNLTPAFTFILAIIFRMEMLSMRSTTTQAKVIGTLVSISGALVVVLYRGPIVLSTASEKHWVKGGLLLTVGYLLFSTWSILQTHIMKTYPAELVLALLYNLFGTIVSAPFCVLIAETNLSAWRLRPGVALAAIIYSGIFSSALSTVVKTWSLNLKGPVYVSIFKPLSIVIAAASSVTFLGDDLFLGSIIGAVMISIGFYGVIWGKTKEEEKIDQEYGFDSLRQSHSCEAPLLETYKGESM*
>CL78.Contig10_All_ORF2
MDIITAPIILPRKRSSPRNVTLDAAAMTIDKGLKIDTYTGPFKFRLHVLTTVLKAELKIPEYIMAANATPGLSLQALKFVSAISTQNGADTIVPNKLYNSAKTSSAGYVFIICV*
>CL78.Contig10_All_ORF3
MAGRSCYRDVLPFIAMVTVESTNVGLNILFKSATSRGMSNYVFIVYSYAFATVLLLPLPFVFPRY*
>CL78.Contig11_All_ORF1
MAGRSCYRDVLPFTAMVTVESTNVGLNILFKSATSKGLSNYVFIVYSYAFATLLLLPLPFIFSSRTRLPPLNFSLLCKTFLLGLIGFVANLCAYKGIDYSSPTLASAMSNLAPAFTFMLAVIFRMEKLSLKSTNTQAKLFGTLVSVSGALVVILYKGPTVLSSTERDWLKGGLLLTVGYLLFSSWSILQTHIMKTYPAELVLALLYNLFGTIISAPVCLLVAETNLSAWRLRPGIALIAVMYSGFFSTAFSTIVVTWSLNLKGPVYVSIFKPLSIGIAAASSVIFLSDDLFLGSVVGAVMISIGFYGVIWGQAKEEEMRDQDYDFDNLRGLHSGNAPLLETYKVESM*
>CL78.Contig11_All_ORF2
MDIITAPTTLPRKRSSLRKMTLDAAAMPIDNGLKIDTYTGPFKFRLHVTTMVLNAVLKNPEYITAISAMPGRSLQALKFVSATNKQTGADIMVPNKLYNNAKTSSAGYVFMMCV*
>CL78.Contig11_All_ORF3
MVHYRYVTLSSYQSHSLDLSFLLPLLVPILHHKTLWISLQHQQHCRERDHR*
>CL79.Contig1_All_ORF1
MLGFQDALIPRPIQTNVDSPQAPRLKIKPRSDEVLPYQETDSPVGPPIVDESDEAPSSPVDE
>CL79.Contig1_All_ORF2
MYVLLKHLNISQTPHLKTDFEVPAQERQFLGLLEP*
>CL79.Contig2_All_ORF1
MVSSLAISNGIYYISCPSLTLILIYIHAGSISLSCLSNWVVPIRRIVVYPKGSNG
>CL79.Contig3_All_ORF1
MENQKEGHELISMTYTWTIDNFSKLKTRKHYSDGFVVGDFKWRIVVYPKGSNGRQFLSMYLNVADASKLPSGWSRYAEFTLTVVNQFNSDKSITIDTQHQFSAKKSDWGFTSFMPLNELYDQNEGYIVDDICIVEAEVAVSKADIKVLKDQETAFLEQELQSQSSDVDSVKYSDVSTTHTSLCYEQMLALHDSLIPDPVQTNVDSPRAPSLKIIPRSDEVLPYQETDSPVGPPIVEESIVDESDDAPSTPVGELIDFRGLGKIDKAFVPLLEEVCLWHPSLISCQRKRSRMFSEWAFTALGRVLYFLNTTKVRDMMEDSCEHDPCEHLQVLWEEVEAFKFDLSWLEPFVQSALGMKKFGEREGVLKKLGEDVDALETEMRGLRERLAVAEVAHRLAKGDLEIAEESFGEANMNSKLGYGRH*
>CL79.Contig3_All_ORF2
MLTRIVLTRILHHIPNLCGVQEIQYSTQSCECPFTKHTTSFPLAANQRRMPQTDFFQQWNKSFIYFP*
>CL79.Contig3_All_ORF3
MCAIYLNVIQLSERISMYEGCLYLSSIHKRIKETGLACNPYLKPVSRSPFPFRIKPLAQSSVRCDK*
>CL79.Contig4_All_ORF1
MCAIYLNVIQLSERISMYEGCLYLSSIHKRIKETGLACNPYLKPVSRSPFPFRIKPLAQSSVRCDK*
>CL79.Contig4_All_ORF2
MGGISSLAAEFLVMGGISSLAAESFLSYSDICNVCNISKCNSAFRTYIYV*
>CL79.Contig4_All_ORF3
MSEYERKDSAARLLMPPITKNSAARLLMPPITKNSAARLLM
>CL79.Contig5_All_ORF1
MENQQAGHELISMTYTWTIDNFSKLNTQKHYSDGFVVGDFKWRIVVYPKGSNGKQYLSMYLNVADASKLPSGWSRYAEFTLTVVNQFNGDKSITIDTQHQFSAKKSDWGFTSFMPLSELFDQNEGYIVDDICVVEAEVAVSKADIKVLKDQETAFLEQELQSQSSDVDSVKYSEASTAHTSLCYEQVVAFQDSLNSDPVQTNVDSAQVPHLKIEPRSDQVLPYQETDSPVGPPIVEESIVDESDDAPSTPVGELIDFRGLGKIDKAFVPLLEEVCLWHPSLISCQRKRSRMFSEWAFTALGRVLYFLNTTKVRDMMEDSCEHDPCEHLQVLWEEVEAFKFDLSWLEPFVQSALGMKKFGEREGVLKKLGEDVDALETEMRGLRERLAVAEVAHRLAKGDLEIAEESFGEANMNSKLGYGRH*
>CL79.Contig5_All_ORF2
MLTRIVLTRILHHIPNLCGVQEIQYSTQSCECPFTKHTTSFPLAANQRRMPQTDFFQQWNKSFIYFP*
>CL79.Contig5_All_ORF3
MCAIYLNVIQLSERISMYEGCLYLSSIHKRIKETGLACNPYLKPVSRSPFPFRIKPLAQSSVRCDK*
>CL79.Contig6_All_ORF1
MENQQAGHELISMTYTWTIDNFSKLNTQKHYSDGFVVGDFKWRIVVYPKGSNGKQYLSMYLNVADASKLPSGWSRYAEFTLTVVNQFNGDKSITIDTQHQFSAKKSDWGFTSFMPLSELFDQNEGYIVDDICVVEAEVAVSKADIKVLKDQETAFLEQELQSQSSDVDSVKYSEASTAHTSLCYEQVVAFQDSLNSDPVQTNVDSAQVPHLKIEPRSDQVLPYQETDSPVGPPIVEESIVDESDDAPSTPVGELIDFRGLGKIDKAFVPLLEEVCLWHPSLISCQRKRSRMFSEWAFTALGRVLHFLNTTKVRDMMEDSCEHDPCEHLQVLWEEVEAFKFDLSWLEPFVQSALGMKKFGEREGVLKKLGEDVDALETEMRGLRERLAVAEVAHRLAKGDLEIAEESFGEANMNSKLGYGRH*
>CL79.Contig6_All_ORF2
MLTRIVLTRILHHIPNLCGVQEMQYSTQSCECPFTKHTTSFPLAANQRRMPQTDFFQQWNKSFIYFP*
>CL79.Contig6_All_ORF3
MCAIYLNVIQLSERISMYEGCLYLSSIHKRIKETGLACNPYLKPVSRSPFPFRIKPLAQSSVRCDK*
>CL79.Contig7_All_ORF1
MFLKFAVDRKPQILKAGPAFFKNLLLQFSCFFQCCSGCLIILDSLVFGTRQLISPIRTFCFWVFFHSVKLIERRLLVRF*
>CL79.Contig7_All_ORF2
MQCTMTTVFHQWSLHIHKLKNFGALELGAICWSLLSLHPRLALHSALCKEKGITH*
>CL79.Contig7_All_ORF3
MHNDYCVPSMEFTYSQTQKLWGLRIGGYMLEPTEPTPKAGSA*
>CL80.Contig1_All_ORF1
MVPKCLSFHLYPSFPAITRNPRPCSSFLTNPLVPTNLTTKLYSTHVQAHPLTLRSPIFTTMASIQSTPSPKFDDFEADPTLTNDDLKPTTPDQRSFSRWELASLWIGLVVGVPTYYLAGSLVDLGMAWWQGIATVVAANIVLLVPLVLTGHPGTKYGISFPVLARSSFGIHGAHIPTLLRALVGCGWYGIETWIGGEAIFLLLPSSIKSSTLSQLLPWLGTSPLEFACFIVFWVAQLAIVWKGMDGIRELEKYSAPILITLTSCLLTWAYVKAGGFSHMLSISSKLTSQQFWSLFFPSLTANISFWATLALNIPDFTRYAKSQTDQVIGQAGLPIFMGAFTFVGLAVTCSTEVIFGRVISNPIQLLGEIGGVTTIVLAIFGVSLATLTTNIAANVVAPANALVNLSPSKFTFRSGAIVTALLGIAFQPWRLLRSSESFVYTWLVGYSALLGPIGGIILADYYLIHRTNLSMKDLYTLSPYGAYYYSGGYNLAAMAALVFGILPVVPGFLQKVGVLSSVSNTFVIIYNNAWFVSFFSAGFLYWLMLSLKEKQKKSLASADPLLPPAN*
>CL80.Contig1_All_ORF2
MACWIFCSVGSNWRYNSRRLLSYPSHKLEHEGLVHTKSLWRILLFRRLQFGSNGSPCVWDFTCGSRFLAKSWGSFFGIKYICDHLQQCLVC*
>CL80.Contig1_All_ORF3
MYKLTLLLLEAPFSPPWLQSNPLLVPNSTTLKPIPRSPTMISSLQRRTNGAFRGGNWLVYGLALLWECQLTTWLVV*
>CL80.Contig2_All_ORF1
MVPKCLSFHLYPSFPAITRNPRPCSSFLTNPLVPTNLTTKLYSTHVQAHPLTLRSPIFTTMASIQSTPSPKFDDFEADPTLTNDDLKPTTPDQRSFSRWELASLWIGLVVGVPTYYLAGSLVDLGMAWWQGIATVVAANIVLLVPLVLTGHPGTKYGISFPVLARSSFGIHGAHIPTLLRALVGCGWYGIETWIGGEAIFLLLPSSIKSSTLSQLLPWLGTSPLEFACFIVFWVAQLAIVWKGMDGIRELEKYSAPILITLTSCLLTWAYVKAGGFSHMLSISSKLTSQQFWSLFFPSLTANISFWATLALNIPDFTRYAKSQTDQVIGQAGLPIFMGAFTFVGLAVTCSTEVIFGHVISNPIQLLGEIGGVTTIVLAIFGVSLATLTTNIAANVVAPANALVNLSPSKFTFRSGAIVTALLGIAFQPWRLLRSSESFVYTWLVGYSALLGPIGGIILADYYLIHRTNLSMKDLYTLSPYGAYYYSGGYNLAAMAALVFGILPVVPGFLQKVGVLSSVSNTFVIIYNNAWTF*
>CL80.Contig2_All_ORF2
MQYLGQANQVNRAESAKKDVWLWHRRLGHLNFGYLKKLQPQLFSDVDYSDFHCDICELAKSHRISYSPSLNKSLVPFMKIHSDVWGPAEIPSLSGARYFVTFIDDCTRTTWVSLLKNKSDVYSRFKEFHKMVSTQYQQDV
>CL80.Contig2_All_ORF3
MACWIFCSVGSNWRYNSRRLLSYPSHKLEHEGLVHTKSLWRILLFRRLQFGSNGSPCVWDFTCGSRFLAKSWGSFFGIKYICDHLQQCLDILTWQILGYGVRKGKLYYLDLTET*
>CL80.Contig3_All_ORF1
MASIQSTPSPKFDDFEADPTLTNDDLKPTTPDQRSFSRWELASLWIGLVVGVPTYYLAGSLVDLGMAWWQGIATVVAANIVLLVPLVLTGHPGTKYGISFPVLARSSFGIHGAHIPTLLRALVGCGWYGIETWIGGEAIFLLLPSSIKSSTLSQLLPWLGTSPLEFACFIVFWVAQLAIVWKGMDGIRELEKYSAPILITLTSCLLTWAYVKAGGFSHMLSISSKLTSQQFWSLFFPSLTANISFWATLALNIPDFTRYAKSQTDQVIGQAGLPIFMGAFTFVGLAVTCSTEVIFGRVISNPIQLLGEIGGVTTIVLAIFGVSLATLTTNIAANVVAPANALVNLSPSKFTFRSGAIVTALLGIAFQPWRLLRSSESFVYTWLVGYSALLGPIGGIILADYYLIHRTNLSMKDLYTLSPYGAYYYSGGYNLAAMAALVFGILPVVPGFLQKVGVLSSVSNTFVIIYNNAWFVSFFSAGGHSTHASTQTTKP*
>CL80.Contig3_All_ORF2
MACWIFCSVGSNWRYNSRRLLSYPSHKLEHEGLVHTKSLWRILLFRRLQFGSNGSPCVWDFTCGSRFLAKSWGSFFGIKYICDHLQQCLVC*
>CL80.Contig3_All_ORF3
MYKLTLLLLEAPFSPPWLQSNPLLVPNSTTLKPIPRSPTMISSLQRRTNGAFRGGNWLVYGLALLWECQLTTWLVV*
>CL81.Contig1_All_ORF1
MSFPTKRSSSTTTSSSSSSSSSPLTSPPMKKAKSQSQPDSKNGLFHHHHNSSDNDDDGRRAQPDNLSRKKAQPPQPGKKQFVIKPFKAKPAVPKNLEEETWEILKSAICAIFEKKPVSCVLEELYQAVYNLCVHKMGGSLYQRIEKECERHIAAALQSLVGQSPDLVVFLSLVERCWQDLCAQILMIRDIALYLDRTYVKQTPNVRSLWDMGLQLFRKHLSLSPEVEHKIVTGLLRMIEKERLGEAVARTLINHLTKMFIALGMYWESFEKPFLECSSEFYGTEGVKYMQQSDVPEYLKHVEKRLHEEHERCLLYLDASTRKPLVATAEKQLLELHISGILDKGFTMLMDGNRIEDLQRMYTLFLRVNALEALKQALSSYIRKTGQKMIMDEEKDKDMVSSLLEFKASLDTIWEESFSKNEAFCITIKDAFEHLINLRQNRPAELIAKFLDEKLRAGNKGTSEEELESTLDKVLVLFRFIQGKDVFEAFYKKDLAKRLLLGKSASIDAEKSMISKLKTECGSQFTNKLEGMFKDIELSKEINESFRQSSQARTKLPSGIELSVHVLTSGFWPTYTPMDVRLPHELNVYQDIFKEFYLSKYSGRRLMWQNSLGHCVLKAEFPKGRKELAVSLFQTVVLMLFNDAEKLSFQDIKDSTSIEDKELRRTLQSLACGKVRVLQKLPKGRDVEDNDSFTFNDTFTAPLYRIKVNAIQMKETVEENTSTTDRVFQDRQYQIDAAIVRIMKTRKLLSHTILITELFHQLKFPIKPADLKKRIESLIDREYLERDKNNPQVYNYLA*
>CL81.Contig1_All_ORF2
MNAHLVFVSHKFYQDTGLYHVSSIFEHRDPANISRQVIRTPPNLGFGQPMTAVLLLCVFRTLFQFVDTDSLPSCAHKDYKQPDKVPPRRMKLVSFRIWHKWQTSVFPMFPLQDFWVLPVWL*
>CL81.Contig1_All_ORF3
MVERDRARISFSSVFIYIPISEKKEKKEVLSFIQVHNSSTGIEIRKGKINILCNQWFSTDCNKTAKTTKSLYINFRNGTELKLE*
>CL81.Contig2_All_ORF1
MKTRKLLSHTILITELFHQVNLAFDIIRVYIVFLDMATIGGDHAVRFMSYHCLLANGEK*
>CL81.Contig2_All_ORF2
MIATNGCHVQKYYINSYNIKCQVYLVEKFSYQNCVTQQLPSFHYPNNS
>CL81.Contig2_All_ORF3
MGNLSCSTKTNTTRKLAQTSPTKGVLYLSISLI*
>CL81.Contig3_All_ORF1
MISKLKTECGSQFTNKLEGMFKDIELSKEINESFKQSSQARTKLPSGIEMSVHVLTTGYWPTYP
>CL82.Contig1_All_ORF1
MGAVVGKAESPRSLSISETKLEAKMVEAMQRRAAKGSAMKSFNCIILKFPKIDESLRNCKDIFQQFDEDSNGAIDHDELKRAFSKLEVSFTDEEIDDLFAACDINEDMGINFNEFIVLICVVFLLKDDQNGGEKKVDMGMPKLEATFETLVDAFVFLDKNRDGYVSKSEMVQAINETTTGERSSGRIAMKRFEEMDWDRNGMVNFKEFLFAFTRWIGIDDLDDEDEEE*
>CL82.Contig1_All_ORF2
VAKSNRTFPSSSLLFILIIKIVNSNPSSECEKELLEVHHSISIPVHLFKSFHGYSPRGAFSCCGFINGLNHLTLADITIPVLIQEHKCIHQCFECGLQLWHSHIHFFFTTILIILQKKDDTNKNNELIKIDSHILINIACCKEIIDFLICKRDFQF*
>CL82.Contig1_All_ORF3
MIRMVVKKKWIWECQSWRPHSKHWWMHLCSWIRTGMVMSARVRWFRPLMKPQQENAPLGE*
>CL82.Contig2_All_ORF1
MGAVVGKAESPRSLSISETKLEAKMVEAMQRRAAKGSAMKSFNCIILKFPKIDESLRNCKDIFQQFDEDSNGAIDHDELKRAFSKLEVSFTDEEIDDLFAACDINEDMGINFNEFIVLICVVFLLKDDQNGGEKKVDMGMPKLEATFETLVDAFVFLDKNRDGYVSKSEMVQAINETTTGERSSGRIAMKRFEEMDWDRNGMVNFKEFLFAFTRWIGIDDLDDEDEEE*
>CL82.Contig2_All_ORF2
VAKSNRTFPSSSLLFILIIKIVNSNPSSECEKELLEVHHSISIPVHLFKSFHGYSPRGAFSCCGFINGLNHLTLADITIPVLIQEHKCIHQCFECGLQLWHSHIHFFFTTILIILQKKDDTNKNNELIKIDSHILINIACCKEIIDFLICKRDFQF*
>CL82.Contig2_All_ORF3
MIRMVVKKKWIWECQSWRPHSKHWWMHLCSWIRTGMVMSARVRWFRPLMKPQQENAPLGE*
>CL83.Contig1_All_ORF1
MGKRGKKQRHQHRTSHRAAFHYTDQGEEGVSFGSHAASKFTLSEEEEEEEDGEGDDDGENENKEEDKKGHKYSKKRRSHHSSDNGKDRHRHRHKRHSSSKDRDSRRRRKHESHDEKHRHSRSKYKNNSSDDEHQPSKRHRHHSSSDDDHWRSERQHTHSEHRTSCSRHKRSDSSDDERRHSWRRHNRGSSSEDEHRHRRTSVKQREPETEKDMELEEGEILLKLDQSIASRGGNASREASVDISKSDEIGGAPSQPSGATVVSDDLRAKIRAMLMATL*
>CL83.Contig1_All_ORF2
MLLPSSLFLKKKKKKKTVKATMTEKMRTRKKIKRVTSTPRSVVLIILQTMVRTDTGTGTKGIPLLRTEILGAVVSMRVMMRSIGTLGVSIRTIALTMNISLRKGIGIIAHLMMIIGDLNVSILIVSIGLLVAGTSAVTLLTMSAGILGAGTIVVVRLRTSIGIEGHQ*
>CL83.Contig1_All_ORF3
MSFDADARPQTNYHDCAGAKNAGAHRQKSHCACACYKKSDAHYEYADVQIANDHHQMSYDADAFSKADVHRQSYCSYTYSESADASHHDSHAYDGA*
>CL83.Contig2_All_ORF1
MFGFLMPDHHLHAYFRFLVDHQELLKQDTLGVSVQEEKNNGGLDQTGGALSLLGSVYGSGEDEDDTAEDASVLQKLDSPEDVDAISATVHGSEQKEYTVTGKNDIVSKFPCPPLKEKVNLIKHNRITSAVKGGATSGMKKESVVSGSLSTAASKSQAPAMPSISNLELPILEPPSDQRRVVEKIVEFILKNGREFEAILAEQNCKQGRFLFLLPSNQYHPYYLKVLQDAQESKLHGKHSISEKQESAGRVVDKKAAKSSDAISSGSAGHEIPFDYDRKEKFKMVIGKSKKDGHDLPSKSSQPEVGFSVDAVAAILQAATRGIKNPGLDIFPKPSPSGVGQGSSNDGGRDLSSGSQKGYCSSGVGQVSNVPVPVAKAIAETAALAAASEADSSEASLTKEQKLKAERLKRAKMFAAMIKGGCAPLKTDSLRGLSAEPPESGVSSSGNEVLNLATIEREGSSAPLEGDVSDKVEEYGKKLSIHECNERRSKKAYRTLSKRIEEEEEEEDGEGDDDGENENKEEDKKGHKYSKKRRSHHSSDNGKDRHRHRHKRHSSSKDRDSRRRRKHESHDEKHRHSRSKYKNNSSDDEHQPSKRHRHHSSSDDDHWRSERQHTHSEHRTSCSRHKRSDSSDDERRHSWRRHNRGSSSEDEHRHRRTSVKQREPETEKDMELEEGEILLKLDQSIASRGGNASREASVDISKSDEIGGAPSQPSGATVVSDDLRAKIRAMLMATL*
>CL83.Contig2_All_ORF2
MDLEVVGRHALLFDDDNSASFVNSPDALVEWNSLSIDRYDVRHLLSVPLPPRTRRRHSHPDASLESELDLERYRDLPSPSEEEEEDQDAGNDAAVPNTVGHHNVAFAYGDPDESTEQKTNDAELVFRPAFLVPESLIQNLMLGAGMQFLLPRVCAASNRKDTSDHCKNGYVCCQAWWTIRNCFEGETGRQSNVWVLDA*
>CL83.Contig2_All_ORF3
MFQIRWRNMARNCLFMSVMSDDQRRPIVLYLKGLKKKKKKKTVKATMTEKMRTRKKIKRVTSTPRSVVLIILQTMVRTDTGTGTKGIPLLRTEILGAVVSMRVMMRSIGTLGVSIRTIALTMNISLRKGIGIIAHLMMIIGDLNVSILIVSIGLLVAGTSAVTLLTMSAGILGAGTIVVVRLRTSIGIEGHQ*
>CL83.Contig3_All_ORF1
MFGFLMPDHHLHAYFRFLVDHQELLKQDTLGVSVQEEKNNGGLDQTGGALSLLGSVYGSGEDEDDTAEDASVLQKLDSPEDVDAISATVHGSEQKEYTVTGKNDIVSKFPCPPLKEKVNLIKHNRITSAVKGGATSGMKKESVVSGSLSTAASKSQAPAMPSISNLELPILEPPSDQRRVVEKIVEFILKNGREFEAILAEQNCKQGRFLFLLPSNQYHPYYLKVLQDAQESKLHGKHSISEKQESAGRVVDKKAAKSSDAISSGSAGHEIPFDYDRKEKFKMVIGKSKKDGHDLPSKSSQPEVGFSVDAVAAILQAATRGIKNPGLDIFPKPSPSGVGQGSSNDGGRDLSSGSQKGYCSSGVGQVSNVPVPVAKAIAETAALAAASEADSSEASLTKEQKLKAERLKRAKMFAAMIKGGCAPLKTDSLRGLSAEPPESGVSSSGNEVLNLATIEREGSSAPLEGDVSDKVEEYGKKLSIHECNERRSKKAYRTLSKRIEEEEEEEDGEGDDDGENENKEEDKKGHKYSKKRRSHHSSDNGKDRHRHRHKRHSSSKDRDSRRRRKHESHDEKHRHSRSKYKNNSSDDEHQPSKRHRHHSSSDDDHWRSERQHTHSEHRTSCSRHKRSDSSDDERRHSWRRHNRGSSSEDEHRHRRTSVKQREPETEKDMELEEGEILLKLDQSIASRGGNASREASVDISKSDEIGGAPSQPSGATVVSDDLRAKIRAMLMATL*
>CL83.Contig3_All_ORF2
MFQIRWRNMARNCLFMSVMSDDQRRPIVLYLKGLKKKKKKKTVKATMTEKMRTRKKIKRVTSTPRSVVLIILQTMVRTDTGTGTKGIPLLRTEILGAVVSMRVMMRSIGTLGVSIRTIALTMNISLRKGIGIIAHLMMIIGDLNVSILIVSIGLLVAGTSAVTLLTMSAGILGAGTIVVVRLRTSIGIEGHQ*
>CL83.Contig3_All_ORF3
MGSSRFDMLGIAGACDLLAAVESDPDTTLSFFIPLVAPPLTALVIRLCLMRLTFSFKGGHGNLETISFFPVTVYSFCSDPCTVALIASTSSGESSFCNTDASSAVSSSSSPDPYTEPSKDNAPPV*
>CL83.Contig4_All_ORF1
MFGFLMPDHHLHAYFRFLVDHQELLKQDTLGVSVQEEKNNGGLDQTGGALSLLGSVYGSGEDEDDTAEDASVLQKLDSPEDVDAISATVHGSEQKEYTVTGKNDIVSKFPCPPLKEKVNLIKHNRITSAVKGGATSGMKKESVVSGSLSTAASKSQAPAMPSISNLELPILEPPSDQRRVVEKIVEFILKNGREFEAILAEQNCKQGRFLFLLPSNQYHPYYLKVLQDAQESKLHGKHSISEKQESAGRVVDKKAAKSSDAISSGSAGHEIPFDYDRKEKFKMVIGKSKKDGHDLPSKSSQPEVGFSVDAVAAILQAATRGIKNPGLDIFPKPSPSGVGQGSSNDGGRDLSSGSQKGYCSSGVGQVSNVPVPVAKAIAETAALAAASEADSSEASLTKEQKLKAERLKRAKMFAAMIKGGCAPLKTDSLRGLSAEPPESGVSSSGNEVLNLATIEREGSSAPLEGDVSDKVEEYGKKLSIHECNERRSKKAYRTLSKRIEEEEEEEDGEGDDDGENENKEEDKKGHKYSKKRRSHHSSDNGKDRHRHRHKRHSSSKDRDSRRRRKHESHDEKHRHSRSKYKNNSSDDEHQPSKRHRHHSSSDDDHWRSERQHTHSEHRTSCSRHKRSDSSDDERRHSWRRHNRGSSSEDEHRHRRTSVKQREPETEKDMELEEGEILLKLDQSIASRGGNASREASVDISKSDEIGGAPSQPSGATVVSDDLRAKIRAMLMATL*
>CL83.Contig4_All_ORF2
MFQIRWRNMARNCLFMSVMSDDQRRPIVLYLKGLKKKKKKKTVKATMTEKMRTRKKIKRVTSTPRSVVLIILQTMVRTDTGTGTKGIPLLRTEILGAVVSMRVMMRSIGTLGVSIRTIALTMNISLRKGIGIIAHLMMIIGDLNVSILIVSIGLLVAGTSAVTLLTMSAGILGAGTIVVVRLRTSIGIEGHQ*
>CL83.Contig4_All_ORF3
MGSSRFDMLGIAGACDLLAAVESDPDTTLSFFIPLVAPPLTALVIRLCLMRLTFSFKGGHGNLETISFFPVTVYSFCSDPCTVALIASTSSGESSFCNTDASSAVSSSSSPDPYTEPSKDNAPPV*
>CL83.Contig5_All_ORF1
MFGFLMPDHHLHAYFRFLVDHQELLKQDTLGVSVQEEKNNGGLDQTGGALSLLGSVYGSGEDEDDTAEDASVLQKLDSPEDVDAISATVHGSEQKEYTVTGKNDIVSKFPCPPLKEKVNLIKHNRITSAVKGGATSGMKKESVVSGSLSTAASKSQAPAMPSISNLELPILEPPSDQRRVVEKIVEFILKNGREFEAILAEQNCKQGRFLFLLPSNQYHPYYLKVLQDAQESKLHGKHSISEKQESAGRVVDKKAAKSSDAISSGSAGHEIPFDYDRKEKFKMVIGKSKKDGHDLPSKSSQPEVGFSVDAVAAILQAATRGIKNPGLDIFPKPSPSGVGQGSSNDGGRDLSSGSQKGYCSSGVGQVSNVPVPVAKAIAETAALAAASEADSSEASLTKEQKLKAERLKRAKMFAAMIKGGCAPLKTDSLRGLSAEPPESGVSSSGNEVLNLATIEREGSSAPLEGDVSDKVEEYGKKLSIHECNERRSKKAYRTLSKRIEEEEEEEDGEGDDDGENENKEEDKKGHKYSKKRRSHHSSDNGKDRHRHRHKRHSSSKDRDSRRRRKHESHDEKHRHSRSKYKNNSSDDEHQPSKRHRHHSSSDDDHWRSERQHTHSEHRTSCSRHKRSDSSDDERRHSWRRHNRGSSSEDEHRHRRTSVKQREPETEKDMELEEGEILLKLDQSIASRGGNASREASVDISKSDEIGGAPSQPSGATVVSDDLRAKIRAMLMATL*
>CL83.Contig5_All_ORF2
MFQIRWRNMARNCLFMSVMSDDQRRPIVLYLKGLKKKKKKKTVKATMTEKMRTRKKIKRVTSTPRSVVLIILQTMVRTDTGTGTKGIPLLRTEILGAVVSMRVMMRSIGTLGVSIRTIALTMNISLRKGIGIIAHLMMIIGDLNVSILIVSIGLLVAGTSAVTLLTMSAGILGAGTIVVVRLRTSIGIEGHQ*
>CL83.Contig5_All_ORF3
MGSSRFDMLGIAGACDLLAAVESDPDTTLSFFIPLVAPPLTALVIRLCLMRLTFSFKGGHGNLETISFFPVTVYSFCSDPCTVALIASTSSGESSFCNTDASSAVSSSSSPDPYTEPSKDNAPPV*
>CL84.Contig2_All_ORF1
MEPLGLNYIYKHICICIYTCQTPCMNPRNKLEK*
>CL84.Contig2_All_ORF2
MFIYIVEPERLHFIKFWRLAGASHEIASFCVE
>CL85.Contig1_All_ORF1
MDSPPHDRRSKRGAAPKSRSSDAAAQMKSGADKKIKRDSEVVAEEDRRCTRRAGAWRCGEEAVVGKPMCEHHLAQSKSYQKKRRGRGADSDSGEEDGASRKVNASESVNNKRRRRTGSESESDSESEQKAKNRTVKPKVNGKSGDSGNVMKKSKLKEEKPMEKSKSNRSQGSLMCHQCQRNDKSGVVHCSLCKAKRFCYECIERWYPGKSRDDFENACPFCCGNCNCKACLREFLVRPCREVDPSVKLQRLRYLLYKALPVLRHIYSEQSSELEIEAKIRGVHLTEMDIKRTKVDQNERMYCDNCYTSIVDFHRSCPNPNCSYDLCLTCCKELRDGRQPGGSEGETSHQQALDRAHKEVKGHCWESKDASTSDDSKVDPFISFPNWRADSHGSIPCPPKERGGCGNAKLELRRKFKANWVMKLLKNAEDFTTDFKWQEADISKGCSWCQPNDSEGTNDSQPERRQAAFRKNSHDNFLYCPNAIDISDDEIEHFQRHWMKREPVIVRNVLDKTSGLSWEPMVMWRAFRETGANVKFKEETKSVKAIDCWDWNEVEINIHQFFTGYLAGRMHKTKWPEMLKLKDWPSSTMFEERLPRHCAEFIAALPYSDYTDPKDSNVGILNLATRLPEKSLKPDMGPKTYIAYGFSEELGRGDSVTKLHCDMSDAVNVLTHTTTVKSHSWQQNAIKALKSKHEAEDLCELYNERTYEKGKGGEENNLDRAQSCRISPLSDSVNPGILRSDETDYVLEPVAITELNKAKVTSVDHQRNDVLKSTSPHGNGVETKQECVQCSSDTISGRLEGKDASRNASEVNSQATKDFKSSDKLDIVHGGAVWDIFRIEDTPKLIEYLKKHKKEYRHLNNDPVESVVHPIHDQTLYLNERHKKQLKQEYDVEPWTFEQHLGEAVFIPAGCPHQVRNRQSCIKVALDFVSPENLEVCLRLTEEFRLLPKTHRAKEDKLEVKKMTLYAVSSALREAKSLMPELG*
>CL85.Contig1_All_ORF2
MKLTPVPASDFWLLSVLNLQHKVSSSSPPIYLPWLCGFLGVNGTLQLIADIPQDSQEIQNQVLPLYKTVYFSLDEDILLE*
>CL85.Contig1_All_ORF3
MLTHRLANHRLLTAPPRAGAASAAAILLRHYFTVSLDLLIRAALHLRRRVTGTRLRGGAALAPAVVRRRVHRD*
>CL85.Contig2_All_ORF1
MDSPPHDRRSKRGAAPKSRSSDAAAQMKSGADKKIKRDSEVVAEEDRRCTRRAGAWRCGEEAVVGKPMCEHHLAQSKSYQKKRRGRGADSDSGEEDGASRKVNASESVNNKRRRRTGSESESDSESEQKAKNRTVKPKVNGKSGDSGNVMKKSKLKEEKPMEKSKSNRSQGSLMCHQCQRNDKSGVVHCSLCKAKRFCYECIERWYPGKSRDDFENACPFCCGNCNCKACLREFLVRPCREVDPSVKLQRLRYLLYKALPVLRHIYSEQSSELEIEAKIRGVHLTEMDIKRTKVDQNERMYCDNCYTSIVDFHRSCPNPNCSYDLCLTCCKELRDGRQPGGSEGETSHQQALDRAHKEVKGHCWESKDASTSDDSKVDPFISFPNWRADSHGSIPCPPKERGGCGNAKLELRRKFKANWVMKLLKNAEDFTTDFKWQEADISKGCSWCQPNDSEGTNDSQPERRQAAFRKNSHDNFLYCPNAIDISDDEIEHFQRHWMKREPVIVRNVLDKTSGLSWEPMVMWRAFRETGANVKFKEETKSVKAIDCWDWNEVEINIHQFFTGYLAGRMHKTKWPEMLKLKDWPSSTMFEERLPRHCAEFIAALPYSDYTDPKDSNVGILNLATRLPEKSLKPDMGPKTYIAYGFSEELGRGDSVTKLHCDMSDAVNVLTHTTTVKSHSWQQNAIKALKSKHEAEDLCELYNERTYEKGKGGEENNLDRAQSCRISPLSDSVNPGILRSDETDYVLEPVAITELNKAKVTSVDHQRNDVLKSTSPHGNGVETKQECVQCSSDTISGRLEGKDASRNASEVNSQATKDFKSSDKLDIVHGGAVWDIFRIEDTPKLIEYLKKHKKEYRHLNNDPVESVVHPIHDQTLYLNERHKKQLKQEYDVEPWTFEQHLGEAVFIPAGCPHQVRNRQSCIKVALDFVSPENLEVCLRLTEEFRLLPKTHRAKEDKLEVKKMTLYAVSSALREAKSLMPELGTSNAEKDDK*
>CL85.Contig2_All_ORF2
MLMIKPAVCRSPPLLLNVTKSSPPFQFPTSNAATLSTQSLKCRVSSSPNPTVEVAPSNIDAEEELESGADIVRKFYDGINRQDLASVEELIAEKCVYEDLVFPRPFVGRKDILQFFRKFNDSVGKDLQFVIDDLSTNDSTAVGATWHLEWNGKPFPFSKGCSFYRLEVINGKRQIIYGRDSVEPAIKPGDSVLVAIRGVAWPTLSRP*
>CL85.Contig2_All_ORF3
MLTHRLANHRLLTAPPRAGAASAAAILLRHYFTVSLDLLIRAALHLRRRVTGTRLRGGAALAPAVVRRRVHRD*
>CL86.Contig1_All_ORF1
MFVSKNGVFLSGLICEKQFQSLNSFIIELIDLDFER*
>CL86.Contig1_All_ORF2
MPVRSRSQQISGRSRPVPSTLSLRYMISVLIEHLG*
>CL86.Contig2_All_ORF1
MISLTLCFLSFVREVCVMIFLSAHSGELPGQCNLGLGDYC*
>CL86.Contig2_All_ORF2
MFVSKNGVFLSGLICEKQFQSLNSFIIELIDLDFER*
>CL86.Contig2_All_ORF3
MPVRSRSQQISGRSRPVPSTLSLRYMISVLIEHLG*
>CL86.Contig3_All_ORF1
MPFIVLSYPLTMVLSSAMASNRRTSKRKKSTVM*
>CL86.Contig4_All_ORF1
MISLTLCFLSFVREVCVMIFLSAHSGELPGQCNLGLGDYWWVLLFICTFQ*
>CL86.Contig4_All_ORF2
MCSTFKEVTLYHKRPYISHILHIDVTLLLISSSYLSYL*
>CL86.Contig4_All_ORF3
MFVSKNGVFLSGLICEKQFQSLNSFIIELIDLDFER*
>CL86.Contig5_All_ORF1
MISLTLCFLSFVREVCVMIFLSAHSGELPGQCNLGLGDYWWVLLFICTFQ*
>CL86.Contig5_All_ORF2
MCSTFKEVTLYHKRPYISHILHIDVTLLLISSSYLSYL*
>CL86.Contig5_All_ORF3
MSFILNSLFSYVVEKDYKQYLSIWVKVEVTLKNGCSFG
>CL86.Contig6_All_ORF1
MPVRSRSQQISGRSRPVPSTLSLRYMISVLIEHLG*
>CL86.Contig6_All_ORF2
MKPYKPWISPSVQLKLRSYSAKTKCWARAETGH*
>CL86.Contig6_All_ORF3
VLGTGRDRPLICWDRDRTGITETGPGFHLKISGTGQSPDRPKTGRSFTTSNCRMKLQILEESFR
>CL87.Contig1_All_ORF1
MEHVLPYRDHALTVSYVFLFYSLKHQILNSGQQGNSLHSILKKTFHIILTSAKMIKSRAWEV*
>CL87.Contig1_All_ORF2
MGARGVINDKWSMRVLWACAIGSAISLYFVAAERQAQNRERMLAQSLQAMEEESGNAADA*
>CL87.Contig1_All_ORF3
MDHLSLITPLAPIPSLLIEAVPRRLYVYRDWC*
>CL87.Contig2_All_ORF1
MEHVLPYRDHALTVSYVFLFYSLKHQILNSGQQGNSLHSILKKTFHIILTSAKMIKSRAWEV*
>CL87.Contig2_All_ORF2
MGARGVINDKWSMRVLWACAIGSAISLYFVAAERQAQNRERMLAQSLQAMEEESGNAADA*
>CL87.Contig3_All_ORF1
MEHVLPYRDHALTVSYVFLFYSLKHQILNSGQQGNSLPSILKKTFHIILTSAKMIKSRAWEV*
>CL87.Contig3_All_ORF2
MGARGVINDKWSMRVLWACAIGSAISLYFVAAERQAQNRERMLAQSLQAMEEESGNAADA*
>CL87.Contig3_All_ORF3
MDTSSQAKQERITNFPIQASNLHYRRSNPSSKANTQSTITIQPPD*
>CL87.Contig4_All_ORF1
MGARGVINDKWSMRVLWACAIGSAISLYFVAAERQAQNRERMLAQSLQAMEEESGNAADA*
>CL87.Contig4_All_ORF2
MYSYSSLKHQILNSGQQGNSLHSILKKTFHIILTSAKMIKSRAWEV*
>CL87.Contig4_All_ORF3
MDHLSLITPLAPIPSLLPKSIRLLQILKFISLLIT*
>CL88.Contig1_All_ORF1
MGYWKTKVLPTIKKVFENKTSVKKAAAADACKSFDESKESYDKEFEEKKAEYQVKVLELYEASSAEVKTLIKERKEAALKKYSAAVHKFLEELAKIEFPGSKPVSEASEKYGAAYVPGPVFYVFEKVSTYIVTEEKVEEPTPAEPTPTKAEEETSSSKEKEIVIEDEKKEEVVEVKKEEEVVAVEEKKEEPETCVEEKPKVEEPAPACEEPKKP*
>CL88.Contig1_All_ORF2
MFQALPSSPPLPPLLLLSSPLQPLPSSRLRSLSPFLLRNLFPLRLWLVLVLLALAPLPSLLSQCTLTPSQTHRRLDLGRRPLHTFLMLLRLVWILEILFWQALQGTCGLQQSTSSKLPPSSP*
>CL88.Contig1_All_ORF3
MLASPLMSLRRVMTRSLKRRRLSIKLKYLNYMKLPLLKSRL*
>CL88.Contig2_All_ORF1
MGYWKTKVLPTIKKVFENKTSVKKAAAADACKSFDESKESYDKEFEEKKAEYQVKVLELYEASSAEVKTLIKERKEAALKKYSAAVHKFLEELAKIEFPGSKPVSEASEKYGAAYVPGPVFYVFEKVSTYIVTEEKVEEPTPAEPTPTKAEEETSSSKEKEIVIEDEKKEEVVEVKKEEEVVAVEEKKEEPETCVEEKPKVEEPAPACEEPKKP*
>CL88.Contig2_All_ORF2
MFQALPSSPPLPPLLLLSSPLQPLPSSRLRSLSPFLLRNLFPLRLWLVLVLLALAPLPSLLSQCTLTPSQTHRRLDLGRRPLHTFLMLLRLVSILEILFWQALQGTCGLQQSTSSKLPPSSP*
>CL88.Contig2_All_ORF3
MLASPLMSLRRVMTRSLKRRRLSIKLKYLNYMKLPLLKSRL*
>CL89.Contig1_All_ORF1
MRTKFSRCCIIAPCFTLTIGLGNSLNLVLLLNSIAVRGPFSSIDQLISQALCNSLDIPESRLTSPGGQQINGLIDTSEGRNINSLTPHNTSRPNSGCIFPRTTVNNSVDDDLDRIKVSEQMDDLHCVPDDPNSHELLPVVPSMHHERVGEPLNDRALSLPEPLHRVPPGGVGHIRGVLRLIYADVILQREVGDLDALEGPAVEELDVVVGQNDLLGNGS*
>CL89.Contig1_All_ORF2
MAAVVESAPVAQEIVLPHNDVKLFNRWTFEGVEVTDLSLQDYIGVNQAKHATYVPHTAGRYSVKRFRKAQCPIVERLTNSLMMHGRNNGKKLMAVRIVRHAMEIIHLLTDLNPIQVIVDAVVNSGPREDATRIGSAGVVRRQAVDISPLRRVNQAIYLLTTGARESAFRNIKTIAECLADELINAAKGSSNSYAIKKKDEIERVAKANR*
>CL89.Contig1_All_ORF3
MLLKGPLTAMLLRRRTRLRELPRPIVKVKQGAIMQQRENFVRILFFMLYLDLSIEIR*
>CL89.Contig2_All_ORF1
MQKKIKIKNKKSLTIGLGNPLNFVLLLDSIAVRGALGGINEFISKAFSYGLDISESTLTSTSCKQINRLINTPQW
>CL89.Contig2_All_ORF2
MNSLMPPRAPLTAMLSRRRTKLRGLPRPIVKDFLFLIFIFFCMF
>CL89.Contig2_All_ORF3
PLRRVNQAVYLLTTGARESAFRNIKTIAECLADELINAAKGSSNSYAIKKKDEIERVAKANR*
>CL90.Contig1_All_ORF1
MGVASVIHNGVHIPLQFNSDLPRVSSRSPAPKWSRPHSLHHLVLRLRTAGSGHGRQTVPIVCSRATEQDDDVSTSEGERIEPQSYDGISNVDTSHSSDLDKSKGAEAYVTSVRTVAFWVCTAVAFGVGVGFKEGVGKATEFFAGYLLEQSLSVDNLFVFVLIFKYFKVPLMYQGRVLSYGIAGAIIFRLTLILLGTVTLQRFEAVNLFLAAILLYSSFKLFSSEEDDTDLSDNFVVKTCQKFIPVTASYDGNRFFTIQEGVRKVSNILGRQHLCFSR*
>CL90.Contig1_All_ORF2
MSTIDDTALLEEEEIFTPRLTYSKTSSLRPSTSHVSLVCIPYTITTNHFVKISESLRQTPNKTLFFLDQNEHHMIKYYLDFVELDVIILDSNYQVQ*
>CL90.Contig1_All_ORF3
MSGTLKYLKIRTNTKRLSTDKLCSNKYPAKNSVALPTPSLKPTPTPNATAVHTQKATVLTEVT*
>CL90.Contig2_All_ORF1
VPIVCSRATEQDDDVSTSGERIEPQSYDGISNVDTSHSSDLDKSKGAEAYVTSVRTVAFWVCTAVAFGVGVGFKEGVGKATEFFAGYLLEQSLSVDNLFVFVLIFKYFKVPLMYQGRVLSYGIAGAIIFRLTLILLGTVTLQRFEAVNLFLAAILLYSSFKLFSSEEDDTDLSDNFVVKTCQKFIPVTASYDGNRFFTIQEGVRKATPLLLTVAVIELSDIAFAVDSIPAVFGITRDPFIVFSSNLFAIVGLRSLYTLISEGMADLEYLQPAIGVVLGFIGSKMILDFFGFHISTEVSLGFVATSLSAGVLLSLTKKSD*
>CL90.Contig2_All_ORF2
MEQTSLSSPPRSSPPHRSIASPLLQFANSHRRFYIFVFIEFELQPVVAMVGRPCRLCVLEQLSRTMMYPPQVRGLNLSRMMALVMWTLLTVLIWINRREQKLMLLL*
>CL90.Contig2_All_ORF3
MSTIDDTALLEEEEIFTPWLTYSKTSSLRPSTSHVSLVCIPYTITTNHFVKISESLRQTPNKTLFFLDQNEHHMIKYYLDFVELDVIILDSNYQVQ*
>CL90.Contig3_All_ORF1
VPIVCSRATEQDDDVSTSGERIEPQSYDGISNVDTSHSSDLDKSKGAEAYVTSVRTVAFWVCTAVAFGVGVGFKEGVGKATEFFAGYLLEQSLSVDNLFVFVLIFKYFKVPLMYQGRVLSYGIAGAIIFRLTLILLGTVTLQRFEAVNLFLAAILLYSSFKLFSSEEDDTDLSDNFVVKTCQKFIPVTASYDGNRFFTIQEGVRKVSNILGRQHLCFSR*
>CL90.Contig3_All_ORF2
MEQTSLSSPPRSSPPHRSIASPLLQFANSHRRFYIFVFIEFELQPVVAMVGRPCRLCVLEQLSRTMMYPPQVRGLNLSRMMALVMWTLLTVLIWINRREQKLMLLL*
>CL90.Contig3_All_ORF3
MSTIDDTALLEEEEIFTPRLTYSKTSSLRPSTSHVSLVCIPYTITTNHFVKISESLRQTPNKTLFFLDQNEHHMIKYYLDFVELDVIILDSNYQVQ*
>CL90.Contig4_All_ORF1
VPIVCSRATEQDDDVSTSGERIEPQSYDGISNVDTSHSSDLDKSKGAEAYVTSVRTVAFWVCTAVAFGVGVGFKEGVGKATEFFAGYLLEQSLSVDNLFVFVLIFKYFKVPLMYQGRVLSYGIAGAIIFRLTLILLGTVTLQRFEAVNLFLAAILLYSSFKLFSSEEDDTDLSDNFVVKTCQKFIPVTASYDGNRFFTIQEGVRKVSNILGRQHLCFSR*
>CL90.Contig4_All_ORF2
MEQTSLSSPPRSSPPHRSIASPLLQFANSHRRFYIFVFIEFELQPVVAMVGRPCRLCVLEQLSRTMMYPPQVRGLNLSRMMALVMWTLLTVLIWINRREQKLMLLL*
>CL90.Contig4_All_ORF3
MGVASVIHNGVHIPLQFNSDLPRVSSRSPAPKWSRPHSLHHRVLRLRTGPLLLPFFNLLIVIADFTYLYSLNLNCSR*
>CL90.Contig5_All_ORF1
VPIVCSRATEQDDDVSTSGERIEPQSYDGISNVDTSHSSDLDKSKGAEAYVTSVRTVAFWVCTAVAFGVGVGFKEGVGKATEFFAGYLLEQSLSVDNLFVFVLIFKYFKVPLMYQGRVLSYGIAGAIIFRLTLILLGTVTLQRFEAVNLFLAAILLYSSFKLFSSEEDDTDLSDNFVVKTCQKFIPVTASYDGNRFFTIQEGVRKATPLLLTVAVIELSDIAFAVDSIPAVFGITRDPFIVFSSNLFAIVGLRSLYTLISEGMADLEYLQPAIGVVLGFIGSKMILDFFGFHISTEVSLGFVATSLSAGVLLSLTKKSD*
>CL90.Contig5_All_ORF2
MEQTSLSSPPRSSPPHRSIASPLLQFANSHRRFYIFVFIEFELQPVVAMVGRPCRLCVLEQLSRTMMYPPQVRGLNLSRMMALVMWTLLTVLIWINRREQKLMLLL*
>CL90.Contig5_All_ORF3
MGVASVIHNGVHIPLQFNSDLPRVSSRSPAPKWSRPHSLHHRVLRLRTGPLLLPFFNLLIVIADFTYLYSLNLNCSR*
>CL90.Contig6_All_ORF1
MGVASVIHNGVHIPLQFNSDLPRVSSRSPAPKWSRPHSLHHRVLRLRTAGSGHGRQTVPIVCSRATEQDDDVSTSGERIEPQSYDGISNVDTSHSSDLDKSKGAEAYVTSVRTVAFWVCTAVAFGVGVGFKEGVGKATEFFAGYLLEQSLSVDNLFVFVLIFKYFKVPLMYQGRVLSYGIAGAIIFRLTLILLGTVTLQRFEAVNLFLAAILLYSSFKLFSSEEDDTDLSDNFVVKTCQKFIPVTASYDGNRFFTIQEGVRKVSNILGRQHLCFSR*
>CL90.Contig6_All_ORF2
MSGTLKYLKIRTNTKRLSTDKLCSNKYPAKNSVALPTPSLKPTPTPNATAVHTQKATVLTEVT*
>CL90.Contig6_All_ORF3
LLLTVAVIELSDIAFAVDSIPAVFGITRDPFIVFSSNLFAIVGLRSLYTLISEGMADLEYLQPAIGVVLGFIGSKMILDFFGFHISTEVSLGFVATSLSAGVLLSLTKKSD*
>CL90.Contig7_All_ORF1
MDLLCGLFEKFIDFGEGERIEPQSYDGISNVDTSHSSDLDKSKGAEAYVTSVRTVAFWVCTAVAFGVGVGFKEGVGKATEFFAGYLLEQSLSVDNLFVFVLIFKYFKVPLMYQGRVLSYGIAGAIIFRLTLILLGTVTLQRFEAVNLFLAAILLYSSFKLFSSEEDDTDLSDNFVVKTCQKFIPVTASYDGNRFFTIQEGVRKATPLLLTVAVIELSDIAFAVDSIPAVFGITRDPFIVFSSNLFAIVGLRSLYTLISEGMADLEYLQPAIGVVLGFIGSKMILDFFGFHISTEVSLGFVATSLSAGVLLSLTKKSD*
>CL90.Contig7_All_ORF2
MSGTLKYLKIRTNTNRLSTDKLCSNKYPAKNSVALPTPSLKPTPTPNATAVHTQKATVLTEVT*
>CL90.Contig7_All_ORF3
MSTIDDTALLEEEEIFTPWLTYSKTSSLRPSTSHVSLVCIPYTALSLIYFLS*
>CL90.Contig8_All_ORF1
MDLLCGLFEKFIDFGEGERIEPQSYDGISNVDTSHSSDLDKSKGAEAYVTSVRTVAFWVCTAVAFGVGVGFKEGVGKATEFFAGYLLEQSLSVDNLFVFVLIFKYFKVPLMYQGRVLSYGIAGAIIFRLTLILLGTVTLQRFEAVNLFLAAILLYSSFKLFSSEEDDTDLSDNFVVKTCQKFIPVTASYDGNRFFTIQEGVRKVSNILGRQHLCFSR*
>CL90.Contig8_All_ORF2
MSGTLKYLKIRTNTNRLSTDKLCSNKYPAKNSVALPTPSLKPTPTPNATAVHTQKATVLTEVT*
>CL90.Contig8_All_ORF3
LLLTVAVIELSDIAFAVDSIPAVFGITRDPFIVFSSNLFAIVGLRSLYTLISEGMADLEYLQPAIGVVLGFIGSKMILDFFGFHISTEVSLGFVATSLSAGVLLSLTKKSD*
>CL90.Contig9_All_ORF1
MDLLCGLFEKFIDFGEGERIEPQSYDGISNVDTSHSSDLDKSKGAEAYVTSVRTVAFWVCTAVAFGVGVGFKEGVGKATEFFAGYLLEQSLSVDNLFVFVLIFKYFKVPLMYQGRVLSYGIAGAIIFRLTLILLGTVTLQRFEAVNLFLAAILLYSSFKLFSSEEDDTDLSDNFVVKTCQKFIPVTASYDGNRFFTIQEGVRKVSNILGRQHLCFSR*
>CL90.Contig9_All_ORF2
MSTIDDTALLEEEEIFTPWLTYSKTSSLRPSTSHVSLVCIPYTITTNHFVKISESLRQTPNKTLFFLDQNEHHMIKYYLDFVELDVIILDSNYQVQ*
>CL90.Contig9_All_ORF3
MSGTLKYLKIRTNTNRLSTDKLCSNKYPAKNSVALPTPSLKPTPTPNATAVHTQKATVLTEVT*
>CL90.Contig10_All_ORF1
MGVASVIHNGVHIPLQFNSDLPRVSSRSPAPKWSRPHSLHHRVLRLRTAGSGHGRQTVPIVCSRATEQDDDVSTSGERIEPQSYDGISNVDTSHSSDLDKSKGAEAYVTSVCTAVAFGVGVGFKEGVGKATEFFAGYLLEQSLSVDNLFVFVLIFKYFKVPLMYQGRVLSYGIAGAIIFRLTLILLGTVTLQRFEAVNLFLAAILLYSSFKLFSSEEDDTDLSDNFVVKTCQKFIPVTASYDGNRFFTIQEGVRKVSNILGRQHLCFSR*
>CL90.Contig10_All_ORF2
MVGRPCRLCVLEQLSRTMMYPPQVRGLNLSRMMALVMWTLLTVLIWINRREQKLMLLLCALQLHLELVWVLKKVLARRPSFLLGIYWSKACQWTISLCLF*
>CL90.Contig10_All_ORF3
LLLTVAVIELSDIAFAVDSIPAVFGITRDPFIVFSSNLFAIVGLRSLYTLISEGMADLEYLQPAIGVVLGFIGSKMILDFFGFHISTEVSLGFVATSLSAGVLLSLTKKSD*
>CL90.Contig11_All_ORF1
MGVASVIHNGVHIPLQFNSDLPRVSSRSPAPKWSRPHSLHHRVLRLRTAGSGHGRQTVPIVCSRATEQDDDVSTSGERIEPQSYDGISNVDTSHSSDLDKSKGAEAYVTSVCTAVAFGVGVGFKEGVGKATEFFAGYLLEQSLSVDNLFVFVLIFKYFKVPLMYQGRVLSYGIAGAIIFRLTLILLGTVTLQRFEAVNLFLAAILLYSSFKLFSSEEDDTDLSDNFVVKTCQKFIPVTASYDGNRFFTIQEGVRKVSNILGRQHLCFSR*
>CL90.Contig11_All_ORF2
MVGRPCRLCVLEQLSRTMMYPPQVRGLNLSRMMALVMWTLLTVLIWINRREQKLMLLLCALQLHLELVWVLKKVLARRPSFLLGIYWSKACQWTISLCLF*
>CL90.Contig11_All_ORF3
MSTIDDTALLEEEEIFTPRLTYSKTSSLRPSTSHVSLVCIPYTITTNHFVKISESLRQTPNKTLFFLDQNEHHMIKYYLDFVELDVIILDSNYQVQ*
>CL90.Contig12_All_ORF1
MGVASVIHNGVHIPLQFNSDLPRVSSRSPAPKWSRPHSLHHRVLRLRTAGSGHGRQTVPIVCSRATEQDDDVSTSEGERIEPQSYDGISNVDTSHSSDLDKSKGAEAYVTSVRTVAFWVCTAVAFGVGVGFKEGVGKATEFFAGYLLEQSLSVDNLFVFVLIFKYFKVPLMYQGRVLSYGIAGAIIFRLTLILLGTVTLQRFEAVNLFLAAILLYSSFKLFSSEEDDTDLSDNFVVKTCQKFIPVTASYDGNRFFTIQEGVRKATPLLLTVAVIELSDIAFAVDSIPAVFGITRDPFIVFSSNLFAIVGLRSLYTLISEGMADLEYLQPAIGVVLGFIGSKMILDFFGFHISTEVSLGFVATSLSAGVLLSLTKKSD*
>CL90.Contig12_All_ORF2
MSGTLKYLKIRTNTKRLSTDKLCSNKYPAKNSVALPTPSLKPTPTPNATAVHTQKATVLTEVT*
>CL90.Contig12_All_ORF3
MVGRPCRLCVLEQLSRTMMYPPQKVRGLNLSRMMALVMWTLLTVLIWINRREQKLMLLL*
>CL90.Contig13_All_ORF1
MGVASVIHNGVHIPLQFNSDLPRVSSRSPAPKWSRPHSLHHLVLRLRTAGSGHGRQTVPIVCSRATEQDDDVSTSGERIEPQSYDGISNVDTSHSSDLDKSKGAEAYVTSVRTVAFWVCTAVAFGVGVGFKEGVGKATEFFAGYLLEQSLSVDNLFVFVLIFKYFKVPLMYQGRVLSYGIAGAIIFRLTLILLGTVTLQRFEAVNLFLAAILLYSSFKLFSSEEDDTDLSDNFVVKTCQKFIPVTASYDGNRFFTIQEGVRKATPLLLTVAVIELSDIAFAVDSIPAVFGITRDPFIVFSSNLFAIVGLRSLYTLISEGMADLEYLQPAIGVVLGFIGSKMILDFFGFHISTEVSLGFVATSLSAGVLLSLTKKSD*
>CL90.Contig13_All_ORF2
MSTIDDTALLEEEEIFTPWLTYSKTSSLRPSTSHVSLVCIPYTITTNHFVKISESLRQTPNKTLFFLDQNEHHMIKYYLDFVELDVIILDSNYQVQ*
>CL90.Contig13_All_ORF3
MSGTLKYLKIRTNTKRLSTDKLCSNKYPAKNSVALPTPSLKPTPTPNATAVHTQKATVLTEVT*
>CL91.Contig1_All_ORF1
MERRRLGESEFEESSRRHHSVCVVSWGLNIALFLSQFFFWSILSISLGSSFLSLGFWKLRETLNVSIRAKTELPIPKSGAKPESALF
>CL91.Contig1_All_ORF2
LLRWVVLLTVESYRSLQIGWYLLGNLCDLELNCLAATLVFHLVLKSTLLSLDLHLRFFFLVFFFFQNQLSLLLLLCTLVSHFHSVFFLLLLLDFN*
>CL91.Contig1_All_ORF3
MILLSTKPPIAAICHPRSKTNYLNRSGNKDDQEKRIIEIDEQKER*
>CL91.Contig2_All_ORF1
MERRRLGESEFEESSRRHHSVCVVSWGLNIALFLSQFFFWSILSISLGSSFLSLGFWKLRETLNV
>CL91.Contig2_All_ORF2
MILLSTKPPIAAICHPRSKTNYLNRSGNKDDQEKRIIEIDEQKER*
>CL91.Contig2_All_ORF3
VKCCFVCIITGWYLLGNLCDLELNCLAATLVFHLVLKSTLLSLDLHLRFFFLVFFFFQNQLSLLLLLCTLVSHFHSVFFLLLLLDFN*
>CL91.Contig3_All_ORF1
MERRRLGESEFEESSRRHHSVCVVSWGLNIALFLSQFFFWSILSISLGSSFLSLGF
>CL91.Contig3_All_ORF2
MNKSEEECNRLKKKKIGPPTKKEIQEKFQTKQNLKEK*
>CL91.Contig3_All_ORF3
MLMDNSYFCGFYDSFCGYTHFFCKDYHSLAAVHQ*
>CL91.Contig4_All_ORF1
MERRRLGESEFEESSRRHHSVCVVSWGLNIALFLSQFFFWSILSISLGSSFLSLGFWKLRETLNVSIRAKTELPIPKSGAKPESALF
>CL91.Contig4_All_ORF2
MILLSTKPPIAAICHPRSKTNYLNRSGNKDDQEKRIIEIDEQKER*
>CL91.Contig4_All_ORF3
LPVLTHSKFLSVSRNPEREKKILEKLRESTKKKIEREREQCLAPTTQHKQSGVFANFLQTHSRPIFFSPSNSFMPSLHHSTSDTENCVLI*
>CL91.Contig5_All_ORF1
MERRRLGESEFEESSRRHHSVCVVSWGLNIALFLSQFFFWSILSISLGSSFLSLGFWKLRETLNVSIRAKTELPIPKSGAKPESALF
>CL91.Contig5_All_ORF2
LPVLTHSKFLSVSRNPEREKKILEKLRESTKKKIEREREQCLAPTTQHKQSGVFANFLQTHSRPIFFSPSNSFMPSLHHSTSDTENCVLI*
>CL91.Contig5_All_ORF3
MLMDNSYFCGFYDSFCGYTHFFCKDYHSLAAVHQ*
>CL91.Contig6_All_ORF1
MERRRLGESEFEESSRRHHSVCVVSWGLNIALFLSQFFFWSILSISLGSSFLSLGFWKLRETLNVSIRAKTELPIPKSGAKPESALF
>CL91.Contig6_All_ORF2
LPVLTHSKFLSVSRNPEREKKILEKLRESTKKKIEREREQCLAPTTQHKQSGVFANFLQTHSRPIFFSPSNSFMPSLHHSTSDTENCVLI*
>CL91.Contig6_All_ORF3
MILLSTKPPIAAIPLYLTLVSSTISKHNSLCRKWSGGGSA*
>CL91.Contig7_All_ORF1
MERRRLGESEFEESSRRHHSVCVVSWGLNIALFLSQFFFWSILSISLGSSFLSLGFWKLRETLNVSIRAKTELPIPKSGAKPESALF
>CL91.Contig7_All_ORF2
LPVLTHSKFLSVSRNPEREKKILEKLRESTKKKIEREREQCLAPTTQHKQSGVFANFLQTHSRPIFFSPSNSFMPSLHHSTSDTENCVLI*
>CL91.Contig7_All_ORF3
MLMDNSYFCGFYDSFCGYTHFFCKDYHSLAAVHQ*
>CL91.Contig8_All_ORF1
MERRRLGESEFEESSRRHHSVCVVSWGLNIALFLSQFFFWSILSISLGSSFLSLGF
>CL91.Contig8_All_ORF2
MNKSEEECNRLKKKKIGPPTKKEIQEKFQTKQNLKEK*
>CL91.Contig8_All_ORF3
MLMDNSYFCGFYDSFCGYTHFFCKDYHSLAAVHQ*
>CL91.Contig9_All_ORF1
MERRRLGESEFEESSRRHHSVCVVSWGLNIALFLSQFFFWSILSISLGSSFLSLGFWKLRETLNV
>CL91.Contig9_All_ORF2
MILLSTKPPIAAICHPRSKTNYLNRSGNKDDQEKRIIEIDEQKER*
>CL91.Contig9_All_ORF3
MNKSEEECNRLKKKKIGPPTKKEIQEKFQTKQNLKEK*
>CL91.Contig10_All_ORF1
VKCCFVCIITGWYLLGNLCDLELNCLAATLVFHLVLKSTLLSLDLHLRFFFLVFFFFQNQLSLLLLLCTLVSHFHSVFFLLLLLDFN*
>CL91.Contig11_All_ORF1
MERRRLGESEFEESSRRHHSVCVVSWGLNIALFLSQFFFWSILSISLGSSFLSLGFWKLRETLNVSIRAKTELPIPKSGAKPESALF
>CL91.Contig11_All_ORF2
LPVLTHSKFLSVSRNPEREKKILEKLRESTKKKIEREREQCLAPTTQHKQSGVFANFLQTHSRPIFFSPSNSFMPSLHHSTSDTENCVLI*
>CL91.Contig11_All_ORF3
MILLSTKPPIAAIPLYLTLVSSTISKHNSLCRKWSGGGSA*
>CL91.Contig12_All_ORF1
MERRRLGESEFEESSRRHHSVCVVSWGLNIALFLSQFFFWSILSISLGSSFLSLGFWKLRETLNVSIRAKTELPIPKSGAKPESALF
>CL91.Contig12_All_ORF2
LPVLTHSKFLSVSRNPEREKKILEKLRESTKKKIEREREQCLAPTTQHKQSGVFANFLQTHSRPIFFSPSNSFMPSLHHSTSDTENCVLI*
>CL91.Contig12_All_ORF3
MLMDNSYFCGFYDSFCGYTHFFCKDYHSLAAVHQ*
>CL91.Contig13_All_ORF1
MERRRLGESEFEESSRRHHSVCVVSWGLNIALFLSQFFFWSILSISLGSSFLSLGFWKLRETLNVSIRAKTELPIPKS
>CL91.Contig13_All_ORF2
LPVLTHSKFLSVSRNPEREKKILEKLRESTKKKIEREREQCLAPTTQHKQSGVFANFLQTHSRPIFFSPSNSFMPSLHHSTSDTENCVLI*
>CL91.Contig13_All_ORF3
MILLSTKPPIAAIPLYLTLVSSTISKHNSLCRKWSGGGSA*
>CL91.Contig14_All_ORF1
MERRRLGESEFEESSRRHHSVCVVSWGLNIALFLSQFFFWSILSISLGSSFLSLGFWKLRETLNVSIRAKTELPIPKS
>CL91.Contig14_All_ORF2
LLRWVVLLTVESYRSLQIGWYLLGNLCDLELNCLAATLVFHLVLKSTLLSLDLHLRFFFLVFFFFQNQLSLLLLLCTLVSHFHSVFFLLLLLDFN*
>CL91.Contig14_All_ORF3
LPVLTHSKFLSVSRNPEREKKILEKLRESTKKKIEREREQCLAPTTQHKQSGVFANFLQTHSRPIFFSPSNSFMPSLHHSTSDTENCVLI*
>CL91.Contig15_All_ORF1
MERRRLGESEFEESSRRHHSVCVVSWGLNIALFLSQFFFWSILSISLGSSFLSLGFWKLRETLNVSIRAKTELPIPKSGAKPESALF
>CL91.Contig15_All_ORF2
LPVLTHSKFLSVSRNPEREKKILEKLRESTKKKIEREREQCLAPTTQHKQSGVFANFLQTHSRPIFFSPSNSFMPSLHHSTSDTENCVLI*
>CL91.Contig15_All_ORF3
MLMDNSYFCGFYDSFCGYTHFFCKDYHSLAAVHQ*
>CL91.Contig16_All_ORF1
MERRRLGESEFEESSRRHHSVCVVSWGLNIALFLSQFFFWSILSISLGSSFLSLGFWKLRETLNVSIRAKTELPIPKSGAKPESALF
>CL91.Contig16_All_ORF2
LPVLTHSKFLSVSRNPEREKKILEKLRESTKKKIEREREQCLAPTTQHKQSGVFANFLQTHSRPIFFSPSNSFMPSLHHSTSDTENCVLI*
>CL91.Contig16_All_ORF3
MILLSTKPPIAAIPLYLTLVSSTISKHNSLCRKWSGGGSA*
>CL91.Contig17_All_ORF1
MERRRLGESEFEESSRRHHSVCVVSWGLNIALFLSQFFFWSILSISLGSSFLSLGFWKLRETLNVSIRAKTELPIPKSGAKPESALF
>CL91.Contig17_All_ORF2
MILLSTKPPIAAICHPRSKTNYLNRSGNKDDQEKRIIEIDEQKER*
>CL91.Contig17_All_ORF3
LPVLTHSKFLSVSRNPEREKKILEKLRESTKKKIEREREQCLAPTTQHKQSGVFANFLQTHSRPIFFSPSNSFMPSLHHSTSDTENCVLI*
>CL91.Contig18_All_ORF1
MERRRLGESEFEESSRRHHSVCVVSWGLNIALFLSQFFFWSILSISLGSSFLSLGFWKLRETLNVSIRAKTELPIPKSGAKPESALF
>CL91.Contig18_All_ORF2
MILLSTKPPIAAICHPRSKTNYLNRSGNKDDQEKRIIEIDEQKER*
>CL91.Contig18_All_ORF3
LPVLTHSKFLSVSRNPEREKKILEKLRESTKKKIEREREQCLAPTTQHKQSGVFANFLQTHSRPIFFSPSNSFMPSLHHSTSDTENCVLI*
>CL91.Contig19_All_ORF1
MERRRLGESEFEESSRRHHSVCVVSWGLNIALFLSQFFFWSILSISLGSSFLSLGFWKLRETLNVSIRAKTEL
>CL91.Contig19_All_ORF2
LPVLTHSKFLSVSRNPEREKKILEKLRESTKKKIEREREQCLAPTTQHKQSGVFANFLQTHSRPIFFSPSNSFMPSLHHSTSDTENCVLI*
>CL91.Contig19_All_ORF3
MLMDNSYFCGFYDSFCGYTHFFCKDYHSLAAVHQ*
>CL92.Contig1_All_ORF1
MERRNKMSSRKRFFQHLDPTGNSGAIEDRCAYESGDSVGTSSRRRFFQNLTPERISTEDQPSDDGIAISSRGRYFQNFEN*
>CL92.Contig1_All_ORF2
MDGDSGRVRHSDERRNLEINPGWFFRLMEREKKRCKAGRGMKRDQERDIQSGEGSRC*
>CL92.Contig1_All_ORF3
MQKQGVIIEYKDFGDNVCVCVHCNTYYWEDEKNARGVYTGCCKGGQVCNWQVKN*
>CL92.Contig2_All_ORF1
LICIHSYTLSFLYRLQLYHYFLLSFHWYQFHYFPIARIHIYKSITFRSVIGK*
>CL92.Contig3_All_ORF1
MERRNKMSSRKRFFQHLDPTGNSGAIEDRCAYESGDSVGTSSRRRFFQNLTPERISTEDQPSDDGIAISSRGRYFQNFEN*
>CL92.Contig3_All_ORF2
MIIEKGSSCNWSCLNCNFKNVLVLRMLSRTCCLNIYQEIPAPNVQNVEVVAWFSYLQKEEHIKDID*
>CL92.Contig3_All_ORF3
MRRTKTFLKLQFKQLQLQLLPFSIIIYLQTDIPQQSAGIISSLLIMGLSDFSPKLVVGFKNER*
>CL93.Contig1_All_ORF1
MDMFLLDLVSLTSFWLSTLISICANSIHVWVRRAFFSSPLFCCCSPYRHWMIYYTLFLVNGNCLYIYIYRKLTTI*
>CL93.Contig1_All_ORF2
MVIVYIYIYIENLLPFSLLRNNIEIPVVICLHYQKKQDVYTSIILRLFQHVLCVFWNIIVIWDQFSISF*
>CL93.Contig1_All_ORF3
MNNTSYMICWSERNTELIPYDNYVPKYTQYMLEQSKNYTCVYILFLLIMQTYDNWYFYIVPEQTKW*
>CL93.Contig2_All_ORF1
MEDKVEWKGEEKVNKEEFHLAIKTKGVEPGDSKEEKTRTELEIKTKSLEKVKPKNKMEEEKDTKKEKEKEEDEDLKNTGNKEKKKDKDKQEKMKKSKDSGGSENDGEMDQKEKKKDKKTKGKGLDEEETECKDEKSSAKDDSNHTEEELDKNEEKNIKKKKHKLKGENEDEEEKRKVKDKKEEQKEEEKKGRNKGEDDGENEDEDNEEKEGKKKKKKDKGKCDDYEKEGKKKKDKKKGKDKKKKKDVDNDEEEKTDQEERKEQHKYVEDVEKIKAEVSSREIEIEDVKESEEEKQKDVVKESKEKKDKGEKKRKVDKKDKCNDVGKLKQKLEKIDGKIEALVAKKADIMRQIKEAQGPETYSNAAVAAS*
>CL93.Contig2_All_ORF2
MISAFFATSASILPSIFSSFCFSLPTSLHLSFLSTFRFFSPLSFFSLLSLTTSFCFSSSDSLTSSISISLELTSAFIFSTSSTYLCCSFLSSWSVFSSSSLSTSFFFFLSLPFFLSFFFFPSFS*
>CL93.Contig2_All_ORF3
MKKRKERLKIRRRSRKKRRRRVEIKERMMGKMKMKTMKKKKVKRRRKRIRENVMTTKKRGRRRRIRRKARIKRRRKMWIMMKKRRRTRRRGRSNTNM*
>CL93.Contig3_All_ORF1
MEDKVEWKGEEKVNKEEFHLAIKTKGVEPGDSKEEKTRTELEIKTKSLEKVKPKNKMEEEKDTKKEKEKEEDEDLKNTGNKEKKKDKDKQEKMKKSKDSGGSENDGEMDQKEKKKKHKKEKKSKDSGGSENDGEMDQKEKKKKHKKEKKSKDSGGSENDGERDQKEKKKDKKTKGKGLDEEETECKDEKSSAKDDSNHTEEELDKNEEKNIKKKKHKLKGENEDEEEKRKVKDKKEEQKEEEKKGRNKGEDDGENEDEDNEEKEGKKKKKKDKGKCDDYEKEGKKKKDKKKGKDKKKKKDVDNDEEEKTDQEERKEQHKYVEDVEKIKAEVSSREIEIEDVKESEEEKQKDVVKESKEKKDKGEKKRKVDKKDKCNDVGKLKQKLEKIDGKIEALVAKKADIMRQIKEAQGPETYSNAAVAAS*
>CL93.Contig3_All_ORF2
MISAFFATSASILPSIFSSFCFSLPTSLHLSFLSTFRFFSPLSFFSLLSLTTSFCFSSSDSLTSSISISLELTSAFIFSTSSTYLCCSFLSSWSVFSSSSLSTSFFFFLSLPFFLSFFFFPSFS*
>CL93.Contig3_All_ORF3
MKKRKERLKIRRRSRKKRRRRVEIKERMMGKMKMKTMKKKKVKRRRKRIRENVMTTKKRGRRRRIRRKARIKRRRKMWIMMKKRRRTRRRGRSNTNM*
>CL93.Contig4_All_ORF1
MEDKVEWKGEEKVNKEEFHLAIKTKGVEPGDSKEEKTRTELEIKTKSLEKVKPKNKMEEEKDTKKEKEKEEDEDLKNTGNKEKKKDKDKQEKMKKSKDSGGSENDGEMDQKEKKKKHKKEKKSKDSGGSENDGERDQKEKKKDKKTKGKGLDEEETECKDEKSSAKDDSNHTEEELDKNEEKNIKKKKHKLKGENEDEEEKRKVKDKKEEQKEEEKKGKNKGEDDGENEDEDNEEKEGKKKKKKDKGKCDDYEKEGKKKKDKKKGKDKKKKKDVDNDEEEKTDQEERKEQHKYVEDVEKIKAEVSSREIEIEDVKESEEEKQKDVVKESKEKKDKGEKKRKVDKKDKCNDVGKLKQKLEKIDGKIEALVAKKADIMRQIKEAQGPETYSNAAVAAS*
>CL93.Contig4_All_ORF2
MISAFFATSASILPSIFSSFCFSLPTSLHLSFLSTFRFFSPLSFFSLLSLTTSFCFSSSDSLTSSISISLELTSAFIFSTSSTYLCCSFLSSWSVFSSSSLSTSFFFFLSLPFFLSFFFFPSFS*
>CL93.Contig4_All_ORF3
MKKRKERLKIRRRSRKKRRRRVKIKERMMGKMKMKTMKKKKVKRRRKRIRENVMTTKKRGRRRRIRRKARIKRRRKMWIMMKKRRRTRRRGRSNTNM*
>CL94.Contig1_All_ORF1
MFSLVKIQRVASKRDISQRQTLKVASLKMSGRQLLLKHHMLLGFRIINGNNG*
>CL94.Contig1_All_ORF2
MCKEISKMYMHSSSSFKCLFLNPLCESKLPLYQQQ*
>CL94.Contig1_All_ORF3
MCKEISKMYMHLSSCFKCSLLNPLCESKLPMYQL*
>CL94.Contig2_All_ORF1
MRGEARETRQHNFVSFGFSPRFRCGLLQISFSDLRLILLVADLVAERDCPHLLFYGPPGSGKKTLIIALIRQIFGPSADKVKVENKTWKVDAGSRTIDIELTTLSSNNHFELNPSDAGFQDRYIVQEIIKEIAKNRPFDTKGKKGYQSRHVYCSKDFVG*
>CL94.Contig2_All_ORF2
MSSPSPSRRRCQACHHKPQPLPPLLSTTSHAAPIPKQPVTAMQKPTPPSPENLASDPPNRPAHSQKISPQIHQSKRGQQREGSLRMGLLLRGKGREDSS*
>CL94.Contig2_All_ORF3
MQAFRTDTLFKRSLRKLLKIDPLTQKEKRDIKVAMFIVQKILLDDVGMDYICNTAW*
>CL94.Contig3_All_ORF1
MQAFRTDTLFKRSLRKLLKIDPLTQKEKRDIKVAMFIVQKILLDDVGMDYICNTAW*
>CL94.Contig3_All_ORF2
MTNEHLFLLIESSNMKNKRCQLRKRLKKLTSTFHVLFSTFTSSNQNHNSNSKT*
>CL94.Contig3_All_ORF3
MFSLVKIQRAKSKRDVSRRQTLKVASLNMSGRQLLLKHHMFLGFRIIDGNNG*
>CL94.Contig4_All_ORF1
MFVTYNLICYHSTLGFLEQQPADEEQDLMHSQVHLDVVPRTFKLELKNLHEQKESQMKEIQKKLYQSESRKRELEIIEETQKKELKKLHEQKETQAKEIQKKFEQSESRKRELEMIEETQKKELKKLHEQKETQAKEIQKKFEQSESRKRELEMIEETQKKELKKALEQIEAQKKDFEQQEMKLK*
>CL94.Contig4_All_ORF2
MRGEARETRQHNFVSFGFSPRFRCGLLQISFSDLRLILLVADLVAERDCPHLLFYGPPGSGKKTLIIALIRQIFGPSADKVKVENKTWKVDAGSRTIDIELTTLSSNNHFELNPSDAGFQDRYIVQEIIKEIAKNRPFDTKGKKGYQSRHVYCSKDFVG*
>CL94.Contig4_All_ORF3
MQERVNIEQKKANETLSKQKKENEELLLEDHKDQAEVVSDDDEAEEVSDDDESEAKHEEMGEIRKRLEKKEEEVGEISNKLKEKEKKLANVKALNNALTVRELKSHTELQEARAELVQS*
>CL94.Contig5_All_ORF1
MRGEARETRQHNFVSFGFSPRFRCGLLQISFSDLRLILLVADLVAERDCPHLLFYGPPGSGKKTLIIALIRQIFGPSADKVSPIFLFYLLSLKQFNFVHGHVFELLL*
>CL94.Contig5_All_ORF2
MSSPSPSRRRCQACHHKPQPLPPLLSTTSHAAPIPKQPVTAMQKPTPPSPENLASDPPNRPAHSQKISPQIHQSKRGQQREGSLRMGLLLRGKGREDSS*
>CL94.Contig5_All_ORF3
MFVTYNLICYHSTLGFLEQQPADEEQDLMHSQVHLDVVPHSNLNLRICMSRKNLR*
>CL94.Contig6_All_ORF1
MRGEARETRQHNFVSFGFSPRFRCGLLQISFSDLRLILLVADLVAERDCPHLLFYGPPGSGKKTLIIALIRQIFGPSADKVKVENKTWKVDAGSRTIDIELTTLSSNNHFELNPSDAGFQDRYIVQEIIKEIAKNRPFDTKGKKGYQTKFESFYLL*
>CL94.Contig6_All_ORF2
MSSPSPSRRRCQACHHKPQPLPPLLSTTSHAAPIPKQPVTAMQKPTPPSPENLASDPPNRPAHSQKISPQIHQSKRGQQREGSLRMGLLLRGKGREDSS*
>CL94.Contig6_All_ORF3
MFVTYNLICYHSTLGFLEQQPADEEQDLMHSQVHLDVVPHSNLNLRICMSRKNLR*
>CL94.Contig7_All_ORF1
MRGEARETRQHNFVSFGFSPRFRCGLLQISFSDLRLILLVADLVAERDCPHLLFYGPPGSGKKTLIIALIRQIFGPSADKVSPIFLFYLLSLKQFNFVHGHVFELLL*
>CL94.Contig7_All_ORF2
MSSPSPSRRRCQACHHKPQPLPPLLSTTSHAAPIPKQPVTAMQKPTPPSPENLASDPPNRPAHCQKISPQIHQSKRGQQREGSLRMGLLLRGKGREDSS*
>CL94.Contig7_All_ORF3
MQAFRTDTLFKRSLRKLLKIDPLTQKEKRDIKVAMFIVQKILLDDVGMDYICNTAW*
>CL94.Contig8_All_ORF1
MQAFRTDTLFKRSLRKLLKIDPLTQKEKRDIKVAMFIVQKILLDDVGMDYICNTAW*
>CL94.Contig8_All_ORF2
MFSLVKIQRAKSKRDVSRRQTLKVASLNMSGRQLLLKHHMFLGFRIIDGNSG*
>CL94.Contig8_All_ORF3
MATLISLFSFCVKGSIFSNFLNDLLNNVSVLKACITGV*
>CL94.Contig9_All_ORF1
MLWVDKYRPKTLDQAMVHQDIAQNLKKLVAERDCPHLLFYGPPGSGKKTLIIALIRQIFGPSADKVKVENKTWKVDAGSRTIDIDLTTLSSNNHFELNPSDAGFQDRYIVQEIIKEIAKNRPFDTKGKKGYQILVLNEVDKLSREAQYSLRRTMEKYSAYCRLILCCNSSSKVTEAIRSRCLNVRINAPTDEQIVKALEFIGKKEGLQLPSGFAAHLAEKSNRNLRRAILSLETCHVQQYPFTSNQIIPSMDWEEYVSEIASDIMKEQSPKRLYAVRQKLYELLVNCIPPEIILKRLLYEFLKKLDAELKHEVSHWAAYYEHRMRLGQKAIFHLEAFVAKFMSIYKAFLVAAFG*
>CL94.Contig9_All_ORF2
MFIICCPMADLMLQFCIQFLQKLIKQPLKNDLRGDTINKKLIQLLAHRIKPFRTLLLHYIRGNF*
>CL94.Contig9_All_ORF3
VRNEELRLDTRLGRISRHICSLRRIKQDAVGGQVQTQNPRPGNGPPRHRPKPQETCCGAGLPPFAVLRASWLRQENPNHRPYSSDFRTQRRQGEGGKQDMES*
>CL94.Contig10_All_ORF1
MSSPSPSRRRCQACHHKPQPLPPLLSTTSHAAPIPKQPVTAMQKPTPPSPENLASDPPNRPAHSQKISPQIHQSKRGQQREGSLRMGLLLRGKGREDSS*
>CL94.Contig10_All_ORF2
MACGAQQRRERLRLVVTSLAATTTGRGRGHGLVRCRLEYTGSNRADRHRSRRPSSRIKNRKSD*
>CL94.Contig10_All_ORF3
MPLQSQNNPSPPCRNPRRRAPKISPQIHQIVQPTPRKSHLRSTSLRGVSRERGA*
>CL95.Contig1_All_ORF1
MMVAGERAQLRGLNLEGLRRHGFTVAEIRSLRTAYQKIFMPADANSSGFEARLAEVELHDKLAHIPAVCSMVQSIRDSFREKRRGLCKFRHWNSS*
>CL95.Contig1_All_ORF2
MDSQWQRSEALEQLTKRYSCLLMQTPVVLKHVLLKWSSMINWLIYLLCAPWCSPSVTLSEKKDVDYANSDIGIALKSTSNLILLLYEN*
>CL95.Contig1_All_ORF3
MLYEDSRQALVSFLVKIYCDSSRYLMKESVTGCNTKRRFRCIHTLQELTLRSACQPFRVDYTVQFHSNYENEQFLV*
>CL95.Contig2_All_ORF1
MDSQWQRSEALEQLTKRYSCLLMQTPVVLKHVLLKWSSMINWLIYLLCSPWCSLSVTLSEKKDVDYANSDIGIALKSTSNLILLLLRKLMMCIDDMLYEDSRQALVSFLVKIYCDSSRYLMKESKRRFRCIHTLQELTLRSACQPFRVDYTAISFKL*
>CL95.Contig2_All_ORF2
MMVAGERAQLRGLNLEGLRRHGFTVAEIRSLRTAYQKIFMPADANSSGFEARLAEVELHDKLAHIPAVFSMVQSIRDSFREKRRGLCKFRHWNSS*
>CL95.Contig2_All_ORF3
MSQFIMELHFSKTCFKTTGVCISRHEYLLVSCSKASDLCHCESMTPKTLKV*
>CL95.Contig3_All_ORF1
MDSQWQRSEALEQLTKRYSCLLMQTPVVLKHVLLKWSSMINWLIYLLCAPWCSPSVTLSEKKDVDYANSDIGIALKSTSNLILLLLRKLMMCIDDMLYEDSRQALVSFLVKIYCDSSRYLMKESVTGCNTKRRFRCIHTLQELTLRSACQPFRVDYTVQFHSNYENEQFLV*
>CL95.Contig3_All_ORF2
MNVFLMLGTIMRSESMLQFIGLQSQVILQLLGITILSWVRAISPMTARLETTSFLRIIPFWQAMLWWKIMLTLQGLLLFINSVMLVLLLSLAVALWYDIIFPFTSVSVSCLFMLLMSKRR*
>CL95.Contig3_All_ORF3
MKYKSGDECFLDVGDNNEIREYASIHRSSKSSDTTVIGNNNLIMGSCHIAHDCKVGNNVILANNTLLAGHVVVEDYAHTAGAVVVHQFCHVGSFAFIGGGSVV*
>CL95.Contig4_All_ORF1
MQTPVVLKHVLLKWSSMINWLIYLLCSPWCSLSVTLSEKKDVDYANSDIGIALKSTSNLILLLLRKLMMCIDDMLYEDSRQALVSFLVKIYCDSSRYLMKESKRRFRCIHTLQELTLRSACQPFRVDYTAISFKL*
>CL95.Contig4_All_ORF2
MPADANSSGFEARLAEVELHDKLAHIPAVFSMVQSIRDSFREKRRGLCKFRHWNSS*
>CL95.Contig4_All_ORF3
MHTYLTRINFKISLPTVSCRLHCNFIQIMKTNSFWCNIDLEAHICRNKS
>CL95.Contig5_All_ORF1
MKYKSGDECFLDVGDNNEIREYASIHRSSKSSDTTVIGNNNLIMGSCHIAHDCKVGNNVILANNTLLAGHVVVEDYAHTAGAVVVHQFCHVGSFAFIGGGSVIAQDIPKYMMVAGERAQLRGLNLEGLRRHGFTVAEIRSLRTAYQKIFMPADANSSGFEARLAEVVSHSTTSSPSLTKIYTSYCC*
>CL95.Contig5_All_ORF2
MDSQWQRSEALEQLTKRYSCLLMQTPVVLKHVLLKWYHIQPHPHPLSLKSILHIAVKGAKSFCRSSMINWLIYLLCAPWCSPSVTLSEKKDVDYANSDIGIALKSTSNLILLLYEN*
>CL95.Contig5_All_ORF3
MNVFLMLGTIMRSESMLQFIGLQSQVILQLLGITILSWVRAISPMTARLETTSFLRIIPFWQAMLWWKIMLTLQGLLLFINSVMLVLLLSLAVAL*
>CL95.Contig6_All_ORF1
MQTPVVLKHVLLKWYHIQPHPHPLSLKSILHIAVKGAKSFCRSSMINWLIYLLCSPWCSLSVTLSEKKDVDYANSDIGIALKSTSNLILLLLRKLMMCIDDMLYEDSRQALVSFLVKIYCDSSRYLMKESKRRFRCIHTLQELTLRSACQPFRVDYTAISFKL*
>CL95.Contig6_All_ORF2
MHTYLTRINFKISLPTVSCRLHCNFIQIMKTNSFWCNIDLE
>CL95.Contig6_All_ORF3
MPADANSSGFEARLAEVVSHSTTSSPSLTKIYTSYCC*
>CL95.Contig7_All_ORF1
MRALLFKLSAKRLLNNQSSLRFSCNTVSDAVIHPSAIVHPNAVLGQDVSIGPFCTVGSSVKLGNGCRLHPGSHIFGNTQLGERCVLMTGAIVGDEIPGRTVLGCNNVIGHHAVVGVKCQDMKYKSGDECFLDVGDNNEIREYASIHRSSKSSDTTVIGNNNLIMGSCHIAHDCKVGNNVILANNTLLAGHVVVEDYAHTAGAVVVHQFCHVGSFAFIGGGSVIAQDVPKYMMVAGERAQLRGLNLEGLRRHGFTVAEVCVSINLCSVHFFLIYLLFILFYLNM*
>CL95.Contig7_All_ORF2
MNVFLMLGTIMRSESMLQFIGLQSQVILQLLGITILSWVRAISPMTARLETTSFLRIIPFWQAMLWWKIMLTLQGLLLFINSVMLVLSLSLVVAL*
>CL95.Contig7_All_ORF3
MLYEDSRQALVSFLVKIYCDSSRYLMKESVTGCNTKRRFRCIHTLQELTLRSACQPFRVDYTVQFHSNYENEQFLV*
>CL95.Contig8_All_ORF1
MKYKSGDECFLDVGDNNEIREYASIHRSSKSSDTTVIGNNNLIMGSCHIAHDCKVGNNVILANNTLLAGHVVVEDYAHTAGAVVVHQFCHVGSFAFIGGGSVIAQDIPKYMMVAGERAQLRGLNLEGLRRHGFTVAEIRSLRTAYQKIFMPADANSSGFEARLAEVELHDKLAHIPAVCSMVQSIRDSFREKRRGLCKFRHWNSS*
>CL95.Contig8_All_ORF2
MNVFLMLGTIMRSESMLQFIGLQSQVILQLLGITILSWVRAISPMTARLETTSFLRIIPFWQAMLWWKIMLTLQGLLLFINSVMLVLLLSLAVAL*
>CL95.Contig8_All_ORF3
MRALLFKLSAKRLLNNQSSLRFSCNTVSDAVIHPSAIVHPNAVLGQGVSIGPFCTVGSSVKLGNGCRLHPGSHIFGNTQLGERCVLMTQWCHCG*
>CL95.Contig9_All_ORF1
MKYKSGDECFLDVGDNNEIREYASIHRSSKSSDTTVIGNNNLIMGSCHIAHDCKVGNNVILANNTLLAGHVVVEDYAHTAGAVVVHQFCHVGSFAFIGGGSVIAQDIPKYMMVAGERAQLRGLNLEGLRRHGFTVAEIRSLRTAYQKIFMPADANSSGFEARLAEVELHDKLAHIPAVCSMVQSIRDSFREKRRGLCKFRHWNSS*
>CL95.Contig9_All_ORF2
MDSQWQRSEALEQLTKRYSCLLMQTPVVLKHVLLKWSSMINWLIYLLCAPWCSPSVTLSEKKDVDYANSDIGIALKSTSNLILLLLRKLMMCIDDMLYEDSRQALVSFLVKIYCDSSRYLMKESVTGCNTKRRFRCIHTLQELTLRSACQPFRVDYTAISFKL*
>CL95.Contig9_All_ORF3
MNVFLMLGTIMRSESMLQFIGLQSQVILQLLGITILSWVRAISPMTARLETTSFLRIIPFWQAMLWWKIMLTLQGLLLFINSVMLVLLLSLAVAL*
>CL96.Contig1_All_ORF1
MNENSFSNTIRSMVSIAGGSSSCTFDKLAAPPEAFNSLVSTAGFAKELFFFKIAVENPAAHTLGSKGAPAPESTTHPLIFSIKSGLSSQISSNAPYHRSPPPSTHEATSRASSATRFSTPWPKSNPNTSFTSTTNVTASTPRELYHSTYLFRCLLCPPSHPSSTTATSGFSGPKRPTFPSTPLREARLHLNPASF*
>CL96.Contig1_All_ORF2
METTPLRLLRLKTTPSALFLSPPKFHRPQKALAFPNLRRNDAVKRTPFALSHSSFSPNPNPFRFTASISQSPFPIINSNLNYSLYHQNDAGFRWSRASRSGVDGNVGLLGPEKPEVAVVLLGWLGGQSKHLKRYVEWYNSRGVDAVTFVVDVKEVLGFDLGHGVEKRVAELAREVASWVEGGGER*
>CL96.Contig1_All_ORF3
LLEIWEDRPDLIEKIRGCVVDSGAGAPFDPKVWAAGFSTAILKKNSSLAKPAVETKELNASGGAASLSKVQEEEPPAIETMLLMVLEKLFSFILKFPDVDKRLTKVVSFLSTNPPHCPQLYLYSTGDKVVPHQSIESFIAEQRKIGRTVKSFNFGTSPHVDHYRTFPNIYSQELNHFLKECLATPVKQT*
>CL96.Contig2_All_ORF1
MVLLVLIFVCRYGALLEIWEDRPDLIEKIRGCVVDSGAGAPFDPKVWAAGFSTAILKKNSSLAKPAVETKELNASGGAASLSKVQEEEPPAIETMLLMVLEKLFSFILKLPDVDKRLTKVVSFLSTNPPHCPQLYLYSTGDKVVPHQSIESFIAEQRKIGRTVKSFNFGTSPHVDHYRTFPNIYSQELNHFLKECLATPVKQT*
>CL96.Contig2_All_ORF2
MNENSFSNTIRSMVSIAGGSSSCTFDKLAAPPEAFNSLVSTAGFAKELFFFKIAVENPAAHTLGSKGAPAPESTTHPLIFSIKSGLSSQISSNAPYLHTKIKTNKTINNLKPTKHYSILTANNN*
>CL96.Contig2_All_ORF3
VKHQPPFPSALNPRSHLTGQLRDPFLDPVAQIKPQHLLHVHHKRHGVNASGVVPLHVPLQMLALPAQPPQQHHRHFRLFRPQKAHISVNAAPGSSAPSESGVVLMIERVVEVGIDDRKRRLGN*
>CL96.Contig3_All_ORF1
MNENSFSNTIRSMVSIAGGSSSCTFDKLAAPPEAFNSLVSTAGFAKELFFFKIAVENPAAHTLGSKGAPAPESTTHPLIFSIKSGLSSQISSNAPYLHKPTRITKSVKHQPPFPSALNPRSHLTGQLRDPFLDPVAQIKSQHLLHVHHKRHGVNASGVVPLHVPLQMLALPAQPPQQHHRHFRLFRPQKAHISVNAAPGSSAPSESGVVLMIERVVEVGIDDRKRRLGN*
>CL96.Contig3_All_ORF2
LIWATGSRNGSRSWPVRWLRGLRAEGNGGWCFTLLVIRVGLCRYGALLEIWEDRPDLIEKIRGCVVDSGAGAPFDPKVWAAGFSTAILKKNSSLAKPAVETKELNASGGAASLSKVQEEEPPAIETMLLMVLEKLFSFILKLPDVDKRLTKVVSFLSTNPPHCPQLYLYSTGDKVVPHQSIESFIAEQRKIGRTVKSFNFGTSPHVDHYRTFPNIYSQELNHFLKECLATPVKQT*
>CL96.Contig3_All_ORF3
ETTPLRLLRLKTTPSALFLSPPKFHRPQKALAFPNLRRNDAIKRTPFALSHSSFSPNPNPFRFTASISQSPFPIINSNLNYSLYHQNDAGFRWSRASRSGIDGNVGLLGPEKPEVAVVLLGWLGGQSKHLKRYVEWYNSRGVDAVTFVVDVKEVLGFDLGHRVEKRVAELAREVASWVEGGGERWLVFHTFSNTGWFV*
>CL96.Contig4_All_ORF1
MNENSFSNTIRSMVSIAGGSSSCTFDKLAAPPEAFNSLVSTAGFAKELFFFKIAVENPAAHTLGSKGAPAPESTTHPLIFSIKSGLSSQISSNAPYLHKPTRITKSVKHQPPFPSALNPRSHLTGQLRDPFLDPVAQIKPQHLLHVHHKRHGVNASGVVPLHVPLQMLALPAQPPQQHHRHFRLFRPQKAHISVNAAPGSSAPSESGVVLMIERVVEVGIDDRKRRLGN*
>CL96.Contig4_All_ORF2
METTPLRLLRLKTTPSALFLSPPKFHRPQKALAFPNLRRNDAVKRTPFALSHSSFSPNPNPFRFTASISQSPFPIINSNLNYSLYHQNDAGFRWSRASRSGVDGNVGLLGPEKPEVAVVLLGWLGGQSKHLKRYVEWYNSRGVDAVTFVVDVKEVLGFDLGHGVEKRVAELAREVASWVEGGGERWLVFHTFSNTGWFV*
>CL96.Contig4_All_ORF3
LIWATGSRNGSRSWPVRWLRGLRAEGNGGWCFTLLVIRVGLCRYGALLEIWEDRPDLIEKIRGCVVDSGAGAPFDPKVWAAGFSTAILKKNSSLAKPAVETKELNASGGAASLSKVQEEEPPAIETMLLMVLEKLFSFILKFPDVDKRLTKVVSVLSTNPPHCPQLYLYSTGDKVVPHQSIETFIAEQRKIGRTVKSFNFGTSPHVDHYRTFPNIYSQELNHFLKECLATPVKQT*
>CL97.Contig1_All_ORF1
MPLPFNLVFLNRTSSWLLYLMHILFWSFCSYYQSSLPFHLSLTQSPQVTSPLLAFQVLRSENVEFVVVKQQKYKKRRHTYTNIHSFYTFPSLVLKLWTLTNTYTLAIHFIS*
>CL97.Contig1_All_ORF2
MVIRSYQYRSRSPPSPESETRPETQKFFSPSILSHRSFPWRNNITATLGTTIPSRSHRLDAERRPNDGGAIRGLRRCSTARDRVDLNSVLLFYHLIH
>CL97.Contig1_All_ORF3
MDKVVEQKNRVQIDSVSSRTAAAETSNRSSVVRPPLGVQPVATAWYRRPQRGCDVVSPWEASVRENRRREEFLGFRSSFRFRRRRRA*
>CL97.Contig2_All_ORF1
MVIRSYQYRSRSPPSPESETRPETQKFFSPSFLSRRSSSSKTKNIVRSGTTRRSRGHRLDAERRPDDGGSDRRSPPARND
>CL97.Contig2_All_ORF2
MCTNPFKSTRCTPPSNPFFSEINLKRFDHLRLIVQDALQDGAPVPSLPTMQLVIELVSTFMKESNIITTSYSIPFQP*
>CL97.Contig2_All_ORF3
MTILPLVIVAVWFREKGFYGIAGEVRSGVRAMSASSKSSLFTLSRNDVVYEDQWLIVVIGEQASGDLL*
>CL97.Contig3_All_ORF1
MCTNPFKSTRCTPPSNPFFSEINLKRFDHLRLIVQDALQDGAPVPSLPTMQLVIELVSTFMKESNIITTSYSIPFQP*
>CL97.Contig3_All_ORF2
MTILPLVIVVVWFREKGFYGIAGEVRSGVRAMSASSKSSLFTLSRNDVVYEDQWLIVVIGEQASGDLL*
>CL97.Contig3_All_ORF3
MCHRWSYTHRPLKELNGSSNIPFYFFPCQIMKFFLLTIRGMMIRHKKEKQKNKKT*
>CL97.Contig4_All_ORF1
MCTNPFKSTRCTPPSNPFFSEINLKRFDHLRLIVQDALQDGAPVPSLPTMQLVIELVSTFMKESNIITTSYSIPFQP*
>CL97.Contig4_All_ORF2
MMILPLVIVAVWFREKGFYGIAGEVRSGVRAMSASSKSSLFTLSRNDVVYEDQWLIVVIGEQASGDLL*
>CL97.Contig4_All_ORF3
MVATASSRHRSLPCNLTFSRKGRVRENRAEEGEAGFAGEFPIPAASTPLTGSRSFISMSETLP*
>CL97.Contig5_All_ORF1
MCTNPFKSTRCTPPSNPFFSEINLKRFDHLRLIVQDALQDGAPVPSLPTMQLVIELVSTFMKESNIITTSYSIPFQP*
>CL97.Contig5_All_ORF2
MCHRWSYTHRPLKELNGSSNIPFYFFPCQIMKFFLLTIRGLNNRVRLYIPASCPSVGNAQNLVCM*
>CL97.Contig5_All_ORF3
MMYLDNNALRKEKKNKQFCNSTSFPRSFRPQLSNSYCQHHINQIKYTNMHLELLQTA*
>CL97.Contig6_All_ORF1
MCTNPFKSTRCTPPSNPFFSEINLKRFDHLRLIVQDALQDGAPVPSLPTMQLVIELVSTFMKESNIITTSYSIPFQP*
>CL97.Contig6_All_ORF2
MTILPLVIVVVWFREKGFYGIAGEVRSGVRAMSASSKSSLFTLSRNDVVYEDQWLIVVIGEQASGDLL*
>CL97.Contig6_All_ORF3
MVATASSRHRSLPCNLTFSRKGRVRENRAEEGEAGFAGEFPIPAASTPLTGSRSFISMSETLP*
>CL97.Contig7_All_ORF1
MCTNPFKSTRCTPPSNAFFSEINLKRFDHLRLIVQDALQDGALMPSLPTLQLTRQGA*
>CL97.Contig7_All_ORF2
MRRIWFACGFQPQPIHKFIDFKLLSKNAAFVSENVHKPVQIHTMYSTFKRIL*
>CL97.Contig7_All_ORF3
MALASSMFFEINRRGRHGSHPASHLTGDSIKALLSKPDSDDDEGRIVI*
>CL97.Contig8_All_ORF1
MMILPLVIVAVWFREKGFYGIAGEVRSGVRAMSASSKSSLFTLSRNDVVYEDQWLIVVNKPQGIYCETVLESVPKLLAESGLEGKAPEVHLANRLDRDTSGVMIITKSHKVAAKLVKAFTDHKVSKTYIARCIGSAPQWERITVKSGHGRSKFGAWRVYAASDVGRSLPGGSVVRDMETSFEILSINGQGSFKAPSEFRTDDDDKILVVEEKAVIDGDAKKDEILVIARPRTGRTHQIRLHCQYLGISIRGDVKYEGVYEWKGTTYEGHELHAESLSLEHPITGLPILFRAPLPSWASQAWQP*
>CL97.Contig8_All_ORF2
MKFMTFICCPFPLVDTLILDIPSYRNSKILAMQPDLVCPSSPRTCYHQNLILLCISIYYRFFFNH*
>CL97.Contig8_All_ORF3
MMYLDNNALRKEKKNKQFCNSTSFPRSFRPQLSNSYCQHHINQIKYTNMHLELLQTA*
>CL97.Contig9_All_ORF1
MCTNPFKSTRCTPPSNPFFSEINLKRFDHLRLIVQDALQDGAPVPSLPTMQLVIELVSTFMKESNIITTSYSIPFQP*
>CL97.Contig9_All_ORF2
MAHELIKVLRSENVEFVVVKQQKYKKRRHTYTNIHSFYTFPSLVLKLWTLTNTYTLAIHFIS*
>CL97.Contig9_All_ORF3
MMYLDNNALRKEKKNKQFCNSTSFPRSFRPQLSNSYCQHHINQIKYTNMHLELLQTA*
>CL97.Contig10_All_ORF1
MVATASSRHRSLPCNLTFSRKGRVRENRAEEGEAGFAGEFPIPAASTPLTGSRSFISMSETLP*
>CL97.Contig10_All_ORF2
MMYLDNNALRKEKKNKQFCNSTSFPRSFRPQLSNSYCQHHINQIKYTNMHLELLQTA*
>CL97.Contig10_All_ORF3
MTLCLPLIRPLGGGDVATLCLPHSPSRWKIFRQRNIYPPLLTSPAIP*
>CL97.Contig11_All_ORF1
MRIRHKKEKLNNRVRLYIPASCPSVGNAQNLVCMRFPASTHS*
>CL97.Contig11_All_ORF2
MRRIWFACGFQPQPIHKFIDFKAAFVSENV
>CL98.Contig1_All_ORF1
MEALQGAHPQIPAPKFEPNTDQIKRNLTNKGVHPTPKIVHTLRKKQLQKNNRKLNRLNQQDPPLSDSQSQALLEETHFQTLKAEYRGFIRAVRSKNELTAGMPWEGVERIGLRELASGAGEYGGEKLKREELNKLREMFETRKREEMKWVLEDDVEMNEEWFDEGSKVWEPPKRRRSEREVVEFLVERLSGTDFTMRDWKLSRMMKQSGLEFSEGQVLKVLNGLGAKKCWKQALAVVEWVYKDRGNKHCKSRFVYTKLLAILGKAGRPQEALNIFNMMRGDCHIYPDIAAYHSIAVTLGQTGRLKELLKVIECMRQKPVKINRNMFRNWDPILEPDVVVYNAILNACVQSHQWKSVYWVFNQLRKIGLKPNGATYGLAMEVMLQSGKYDLVHELFRKMKKSGEAPKALTYKVIVRALWCEGKVNEAIEAVRDMERRGVVGTSGVYYELACCLCKSGRWQDALLQVEKMKNVTNTKPLEVTFTGMIKSSMEGGHIDDCVSIFEHMKNHCSPNIGTINTMLKVFGRTDMFSKAKELFEETKAAKSDSDPSLEGGGSSLLPDEYTYTSMLKASASALQWEYFEYVYKEMALSGYQIDQSKTASILVEASRAGKGYLLEHAFDRTLEAGEIPHLLFFIEMVYQATARHDYKRAAALVNTMAYAPFQVSERQWTDVFKKNEDGISQDGLKKLLDALELCDVTSEATLLNLKRSLQSLCRSYTSRDFSDSVSVSSLNDSDEGSDDNEGLIMPNHSLGYINGKMSPGTDPPDDSSDAPVNETHRSSTRRDVAADIEIVSRPLDYISDEGLESTEIDEEIEALIYKDDSHKSHLPSAKEIMKDWKERRKKGGILVPFQLGM*
>CL98.Contig1_All_ORF2
MIGSNIWIYMTISTHHVENVKSFLGPSCLPKNCQKLCVYKPAFAVFITPVLINPFHHSQCLLPTFLSTKPIQNLQNLTLTELQTRLLHHPRKLPVPHCKICPTKPLNKKLNHFPLAAPPLRRFPNLTPLIKPLLIHLHIILQHPFHLLPFSGFEHFPQLVQLLPLQLLPTILPSTTRQLP*
>CL98.Contig1_All_ORF3
MINDFLKIICIFTYIGGADAYPSILFLFTCRVERGRGSHPFSFFPSNLSLFPLQRANEICENHLYISVLRFPHQFLSILVLHQKYNPMAWKLSLYQPQHLSSYYCGEFH*
>CL98.Contig2_All_ORF1
MEALQGAHPQIPAPKFEPNTDQIKRNLTNKGVHPTPKIVHTLRKKQLQKNNRKLNRLNQQDPPLSDSQSQALLEETHFQTLKAEYRGFIRAVRSKNELTAGMPWEGVERIGLRELASGAGEYGGEKLKREELNKLREMFETRKREEMKWVLEDDVEMNEEWFDEGSKVWEPPKRRRSEREVVEFLVERLSGTDFTMRDWKLSRMMKQSGLEFSEGQVLKVLNGLGAKKCWKQALAVVEWVYKDRGNKHCKSRFVYTKLLAILGKAGRPQEALNIFNMMRVMSCSFALYFSY*
>CL98.Contig2_All_ORF2
VFITPVLINPFHHSQCLLPTFLSTKPIQNLQNLTLTELQTRLLHHPRKLPVPHCKICPTKPLNKKLNHFPLAAPPLRRFPNLTPLIKPLLIHLHIILQHPFHLLPFSGFEHFPQLVQLLPLQLLPTILPSTTRQLP*
>CL98.Contig2_All_ORF3
MNPLYSALSVWKWVSSKRAWLWESERGGSCWLRRLSLRLFFWSCFLRRVWTILGVGWTPLLVRLRLIWSVLGSNLGAGI*
>CL98.Contig3_All_ORF1
MEALQGAHPQIPAPKFEPNTDQIKRNLTNKGVHPTPKIVHTLRKKQLQKNNRKLNRLNQQDPPLSDSQSQALLEETHFQTLKAEYRGFIRAVRSKNELTAGMPWEGVERIGLRELASGAGEYGGEKLKREELNKLREMFETRKREEMKWVLEDDVEMNEEWFDEGSKVWEPPKRRRSEREVVEFLVERLSGTDFTMRDWKLSRMMKQSGLEFSEGQVLKVLNGLGAKKCWKQALAVVEWVYKDRGNKHCKSRFVYTKLLAILGKAGRPQEALNIFNMMRGDCHIYPDIAAYHSIAVTLGQTGRLKELLKVIECMRQKPVKINRNMFRNWDPILEPDVVVYNAILNACVQSHQWKSVYWVFNQLRKIGLKPNGATYGLAMEVMLQSGKYDLVHELFRKMKKSGEAPKALTYKGSLFAVACDIEMDICFSP*
>CL98.Contig3_All_ORF2
MERRGVVGTSGVYYELACCLCKSGRWQDALLQVEKMKNVTNTKPLEVTFTGMIKSSMEGGHIDDCVSIFEHMKNHCSPNIGTINTMLKVFGRTDMFSKAKELFEETKAAKSDSDPSLEGGGSSLLPDEYTYTSMLKASASALQWEYFEYVYKEMALSGYQIDQSKTASILVEASRAGKGYLLEHAFDRTLEAGEIPHLLFFIEMVYQATARHDYKRAAALVNTMAYAPFQVSERQWTDVFKKNEDGISQDGLKKLLDALELCDVTSEATLLNLKRSLQSLCRSYTSRDFSDSVSVSSLNDSDEGSDDNEGLIMPNHSLGYINGKMSPGTDPPDDSSDAPVNETHRSSTRRDVAADIEIVSRPLDYISDEGLESTEIDEEIEALIYKDDSHKSHLPSAKEIMKDWKERRKKGGILVPFQLGM*
>CL98.Contig3_All_ORF3
MIGSNIWIYMTISTHHVENVKSFLGPSCLPKNCQKLCVYKPAFAVFITPVLINPFHHSQCLLPTFLSTKPIQNLQNLTLTELQTRLLHHPRKLPVPHCKICPTKPLNKKLNHFPLAAPPLRRFPNLTPLIKPLLIHLHIILQHPFHLLPFSGFEHFPQLVQLLPLQLLPTILPSTTRQLP*
>CL99.Contig1_All_ORF1
MGRPHNCVEEITKQPNCSDVQSSLNQEILQLQKQLQDQLVARHALEKALSYQQLSYNATIEDSLPKSAKDLIKDITVLELEVVLLERYLLSLYRKTFDQCIPSEVTMAKRSSSVTHQGSYKEVSGQDVTSESSKTITYSNDLMLPRSSSGKPFKECNDIWEPEKLLDSSIHRCYSSLSQRSTCSPRTSPRIKSQTKAVDSYHSLPFSMLEQVQFTTSKVNAEEQLGTYFSDHVPETPNCLSEEMIKCISAIYCELADPSIINDGYSCSPITFSAPLHDFSSQSESEKWSSQRTKIPFFNSQFDKPSHIEGSGEMSGPYCRMLKVQWITGDTEKLRDVEHTLKKFSSLVYQLEGVDLRKMKHEEKLAFWINVHNALVMHTFLTFGIPQNHSKRVSLPLKSAYNVGGHTISVDMIQRSILGCRLPRPGQWLRLLFTMKTKFKAGDARKSYAIEHTEPLLHFALCSGSYSDPAVRIYTSKRVYEELETAKEEYIQSTFLLHKEQKILLPKIVESFAKDSGLSSAGLVEMIEHLLPNSQSKSNHQCQQRRMWKAIDWIPHNFTFRYLIPKEVAW*
>CL99.Contig1_All_ORF2
MHANRMQLSIPNLSCILHSAQEVIPIPRYVYTHQREYMRSWKLQKRSTSNQPSFCTRNRKSFFQRLWSHLQRTRA*
>CL99.Contig1_All_ORF3
MTPQSLEEGFSVPCAEGRLIGCTPLLQFPAPHILSLMCIYVPRDRNNFLSRVQNAREVRYAQLHTICVHLQP*
>CL99.Contig2_All_ORF1
MKPFKFMEGVSKHKRSNSDPVKRKVGKEKLNSMLLAPCRLKNREMGRPHNCVEEITKQPNCSDVQSSLNQEDQLVARHALEKALSYQQLSYNATIEDSLPKSAKDLIKDITVLELEVVLLERYLLSLYRKTFDQCMPSEVTMAKRSSSVTHQGSYKEVSGQDVTSESSKTITYSNDLMLPRSSSGKPFKECNDIWEPEKLLDSSIHRCYSSLSQRSTCSPRTSPRIKSQTKAVDSYHSLPFSMLEQVQFTTSKVNAEEQLGTYFSDHVPETPNCLSEEMIKCISAIYCELADPSIINDGYSCSPITFSAPLHDFSSQSESEKWSSQRTKIPFFNSQFDKPSHIEGSGEMSGPYCRMLKVQWITGDTEKLRDVEHTLKKFSSLVYQLEGVDLRKMKHEEKLAFWINVHNALVMHVWFFQHCTYPNDLILLSI*
>CL99.Contig2_All_ORF2
MMVTLALQLHSRRHYMTFLHRVKVKSGVPSVRKFLFSIHSLTSLATLKDQEK*
>CL99.Contig2_All_ORF3
MLFNFSFPTFLLTGSLLERLCFETPSMNLNGFMHNNREPKVGFTTQAK*
>CL99.Contig3_All_ORF1
MKTKFKAGDARKSYAIEHTEPLLHFALCSGSYSDPAVRIYTSKRVYEELETAKEEYIQSTFLLHKEQKILLPKIVESFAKDSGLSSAGLVEMIEHLLPNSQSKSNHQCQQRRMWKAIDWIPHNFTFRYLIPKEVAW*
>CL99.Contig3_All_ORF2
MHANRMQLSIPNLSCILHSAQEVIPIPRYVYTHQREYMRSWKLQKRSTSNQPSFCTRNRKSFFQRLWSHLQRTRA*
>CL99.Contig3_All_ORF3
MTPQSLEEGFSVPCAEGRLIGCTPLLQFPAPHILSLMCIYVPRDRNNFLSRVQNAREVRYAQLHTICVHLQP*
>CL99.Contig4_All_ORF1
MKPFKFMEGVSKHKRSNSDPVKRKVGKEKLNSMLLAPCRLKNREMGRPHNCVEEITKQPNCSDVQSSLNQEILQLQKQLQDQLVARHALEKALSYQQLSYNATIEDSLPKSAKDLIKDITVLELEVVLLERYLLSLYRKTFDQCIPSEVTMAKRSSSVTHQGSYKEVSGQDVTSESSKTITYSNDLMLPRSSSGKPFKECNDIWEPEKLLDSSIHRCYSSLSQRSTCSPQTSPRIKSQTKAVDSYHSLPFSMLEQVQFTTSKVNAEEQLGTYFSDHVPETPNCLSEEMIKCISAIYCELADPSIINDGYSCSPITFSAPLHDFSSQSESEKWSSQRTKIPFFNSQFDKPSHIEGSGEMSGPYCRMLKVQWITGDTEKLRDVEHTLKKFSSLVYQLEGVDLRKMKHEEKLAFWINVHNALVMHTFLTFGIPQNHSKRVSLPLKSAYNVGGHTISVDMIQRSILGCRLPRPGQWLRLLFTMKTKFKAGDARKSYAIEHTEPLLHFALCSGSYSDPAVRIYTSKRVYEELETAKEEYIQSTFLLHKEQKILLPKIVESFAKDSGLSSAGLVEMIEHLLPNSQSKSNHQCQQRRMWKAIDWIPHNFTFRYLIPKEVAW*
>CL99.Contig4_All_ORF2
MHANRMQLSIPNLSCILHSAQEVIPIPRYVYTHQREYMRSWKLQKRSTSNQPSFCTRNRKSFFQRLWSHLQRTRA*
>CL99.Contig4_All_ORF3
MTPQSLEEGFSVPCAEGRLIGCTPLLQFPAPHILSLMCIYVPRDRNNFLSRVQNAREVRYAQLHTICVHLQP*
>CL99.Contig5_All_ORF1
MKPFKFMEGVSKHKRSNSDPVKRKVGKEKLNSMLLAPCRLKNREMGRPHNCVEEITKQPNCSDVQSSLNQEDQLVARHALEKALSYQQLSYNATIEDSLPKSAKDLIKDITVLELEVVLLERYLLSLYRKTFDQCIPSEVTMAKRSSSVTHQGSYKEVSGQDVTSESSKTITYSNDLMLPRSSSGKPFKECNDIWEPEKLLDSSIHRCYSSLSQRSTCSPQTSPRIKSQTKAVDSYHSLPFSMLEQVQFTTSKVNAEEQLGTYFSDHVPETPNCLSEEMIKCISAIYCELADPSIINDGYSCSPITFSAPLHDFSSQSESEKWSSQRTKIPFFNSQFDKPSHIEGSGEMSGPYCRMLKVQWITGDTEKLRDVEHTLKKFSSLVYQLEGVDLRKMKHEEKLAFWINVHNALVMHTFLTFGIPQNHSKRVSLPLKSAYNVGGHTISVDMIQRSILGCRLPRPGQWLRLLFTMKTKFKAGDARKSYAIEHTEPLLHFALCSGSYSDPAVRIYTSKRVYEELETAKEEYIQSTFLLHKEQKILLPKIVESFAKDSGLSSAGLVEMIEHLLPNSQSKSNHQCQQRRMWKAIDWIPHNFTFRYLIPKEVAW*
>CL99.Contig5_All_ORF2
MHANRMQLSIPNLSCILHSAQEVIPIPRYVYTHQREYMRSWKLQKRSTSNQPSFCTRNRKSFFQRLWSHLQRTRA*
>CL99.Contig5_All_ORF3
MTPQSLEEGFSVPCAEGRLIGCTPLLQFPAPHILSLMCIYVPRDRNNFLSRVQNAREVRYAQLHTICVHLQP*
>CL100.Contig1_All_ORF1
LPFAGAYFRANSGKGISRADLVTKLNLLKIVIQAGLLKEGLCSVQDESAGLVVSVVDPQHCESIIDCCAAPGGKTLYTASLLSGQGVVYAIDINEGRLRILKETAKLHQVDGVITTIHADMRSYADNNIMKCDKVLLDAPCSGLGVFSKRADLRWNRRLEDMEELKNSQDQLLDAATQ*
>CL100.Contig1_All_ORF2
MDSCDDTIYLVQLSRFFEDSQSPFIYVNCIYHTLATQKRRRVKSLSSRSSTAIYNAFTVLRIYNRNYQTCTLILY*
>CL100.Contig1_All_ORF3
MITHTHNYISFGQMHLPFQFFLIVLMFNYRLVKPGGVLVYSACSIDPEENEERTAAFLLRHPGRAITFLI*
>CL100.Contig2_All_ORF1
MKKGLQIVIQAGLLKVGLCSVQDESAGLVVSVVDPQHCESIIDCCAAPGGKTLYTASLLSGQGMVYAIDINEGRLRILKETAKLHQVDGVITTIHADMRSYADNNIMKCDKVLLDAPCSGLGVFSKRADLRWNRRLEDMEELKNSQDQLLDAATQLVKPGGVLVYSTCSIDPEENEERIAAFLLRL*
>CL100.Contig2_All_ORF2
MDSCDDTIYLVQLSRFFEDSQSPFIYVNCIYHTLATQKRRRVKSLSSRSSTAIYNAFTVLRIYNRNYQTCTLILY*
>CL100.Contig2_All_ORF3
MFHRVGGTETMLRDKFRWNILVSRISMQKILVTCKYVSSYSLRRNAAILSSFSSGSMEQVLYTNTPPGLTN*
>CL100.Contig3_All_ORF1
MKKGLQIVIQAGLLKVGLCSVQDESAGLVVSVVDPQHCESIIDCCAAPGGKTLYTASLLSGQGMVYAIDINEGRLRILKETAKLHQVDGVITTIHADMRSYADNNIMKCDKVLLDAPCSGLGVFSKRADLRWNRRLEDMEELKNSQDQLLDAATQLVKPGGVLVYSTCSIDPEENEERIAAFLLRHPYFCVDPADKYVPSEFVTEHGFYSSNPVKHSLDGAFAARLSRAL*
>CL100.Contig3_All_ORF2
MLCPSPYHPYRMRVQSGKSKCLCAIITLHTLGRGRELLSFKYNKLPENPIDHVSSTMSTFSSTTAYGGILSLTISKKPIRRICKRSGPILLNVLASRHELIN*
>CL100.Contig3_All_ORF3
MVRRWTKHLGQEETIKLMTWNNSDPSFSLRSLFSSCFFAPSFFSFISILFFLLSTIILDMFFFLIAFCWCLFQGKQWERFFKS*
>CL100.Contig4_All_ORF1
MRSYADNNTMKFHKVLLDAPCSGVGVLTKRADLRWNRRLEDMEELKNLQDQLLDAATQLVKPGGVLVYSTCSIDPEENEERTAAFLLRHPGRAITFLI*
>CL100.Contig4_All_ORF2
MMQVCSQHPDVQTYYIIADGLCNNEILFCIQKRSNLSFPYSFSSLGFQNAFFTVMFIGTQMGLFHSWTVNFVSGLILVSVSKVCDFIGNLTPYA*
>CL100.Contig4_All_ORF3
MRVQSGKSKCLCAIITLHTLGRGRELLSFKYNKLPENPIDHVSSTITLHTFCKPHILIHNSIWWHIELDNLKETNSENL*
>CL100.Contig5_All_ORF1
MEPLLLQILRIGFFEIVKLNMPPYAVVDENVDMVLETWSMGFSGSLLYLKESNSLPLPKVEGDDRTQARALATLYSHPVGKQWERFFKS*
>CL100.Contig5_All_ORF2
MDSCDDTIYLVQLSRFFEDSQSPFIHVNCIYHTLATQKRCHVKSLSSRSSTAIYNAFTVLRIYNRNYQTCTLILY*
>CL100.Contig5_All_ORF3
MKKGLQIVIQAGLLKVGLCSVQDESAGLVVSVVDPQHCESIIDCCAAPGGKTLYMASLLSGQGMVYAIDMNEG*
>CL100.Contig6_All_ORF1
MKKGLQIVIQAGLLKEGLCSVQDESAGLVVSVVDPQQGESIIDCCAAPGGKTLYMASLLSGQGMVYAIDINEGRLRILKETAKLHQVDGVITTIVLFYNHWLSGMVYAIDMNEG*
>CL100.Contig6_All_ORF2
MITDTHTHNCISFGQMHLPFQFFLIVLMFNYRLVKPGGVLVYSACSIDPEENEERTAAFLLRHPGRAITFLI*
>CL100.Contig6_All_ORF3
MLWLITSIYYLNKPNQPILSSFPFFPVTKLLMNTTANTTSPINLCDQLLYQLIHSCMHIHCAWCIGKL*
>CL100.Contig7_All_ORF1
MEPLLLQILRIGFYEIVKLNMPPYAVVDENVRLAKIALRHGAGNMVNGILRKLVLLKESNSLPLPKVEGDDRTQALALATLYSHPVWMVRRWTKHLGQEETIRLMTWNNSDPSFSLRANSGKGISRADLVTKLNLLKVPHEISSHLNDFVRMKKGLQIVIQAGLLKEGLCSVQDESAGLVVSVVDPQQGESIIDCCAAPGGKTLYMASLLSGQGMVYAIDINEGRLRILKETAKLHQVDGVITTIHADMRSYADNNTMKCDKVLLDAPCSGLGVLSKRADLRWNRRLEDMEELKNSQDQLLDAATQLVKPGGVLVYSTCSIDPEENEERIAAFLLRL*
>CL100.Contig7_All_ORF2
MMQVCSQHPDVQTYYIIADGLCNNEILFCIQKRSNLSFPYSFSSLGFQNAFFTVMFIGTQMGLFHSWTVNFVSGLILVSVSKVCDFIGNLTPYA*
>CL100.Contig7_All_ORF3
MDSCDDTIYLVQLSRFFEDSQSPFIYVNCIYHTLATQKRRHVKSLSSRSSTAINNAFTLLRIYNRNYQTCTLILY*
>CL100.Contig8_All_ORF1
MRSYADNNTMKFHKVLLDAPCSGVGVLTKRADLRWNRRLEDMEELKNLQDQLLDAATQLVKPGGVLVYSACSIDPEENEERTAAFLLRHPGRAITFLI*
>CL100.Contig8_All_ORF2
MMQVCSQHPDVQTYYIIADGLCNNEILFCIQKRSNLSFPYSFSSLGFQNAFFTVMFIGTQMGLFHSWTVNFVSGLILVSVSKVCDFIGNLTPYA*
>CL100.Contig8_All_ORF3
MRVQSGKSKCLCAIITLHTLGRGRELLSFKYNKLPENPIDHVSSTMSTFSSTTAYGGILSLTISKKPIRRICKRSGPILLNVLASRHELIN*
>CL100.Contig9_All_ORF1
MVLETWSMGFSGSLLYLKESNSLPLPKVEGDDRTQARALATLYSHPVWMVRRWTKHLGQEETIRLMTWNNSDPSFSLRANSGKGFSRADLVTKLNLLKVPHEISLHLNDFVCMKKGLQIVIQAGLLKVGLCSVQDESAGLVVSVVDPQHCESIIDCCAAPGGKTLYMASLLSGQGMVYAIDINEGRLRILKETAKLHQVDGVITTIHADMRSYADNNTMKFHKVLLDAPCSGVGVLTKRADLRWNRRLEDMEELKNLQDQLLDAATQLVKPGGVLVYSACSIDPEENEERTAAFLLRHPGRAITFLI*
>CL100.Contig9_All_ORF2
MAQVFSFHVFLSAETHRPSSSSSSSSKSLKFEQRTETSISAPRKGNFNPSRKTQKLDSEVSTHRGGQFNPSQKTQKLNSQISPHRAVSAVRLMRIEMGGAFADLLNERGKGSGENEMGYVERTLGFRTRDLEDRDLRLVTDIVGGTIRWKRYLDHMISSICRDANTFSRMEPLLLQILRIGFYEIVKLNMPPYAVVDENVRLAKIALRHGAGNMVNGILRKLVILKGK*
>CL100.Contig9_All_ORF3
MDSCDDTIYLVQLSRFFEDSQSPFIYVNCIYHTLATQKRRHVKSLSSRSSTAIYNAFTVLRIYNRNYQTCTLILY*
>CL100.Contig10_All_ORF1
MAQVFSFHVFLSAETHRPSSSSSSSSKSLKFEQRTETSISAPRKGNFNPSRKTQKLDSEVSTHRGGQFNPSQKTQKLNSQISPHRAVSAVRLMRIEMGGAFADLLNERGKGSGENEMGYVERTLGFRTRDLEDRDLRLVTDIVGGTIRWKRYLDHMISSICRDASTFSRMGPLLLQILRIGFFEIVKLNMPPYAVVDENVRLAKIALRHGAGNMVNGILRKLVLLKESNSLPLPKVWRVMIAHKHLLLPLCTLIL*
>CL100.Contig10_All_ORF2
MTWNNSDPSFSLRANSGKGISRADLVTKLNLLKVPHEISSHLNDFVRMKKGLQIVIQAGLLKVGLCSVQDESAGLVVSVVDPQQGESIIDCCAAPGGKTLYMASLLSGQGMVYAIDINEGRLRILKETAKLHQVDGVITTIHADMRSYADNNTMKCDKVLLDAPCSGLGVLSKRADLRWNRRLEDMEELKNLQDQLLDAATQLVKPGGVLVYSTCSIDPEENEERTAAFLLRHPGRAITFLI*
>CL100.Contig10_All_ORF3
MRVQSGKSKCLCAIITLHTLGRGRELLSLSKTSFRRIPLTMFPAPCLRAIFASLTFSSTTAYGGILSLTISKKPIRRICKRSGPILLNVLASRHIELII*
>CL100.Contig11_All_ORF1
MKKGLQIVIQAGLLKVGLCSVQDESAGLVVSVVDPQHCESIIDCCAAPGGKTLYTASLLSGQGMVYAIDINEGRLRILKETAKLHQVDGVITTIHADMRSYADNNIMKCDKVLLDAPCSGLGVFSKRADLRWNRRLEDMEELKNSQDQLLDAATQLVKPGGVLVYSTCSIDPEENEERIAAFLLRL*
>CL100.Contig11_All_ORF2
MMQVCSQHPDVQTYYIIADGLCNNEILFCIQKRSNLSFPYSFSSLGFQNAFFTVMFIGTQMGLFHSWTVNFVSGLILVSVSKVCDFIGNLTPYA*
>CL100.Contig11_All_ORF3
MRVQSGKSKCLCAIITLHTLGRGRELLSFKYNKLPENPIDHVSSTMSTFSSTTAYGGILSLTISKKPIRRICKRSGPILLNVLASRHELIN*
>CL100.Contig12_All_ORF1
MLWLITSIYYLNKPNQPILSSFPFFPVTKLLMNTTANTTSPINLCDQLLYQLIHSCMHIHCAWCIGKL*
>CL100.Contig12_All_ORF2
MKRELLHFFSGYNLIRTYMLPSTKTTQSFTYSLLGIFLITTIPWISVFFA*
>CL100.Contig12_All_ORF3
MRAEPIHDLKFAYAPSTVDMHTTMDELIQQLITKINGGGGVGGCVHK*
>CL100.Contig13_All_ORF1
MKRELLHFFSGYNLIRTYMLPSTKTTQSFTYSLLGIFLITTIPWISVFFA*
>CL100.Contig13_All_ORF2
MAILICCDHAAMSVYSVLTVLLQFCTSDLGCRKGCLPHSYPCSTC*
>CL100.Contig13_All_ORF3
MSKRLSSAQLSLFNLLKDHFESELVALKSEYGFQSKRTM*
>CL101.Contig1_All_ORF1
MEEIGKEEGKVIEEEGLNQTHDHAQLEGAQEPKPNSVDSVIVEMQKLIGDSGVEMPSAIEGPVDLAPTAEIVADTNNETQGRSDKVISDMDSDVHRESEVCLKVVSDKVVSNAESDMHCEGEVCLRVESDKVVSNAESDVHCEGEVCLRVESDKVVSNAESDMHCEGEVCLRVESDKVVSNAESDMHCEGEVCLRVESDKVGSNAESDVRCESEVCLKVEGDNVVENVDSDVQRESEVAVKVEGDNVVEHVDSDVQRESEVAVKVEGDNVVEHVDSDVQRESEVCVENVSEEKSKKGEEVKRSKVVELDGGAQTGDLDSNGDQTAQNTMETEKKDNDGKEGKALKDGVTSKANPSNEAHTSAETDVVVSRAEPDMCCDSEVAKEKLTDGARSKANPSSKPLTSAETDNVYGENYMPHESKTAKEKLVDAVSRKAKRSPSGPHSIVKQLKANNVCKVERGMPQDNEVSMETESESDDDDEKGHAITGRLSSKTKLSLHQQLSKPKFHVEQEVGMKSLGTERTFLLDPDEEGDESGTEEEQAEFMKEVDNFYKEKHMEFKPPKFYKEELNLLKLWRAVIKLGGYEKVTACKLWRQVGESFNPPKTCTTVSWTFRIFYEKALLEFEKHRWHGSELALPEPSRVENRADVSQTCGSGRTLRDAAARAMQGWHSQRLLGNGEEKSLSTMPKIDKPLKSSGLLKRKKLSPGDYAAQVTDMRATKPRLDMTVFDIGPPADWVKINVKRFSDCFEVYALVPGLLREEVHVQSDPIGRLIISGQPLQLDNPWGVTPFKKVVSLPSRIDPHQTSAVVTLNGQLFVRVPFEQSDY*
>CL101.Contig1_All_ORF2
MLHYIITFNLHSHLTLTLHIRIHMLHYIITFNLHSHLTLTLHIRIHILHNIITFNLQTHLTLTTHIRLRITTNLITLNPQTHLTLTMHIRLRITNNLITLNPQTHLTLTMHIRLRITNNLITLNPQTHLTLTMHIRLRITNNLITLNPQTHLTLTMHIRLRITNNLITHHLQTHLTLTMHIRIHITNNLITSALRFIVSISNNFSSGSQINRTLDCTRHFNTTVTNKLLHLHYNTINRVGFGFLSPLKLCMVMGLVQTFLLYNFPLFLAYFLHVTQNLSRVTQMGGEDGGSRWRNGGFRKLPVLVAGFAAGNV*
>CL101.Contig1_All_ORF3
LLRFTSSPFLLFSSLTFSTHTSLSRCTSESTCSTTLSPSTFTATSLSRCTSESTCSTTLSPSTFTATSLSRCTSESTFSTTLSPSTFKHTSLSQRTSDSALLPTLSLSTLKHTSPSQCISDSALLTTLSLSTLKHTSPSQCISDSALLTTLSLSTLKHTSPSQCTSDSALLTTLSLSTLKHTSPSQCISDSALLTTLSLTTFKHTSLSRCTSESISLITLSLLPCVSLLVSATISAVGAKSTGPSIALGISTPLSPISFCISTITLSTELGLGS*
>CL101.Contig2_All_ORF1
MEEIGKEEGKVIEEEGLNQTHDHAQLEGAQEPKPNSVDSVIVEMQKLIGDSGVEMPSAIEGPVDLAPTAEIVADTNNETQGRSDKVISDMDSDVHRESEVCLKVVSDKVVSNAESDMHCEGEVCLRVESDKVVSNAESDVHCEGEVCLRVESDKVGSNAESDVRCESEVCLKVEGDNVVENVDSDVQRESEVAVKVEGDNVVEHVDSDVQRESEVAVKVEGDNVVEHVDSDVQRESEVAVKVEGDNVVEHVDSDVQRESEVCVENVSEEKSKKGEEVKRSKVVELDGGAQTGDLDSNGDQTAQNTMETEKKDNDGKEGKALKDGVTSKANPSNEAHTSAETDVVVSRAEPDMCCDSEVAKEKLTDGARSKANPSSKPLTSAETDNVYGENYMPHESKTAKEKLVDAVSRKAKRSPSGPHSIVKQLKANNVCKVERGMPQDNEVSMETESESDDDDEKGHAITGRLSSKTKLSLHQQLSKPKFHVEQEVGMKSLGTERTFLLDPDEEGDESGTEEEQAEFMKEVDNFYKEKHMEFKPPKFYKEELNLLKLWRAVIKLGGYEKVTACKLWRQVGESFNPPKTCTTVSWTFRIFYEKALLEFEKHRWHGSELALPEPSRVENRADVSQTCGSGRTLRDAAARAMQGWHSQRLLGNGEEKSLSTMPKIDKPLKSSGLLKRKKLSPGDYAAQVTDMRATKPRLDMTVFDIGPPADWVKINVKRFSDCFEVYALVPGLLREEVHVQSDPIGRLIISGQPLQLDNPWGVTPFKKVVSLPSRIDPHQTSAVVTLNGQLFVRVPFEQSDY*
>CL101.Contig2_All_ORF2
MLHYIITFNLHSHLTLTLHIRIHMLHYIITFNLHSHLTLTLHIRIHMLHYIITFNLHSHLTLTLHIRIHILHNIITFNLQTHLTLTTHIRLRITTNLITLNPQTHLTLTMHIRLRITNNLITLNPQTHLTLTMHIRLRITNNLITHHLQTHLTLTMHIRIHITNNLITSALRFIVSISNNFSSGSQINRTLDCTRHFNTTVTNKLLHLHYNTINRVGFGFLSPLKLCMVMGLVQTFLLYNFPLFLAYFLHVTQNLSRVTQMGGEDGGSRWRNGGFRKLPVLVAGFAAGNV*
>CL101.Contig2_All_ORF3
LLRFTSSPFLLFSSLTFSTHTSLSRCTSESTCSTTLSPSTFTATSLSRCTSESTCSTTLSPSTFTATSLSRCTSESTCSTTLSPSTFTATSLSRCTSESTFSTTLSPSTFKHTSLSQRTSDSALLPTLSLSTLKHTSPSQCTSDSALLTTLSLSTLKHTSPSQCISDSALLTTLSLTTFKHTSLSRCTSESISLITLSLLPCVSLLVSATISAVGAKSTGPSIALGISTPLSPISFCISTITLSTELGLGS*
>CL101.Contig3_All_ORF1
MEEIGKEEGKVIEEEGLNQTHDHAQLEGAQEPKPNSVDSVIVEMQKLIGDSGVEMPSAIEGPVDLAPTAEIVADTNNETQGRSDKVISDMESDVHCEGEVCLRVESDKVVSNAESDMHCEGEVCLRVESDKVVSNAESDVRCESEVCLKVEGDNVVENVDSDVQRESEVAVKVEGDNVVEHVDSDVQRESEVAVKVEGDNVVEHVDSDVQRESEVCVENVSEEKSKKGEEVKRSKVVELDGGAQTGDLDSNGDQTAQNTMETEKKDNDGKEGKALKDGVTSKANPSNEAHTSAETDVVVSRAEPDMCCDSEVAKEKLTDGARSKANPSSKPLTSAETDNVYGENYMPHESKTAKEKLVDAVSRKAKRSPSGPHSIVKQLKANNVCKVERGMPQDNEVSMETESESDDDDEKGHAITGRLSSKTKLSLHQQLSKPKFHVEQEVGMKSLGTERTFLLDPDEEGDESGTEEEQAEFMKEVDNFYKEKHMEFKPPKFYKEELNLLKLWRAVIKLGGYEKVTACKLWRQVGESFNPPKTCTTVSWTFRIFYEKALLEFEKHRWHGSELALPEPSRVENRADGSQTCGSGRTLRDAAARAMQGWHSQRLLGNGEEKSLSTMPKIDKPLKSSGLLKRKKLSPGDYAAQVTDMRATKPRLDMTVFDIGPPADWVKINVKRFSDCFEVYALVPGLLREEVHVQSDPIGRLIISGQPLQLDNPWGVTPFKKVVSLPSRIDPHQTSAVVTLNGQLFVRVPFEQSDY*
>CL101.Contig3_All_ORF2
MLHYIITFNLHSHLTLTLHIRIHMLHYIITFNLHSHLTLTLHIRIHILHNIITFNLQTHLTLTTHIRLRITNNLITLNPQTHLTLTMHIRLRITNNLITLNPQTHLTLTMHIRLHITNNLITSALRFIVSISNNFSSGSQINRTLDCTRHFNTTVTNKLLHLHYNTINRVGFGFLSPLKLCMVMGLVQTFLLYNFPLFLAYFLHVTQNLSRVTQMGGEDGGSRWRNGGFRKLPVLVAGFAAGNV*
>CL101.Contig3_All_ORF3
LLRFTSSPFLLFSSLTFSTHTSLSRCTSESTCSTTLSPSTFTATSLSRCTSESTCSTTLSPSTFTATSLSRCTSESTFSTTLSPSTFKHTSLSQRTSDSALLTTLSLSTLKHTSPSQCISDSALLTTLSLSTLKHTSPSQCTSDSISLITLSLLPCVSLLVSATISAVGAKSTGPSIALGISTPLSPISFCISTITLSTELGLGS*
>CL101.Contig4_All_ORF1
MSCLFLVKGHIDDVAYFGGLNDSPTCRHNLHAVTFS*
>CL101.Contig4_All_ORF2
MIENEVSSVVTSTHHTTYSAYLIYNVFSVVHQSA*
>CL101.Contig4_All_ORF3
MHFHFVYYVRIYQVMDILGALVDYTKNIVN*
>CL102.Contig1_All_ORF1
MQDLDNLIDNGNADFRFTNNPSLSRSLSTGKK
>CL102.Contig2_All_ORF1
MYTASFNDQSSSISQVSFEITLMYTASFLCKSVGNSCTGNPGNNDDNVCTSSLLHFQLKPITLILSQGHLFPA*
>CL102.Contig2_All_ORF2
MVPLEEQLCQSLYISDLDFAFLEMNPFALVDGKPYPLDMRGELDDPAVFKNFKSTFNFCCCYPPCSVI*
>CL102.Contig2_All_ORF3
MTLLFSRTSKVHSISVVVTLPAQLFDESCGLILNFQCRLEELRVLHKKLFMG*
>CL102.Contig3_All_ORF1
MYTASFNDQSSSISQVSFEITLMNMASFLCKSVGNSCTGNPRNNNDNVCTSSLLHFQLKPITLILSQGHLFPA*
>CL102.Contig3_All_ORF2
MVPLEEQLCQSLYISDLDFAFLEMNPFALVDGKPYPLDMRGELDDPAVFKNFKSGLILNFQCRLEEL*
>CL102.Contig3_All_ORF3
MKRDLTELDSIDCSNICGCRLQLFVATGCANQSIDAQKVFGRGFQTVVSFRVKAVNLSK*
>CL102.Contig4_All_ORF1
MNKLLRWTHNSFGIGNLILSHLSYPKHMAFHQPMQKNSSPE*
>CL102.Contig4_All_ORF2
MNSFALVDGKPYALDMRGGIILNFQCRKSYESNAEAYSWTR*
>CL102.Contig4_All_ORF3
MEEMITLTKMQKTAIQITKTKTDLQIHRFRAENYEQIHFK*
>CL102.Contig5_All_ORF1
MLTVPSVASAVDSIMPGLRSLFLTKKKKKDLNFAILEMNSFALVDGKPYALDMRGGIILNFQCQKSYESNAEAYSWTR*
>CL102.Contig5_All_ORF2
MYKMLPIPFPLITKTGTHLKCFIFLLSILLFLFFDFTNPATIDCLLVEIVESCDFFKF*
>CL102.Contig5_All_ORF3
MKNPDSCLTTLILLLCSKSYHPKLKRRHRYSSHLSRYMQKRIKSLQSNQKTNG*
>CL102.Contig6_All_ORF1
MYTASFNDQSSSISQVSFEITLMNMASFLCKSVGNSCTGNPRNNNDNVCTSSLLHFQLKPITLILSQGHLFPA*
>CL102.Contig6_All_ORF2
MAMQIFASRITPLPLSLPLNWQKANAEEPRRCVEEDTDDTSMTQTRISSTCPLVSILIHQWPCCNCLRT
>CL102.Contig6_All_ORF3
MDTSGHVLLIRVWVIDVSSVSSSTQRRGSSAFAFCQLRGRERGRGVIREAKICIAIVNQIVEGNKNS*
>CL102.Contig7_All_ORF1
MAMQIFASRITPLPLSLPLNWQKANAEEPRRCVEEDTDDMSMTQTRISSACPQVSILIHQWPCCNCLRTAGNTVFLPVECTVVILYCFRISKVGTDSDLPTSSFCWSP*
>CL102.Contig7_All_ORF2
MYTASFNDQSSSISQVSFEITLMYTASFLCKSVGNSCTGNPGNNDDNVCTSSLLHFQLKPITLILSQGHLFPA*
>CL102.Contig7_All_ORF3
MDTCGHALLIRVWVIDMSSVSSSTQRRGSSAFAFCQLRGRERGRGVIREAKICIAIVNQIVEGNKNS*
>CL102.Contig8_All_ORF1
MKRKIKYPNSRYASSDQNDSQRSIVACLIAGSEPIPSRTPRNSHNPKTNMNKK*
>CL102.Contig8_All_ORF2
MNSFALVDGKPYALDMRGGIILNFQCRKSYESNAEAYSWTR*
>CL102.Contig8_All_ORF3
MNKLLRWTHNSFGIGNLILSHLSYPKHMAFHQPMQKNSSPE*
>CL102.Contig9_All_ORF1
MYTASFNDQSSSISQVSFEITLMYTASFLCKSVGNSCTGNNNDNVCTSSLLYFQLKPITLILSQGHLFPINQ*
>CL102.Contig9_All_ORF2
MTQTRISSTCPLVSILIHQWPCCNCLRTAGNTVFLPVECTVVILYCFRISKVGTDSDLPTSSFCWSP*
>CL102.Contig9_All_ORF3
MEFHGTSWSSLKQITPTNHIQYVKRKENYFERFTAFTLNETTVCPPKHLLSINGLICTACSHK*
>CL102.Contig10_All_ORF1
MLLKNAVAYVPQFVQNLKKSQLSTISTNRQSIVAGLVKSKNRKSNIERRKIKHLRWVPVFVINGNGMGSILYINNSGLLQDNLLLLISPPLYSV*
>CL102.Contig10_All_ORF2
MYKMLPIPFPLITKTGTHLKCFIFLLSILLFLFFDFTNPATIDCLLVEIVESCDFFKF*
>CL102.Contig10_All_ORF3
MKNPDSCLTTLILLLCSKSYHPKLKRRHRYSSHLSRYMQKRIKSLSISWFRH
>CL102.Contig11_All_ORF1
MLNCTKSLLIVLCSLFCYKNLTFITLQKGIQYLKINVTMVNWLLFSIQQNECSHKLRVIVLINHPSDSALFADYCCY*
>CL102.Contig11_All_ORF2
MYTASFNDQSSSVSQVSFEITLMYTASFLCKSVGNSCTGNPGNNDDNVCTSSLLHFQLKPITLILSQGHLFPA*
>CL102.Contig11_All_ORF3
MNPFALVDGKPYPLDMRGELDDPAVFKNFKSGLILNFQCRLEELRVLHKKLFMG*
>CL102.Contig12_All_ORF1
MYTASFNDQSSSVSQVSFEITLMYTASFLCKSVGNSCTGNPGNNDDNVCTSSLLHFQLKPITLILSQGHLFPA*
>CL102.Contig12_All_ORF2
MCEMAQFLLLGLDLACIHSARKWKFRGKIVVSMSMASVEIGRFVQCGILHGCKFCSQISTSLFWR*
>CL102.Contig12_All_ORF3
MTLLFSRTSKVHSISVVVTLPAQLFDESCGLILNFQCRLEELRVLHKKLFMG*
>CL102.Contig13_All_ORF1
MYTASFNDQSSSISQVSFEITLMYTASFLCKSVGNSCTGNPGNNDDNVCTSSLLHFQLKPITLILSQGHLFPINQ*
>CL102.Contig13_All_ORF2
MKRDLTELDSIDCSNICGCRLQLFVATGCVNQSIDAQKVFGRGFQTVVSFRVKAVNLSK*
>CL102.Contig13_All_ORF3
MKPPFGNPSQTPSEHQWTDLHSLWPQIVAVCNHKYLNSQYYPALSSLFS*
>CL102.Contig14_All_ORF1
MVPLEEQLCQSLYISDLDFAFLEMNPFALVDGKPYPLDMRGELDDPAVFKNFKSGLILNFQCRLEELRVLHKKLFMG*
>CL102.Contig14_All_ORF2
MYTASFNDQSSSISQVSFEITLMYTASFLCKSVGNSCTGNPGNNDDNVCTSSLLHFQLKPITLILSQGHLFPINQ*
>CL102.Contig14_All_ORF3
MKPPFGNPSQTPSEHQWTDLHSLWPQIVAVCNHKYLNSPRDKTQLI*
>CL102.Contig15_All_ORF1
MYTASFNDQSSSISQVSFEITLMNMASFLCKSVGNSCTGNPRNNNDNVCTSSLLHFQLKPITLILSQGHLFPA*
>CL102.Contig15_All_ORF2
MDTSGHVLLIRVWVIDVSSVSSSTQRRGSSAFAFCQLRGRERGRGVIREADCHCQSNRRGK*
>CL102.Contig15_All_ORF3
MCEMAQFLFLACIHSARKWKFRGKIVVSMSMASVEIGRFVQCGILHDCKFCSQISTSLFWR*
>CL103.Contig1_All_ORF1
MATKTPGLLFFLALLLLVADSKFMVYETSQGIVPGKLNVHLVPHTHDDVGWLKTVDQYYVGSNNSIQGACVQNVLDSLIPALLADKSRKFVYVEIAFFQRWWREQSDAVQRITRDLVSSGQLEFINGGMCMHDEAATHYVDMVDQTTLGHRFLKREFNVTPRIGWQIDPFGHSAVQAYLLGAEVGFDSLFFGRIDYQDREKRKNEKSLEFVWRGSKSLGSSAEIFSGAFPENYEPPSGFYFEVNDPSPIVQDDITLFDYNVQERVNDFIAAAVKQANITRTNHIMWTMGTDFKYQYAHTWFRQMDKLIHYVNKDGRVNALYSTPSIYTDAKYASNESWPIKTDDFFPYADRINAYWTGYFTSRPALKHYVRTMSGYYLAARQLEFFKGRSNSGPNTDSLADALAIAQHHDAVTGTEKQHVANDYAKRLSIGYMESEELVATSLAHLVESASGNPTTKFQQCVLLNISYCPSSEVTLSQGKKLIVVVYNSLGWKRDDTVRIPVVNEAIIVHDSEGKEVKSQLLPLDDVHLGLRNHYVKAYLGQFPNKTPKYWLVFTVSVPPLGFSTYTISGAEGAGASTTRSSVYTIQSKEKSTIEVGQGNVKLTFSTDEGKMINYVNSRSLVEESVQQSYSFYNGYNGSYDKPPLIPQNAGAYIFRPNGSSFVTPEEKVPLTVMQGPVIDEVHQQINSWIHQVTRLHKEKEHVEVEFIVGPIPINDGIGKEVVTQLNTTMATNKTFYTDSNGRDFIKRIRDYRTDWDFKVNQPVAGNYYPINLGIYMQDDKKEFSVLVDRSLGGSSIVDGQIELMLHRRLLLDDSRGVAEALNETVCVSDECTGLRVLGKLYFRIDPLGDGAKWRRSFGQEIYSPLLLAFAEQDGDDWKNSHETTFSGIDSSYSLPDNVALITLQELDDGKVLIRLAHLYEVGEDKDFSVMANVELKKLFPRKKIGKVTEMNLSANQKRTDMERKRLVWKAEEGSSGTAKGVRGGPVDPAKLVVELAPMEIRTFLINLEQNLQSHHYHVVDA*
>CL103.Contig1_All_ORF2
MSKRINLPSNSWSDIEFPFKKAVPQSGLINHVNIMGSCFIMHTHAPIYELELTRADKVPGYTLDGITLLSPPALEKGNFNIDKFATLVCQQSRNQRVQHILNTSALDGVVGANVVLINGLQPSDVVVGVRDQVHVQFAGDYPLRGLIYHKFGVSDQKKKSQEEE*
>CL103.Contig1_All_ORF3
MNELVHLSEPCVCILILEICSHGPHNMICSSYVSLFYCSSNEVINSFLNIVIKQSDVILDYWGRIINFKIETRRRFIILRESTRKYLGR*
>CL103.Contig2_All_ORF1
MASALLLLVVLLAELLAAQSEYIAYNTTAGIVPEKLNVHLVPHTHDDVGWLKTVDQYYVGANNSIRGACVQNVIDSVISSLLEDKNRKFIYVEIAFFQRWWRQQSPAMKIKVKELVSSGQLEFINGGMCMHDEATAHYIDLIDQTTLGHQFILKEFGQAPRVGWQIDPFGHSAAQAYLLGAELGFDSLFFARIDYQDRAVRLRDKTLEVIWQGCKSLASSSQIFTGIFPKHYDPPDGFVFEINDVSPPIQDDILMFDYNVQERVNDFVAAALAQANVTRTNHIMWLMGTDFRYQYANSWFRQMDKFIHYVNQDGRVNAFYSTPSIYTDAKYTADEQWPLKTDDFFPYADHPNAYWTGYFTSRPAFKGYVRILSGYYLAARQLEFFKGRSDSGPNTDALADALAIVQHHDAVSGTQRQHVAADYAMRLSIGYLEAEKLVASSLAYLSDSEPSSGQKRTATKFEQCPLLNISYCPPSEAALSDGKSLVVVIYNPLSWKREEVIRIPVSYESVTVQDSTQKKIEAQLLPLSNATLKLRSYYVGAHLGNTPSEPPKYWLAFSVTVPPLGFSSYVISSAKQTDKDRSSTVSSVYTSEGNTNKTIEVGQGSLKLLYSADEGKLARYINSRNMVTAVAEQSYSYYTGNDGTDKDPQASGAYVFRPNNTVVIKSEEKVSLTVIRGPVLDEVHQQINQWVSQITRLYKGKEHAEVEFTIGPIPVDDGFGKEITTQFTTAMKTNKTFYTDSNGRDFIKRVRDFRTDWDLQVNQPIAGNYYPINLGIYVQDSSTELSVLVDRAVGGTSLVDGQVELMLHRRLIHDDIRGVGEVLNETVCVSEKCEGLTVQGKFYLRIDPLGEGSKWRRTAGQEISVPLLLAFAEQEGNDWMNSHVPTFSGIDPSYALPDNVAVITLQELGNGKVLLRLAHLYETGEDKDYSVLANVELKKLFPRKKISKVTETSLSANQERGEMEKKRLVWKVEGSKESKVVRGGAVDPAKLVVELAPMEIRTFLIDLEYLHIYGS*
>CL103.Contig2_All_ORF2
MYSDCAASNSASNTTSNSNADAIVESFTETKRQYIISSVLETCRKRERDHRFNAKRERERERAFSFRKKPKTKDR
>CL103.Contig2_All_ORF3
MFIWFLTLTTTSAGLRRWTSTTSAPTIQFAVLAYRTSLTPSSLPYWRTRIASSSMWRLLSFRDGGASRALL*
>CL103.Contig3_All_ORF1
MATKTPGLLFFLALLLLVADSKFMVYETSQGIVPGKLNVHLVPHTHDDVGWLKTVDQYYVGSNNSIQGACVQNVLDSLIPALLADKSRKFVYVEIAFFQRWWREQSDAVQRITRDLVSSGQLEFINGGMCMHDEAATHYVDMVDQTTLGHRFLKREFNVTPRIGWQIDPFGHSAVQAYLLGAEVGFDSLFFGRIDYQDREKRKNEKSLEFVWRGSKSLGSSAEIFSGAFPENYEPPSGFYFEVNDPSPIVQDDITLFDYNVQERVNDFIAAAVKQANITRTNHIMWTMGTDFKYQYAHTWFRQMDKFINYVNQDGRVNALYSTPSIYTDAKYAADESWPIKSDDFFPYADNINAYWTGYFTSRPALKGYVRVMGGYYLAARQLEFFKGRSKSGPNTEYLADALAIAQHHDAVSGTSKQHVADDYAKRLSIGYVETEKVVAESLACMTEPSQAGCKSVVTKFQQCPLLNISYCPSSEVHLSKGKDLVIVVYNSLGWKRKDVIKIPVVSEHVTVKDSAGKEIESQILPLLNESLSIRNNLVKAYLGISPSVTPSYWLAFSATVPPLGFSTYIVSSAKQTATTERLTLHKTELSQNNEIKVGPGNLKLVYSGNDGKLIEYTNSRSSVKELVDQSFSYYPGDDGTHANKTDLQASGAYIFRPNGTYPINSEGEVPLTVLRGPLLDEVHQKINSWIYQVTRVYKEKEHAEIEFTVGPIPIDDGIGKEIVTKITTSMKTNKQFYTDSNGRDFIERIRDYRKEWTLEVNQPVAGNYYPINLGIYAKDNNTEMSVLVDRSVGGSSIVDGQLELMIHRRLLYDDARGVGEALNETVCIQDDCKGLTVTGKYYLRLDPIGEGAKWRRSFGQEIYSPFLLAFTEQDGHRWTKSHVTTFSGMDPSYSLPDNVAIITIQELEDGKVLFRLAHLYEIEEDKDLSVMASVELKKVFANKKIKQITEMSLSANQGRAEMEKKRLVWKVEGSSEEPKVLRGGPVDPTKLVVNLAPMEIRTFTINF*
>CL103.Contig3_All_ORF2
MSKRINLPSNSWSDIEFPFKKAVPQSGLINHVNIMGSCFIMHTHAPIYELELTRADKVPGYTLDGITLLSPPALEKGNFNIDKFATLVCQQSRNQRVQHILNTSALDGVVGANVVLINGLQPSDVVVGVRDQVHVQFAGDYPLRGLIYHKFGVSDQKKKSQEEE*
>CL103.Contig3_All_ORF3
MSILILEICSHGPHNMICSSYVSLFYCSSNEVINSFLNIVIKQSDVILDYWGRIINFKIETRRRFIILRESTRKYLGR*
>CL103.Contig4_All_ORF1
MAVVAYFPVVLVFTVFLYAAEAKYIQYNTTSVLVPGKLNVHLVPHTHDDVGWLKTVDQYYVGSNNSIQGACVQNVLDSLIPALLADKNRKFVYVEQAFFQRWWRDQSEEVQDTVKELVSSGQLELINGGMCMHDEAAPHYIDMIDQTTLGHRFIKQEFNVTPRIGWQIDPFGHSAVQAYLLGAEVGFDSLFFGRIDYQDRAKRKVDKSLEVVWRGSKSLGSSAQIFAGAFPANYEPPSDNFYFEVNDASPIVQDDMDLFDYNVPDRVNDFVSAAMLQANITRTNHIMWTMGTDFKYQYAHTWFRQMDKFINYVNQDGRVNALYSTPSIYTDAKYAADESWPIKSDDFFPYADNINAYWTGYFTSRPALKGYVRVMGGYYLAARQLEFFKGRSKSGPNTEYLADALAIAQHHDAVSGTSKQHVADDYAKRLSIGYVETEKVVAESLACMTEPSQAGCKSVVTKFQQCPLLNISYCPSSEVHLSKGKDLVIVVYNSLGWKRKDVIKIPVVSEHVTVKDSAGKEIESQILPLLNESLSIRNNLVKAYLGISPSVTPSYWLAFSATVPPLGFSTYIVSSAKQTATTERLTLHKTELSQNNEIKVGPGNLKLVYSGNDGKLIEYTNSRSSVKELVDQSFSYYPGDDGTHANKTDLQASGAYIFRPNGTYPINSEGEVPLTVLRGPLLDEVHQKINSWIYQVTRVYKEKEHAEIEFTVGPIPIDDGIGKEIVTKITTSMKTNKQFYTDSNGRDFIERIRDYRKEWTLEVNQPVAGNYYPINLGIYAKDNNTEMSVLVDRSVGGSSIVDGQLELMIHRRLLYDDARGVGEALNETVCIQDDCKGLTVTGKYYLRLDPIGEGAKWRRSFGQEIYSPFLLAFTEQDGHRWTKSHVTTFSGMDPSYSLPDNVAIITIQELEDGKVLFRLAHLYEIEEDKDLSVMASVELKKVFANKKIKQITEMSLSANQGRAEMEKKRLVWKVEGSSEEPKVLRGGPVDPTKLVVNLAPMEIRTFTINF*
>CL103.Contig4_All_ORF2
MSKRINLPANSWSHIEFLFNKPMPQSRLINHINVMGSRLIVHTHPPIYELKLTGADQLLHRVLHLLALISPPSLEKRLLDVYELAVLISQQCRNQRIQHVLYTSSLDGIIGANVVLVNGLQPSNVIVGVRHQMNVQLPGDKNRRRIVLYVLGLRRVQKHSKY*
>CL103.Contig4_All_ORF3
MNLLVIISTLKLMMLPLLYKMIWICLTTMCLTVLMISYLLQCYKRTLLGQIISCGPWEQISSINMLILGFGRWINSLTMSIKMGVSMPCTQPHQYILMPNTQQMSRGQSRVMTSFHMLTI*
>CL103.Contig5_All_ORF1
MAVVAYFPVVLVFTVFLYAAEAKYIQYNTTSVLVPGKLNVHLVPHTHDDVGWLKTVDQYYVGSNNSIQGACVQNVLDSLIPALLADKNRKFVYVEQAFFQRWWRDQSEEVQDTVKELVSSGQLELINGGMCMHDEAAPHYIDMIDQTTLGHRFIKQEFNVTPRIGWQIDPFGHSAVQAYLLGAEVGFDSLFFGRIDYQDRAKRKVDKSLEVVWRGSKSLGSSAQIFAGAFPANYEPPSDNFYFEVNDASPIVQDDMDLFDYNVPDRVNDFVSAAMLQANITRTNHIMWTMGTDFKYQYAHTWFRQMDKFINYVNQDGRVNALYSTPSIYTDAKYAADESWPIKSDDFFPYADNINAYWTGYFTSRPALKGYVRVMGGYYLAARQLEFFKGRSKSGPNTEYLADALAIAQHHDAVSGTSKQHVADDYAKRLSIGYVETEKVVAESLACMTEPSQAGCKSVVTKFQQCPLLNISYCPSSEVHLSKGKDLVIVVYNSLGWKRKDVIKIPVVSEHVTVKDSAGKEIESQILPLLNESLSIRNNLVKAYLGISPSVTPSYWLAFSATVPPLGFSTYIVSSAKQTATTERLTLHKTELSQNNEIKVGPGNLKLVYSGNDGKLIEYTNSRSSVKELVDQSFSYYPGDDGTHANKTDLQASGAYIFRPNGTYPINSEGEVPLTVLRGPLLDEVHQKINSWIYQVTRVYKEKEHAEIEFTVGPIPIDDGIGKEIVTKITTSMKTNKQFYTDSNGRDFIERIRDYRKEWTLEVNQPVAGNYYPINLGIYMQDDKKEFSVLVDRSLGGSSIVDGQIELMLHRRLLLDDSRGVAEALNETVCVSDECTGLRVLGKLYFRIDPLGDGAKWRRSFGQEIYSPLLLAFAEQDGDDWKNSHETTFSGIDSSYSLPDNVALITLQELDDGKVLIRLAHLYEVGEDKDFSVMANVELKKLFPRKKIGKVTEMNLSANQKRTDMERKRLVWKAEEGSSGTAKGVRGGPVDPAKLVVELAPMEIRTFLINLEQNLQSHHYHVVDA*
>CL103.Contig5_All_ORF2
MSKRINLPANSWSHIEFLFNKPMPQSRLINHINVMGSRLIVHTHPPIYELKLTGADQLLHRVLHLLALISPPSLEKRLLDVYELAVLISQQCRNQRIQHVLYTSSLDGIIGANVVLVNGLQPSNVIVGVRHQMNVQLPGDKNRRRIVLYVLGLRRVQKHSKY*
>CL103.Contig5_All_ORF3
MNLLVIISTLKLMMLPLLYKMIWICLTTMCLTVLMISYLLQCYKRTLLGQIISCGPWEQISSINMLILGFGRWINSLTMSIKMGVSMPCTQPHQYILMPNTQQMSRGQSRVMTSFHMLTI*
>CL103.Contig6_All_ORF1
MATKTPGLLFFLALLLLVADSKFMVYETSQGIVPGKLNVHLVPHTHDDVGWLKTVDQYYVGSNNSIQGACVQNVLDSLIPALLADKSRKFVYVEIAFFQRWWREQSDAVQRITRDLVSSGQLEFINGGMCMHDEAATHYVDMVDQTTLGHRFLKREFNVTPRIGWQIDPFGHSAVQAYLLGAEVGFDSLFFGRIDYQDREKRKNEKSLEFVWRGSKSLGSSAEIFSGAFPENYEPPSGFYFEVNDPSPIVQDDITLFDYNVQERVNDFIAAAVKQANITRTNHIMWTMGTDFKYQYAHTWFRQMDKFINYVNQDGRVNALYSTPSIYTDAKYAADESWPIKSDDFFPYADNINAYWTGYFTSRPALKGYVRVMGGYYLAARQLEFFKGRSKSGPNTEYLADALAIAQHHDAVSGTSKQHVADDYAKRLSIGYVETEKVVAESLACMTEPSQAGCKSVVTKFQQCPLLNISYCPSSEVHLSKGKDLVIVVYNSLGWKRKDVIKIPVVSEHVTVKDSAGKEIESQILPLLNESLSIRNNLVKAYLGISPSVTPSYWLAFSATVPPLGFSTYIVSSAKQTATTERLTLHKTELSQNNEIKVGPGNLKLVYSGNDGKLIEYTNSRSSVKELVDQSFSYYPGDDGTHANKTDLQASGAYIFRPNGTYPINSEGEVPLTVLRGPLLDEVHQKINSWIYQVTRVYKEKEHAEIEFTVGPIPIDDGIGKEIVTKITTSMKTNKQFYTDSNGRDFIERIRDYRKEWTLEVNQPVAGNYYPINLGIYAKDNNTEMSVLVDRSVGGSSIVDGQLELMIHRRLLYDDARGVGEALNETVCIQDDCKGLTVTGKYYLRLDPIGEGAKWRRSFGQEIYSPFLLAFTEQDGHRWTKSHVTTFSGMDPSYSLPDNVAIITIQELEDGKVLFRLAHLYEIEEDKDLSVMASVELKKVFANKKIKQITEMSLSANQGRAEMEKKRLVWKVEGSSEEPKVLRGGPVDPTKLVVNLAPMEIRTFTINF*
>CL103.Contig6_All_ORF2
MSKRINLPSNSWSDIEFPFKKAVPQSGLINHVNIMGSCFIMHTHAPIYELELTRADKVPGYTLDGITLLSPPALEKGNFNIDKFATLVCQQSRNQRVQHILNTSALDGVVGANVVLINGLQPSDVVVGVRDQVHVQFAGDYPLRGLIYHKFGVSDQKKKSQEEE*
>CL103.Contig6_All_ORF3
MSILILEICSHGPHNMICSSYVSLFYCSSNEVINSFLNIVIKQSDVILDYWGRIINFKIETRRRFIILRESTRKYLGR*
>CL103.Contig7_All_ORF1
VFPFAESKFIAYNTTSQIVPGKLNVHLVPHTHDDVGWVKTVDQYYTGANNSLLVSPASVRNVLDSLVPALLADKNRKFIYAEQAFFQLWWREQSEAIQDTVKQLVSSGQLEFINGGMCMHDEAATHYIDMIDQTTLGHRFIKQEFNVTPRVGWQIDTFGHSSVQAYLLGAEVGFDSLFFGRIDYQDKAKRKDDKSLEVVWRGSKSLGSSAQIFAGAFPGLYVPPSDNFYFETDDLGPLVQDDMNLGDYNMPERVNDFVSEAISQANITRTNHIMWTMGKDFAYQYANSWFRQMDKFIHHVNQDGRVNALYS
>CL103.Contig7_All_ORF2
MTKALRLCGEVLRVSVHLHRFLLVHSLGYMFLLQIISTLKLMTLALLYKMI*
>CL103.Contig7_All_ORF3
MILYLKQYHKQILLVQIISCGPWERTSHINMLIHGSVRWTNSFIM*
>CL104.Contig1_All_ORF1
MFRPSLIHEGHLGYLQHQYNPTLKSEKSIPSIEEGTILVQFSKAQKHLPFKIYHHRDPGP*
>CL104.Contig1_All_ORF2
MDKIIFMITSIWKRRWLQSTTCISFWLQRICICYKAPDNKITMFLIPHSLFFL*
>CL104.Contig1_All_ORF3
MRVIWVIFSTNIIQLSSQRNQSPALKKVRY*
>CL104.Contig2_All_ORF1
MTLSHKYCSRFSCLLHLSHRLVSGFDWVRPDYLLLTITELSIPPISSRFMGASNLLHFRSLFLKLIGLY
>CL104.Contig2_All_ORF2
MFRPSLIHEGHLGYLQHQYNPTLKSEKSIPSIEEGTILVQFSKAQKHLPFKIHHHHDPVP*
>CL104.Contig2_All_ORF3
MVTKNMYPLQSTTCISFWLQRICICYKAPDNKITMFLIPHSLFFL*
>CL104.Contig3_All_ORF1
MTLSHKYCSRFSCLLHLSHRLVSGFDWVRPDYLLLTITELSIPPISSRFMGASNLLHFRSLFLKLIDPSFPILSVKTRRN*
>CL104.Contig3_All_ORF2
MFRPSLIHEGHLGYLQHQYNPTLKSEKSIPSIEEGTILVQFSKAQKHLPFKIHHHHDPVP*
>CL104.Contig3_All_ORF3
MDKIIFMITSIWKRRWLQSTTCISFWLQRICICYKAPDNKITMFLIPHSLFFL*
>CL104.Contig4_All_ORF1
MTLSHKYCSRFSCLLHLSHRLVSGFDWVRPDYLLLTITELSIPPISSRFMGASNLLHFRSLFLKLIGLYVYRSLYCTL
>CL104.Contig4_All_ORF2
MDKIIFMITSIWKRRWLQSTTCISFWLQRICICYKAPDNKITMFLIPHSLFFL*
>CL104.Contig4_All_ORF3
MFRPSLIHEGHLGYLQHQYNPTLKSEKSIPSIEEGTILVQFYITNTSTKTQ*
>CL104.Contig5_All_ORF1
MPLASFSSETQKINKLNTLPIIFNLKAKYKINYYRLVSGFDWVRPDYLLLTITELSIPPISSRFMGASNLLHFRSLFLKLIGLYVYR
>CL104.Contig5_All_ORF2
MFRPSLIHEGHLGYLQHQYNPTLKSEKSIPSIEEGTILVQFSKAQKAFAFQNPSSS*
>CL104.Contig5_All_ORF3
MDKIIFMITSIWKRRWLQSTTCISFWLQRICICYKAPDNKITMFLIPHSLFFL*
>CL104.Contig6_All_ORF1
MFRPSLIHEGHLGYLQHQYNPTLKSEKSIPSIEEGTILVQFSKAQKHLPFKIYHHRDPGP*
>CL104.Contig6_All_ORF2
MITSIWKRRWLQSTTCISFWLQRICICYKAPDNKITMFLIPHSLFFL*
>CL104.Contig6_All_ORF3
MRVIWVIFSTNIIQLSSQRNQSPALKKVRY*
>CL105.Contig1_All_ORF1
MTKIDMKMVEDAARTANADQFIMKLPEGYNTNIGPRGSTLSGGQKQRLAIARALYHNSSILILDEATSALDNRSEILVRQAVERLMENHTVLVIAHRLETVLMAKRVFLLNNGKLEELSRSDLFGGQHVSMGIVT*
>CL105.Contig1_All_ORF2
MLLQRISTTVHQLLSEMVVVTKQKCWFFWLSVISSLLVIWLMLVLSGLALLEMQWINANKNDPTSFRHDNQVTIPIDTC*
>CL105.Contig1_All_ORF3
MPTKMIPLLFDMTIKSQSPSIHADHQTDLSGLALQVFHYLKGILV*
>CL105.Contig2_All_ORF1
MTKIDMKMVEDAARTANADQFIMKLPEGYNTNIGPRGSTLSGGQKQRLAIARALYHNSSILILDEATSALDNRSEILVRQAVERLMENHTVLVIAHRLATVLMAKRIFLLNNGKLEELSLSDLLGGQICIDGACDLIVMSKRSGIIFVGINPLHFYKTSINQTTNSEEMTESQKNRRFCFVTTVLIEFDEQLCW
>CL105.Contig2_All_ORF2
MQWIDANKNDPTSFRHDNQVTSPIDTYLTTQQI*
>CL105.Contig3_All_ORF1
MTKIDMKMVEDAARTANADQFIMKLPEGYNTNIGPRGSTFSGGQKQRSEILVRQAVERLMENHTVLVIAHRLATVLMAKRIFLLNNGKLEELSLSDLLGGQICIDGACDLIVMSKRSGIIFVGINPLHFYKTSINQTTNSEEMTESQKNRRFCFVTTVLIEFDEQLCWSVVRASPMYQRYVNQNGLVSVSLQSHRQILHWYLAFLRYI*
>CL105.Contig3_All_ORF2
LIYIPLIHWRCSYNGPAQLFIKFYQNCSYKAKTPVLLAFCHFFTISCLVDACFVEMQWIDANKNDPTSFRHDNQVTSPIDTYLTTQQI*
>CL105.Contig3_All_ORF3
MSNNQHRVVFHQAFNSLPHQNLRPLLLTSTES*
>CL105.Contig4_All_ORF1
MLSGISVVVIPCMALVIAYLGEKLRMISNKAQLSTAALSAYLNEVLPAILFVKASNAELWEKTRFEKLAHTDLCERLQKKKMKALIPQIIQIIYFGGLSMLCVGPMVLCSSSVDISSIVSYVTSSIFLIEPIQGVGKAYNELKQGEPAIERLFDLTRFKSMMIENPDAVDLDRTAGEVKFCDVSFKYGDNGPLVLNGLNLHIQAGETVALVGPSGGGKTSLIKLLVRLYDPLSGRILIDNHDIKNLRLTSLRRHISLVSQEITLFSGTVAENIGYKDLMTKIDMKMVEDAARTANADEFIKKLPEGYNTNIGPRGSTLSGGQKQRLAIARALYHNSSILILDEATSALDNRSEILVRQAVERLMENHTVLVIAHRLETVLMAKRVFLLNNGKLEELSRSDLFGGQHVSMGIVT*
>CL105.Contig4_All_ORF2
MSQRLFLSLIRRPPSPYLSFYLKPKTLYPISTHLNCTHLHSQPPKPQNHLPNSRPFDSLTSLKPFILSQKRPILLGWLCSLVSVYSVAEIVPKIGKLSAQIGSLDPVTLRFWCIGSRRFSGKLH*
>CL105.Contig4_All_ORF3
MQLPRETPAANTPKPQCHWVQASDLGGEFSDFGDDFGDGVDGDEAAEPAQKNGSFLGENEGFERCEGVEGSRIWEVILGFWGLGMKMGAIEVS*
>CL105.Contig5_All_ORF1
LDPVTLKNEGLVLGVLVLARLVAVYWQQAFLWEAALKAAYRVRVHVWEKVLERDLGFFEGAGAKQTGDVAYRITAEASDVADSVYAVLNTVVPSALQISVMAVKMVAISPMLSGISVVVIPCMALVIAYLGEKLRMISNKAQLSTAALSAYLNEVLPAILFVKASNAELWEKTRFEKLAHTDLCERLQKKKMKALIPQIIQIIYFGGLSMLCVGPMVLCSSSVDISSIVSYVTSSIFLIEPIQGVGKAYNELKQGEPAIERLFDLTRFKSMMIENPDAVDLDRTAGEAGETVALVGPSGGGKTSLIKLLVRLYDPLSGRILIDNHDIKNLRLTSLRRHISLVSQEITLFSGTVAENIGYKDLMTKIDMKMVEDAARTANADEFIKKLPEGYNTNIGPRGSTLSGGQKQRLAIARALYHNSSILILDEATSALDNRSEILVRQAVERLMENHTVLVIAHRLATVLMAKRIFLLNNGKLEELSLSDLLGGQICIDGACDLIVMSKRSGIIFVGINPLHFYKTSINQTTNSEEMTESQKNRRFCFVTTVLIEFDEQLCW
>CL105.Contig5_All_ORF2
MNPNPIRRLQCSLPEKRLLPIHSHQPRQHQNPQNQPLILQCHRVQASDLGGEFSDFGDDFGDGVDGDEAAEPAQKNGSFLGENEGFERCEGVEGSRIWEVILGFWGLGMKMGAIEVS*
>CL105.Contig5_All_ORF3
MQPPRETPAANTQPPASPTPKPPKPTPHSSMSPGPSFRFGRRVFRFWGRFRRRSRRRRGCRASPEEWVFSGRE*
>CL105.Contig6_All_ORF1
MIENPDAIDLDRAAGEVKFCDVSFKYGDNGPLVLNELNLHIQAGETVALVGPSGGGKTSLIKLLLRLYGPLSGRILIDDHEIKNLRLTSLRRHISLVSQEITLFSGTVAENIGYKDLMTKIDMKMVEDAARTANADEFIKKLPEGYNTNIGPRGSTLSGGQKQRLAIARALYHNSSILILDEATSALDNRSEILVRQAVERLMENHTVLVIAHRLATVLMAKRIFLLNNGKLEELSLSDLLGGQICIDGACDLIVMSKRSGIIFVGINPLHFYKTSINQTTNSEEMTESQKNRRFCFVTTVLIEFDEQLCWSVVRA
>CL105.Contig6_All_ORF2
MTRAIHGITTTEIPDNIGLMANHLHRHYRYIENIRNIRGLSSDPIFRLQNRLQCSFPEKRLLPIHSHQPRQHQNPQNQPLILQCHRVQASDLGGEFSDFGDDFGDGVDGDEAAEPAQKNGSFLGENEGFERCEGVEGSRIWEVILGFWGLGMKMGAIEVS*
>CL105.Contig6_All_ORF3
MLSGISVVVIPCMALVIAYLGEKLRMISNKAQLSAAALSAYLNEVLPAILFVKASNAELWEKTRFEKLAHTDLCERLQKKKMVLEKHTMN*
>CL105.Contig7_All_ORF1
MSQRLFLSLIRRPPSPYLSFYLKPKTLYPISTHLNCTHLHSQPPKPQNHLPNSRPFDSLTSLKPFILSQKRPILLGWLCSLVSVYSVAEIVPKIGKLSAQIGSLDPVTLRFWCIGSRRFSGKLH*
>CL105.Contig7_All_ORF2
MQLPRETPAANTPKPQCHWVQASDLGGEFSDFGDDFGDGVDGDEAAEPAQKNGSFLGENEGFERCEGVEGSRIWEVILGFWGLGMKMGAIEVS*
>CL105.Contig7_All_ORF3
MTRAIHGITTTEIPDNIGLMANHLHRHYRYIENIRNIRGLSSDPIFRLQNRLQCSFPEKRLLPIHQNLNVTGSKLPIWAESFPILGTISATE*
>CL105.Contig8_All_ORF1
MIENPDAIDLDRAAGEVKFCDVSFKYGDNGPLVLNELNLHIQAGETVALVGPSGGGKTSLIKLLLRLYGPLSGRILIDDHEIKNLRLTSLRRHISLVSQEITLFSGTVAENIGYKDLMTKIDMKMVEDAARTANADEFIKKLPEGYNTNIGPRGSTLSGGQKQRLAIARALYHNSSILILDEATSALDNRSEILVRQAVERLMENHTVLVIAHRLETVLMAKRVFLLNNGKLEELSRSDLFGGQHVSMGIVT*
>CL105.Contig8_All_ORF2
MSQRLFLSLIRRPPSPYLSFYLKPKTLYPISTHLNCTHLHSQPPKPQNHLPNSRPFDSLTSLKPFILSQKRPILLGWLCSLVSVYSVAEIVPKIGKLSAQIGSLDPVTLKNEGLVLGVLVLARLVAVYWQQAFLWEAALKAVLEAKYRITAEASDVADVLNISVMAVKMVGH*
>CL105.Contig8_All_ORF3
MTRAIHGITTTEIPDNIGLMANHLHRHYRYIENIRNIRGLSSDPIFRLQNRLQCSFPEKRLLPIHSHQPRQHQNPQNQPLILQCHRVQASDLGGEFSDFGDDFGDGVDGDEAAEPAQKNGSFLGENEGFERCEGVEGSRIWEVILGFWGLGMKMGAIEVS*
>CL105.Contig9_All_ORF1
LDPVTLKNEGLVLGVLVLARLVAVYWQQAFLWEAALKAAYRVRVHVWEKVLERDLGFFEGAGAKQTGDVAYRITAEASDVADSVYAVLNTVVPSALQISVMAVKMVAISPMLSGISVVVIPCMALVIAYLGEKLRMISNKAQLSTAALSAYLNEVLPAILFVKASNAELWEKTRFEKLAHTDLCERLQKKKMKALIPQIIQIIYFGGLSMLCVGPMVLCSSSVDISSIVSYVTSSIFLIEPIQGVGKAYNELKQGEPAIERLFDLTRFKSMMIENPDAVDLDRTAGEAGETVALVGPSGGGKTSLIKLLVRLYDPLSGRILIDNHDIKNLRLTSLRRHISLVSQEITLFSGTVAENIGYKDLMTKIDMKMVEDAARTANADEFIKKLPEGYNTNIGPRGSTLSGGQKQRLAIARALYHNSSILILDEATSALDNRSEILVRQAVERLMENHTVLVIAHRLETVLMAKRVFLLNNGKLEELSRSDLFGGQHVSMGIVT*
>CL105.Contig9_All_ORF2
MNPNPIRRLQCSLPEKRLLPIHSHQPRQHQNPQNQPLILQCHRVQASDLGGEFSDFGDDFGDGVDGDEAAEPAQKNGSFLGENEGFERCEGVEGSRIWEVILGFWGLGMKMGAIEVS*
>CL105.Contig9_All_ORF3
MLLQRISTTVHQLLSEMVVVTKQKCWFFWLSVISSLLVIWLMLVLSGLALLEMQWINANKNDPTSFRHDNQVTIPIDTC*
>CL105.Contig10_All_ORF1
MSQRLFLSLIRRPPSPYLSFYLKPKTLYPISTHLNCTHLHSQPPKPQNHLPNSRPFDSLTSLKPFILSQKRPILLGWLCSLVSVYSVAEIVPKIGKLSAQIGSLDPVTLKNEGLVLGVLVLARLVAVYWQQAFLWEAALKAAYRVRVHVWEKVLERDLGFFEGAGAKQTGDVAYRITAEASDVADSVYAVLNTVVPSALQISVMAVKMVAISPMLSGISVVVIPCMALVIAYLGEKLRMISNKAQLSTAALSAYLNEVLPAILFVKASNAELWEKTRFEKLAHTDLCERLQKKKMKALIPQIIQIIYFGGLSMLCVGPMVLCSSSVDISSIVSYVTSSIFLIEPIQGVGKAYNELKQGEPAIERLFDLTRFKSMMIENPDAVDLDRTAGEVKFCDVSFKYGDNGPLVLNGLNLHIQAGETVALVGPSGGGKTSLIKLLVRLYDPLSGRILIDNHDIKNLRLTSLRRHISLVSQEITLFSGTVAENIGYKDLMTKIDMKMVEDAARTANADEFIKKLPEGYNTNIGPRGSTLSGGQKQRLAIARALYHNSSILILDEATSALDNRSEILVRQAVERLMENHTVLVIAHRLETVLMAKRVFLLNNGKLEELSRSDLFGGQHVSMGIVT*
>CL105.Contig10_All_ORF2
MNPNPIRRLQCSLPEKRLLPIHSHQPRQHQNPQNQPLILQCHRVQASDLGGEFSDFGDDFGDGVDGDEAAEPAQKNGSFLGENEGFERCEGVEGSRIWEVILGFWGLGMKMGAIEVS*
>CL105.Contig10_All_ORF3
MLLQRISTTVHQLLSEMVVVTKQKCWFFWLSVISSLLVIWLMLVLSGLALLEMQWINANKNDPTSFRHDNQVTIPIDTC*
>CL106.Contig1_All_ORF1
MSGEFRGRRFQVDADAARRHDQVEEEHREWKLPEGFGGCGELVVAELGERSEGGSKFNEDSNAVGSETRAMSSNEVEEDFGGELGRRDEVL*
>CL106.Contig1_All_ORF2
MTNKLTQPEPQLAMELDLDSFLTSHLSSDSDSDADLASVPRRTIDEILDDSTSVSPSSSPRSSSALS*
>CL106.Contig1_All_ORF3
MMRLVLMLMNGKDGEDHFDDDALGNFNHSACGGENRLDSIKQLESRRRVVMGCK*
>CL106.Contig2_All_ORF1
LTSTPTFPPTPTPTPPPSLTARSTKFSTTPRQCPPPPPHAVAPPYLSSSLPIPDRPKARSSSSPVSESRPRGRPSQLEEKEVRPGLNLCSRARFGDFPDDYVGRISRPSLPGRCRRRTPPRSSRGGTPGVEGFGCCGGLVRAKLGERSEGGSKFNEDSNAVGSETTAMSSNGVEEGFGGELGREDEVLERESVVDEVSAGNAGAEEVSSVSVDENSTNFEGNDGKDNEFDENVEVAVESNAELDENSPSPRRSDVEDEPTGEDQQHFVGNDDNDEVGDNDDGIKDGDDHFDDEDGALGTSITQLVEERMEQLESRRVSKKAEKKSRKPLEIAEELEKKQASTALHWEEGAAAQPMRLEGVRRGSTTLGYFDVDAKNTITRTLSAPALRRDHGSPQVLGVHSNYIAIGMSRGVVLVVPSKYSPHNADNMDAKLLFLGLQGERSYAAVTSISFNQQGDLLLAGYADGHITVWDVQRASAAKVITGEHTAPVVHTFFLGHDSQVTRNFKAVTGDSKGLVLLHSFSVVPLLNRFSIKTQCLLDGQKTGTTLSASPLIIDELCGGFSLSSQGNAMGSGSSIGGMMGGVVGADAGWKLFNEGSSLVEEGVVVFVTHQNALVVRLTPSLHVYAQLSKPEGVREGSMPCTAWKCTTQLLNSPTNSENVPAEAVERVSLLAIAWDRKVQVAKLVKTELKVYGKWSLESSAIGVAWLDDQMLVVLTVTGQLCLFAKDGTVIHQTSFSLDGFGGDDLISYHTHFINVFGNPEKAYNNCIAVRGASVYVLGPTHLIVSRLLPWKERIQVLRRAGDWMGSLNMAMTIYDGQAHGVVDLPRTLDAVQEAIMPYLVELLLSYVEEVFSYISVAFCNQIGKMDQVDDLNRQSSSVHTEIKEQYTRVGGVAVEFCVHIKRTDILFDEIFLKFVAVQQRDTFLELLEPYILKDMLGSLPPEIMQALVEHYSHKGWLQRVEQCVLHMDISSLDFNQVVRLCREHGLYSALVYLFNKGLNDFRSPLEELLVVLRNSQKEGAMALGYRMLVYLKYCFSGLAFPPGQGKIPPLRLPSLRTELLHFLLEGSDAPNSRALSSEFPGGEHLNLYYLLELDTEATLDVLRCAFSKDEISKPDFSSQNSADADTELQYGNNSMAQSQDSLVQNTIDTLIHIISKDIPQKDGSASSFDPGSVVAWPSKKDIDHLFEFIAFYVACGKANVSKAVLSQILEYLTSANNFPSSVSGDGMISKRREKQVLGLLEVVPETDWDSSSVLQLCEKAQFYQVCGLIHTSRHQHLAALDCYMKDAAEPIHAFAFINKILLRLTDKERAAFRSAVISRIPELFDLNREGAFFLVMDHFTSEEGSHILSKLRSHPRSLFLYLKTVIEVHLSGTLDFSSLRNNNLMGVKEQTKAVEAFLERISNFPQLLRDSPINVTDDMIELYLELLCQFERKSVLKFLETFDSYRVEHCLRLCQKYAIVDASSFLLERVGDVGSALLLTLSTLNEKFMKLETAVGSLASSGASRGSASTECLNKALKLQEVNDIDSILHACIGLCQRNTHRLNPDESEALWFRLLDSFCEPLLDLFSAGTVSKGQDRNRMVTNSLDSQEDDLNFIIKWRIPKPHKGADVLRKLFSRFIKEIVEGMIGYVRLPTIMSKLLSDNGSQEFGDFKFTILGMLSTYGFERRILDTAKSLIEDDTFYTMSILKKGASHGYAPRNQKCCICDCLLDKNSSSYIRIFTCGHATHLKCEVSENETPSRSSSSGCPVCMPKKKSQRAKNKSALAEESLVKEFSSRTKNTHGTTVHLHESNASENSYGIQQISRFEMLTNLQKHSGLVEIENMPQLKLAPPAVYHEKVKHGPVLSPGESSSDLATTGKQSKIKQLREVKVKGSSLRFPLKTNLFGNGKDKISRR*
>CL106.Contig2_All_ORF2
MIVGRRTYPIMPSTISLMNRENNFLKTSAPLWGFGILHLIMKFKSSSCESNELVTILLRSCPLETVPALNKSSKGSQNESSNLNQSASDSSGFKRWVFRWHNPIQACNILSMSFTSCSFKALFKHSVLAEPREAPLDARLPTAVSSFMNFSLRVDSVSKSALPTSPTLSNKNDEASTIAYFWQRRKQCSTR*
>CL106.Contig2_All_ORF3
MIITIFNTIIIITNLIIIIITNKMLLILTSRLILNITTSRRRTVLIQFRIRFHRNLNILIEFVIFTIISLKIRRILINTNTTDLFCTSIASTNFIYHTLPLQNLIFPPQFTTKTLLYSIRTHRRRFGTNRIAILVKFGPSLRSLT*
>CL106.Contig3_All_ORF1
MPFEIIFSLDFNSHLSSDSDANPTSVPHRTIDEILDDSTSVSPSSSSRSSSALSEFLVFDPRLPQSDVVFVANVKTEAAGKVESVGGEGGPAGFEFVQPSQVR*
>CL106.Contig3_All_ORF2
MISLTIMSGEFRGRRFQVDADAARRHDQVEEEHREWKLPEGFGGCGELVVAELGERSEGGSKFNEDSNAVGSETRAMSSNEVEEDFGGELGRRDEVL*
>CL106.Contig3_All_ORF3
SWRRAASASTWKRRPRNSPDIIVREIIGPGSAVQIQTRPDLLLLQLTRPSPRPRFSRWRRRRRRFGAIWDRTRGTQIRRSYCARRRRGTLTWSRREFRRSCGEGRRWGWRRSRRKGGS*
>CL106.Contig4_All_ORF1
MPCTAWKCTTQLLNSPTNSENVPAEAVERVSLLAIAWDRKVQVAKLVKTELKVYGKWSLESSAIGVAWLDDQMLVVLTVTGQLCLFAKDGTVIHQTSFSLDGFGGDDLISYHTHFINVFGNPEKAYNNCIAVRGASVYVLGPTHLIVSRLLPWKERIQVLRRAGDWMGSLNMAMTIYDGQAHGVVDLPRTLDAVQEAIMPYLVELLLSYVEEVFSYISVAFCNQIGKMDQVDDLNRQSSSVHTEIKEQYTRVGGVAVEFCVHIKRTDILFDEIFLKFVAVQQRDTFLELLEPYILKDMLGSLPPEIMQALVEHYSHKGWLQRVEQCVLHMDISSLDFNQVVRLCREHGLYSALVYLFNKGLNDFRSPLEELLVVLRNSQKEGAMALGYRMLVYLKYCFSGLAFPPGQGKIPPLRLPSLRTELLHFLLEGSDAPNSRALSSEFPGGEHLNLYYLLELDTEATLDVLRCAFSKDEISKPDFSSQNSADADTELQYGNNSMAQSQDSLVQNTIDTLIHIISKDIPQKDGSASSFDPGSVVAWPSKKDIDHLFEFIAFYVACGKANVSKAVLSQILEYLTSANNFPSSVSGDSMISKRREKQVLGLLEVVPETDWDSSSVLQLCEKAQFYQVCGLIHTSRHQHLAALDCYMKDAAEPIHAFAFINKILLRLTDKERAAFRSAVISRIPELFDLNREGAFFLVMDHFTSEEGSHILSKLRSHPRSLFLYLKTVIEVHLSGTLDFSSLRNNNLMGVKEQTKAVEAFLERISNFPQLLRDSPINVTDDMIELYLELLCQFERKSVLKFLETFDSYRVEHCLRLCQKYAIVDASSFLLERVGDVGSALLLTLSTLNEKFMKLETAVGSLASSGASRGSASTECLNKALKLQEVNDIDSILHACIGLCQRNTHRLNPDESEALWFRLLDSFCEPLLDSFSAGTVSKGQDRNRMVTNSLDSQEDDLNFIIKWRIPKPHKGADVLRKLFSRFIKEIVEGMIGYVRLPTIMSKLLSDNGSQEFGDFKFTILGMLSTYGFERRILDTAKSLIEDDTFYTMSILKKGASHGYAPRNQKCCICDCLLDKNSSSYIRIFTCGHATHLKCEVSENETPSRSSSSGCPVCMPKKKSQRAKNKSALAEESLVKEFSSRTKNTHGTTVHLHESNASENSYGIQQISRFEMLTNLQKHSGLVEIENMPQLKLAPPAVYHEKVKHGPVLSPGESSSDLATTGKQSKIKQLREVKVKGSSLRFPLKTNLFGNGKDKISRR*
>CL106.Contig4_All_ORF2
MTNKLTQPEPQLAMELDLDSFLTSHLSSDSDSDADLASVPRRTIDEILNDTDSSTSPSPSSSPRSSSALSQFLASDPKPPQSDAVSVASARPSQLEEKSVRPGLNLYSRARSGDFPDDQVGRVSRPSPWLLGGVRTNAKPGAALAAAAAASRSMPTPHAAAIKSRRSAGSGSFQKAVEAVVAAELGVRSEDSNAVGSETTAMSSNGVEEGFGGELGREDEVLERESVVDEVSAGNAGAEEVSSVSVDENSTNFEGNDGKDNEFDENVEVAVESNAELDENSPSPRRSDVEDEPTGEDRQHFVGDDDNDEVGDNDYGIKDGDDHFDDEDGALGTSITQLVEERMEQLESRRVSKKAEKKSRKPLEIAEELEKKQASTALHWEEGAAAQPMRLEGVRRGSTTLGYFDVDAKNTITRTLSAPALRRDHGSPQVLGVHSNYIAIGMSRGVVLVVPSKYSPHNADNMDAKLLFLGLQGERSYAAVTSISFNQQGDLLLAGYADGHITVWDVQRASAAKVITGEHTAPVVHTFFLGHDSQVTRNFKAVTGDSKGLVLLHSFSVVPLLNRFSIKTQCLLDGQKTGTTLSASPLIIDELCGGFSLSSQGNAMGSGSSIGGMMGGVVGADAGWKLFNEGSSLVEEGVVVFVTHQNALVV*
>CL106.Contig4_All_ORF3
MIITIFNTIIIITNLIIIIITNKMLPILTSRLILNITTSRRRTVLIQFRIRFHRNLNILIEFVIFTIISLKIRRILINTNTTDLFCTSIASTNFIYHTLPLQNLIFPPQFTTKTLLYSIRTHRRRFGTNRIAILRSHTQFRSHHSLHSLLEAPAPGAPPRLDRRGVWRRHRPGSRRSRRERRPGLRIRPHTSQ*
>CL106.Contig5_All_ORF1
MTNKLTQPEPQLAMELDLDSFLTSHLSSDSDSDADLASVPRRTIDEILNDTDSSTSPSPSSSPRSSSALSQFLASDPKPPQTDAVSVASARPSQLEEKSVRPGLNLYSRARSGDFPDDQVGRVSRPSPWLLGGVRTNAKPGAALAAAAAASRSMPTPHAAAIKSRRSAGSGSFQKAVEAVVAAELGVRSEDSNAVGSETTAMSSNGVEEGFGGELGREDEVLERESVVDEVSAGNAGAEEVSSVSVDENSTNFEGNDGKDNEFDENVEVAVESNAELDENSPSPRRSDVEDEPTGEDRQHFVGDDDNDEVGDNDYGIKDGDDHFDDEDGALGTSITQLVEERMEQLESRRVSKKAEKKSRKPLEIAEELEKKQASTALHWEEGAAAQPMRLEGVRRGSTTLGYFDVDAKNTITRTLSAPALRRDHGSPQVLGVHSNYIAIGMSRGVVLVVPSKYSPHNADNMDAKLLFLGLQGERSYAAVTSISFNQQGDLLLAGYADGHITVWDVQRASAAKVITGEHTAPVVHTFFLGHDSQVTRNFKAVTGDSKGLVLLHSFSVVPLLNRFSIKTQCLLDGQKTGTTLSASPLIIDELCGGFSLSSQGNAMGSGSSIGGMMGGVVGADAGWKLFNEGSSLVEEGVVVFVTHQNALVVRLTPSLHVYAQLSKPEGVREGSMPCTAWKCTTQLLNSPTNSENVPAEAVERVSLLAIAWDRKVQVAKLVKTELKVYGKWSLESSAIGVAWLDDQMLVVLTVTGQLCLFAKDGTVIHQTSFSLDGFGGDDLISYHTHFINVFGNPEKAYNNCIAVRGASVYVLGPTHLIVSRLLPWKERIQVLRRAGDWMGSLNMAMTIYDGQAHGVVDLPRTLDAVQEAIMPYLVELLLSYVEEVFSYISVAFCNQIGKMDQVDDLNRQSSSVHTEIKEQYTRVGGVAVEFCVHIKRTDILFDEIFLKFVAVQQRDTFLELLEPYILKDMLGSLPPEIMQALVEHYSHKGWLQRVEQCVLHMDISSLDFNQVVRLCREHGLYSALVYLFNKGLNDFRSPLEELLVVLRNSQKEGAMALGYRMLVYLKYCFSGLAFPPGQGKIPPLRLPSLRTELLHFLLEGSDAPNSRALSSEFPGGEHLNLYYLLELDTEATLDVLRCAFSKDEISKPDFSSQNSADADTELQYGNNSMAQSQDSLVQNTIDTLIHIISKDIPQKDGSASSFDPGSVVAWPSKKDIDHLFEFIAFYVACGKANVSKAVLSQILEYLTSANNFPSSVSGDSMISKRREKQVLGLLEVVPETDWDSSSVLQLCEKAQFYQVCGLIHTSRHQHLAALDCYMKDAAEPIHAFAFINKILLRLTDKERAAFRSAVISRIPELFDLNREGAFFLVMDHFTSEEGSHILSKLRSHPRSLFLYLKTVIEVHLSGTLDFSSLRNNNLMGVKEQTKAVEAFLERISNFPQLLRDSPINVTDDMIELYLELLCQFERKSVLKFLETFDSYRVEHCLRLCQKYAIVDASSFLLERVGDVGSALLLTLSTLNEKFMKLETAVGSLASSGASRGSASTECLNKALKLQEVNDIDSILHACIGLCQRNTHRLNPDESEALWFRLLDSFCEPLLDLFSAGTVSKGQDRNRMVTNSLDSQEDDLNFIIKWRIPKPHKGADVLRKLFSRFIKEIVEGMIGYVRLPTIMSKLLSDNGSQEFGDFKFTILGMLSTYGFERRILDTAKSLIEDDTFYTMSILKKGASHGYAPRNQKCCICDCLLDKNSSSYIRIFTCGHATHLKCEVSENETPSRSSSSGCPVCMPKKKSQRAKNKSALAEESLVKEFSSRTKNTHGTTVHLHESNASENSYGIQQISRFEMLTNLQKHSGLVEIENMPQLKLAPPAVYHEKVKHGPVLSPGESSSDLATTGKQSKIKQLREVKVKGSSLRFPLKTNLFGNGKDKISRR*
>CL106.Contig5_All_ORF2
MIITIFNTIIIITNLIIIIITNKMLPILTSRLILNITTSRRRTVLIQFRIRFHRNLNILIEFVIFTIISLKIRRILINTNTTDLFCTSIASTNFIYHTLPLQNLIFPPQFTTKTLLYSIRTHRRRFGTNRIAILRSHTQFRSHHSLHSLLEAPAPGAPPRLDRRGVWRRHRPGSRRSRRERRPGLRIRPHTSQ*
>CL106.Contig5_All_ORF3
MIVGRRTYPIMPSTISLMNRENNFLKTSAPLWGFGILHLIMKFKSSSCESNELVTILLRSCPLETVPALNKSSKGSQNESSNLNQSASDSSGFKRWVFRWHNPIQACNILSMSFTSCSFKALFKHSVLAEPREAPLDARLPTAVSSFMNFSLRVDSVSKSALPTSPTLSNKNDEASTIAYFWQRRKQCSTR*
>CL107.Contig1_All_ORF1
MGLPEIVDFARNFSVMVRVKGPDPKGLKMRNHAFHQYNSGTTTISASGMLLPETLYDGEAAKQLSGGGSDRSPALVVTVASVVEPFLSLQHRESLAQGRPELIAGVEIDVMAEDEPMLEKSSEKGPPCWFAAQLLTLIDIPASAVALQSLIDASISSPEHGWEVGWSLASHNNPQPVTDVIQTQVNFAARELGNTSGTGKSVTRIAILVVSLFPKDVPNITISPSNKRGDFLVAVGSPFGILSPVHFFNSISVGSIANCYPPNSSITPLLMADIRCLPGAEGGPVLSENAQLIGMLIRPLRQKTSGAEVQGKHF*
>CL107.Contig1_All_ORF2
VTDGYIADAPPILSDGSASPGCNGVDGEQKIQGFLPGLHKNGYPSVGDEHGALNSSYKGHRNIRVRLDHTDPWIWCDAKVVYVCKGPLDVALLQIKYIPDQLSPVVMDFSSPSLGSKAYVIGHGLFGPRCGEPCLIILTYIVIVEN*
>CL107.Contig1_All_ORF3
MSIRVKSCAANQHGGPFSELFSNIGSSSAMTSISTPAINSGLPWARLSLCCKDRKGSTTEATVTTRAGDRSLPPPESCFAASPS*
>CL107.Contig2_All_ORF1
MGLPEIVDFARNFSVMVRVKGPDPKGLKMRNHAFHQYNSGTTTISASGMLLPETLYDGEAAKQLSGGGSDRSPALVVTVASVVEPFLSLQHRESLAQVEIVLMAGLS*
>CL107.Contig2_All_ORF2
MLSTSTTLGRRLYQLPGCCCPKPFTTVRRRSSFPAAGVTGHRL*
>CL107.Contig2_All_ORF3
MVSHLEAFGVRAFDSNHDGKIPSEIDDFR*
>CL107.Contig3_All_ORF1
MGLPEIVDFARNFSVMVRVKGPDPKGLKMRNHAFHQYNSGTTTISASGMLLPETLYDGEAAKQLSGGGSDRSPALVVTVASVVEPFLSLQHRESLAQGRPELIAGVEIDVMAEDEPMLEKSSEKGPPCWFAAQLLTLIDIPASAVALQSLIDASISSPEHGWEVGWSLASHNNPQPVTDVIQTQVNFAARELGNTSGTGKSVTRIAILVVSLFPKDVPNITISPSNKRGDFLVAVGSPFGILSPVHFFNSISVGSIANCYPPNSSITPLLMADIRCLPGASITSKSFHCSFHATGL*
>CL107.Contig3_All_ORF2
VTDGYIADAPPILSDGSASPGCNGVDGEQKIQGFLPGLHKNGYPSVGDEHGALNSSYKGHRNIRVRLDHTDPWIWCDAKVVYVCKGPLDVALLQIKYIPDQLSPVVMDFSSPSLGSKAYVIGHGLFGPRCGFSPSICAGVVAKVVKAKFLPSHQPSQQGHTLGNSPVMLETTAAVHPGGSGGAVVNSDGHMIGLVTSNARHGGGTVIPHLNFSIPCAALLLIFKFSKDMQDLSLLQVLDQPNEHLSSVWALMPHLSPKPHPLPHMQESLPNDRDKEGKGSRFAKFLAERRDVFEKPTQLHRAGRLLNDIVPSKL*
>CL107.Contig3_All_ORF3
MSIRVKSCAANQHGGPFSELFSNIGSSSAMTSISTPAINSGLPWARLSLCCKDRKGSTTEATVTTRAGDRSLPPPESCFAASPS*
>CL107.Contig4_All_ORF1
MGLPEIVDFARNFSVMVRVKGPDPKGLKMRNHAFHQYNSGTTTISASGMLLPETLYDGEAAKQLSGGGSDRSPALVVTVASVVEPFLSLQHRESLAQGRPELIAGVEIDVMAEDEPMLEKSSEKGPPCWFAAQLLTLIDIPASAVALQSLIDASISSPEHGWEVGWSLASHNNPQPVTDVIQTQVNFAARELGNTSGTGKSVTRIAILVVSLFPKDVPNITISPSNKRGDFLVAVGSPFGILSPVHFFNSISVGSIANCYPPNSSITPLLMADIRCLPGAEGGPVLSENAQLIGMLIRPLRQKTSGAEVQLVISWEAIATACSDLLQKDPHYAEKGIYYDKRNLNAVGKAFLADTDGSNGPLTHIQEHLSTICSTSAVEKAIASVCLITIDDGVWASGVFLNKQGLILTNAHLIEPWRFGKRTVTDGYIADAPPILSDGSASPGCNGVDGEQKIQGFLPGLHKNGYPSVGDEHGALNSSYKGHRNIRVRLDHTDPWIWCDAKVVYVCKGPLDVALLQIKYIPDQLSPVVMDFSSPSLGSKAYVIGHGLFGPRCGFSPSICAGVVAKVVKAKFLPSHQPSQQGHTLGNSPVMLETTAAVHPGGSGGAVVNSDGHMIGLVTSNARHGGGTVIPHLNFSIPCAALLLIFKFSKDMQDLSLLQVLDQPNEHLSSVWALMPHLSPKPHPLPHMQESLPNDRDKEGKGSRFAKFLAERRDVFEKPTQLHRAGRLLNDIVPSKL*
>CL107.Contig4_All_ORF2
MSIRVKSCAANQHGGPFSELFSNIGSSSAMTSISTPAINSGLPWARLSLCCKDRKGSTTEATVTTRAGDRSLPPPESCFAASPS*
>CL107.Contig4_All_ORF3
MRILLQQVTASSCNGFPRNYQLNFSTTSLLPQWSNQHANKLCILAQNWTTFRSRKTPYVGHQQWSNRRIRRIAVGDGPH*
>CL107.Contig5_All_ORF1
MGLPEIVDFARNFSVMVRVKGPDPKGLKMRNHAFHQYNSGTTTISASGMLLPETLYDGEAAKQLSGGGSDRSPALVVTVASVVEPFLSLQHRESLAQGRPELIAGVEIDVMAEDEPMLEKSSEKGPPCWFAAQLLTLIDIPASAVALQSLIDASISSPEHGWEVGWSLASHNNPQPVTDVIQTQVNFAARELGNTSGTGKSVTRIAILVVSLFPKDVPNITISPSNKRGDFLVAVGSPFGILSPVHFFNSISVGSIANCYPPNSSITPLLMADIRCLPGAEGGPVLSENAQLIGMLIRPLRQKTSGAEVQGKHF*
>CL107.Contig5_All_ORF2
VTDGYIADAPPILSDGSASPGCNGVDGEQKIQGFLPGLHKNGYPSVGDEHGALNSSYKGHRNIRVRLDHTDPWIWCDAKVVYVCKGPLDVALLQIKYIPDQLSPVVMDFSSPSLGSKAYVIGHGLFGPRCGFSPSICAGVVAKVVKAKFLPSHQPSQQGHTLGNSPVMLETTAAVHPGGSGGAVVNSDGHMIGLVTSNARHGGGTVIPHLNFSIPCAALLLIFKFSKDMQDLSLLQVLDQPNEHLSSVWALMPHLSPKPHPLPHMQESLPNDRDKEGKGSRFAKFLAERRDVFEKPTQLHRAGRLLNDIVPSKL*
>CL107.Contig5_All_ORF3
MSIRVKSCAANQHGGPFSELFSNIGSSSAMTSISTPAINSGLPWARLSLCCKDRKGSTTEATVTTRAGDRSLPPPESCFAASPS*
>CL107.Contig6_All_ORF1
MPLVSDSLSILILSGAEGGPVLSENAQLIGMLIRPLRQKTSGAEVQLVISWEAIATACSDLLQKDPHYAEKGIYYDKRNLNAVGKAFLADTDGSNGPLTHIQEHLSTICSTSAVEKAIASVCLITIDDGVWASGVFLNKQGLILTNAHLIEPWRFGKRTVTDGYIADAPPILSDGSASPGCNGVDGEQKIQGFLPGLHKNGYPSVGDEHGALNSSYKGHRNIRVRLDHTDPWIWCDAKVVYVCKGPLDVALLQIKYIPDQLSPVVMDFSSPSLGSKAYVIGHGLFGPRCGFSPSICAGVVAKVVKAKFLPSHQPSQQGHTLGNSPVMLETTAAVHPGGSGGAVVNSDGHMIGLVTSNARHGGGTVIPHLNFSIPCAALLLIFKFSKGYLAIKVLLA*
>CL107.Contig6_All_ORF2
MGLPEIVDFARNFSVMVRVKGPDPKGLKMRNHAFHQYNSGTTTISASGMLLPETLYDGEAAKQLSGGGSDRSPALVVTVASVVEPFLSLQHRESLAQGRPELIAGVEIDVMAEDEPMLEKSSEKGPPCWFAAQLLTLIDIPASAVALQSLIDASISSPEHGWEVGWSLASHNNPQPVTDVIQTQVNFAARELGNTSGTGKSVTRIAILVVSLFPKDVPNITISPSNKRGDFLVAVGSPFGILSPVHFFNSISVGSIANCYPPNSSITPLLMADIRCLPGASITSKSFHCSFHATGL*
>CL107.Contig6_All_ORF3
MSIRVKSCAANQHGGPFSELFSNIGSSSAMTSISTPAINSGLPWARLSLCCKDRKGSTTEATVTTRAGDRSLPPPESCFAASPS*
>CL107.Contig7_All_ORF1
MGLPEIVDFARNFSVMVRVKGPDPKGLKMRNHAFHQYNSGTTTISASGMLLPETLYDGEAAKQLSGGGSDRSPALVVTVASVVEPFLSLQHRESLAQGRPELIAGVEIDVMAEDEPMLEKSSEKGPPCWFAAQLLTLIDIPASAVALQSLIDASISSPEHGWEVGWSLASHNNPQPVTDVIQTQVNFAARELGNTSGTGKSVTRIAILVVSLFPKDVPNITISPSNKRGDFLVAVGSPFGILSPVHFFNSISVGSIANCYPPNSSITPLLMADIRCLPGASITSKSFHCSFHATGL*
>CL107.Contig7_All_ORF2
VTDGYIADAPPILSDGSASPGCNGVDGEQKIQGFLPGLHKNGYPSVGDEHGALNSSYKGHRNIRVRLDHTDPWIWCDAKVVYVCKGPLDVALLQIKYIPDQLSPVVMDFSSPSLGSKAYVIGHGLFGPRCGFSPSICAGVVAKVVKAKFLPSHQPSQQGHTLGNSPVMLETTAAVHPGGSGGAVVNSDGHMIGLVTSNARHGGGTVIPHLNFSIPCAALLLIFKFSKGYLAIKVLLA*
>CL107.Contig7_All_ORF3
MSIRVKSCAANQHGGPFSELFSNIGSSSAMTSISTPAINSGLPWARLSLCCKDRKGSTTEATVTTRAGDRSLPPPESCFAASPS*
>CL107.Contig8_All_ORF1
MGLPEIVDFARNFSVMVRVKGPDPKGLKMRNHAFHQYNSGTTTISASGMLLPETLYDGEAAKQLSGGGSDRSPALVVTVASVVEPFLSLQHRESLAQGRPELIAGVEIDVMAEDEPMLEKSSEKGPPCWFAAQLLTLIDIPASAVALQSLIDASISSPEHGWEVGWSLASHNNPQPVTDVIQTQVNFAARELGNTSGTGKSVTRIAILVVSLFPKDVPNITISPSNKRGDFLVAVGSPFGILSPVHFFNSISVGSIANCYPPNSSITPLLMADIRCLPGAEGGPVLSENAQLIGMLIRPLRQKTSGAEVQGKHF*
>CL107.Contig8_All_ORF2
VTDGYIADAPPILSDGSASPGCNGVDGEQKIQGFLPGLHKNGYPSVGDEHGALNSSYKGHRNIRVRLDHTDPWIWCDAKVVYVCKGPLDVALLQIKYIPDQLSPVVMDFSSPSLGSKAYVIGHGLFGPRCGFSPSICAGVVAKVVKAKFLPSHQPSQQGHTLGNSPVMLETTAAVHPGGSGGAVVNSDGHMIGLVTSNARHGGGTVIPHLNFSIPCAALLLIFKFSKGYLAIKVLLA*
>CL107.Contig8_All_ORF3
MSIRVKSCAANQHGGPFSELFSNIGSSSAMTSISTPAINSGLPWARLSLCCKDRKGSTTEATVTTRAGDRSLPPPESCFAASPS*
>CL107.Contig9_All_ORF1
MGLPEIVDFARNFSVMVRVKGPDPKGLKMRNHAFHQYNSGTTTISASGMLLPETLYDGEAAKQLSGGGSDRSPALVVTVASVVEPFLSLQHRESLAQGRPELIAGVEIDVMAEDEPMLEKSSEKGPPCWFAAQLLTLIDIPASAVALQSLIDASISSPEHGWEVGWSLASHNNPQPVTDVIQTQVNFAARELGNTSGTGKSVTRIAILVVSLFPKDVPNITISPSNKRGDFLVAVGSPFGILSPVHFFNSISVGSIANCYPPNSSITPLLMADIRCLPGASITSKSFHCSFHATGL*
>CL107.Contig9_All_ORF2
LLQKDPHYAEKGIYYDKRNLNAVGKAFLADTDGSNGPLTHIQEHLSTICSTSAVEKAIASVCLITIDDGVWASGVFLNKQGLILTNAHLIEPWRFGKRTVTDGYIADAPPILSDGSASPGCNGVDGEQKIQGFLPGLHKNGYPSVGDEHGALNSSYKGHRNIRVRLDHTDPWIWCDAKVVYVCKGPLDVALLQIKYIPDQLSPVVMDFSSPSLGSKAYVIGHGLFGPRCGFSPSICAGVVAKVVKAKFLPSHQPSQQGHTLGNSPVMLETTAAVHPGGSGGAVVNSDGHMIGLVTSNARHGGGTVIPHLNFSIPCAALLLIFKFSKGYLAIKVLLA*
>CL107.Contig9_All_ORF3
MSIRVKSCAANQHGGPFSELFSNIGSSSAMTSISTPAINSGLPWARLSLCCKDRKGSTTEATVTTRAGDRSLPPPESCFAASPS*
>CL107.Contig10_All_ORF1
LLQKDPHYAEKGIYYDKRNLNAVGKAFLADTDGSNGPLTHIQEHLSTICSTSAVEKAIASVCLITIDDGVWASGVFLNKQGLILTNAHLIEPWRFGKRTVTDGYIADAPPILSDGSASPGCNGVDGEQKIQGFLPGLHKNGYPSVGDEHGALNSSYKGHRNIRVRLDHTDPWIWCDAKVVYVCKGPLDVALLQIKYIPDQLSPVVMDFSSPSLGSKAYVIGHGLFGPRCGFSPSICAGVVAKVVKAKFLPSHQPSQQGHTLGNSPVMLETTAAVHPGGSGGAVVNSDGHMIGLVTSNARHGGGTVIPHLNFSIPCAALLLIFKFSKDMQDLSLLQVLDQPNEHLSSVWALMPHLSPKPHPLPHMQESLPNDRDKEGKGSRFAKFLAERRDVFEKPTQLHRAGRLLNDIVPSKL*
>CL107.Contig10_All_ORF2
MGLPEIVDFARNFSVMVRVKGPDPKGLKMRNHAFHQYNSGTTTISASGMLLPETLYDGEAAKQLSGGGSDRSPALVVTVASVVEPFLSLQHRESLAQGRPELIAGVEIDVMAEDEPMLEKSSEKGPPCWFAAQLLTLIDIPASAVALQSLIDASISSPEHGWEVGWSLASHNNPQPVTDVIQTQVNFAARELGNTSGTGKSVTRIAILVVSLFPKDVPNITISPSNKRGDFLVAVGSPFGILSPVHFFNSISVGSIANCYPPNSSITPLLMADIRCLPGASITSKSFHCSFHATGL*
>CL107.Contig10_All_ORF3
MSIRVKSCAANQHGGPFSELFSNIGSSSAMTSISTPAINSGLPWARLSLCCKDRKGSTTEATVTTRAGDRSLPPPESCFAASPS*
>CL107.Contig11_All_ORF1
MGLPEIVDFARNFSVMVRVKGPDPKGLKMRNHAFHQYNSGTTTISASGMLLPETLYDGEAAKQLSGGGSDRSPALVVTVASVVEPFLSLQHRESLAQGRPELIAGVEIDVMAEDEPMLEKSSEKGPPCWFAAQLLTLIDIPASAVALQSLIDASISSPEHGWEVGWSLASHNNPQPVTDVIQTQVNFAARELGNTSGTGKSVTRIAILVVSLFPKDVPNITISPSNKRGDFLVAVGSPFGILSPVHFFNSISVGSIANCYPPNSSITPLLMADIRCLPGAEGGPVLSENAQLIGMLIRPLRQKTSGAEVQLVISWEAIATACSDLLQKDPHYAEKGIYYDKRNLNAVGKAFLADTDGSNGPLTHIQEHLSTICSTSAVEKAIASVCLITIDDGVWASGVFLNKQGLILTNAHLIEPWRFGKRTVTDGYIADAPPILSDGSASPGCNGVDGEQKIQGFLPGLHKNGYPSVGDEHGALNSSYKGHRNIRVRLDHTDPWIWCDAKVVYVCKGPLDVALLQIKYIPDQLSPVVMDFSSPSLGSKAYVIGHGLFGPRCGFSPSICAGVVAKVVKAKFLPSHQPSQQGHTLGNSPVMLETTAAVHPGGSGGAVVNSDGHMIGLVTSNARHGGGTVIPHLNFSIPCAALLLIFKFSKGYLAIKVLLA*
>CL107.Contig11_All_ORF2
MQDLSLLQVLDQPNEHLSSVWALMPHLSPKPHPLPHMQESLPNDRDKEGKGSRFAKFLAERRDVFEKPTQLHRAGRLLNDIVPSKL*
>CL107.Contig11_All_ORF3
MSIRVKSCAANQHGGPFSELFSNIGSSSAMTSISTPAINSGLPWARLSLCCKDRKGSTTEATVTTRAGDRSLPPPESCFAASPS*
>CL107.Contig12_All_ORF1
LLQKDPHYAEKGIYYDKRNLNAVGKAFLADTDGSNGPLTHIQEHLSTICSTSAVEKAIASVCLITIDDGVWASGVFLNKQGLILTNAHLIEPWRFGKRTVTDGYIADAPPILSDGSASPGCNGVDGEQKIQGFLPGLHKNGYPSVGDEHGALNSSYKGHRNIRVRLDHTDPWIWCDAKVVYVCKGPLDVALLQIKYIPDQLSPVVMDFSSPSLGSKAYVIGHGLFGPRCGFSPSICAGVVAKVVKAKFLPSHQPSQQGHTLGNSPVMLETTAAVHPGGSGGAVVNSDGHMIGLVTSNARHGGGTVIPHLNFSIPCAALLLIFKFSKDMQDLSLLQVLDQPNEHLSSVWALMPHLSPKPHPLPHMQESLPNDRDKEGKGSRFAKFLAERRDVFEKPTQLHRAGRLLNDIVPSKL*
>CL107.Contig12_All_ORF2
MGLPEIVDFARNFSVMVRVKGPDPKGLKMRNHAFHQYNSGTTTISASGMLLPETLYDGEAAKQLSGGGSDRSPALVVTVASVVEPFLSLQHRESLAQGRPELIAGVEIDVMAEDEPMLEKSSEKGPPCWFAAQLLTLIDIPASAVALQSLIDASISSPEHGWEVGWSLASHNNPQPVTDVIQTQVNFAARELGNTSGTGKSVTRIAILVVSLFPKDVPNITISPSNKRGDFLVAVGSPFGILSPVHFFNSISVGSIANCYPPNSSITPLLMADIRCLPGAEGGPVLSENAQLIGMLIRPLRQKTSGAEVQVTLEHFLFDMVSSFKFF*
>CL107.Contig12_All_ORF3
MSIRVKSCAANQHGGPFSELFSNIGSSSAMTSISTPAINSGLPWARLSLCCKDRKGSTTEATVTTRAGDRSLPPPESCFAASPS*
>CL107.Contig13_All_ORF1
MPLVSDSLSILILSGAEGGPVLSENAQLIGMLIRPLRQKTSGAEVQLVISWEAIATACSDLLQKDPHYAEKGIYYDKRNLNAVGKAFLADTDGSNGPLTHIQEHLSTICSTSAVEKAIASVCLITIDDGVWASGVFLNKQGLILTNAHLIEPWRFGKRTVTDGYIADAPPILSDGSASPGCNGVDGEQKIQGFLPGLHKNGYPSVGDEHGALNSSYKGHRNIRVRLDHTDPWIWCDAKVVYVCKGPLDVALLQIKYIPDQLSPVVMDFSSPSLGSKAYVIGHGLFGPRCGFSPSICAGVVAKVVKAKFLPSHQPSQQGHTLGNSPVMLETTAAVHPGGSGGAVVNSDGHMIGLVTSNARHGGGTVIPHLNFSIPCAALLLIFKFSKDMQDLSLLQVLDQPNEHLSSVWALMPHLSPKPHPLPHMQESLPNDRDKEGKGSRFAKFLAERRDVFEKPTQLHRAGRLLNDIVPSKL*
>CL107.Contig13_All_ORF2
MGLPEIVDFARNFSVMVRVKGPDPKGLKMRNHAFHQYNSGTTTISASGMLLPETLYDGEAAKQLSGGGSDRSPALVVTVASVVEPFLSLQHRESLAQGRPELIAGVEIDVMAEDEPMLEKSSEKGPPCWFAAQLLTLIDIPASAVALQSLIDASISSPEHGWEVGWSLASHNNPQPVTDVIQTQVNFAARELGNTSGTGKSVTRIAILVVSLFPKDVPNITISPSNKRGDFLVAVGSPFGILSPVHFFNSISVGSIANCYPPNSSITPLLMADIRCLPGASITSKSFHCSFHATGL*
>CL107.Contig13_All_ORF3
MSIRVKSCAANQHGGPFSELFSNIGSSSAMTSISTPAINSGLPWARLSLCCKDRKGSTTEATVTTRAGDRSLPPPESCFAASPS*
>CL107.Contig14_All_ORF1
LLQKDPHYAEKGIYYDKRNLNAVGKAFLADTDGSNGPLTHIQEHLSTICSTSAVEKAIASVCLITIDDGVWASGVFLNKQGLILTNAHLIEPWRFGKRTVTDGYIADAPPILSDGSASPGCNGVDGEQKIQGFLPGLHKNGYPSVGDEHGALNSSYKGHRNIRVRLDHTDPWIWCDAKVVYVCKGPLDVALLQIKYIPDQLSPVVMDFSSPSLGSKAYVIGHGLFGPRCGFSPSICAGVVAKVVKAKFLPSHQPSQQGHTLGNSPVMLETTAAVHPGGSGGAVVNSDGHMIGLVTSNARHGGGTVIPHLNFSIPCAALLLIFKFSKDMQDLSLLQVLDQPNEHLSSVWALMPHLSPKPHPLPHMQESLPNDRDKEGKGSRFAKFLAERRDVFEKPTQLHRAGRLLNDIVPSKL*
>CL107.Contig14_All_ORF2
MRNHAFHQYNSGTTTISASGMLLPETLYDGEAAKQLSGGGSDRSPALVVTVASVVEPFLSLQHRESLAQGRPELIAGVEIDVMAEDEPMLEKSSEKGPPCWFAAQLLTLIDIPASAVALQSLIDASISSPEHGWEVGWSLASHNNPQPVTDVIQTQVNFAARELGNTSGTGKSVTRIAILVVSLFPKDVPNITISPSNKRGDFLVAVGSPFGILSPVHFFNSISVGSIANCYPPNSSITPLLMADIRCLPGAEGGPVLSENAQLIGMLIRPLRQKTSGAEVQVTLEHFLFDMVSSFKFF*
>CL107.Contig14_All_ORF3
MGLPEIVDFARNFSVMVRVKGPVSSPLRPSLKNFNSLRPQQLTDYVSPNQFRTPKASRCETMLSTSTTLGRRLYQLPGCCCPKPFTTVRRRSSFPAAGVTGHRL*
>CL107.Contig15_All_ORF1
MRNHAFHQYNSGTTTISASGMLLPETLYDGEAAKQLSGGGSDRSPALVVTVASVVEPFLSLQHRESLAQGRPELIAGVEIDVMAEDEPMLEKSSEKGPPCWFAAQLLTLIDIPASAVALQSLIDASISSPEHGWEVGWSLASHNNPQPVTDVIQTQVNFAARELGNTSGTGKSVTRIAILVVSLFPKDVPNITISPSNKRGDFLVAVGSPFGILSPVHFFNSISVGSIANCYPPNSSITPLLMADIRCLPGAEGGPVLSENAQLIGMLIRPLRQKTSGAEVQLVISWEAIATACSDLLQKDPHYAEKGIYYDKRNLNAVGKAFLADTDGSNGPLTHIQEHLSTICSTSAVEKAIASVCLITIDDGVWASGVFLNKQGLILTNAHLIEPWRFGKRTVTDGYIADAPPILSDGSASPGCNGVDGEQKIQGFLPGLHKNGYPSVGDEHGALNSSYKGHRNIRVRLDHTDPWIWCDAKVVYVCKGPLDVALLQIKYIPDQLSPVVMDFSSPSLGSKAYVIGHGLFGPRCGFSPSICAGVVAKVVKAKFLPSHQPSQQGHTLGNSPVMLETTAAVHPGGSGGAVVNSDGHMIGLVTSNARHGGGTVIPHLNFSIPCAALLLIFKFSKDMQDLSLLQVLDQPNEHLSSVWALMPHLSPKPHPLPHMQESLPNDRDKEGKGSRFAKFLAERRDVFEKPTQLHRAGRLLNDIVPSKL*
>CL107.Contig15_All_ORF2
MGLPEIVDFARNFSVMVRVKGPVSSPLRPSLKNFNSLRPQQLTDYVSPNQFRTPKASRCETMLSTSTTLGRRLYQLPGCCCPKPFTTVRRRSSFPAAGVTGHRL*
>CL107.Contig15_All_ORF3
MSIRVKSCAANQHGGPFSELFSNIGSSSAMTSISTPAINSGLPWARLSLCCKDRKGSTTEATVTTRAGDRSLPPPESCFAASPS*
>CL107.Contig16_All_ORF1
MRNHAFHQYNSGTTTISASGMLLPETLYDGEAAKQLSGGGSDRSPALVVTVASVVEPFLSLQHRESLAQGRPELIAGVEIDVMAEDEPMLEKSSEKGPPCWFAAQLLTLIDIPASAVALQSLIDASISSPEHGWEVGWSLASHNNPQPVTDVIQTQVNFAARELGNTSGTGKSVTRIAILVVSLFPKDVPNITISPSNKRGDFLVAVGSPFGILSPVHFFNSISVGSIANCYPPNSSITPLLMADIRCLPGASITSKSFHCSFHATGL*
>CL107.Contig16_All_ORF2
VTDGYIADAPPILSDGSASPGCNGVDGEQKIQGFLPGLHKNGYPSVGDEHGALNSSYKGHRNIRVRLDHTDPWIWCDAKVVYVCKGPLDVALLQIKYIPDQLSPVVMDFSSPSLGSKAYVIGHGLFGPRCGFSPSICAGVVAKVVKAKFLPSHQPSQQGHTLGNSPVMLETTAAVHPGGSGGAVVNSDGHMIGLVTSNARHGGGTVIPHLNFSIPCAALLLIFKFSKDMQDLSLLQVLDQPNEHLSSVWALMPHLSPKPHPLPHMQESLPNDRDKEGKGSRFAKFLAERRDVFEKPTQLHRAGRLLNDIVPSKL*
>CL107.Contig16_All_ORF3
MGLPEIVDFARNFSVMVRVKGPVSSPLRPSLKNFNSLRPQQLTDYVSPNQFRTPKASRCETMLSTSTTLGRRLYQLPGCCCPKPFTTVRRRSSFPAAGVTGHRL*
>CL107.Contig17_All_ORF1
MRNHAFHQYNSGTTTISASGMLLPETLYDGEAAKQLSGGGSDRSPALVVTVASVVEPFLSLQHRESLAQGRPELIAGVEIDVMAEDEPMLEKSSEKGPPCWFAAQLLTLIDIPASAVALQSLIDASISSPEHGWEVGWSLASHNNPQPVTDVIQTQVNFAARELGNTSGTGKSVTRIAILVVSLFPKDVPNITISPSNKRGDFLVAVGSPFGILSPVHFFNSISVGSIANCYPPNSSITPLLMADIRCLPGAEGGPVLSENAQLIGMLIRPLRQKTSGAEVQGKHF*
>CL107.Contig17_All_ORF2
VTDGYIADAPPILSDGSASPGCNGVDGEQKIQGFLPGLHKNGYPSVGDEHGALNSSYKGHRNIRVRLDHTDPWIWCDAKVVYVCKGPLDVALLQIKYIPDQLSPVVMDFSSPSLGSKAYVIGHGLFGPRCGFSPSICAGVVAKVVKAKFLPSHQPSQQGHTLGNSPVMLETTAAVHPGGSGGAVVNSDGHMIGLVTSNARHGGGTVIPHLNFSIPCAALLLIFKFSKDMQDLSLLQVLDQPNEHLSSVWALMPHLSPKPHPLPHMQESLPNDRDKEGKGSRFAKFLAERRDVFEKPTQLHRAGRLLNDIVPSKL*
>CL107.Contig17_All_ORF3
MGLPEIVDFARNFSVMVRVKGPVSSPLRPSLKNFNSLRPQQLTDYVSPNQFRTPKASRCETMLSTSTTLGRRLYQLPGCCCPKPFTTVRRRSSFPAAGVTGHRL*
>CL108.Contig1_All_ORF1
MCGALSVAHQKSDAALLIPTDSDRSSTQSPFIPSPSPSASTPITMPNSIDDITATASFAASLALAGKDIHDVSHRFGAAQRRNTQSYLLAKPLIPKRVDLADLQQTFKRIWTLNGKLKVQARPVGLFLFSFDLKRDRNRVLWGGPWYYLRMPMIVQEYNSLMDFNEIDMNRLFFWVRIEKIPLKLEVPETIEDTTIVAGDNPFVDLPLLNSTREVKVRVSRPLDRPFIFEKGQNLER*
>CL108.Contig1_All_ORF2
MTTRVKTSAHVVHDSESENIPLKEWMSKTNVKMAGKENLKPITYEVGAVVKRPRSPLKELPDIVVAATASGKKSRVNIRFPASVLGLIQGPNDSLIMKLASLIKPKMKKGRPLGSLNKVPKQSPQVTKLDDLSVLCPNTLPSPDPKGKNTI*
>CL108.Contig1_All_ORF3
MFQTRLSKRLQWFWGHYLSRFCPFSNMKGRSRGLETRTLTSLVELSSGKSTKGLSPATIVVSSIVSGTSNFRGIFSIRTQKNSRFISISLKSIKLLYSCTIIGIRR*
>CL108.Contig2_All_ORF1
MCGALSVAHQKSDAALLIPTDSDRSSTQSPFIPSPSPSASTPITMPNSIDDITATASFAASLALAGKDIHDVSHRFGAAQRRNTQSYLLAKPLIPKRVDLADLQQTFKRIWTLNGKLKVQARPVGLFLFSFDLKRDRNRVLWGGPWYYLRMPMIVQEYNSLMDFNEIDMNRLFFWVRIEKIPLKLEVPETIEDTTIVAGDNPFVDLPLLNSTREVKVRVSRPLDRPFIFEKVLKLAPGIMKNIFFTYENLVAMCSTCKLLMHNDGVCNSKAALVQKDNRVESLANLANPNFSQGLLNFTGTKSREIMAPKPLQPLAKPSLKHKPVVLKKPSLGLIFGFTTRW*
>CL108.Contig2_All_ORF2
MTTRVKTSAHVVHDSESENIPLKEWMSKTNVKMAGKENLKPITYEVGAVVKRPRSPLKELPDIVVAATASGKKSRVNIRFPASVLGLIQGPNDSLIMKLASLIKPKMKKGRPLGSLNKVPKQSPQVTKLDDLSVLCPNTLPSPDPKGKNTI*
>CL108.Contig2_All_ORF3
MNNMCTSFDPGCHSPCHGAIATTIDTLVLTASTLSVVGTASFRASPEMTGILLLSPPTCLIPTSNSPSCCETKNQTKRRFF*
>CL109.Contig1_All_ORF1
MREWTGDALDEGDNASKWFSDYLGKPSSRFVRFNSASATRPVKSSFWSHKPVEPEYARGKQIMFSDLFPYMIASQASLDTLNEHLKDPVPINRFRPKYFSSYIASPCIV*
>CL109.Contig1_All_ORF2
MLCYRCKIPKVNQETGVEGTEPNETLKKFRSDAIVYPSRKQRGRVYFGQYLVCKDNLIAGVKGNVIRVGDLLHVLNMVSSADEVLE*
>CL109.Contig1_All_ORF3
MVHSRQQEGCDIKCSIGVFNRSTGNNKHYSIHMLLKINKSSTTENKRLNLMLVKQYKEMLYKKKNT*
>CL109.Contig2_All_ORF1
MREWTGDALDEGDNASKWFSDYLGKPSSRFVRFNSASATRPVKSSFWSHKPVEPEYARGKQIMFSDLFPYMIASQASLDTLNEHLKDPVPINRFRPKYFSSYIASPCIV*
>CL109.Contig2_All_ORF2
MLCYRCKIPKVNQETGVEGTEPNETLKKFRSDAIVYPSRKQRGRVYFGQYLVCKDNLIAGVEGNVIKVGDHLHVLNMVSSADEVPE*
>CL109.Contig2_All_ORF3
MVHSRQQEGCDIKCSIGVFNRSTGNNKHYSIHMLLKINKSSTTENKRLNLMLVKQYKEMLYKKKNT*
>CL109.Contig3_All_ORF1
MEKLQSQEATAKVSSIFVYPIKSCRGISVSEAPVTPTGFRWDRQWMVINEKGRAYTQRLEPKLACVEVHLPKEAFLEGWEPSSSSYMVLKAPRMDLLEISLSTPQVRVKGVR*
>CL109.Contig3_All_ORF2
MRLWQWLLVIVASPSSLNVVMQSIGSRESVLLCYRFNIAEIILELALILSFADYTGT*
>CL109.Contig3_All_ORF3
MREIMRQNGFQIIWGNLVVDLSDLIQVEFIVVLSNTQALITENISNSDGLN*
>CL109.Contig4_All_ORF1
MDLLEISLSTPQVRVKGVRVWEWTGDPLDEGDNASKWFSDYLGKPSSRFVRFNSASATRPVKSSFWSHKPVEPEYARGKQIMFSDLFPYMIASQASLDTLNEHLKDPVPINRFRPNLLVDGCEPFSEDLWTDVRINNFTFQCCMLCYRCKIPKVNQETGVEGTEPNETLKKFRSDAIVYPSRKQRGRVYFGQYLVCKDNLIAGVEGNVIKVGDHLHVLNMVSSADEVPE*
>CL109.Contig4_All_ORF2
MRLWQWLLVIVASPSSLNVVMQSIGGRESVLLCYRFNIAEIILELALILSFADYTGT*
>CL109.Contig4_All_ORF3
MEKLQSQEATAKVSSIFVYPIKSCLITRSTCHSYWISMGPTMDGYK*
>CL109.Contig5_All_ORF1
MREWTGDALDEGDNASKWFSDYLGKPSSRFVRFNSASATRPVKSSFWSHKPVEPEYARGKQIMFSDLFPYMIASQASLDTLNEHLKDPVPINRFRPNLLVDGCEPFSEDLWTDVRINNFTFQCCMLCYRCKIPKVNQETGVEGTEPNETLKKFRSDAIVYPSRKQRGRVYFGQYLVCKDNLIAGVEGNVIKVGDHLHVLNMVSSADEVPE*
>CL109.Contig5_All_ORF2
MEKLQSQEATAKVSSIFVYPIKSCRGISVSEAPVTPTGFRWDRQWMVINEKGRAYTQRLEPKLACVEVHLPKEAFLEGWEPSSSSYMVLKAPRMDLLEISLSTPQVRVKGVR*
>CL109.Contig5_All_ORF3
MRLWQWLLVIVASPSSLNVVMQSIGSRESVLLCYRFNIAEIILELALILSFADYTGT*
>CL109.Contig6_All_ORF1
MEKLQSQEATAKVSSIFVYPIKSCRGISVSEAPVTPTGFRWDRQWMVINEKGRAYTQRLEPKLACVEVHLPKEAFLEGWEPSSSSYMVLKAPRMDLLEISLSTPQVRVKGVR*
>CL109.Contig6_All_ORF2
MREWTGDALDEGDNASKWFSDYLGKPSSRFVRFNSASATRPVKSSFWSHKPVEPEYARGKQIMFSDLFPYMIASQASLDTLNEHLKDPVPINRFRPKYFSSYIASPCIV*
>CL109.Contig6_All_ORF3
MLCYRCKIPKVNQETGVEGTEPNETLKKFRSDAIVYPSRKQRGRVYFGQYLVCKDNLIAGVEGNVIKVGDHLHVLNMVSSADEVPE*
>CL109.Contig7_All_ORF1
MVIILHASQRFLLSYTVLITEWRSVIHFAVLKAPGMDLLEISLSTPQVRVKGVRVWEWTGDPLDEGDNASKWFSDYLGKPSSRFVRFNSGRVYCGAFKYSGTDY*
>CL109.Contig7_All_ORF2
MVINEKGRAYTQRLEPKLACVEVHLPKEAFLEGWEPSSSSYMDKSINLCSFYETSTDHSTLKLCFLRQIKS*
>CL109.Contig7_All_ORF3
MRLWQWLLVIVASPSSLNVVMQSIGGRESVLLCYRFNIAEIILELALILSFADYTGT*
>CL109.Contig8_All_ORF1
MDLLEISLSTPQVRVKGVRVWEWTGDPLDEGDNASKWFSDYLGKPSSRFVRFNSASATRPVKSSFWSHKPVEPEYARGKQIMFSDLFPYMIASQASLDTLNEHLKDPVPINRFRPNLLVDGCEPFSEDLWTDVRINNFTFQCCMLCYRCKIPKVNQETGVEGTEPNETLKKFRSDAIVYPSRKQRGRVYFGQYLVCKDNLIAGVKGNVIRVGDLLHVLNMVSSADEVLE*
>CL109.Contig8_All_ORF2
MRLWQWLLVIVASPSSLNVVMQSIGGRESVLLCYRFNIAEIILELALILSFADYTGT*
>CL109.Contig8_All_ORF3
MKIFVQRVDIWQYLHFETLHQSRPCQCHVPNFCPTKDACQFRGKRSTLGSSLSKGSN*
>CL109.Contig9_All_ORF1
MEKLQSQEATAKVSSIFVYPIKSCRGISVSEAPVTPTGFRWDRQWMVINEKGRAYTQRLEPKLACVEVHLPKEAFLEGWEPSSSSYMVLKAPRMDLLEISLSTPQVRVKGVR*
>CL109.Contig9_All_ORF2
MLCYRCKIPKVNQETGVEGTEPNETLKKFRSDAIVYPSRKQRGRVYFGQYLVCKDNLIAGVEGNVIKVGDHLHVLNMVSSADEVPE*
>CL109.Contig9_All_ORF3
MREWTGDALDEGDNASKWFSDYLGKPSSRFVRFNSASATRPVKSSFWSHKPVEPEYARGKQIMFSDLFPYMIASQVRKIEMWK*
>CL109.Contig10_All_ORF1
MEKLQSQEATAKVSSIFVYPIKSCRGISVSEAPVTPTGFRWDRQWMVINEKGRAYTQRLEPKLACVEVHLPKEAFLEGWEPSSSSYMVLKAPRMDLLEISLSTPQVRVKGVR*
>CL109.Contig10_All_ORF2
MLCYRCKIPKVNQETGVEGTEPNETLKKFRSDAIVYPSRKQRGRVYFGQYLVCKDNLIAGVKGNVIRVGDLLHVLNMVSSADEVLE*
>CL109.Contig10_All_ORF3
MREWTGDALDEGDNASKWFSDYLGKPSSRFVRFNSASATRPVKSSFWSHKPVEPEYARGKQIMFSDLFPYMIASQVRKIEMWK*
>CL109.Contig11_All_ORF1
MDLLEISLSTPQVRVKGVRVWEWTGDPLDEGDNASKWFSDYLGKPSSRFVRFNSASATRPVKSSFWSHKPVEPEYARGKQIMFSDLFPYMIASQASLDTLNEHLKDPVPINRFRPKYFSSYIASPCIV*
>CL109.Contig11_All_ORF2
MLCYRCKIPKVNQETGVEGTEPNETLKKFRSDAIVYPSRKQRGRVYFGQYLVCKDNLIAGVKGNVIRVGDLLHVLNMVSSADEVLE*
>CL109.Contig11_All_ORF3
MVHSRQQEGCDIKCSIGVFNRSTGNNKHYSIHMLLKINKSSTTENKSLNLMLVKQYKEMLYKKKNT*
>CL109.Contig12_All_ORF1
MEKLQSQEATAKVSSIFVYPIKSCRGISVSEAPVTPTGFRWDRQWMVINEKGRAYTQRLEPKLACVEVHLPKEAFLEGWEPSSSSYMVLKAPRMDLLEISLSTPQVRVKGVR*
>CL109.Contig12_All_ORF2
MREWTGDALDEGDNASKWFSDYLGKPSSRFVRFNSASATRPVKSSFWSHKPVEPEYARGKQIMFSDLFPYMIASQASLDTLNEHLKDPVPINRFRPKYFSSYIASPCIV*
>CL109.Contig12_All_ORF3
MLCYRCKIPKVNQETGVEGTEPNETLKKFRSDAIVYPSRKQRGRVYFGQYLVCKDNLIAGVKGNVIRVGDLLHVLNMVSSADEVLE*
>CL109.Contig13_All_ORF1
MVIILHASQRFLLSYTVLITEWRSVIHFAVLKAPGMDLLEISLSTPQVRVKGVRVWEWTGDPLDEGDNASKWFSDYLGKPSSRFVRFNSASATRPVKSSFWSHKPVEPEYARGKQIMFSDLFPYMIASQASLDTLNEHLKDPVPINRFRPKYFSSYIASPCIV*
>CL109.Contig13_All_ORF2
MLCYRCKIPKVNQETGVEGTEPNETLKKFRSDAIVYPSRKQRGRVYFGQYLVCKDNLIAGVEGNVIKVGDHLHVLNMVSSADEVPE*
>CL109.Contig13_All_ORF3
MVINEKGRAYTQRLEPKLACVEVHLPKEAFLEGWEPSSSSYMDKSINLCSFYETSTDHSTLKLCFLRQIKS*
>CL109.Contig14_All_ORF1
MWVNSREFIQRIGNSQFRTIVSPVWFLIPWN*
>CL109.Contig14_All_ORF2
LTNDTYFVRNSSREFKLPNSTIIFPWKLLVPRDKKPNGGNNRTKLRIPYSLNKFPGIHPHPN
>CL109.Contig15_All_ORF1
MREWTGDALDEGDNASKWFSDYLGKPSSRFVRFNSASATRPVKSSFWSHKPVEPEYARGKQIMFSDLFPYMIASQASLDTLNEHLKDPVPINRFRPNLLVDGCEPFSEDLWTDVRINNFTFQCCMLCYRCKIPKVNQETGVEGTEPNETLKKFRSDAIVYPSRKQRGRVYFGQYLVCKDNLIAGVKGNVIRVGDLLHVLNMVSSADEVLE*
>CL109.Contig15_All_ORF2
MEKLQSQEATAKVSSIFVYPIKSCRGISVSEAPVTPTGFRWDRQWMVINEKGRAYTQRLEPKLACVEVHLPKEAFLEGWEPSSSSYMVLKAPRMDLLEISLSTPQVRVKGVR*
>CL109.Contig15_All_ORF3
MRLWQWLLVIVASPSSLNVVMQSIGSRESVLLCYRFNIAEIILELALILSFADYTGT*
>CL109.Contig16_All_ORF1
MDLLEISLSTPQVRVKGVRVWEWTGDPLDEGDNASKWFSDYLGKPSSRFVRFNSASATRPVKSSFWSHKPVEPEYARGKQIMFSDLFPYMIASQASLDTLNEHLKDPVPINRFRPKYFSSYIASPCIV*
>CL109.Contig16_All_ORF2
MLCYRCKIPKVNQETGVEGTEPNETLKKFRSDAIVYPSRKQRGRVYFGQYLVCKDNLIAGVEGNVIKVGDHLHVLNMVSSADEVPE*
>CL109.Contig16_All_ORF3
MVHSRQQEGCDIKCSIGVFNRSTGNNKHYSIHMLLKINKSSTTENKSLNLMLVKQYKEMLYKKKNT*
>CL109.Contig17_All_ORF1
MREWTGDALDEGDNASKWFSDYLGKPSSRFVRFNSASATRPVKSSFWSHKPVEPEYARGKQIMFSDLFPYMIASQASLDTLNEHLKDPVPINRFRPNLLVDGCEPFSEDLWTDVRINNFTFQCCMLCYRCKIPKVNQETGVEGTEPNETLKKFRSDAIVYPSRKQRGRVYFGQYLVCKDNLIAGVEGNVIKVGDHLHVLNMVSSADEVPE*
>CL109.Contig17_All_ORF2
MVINEKGRAYTQRLEPKLACVEVHLPKEAFLEGWEPSSSSYMVLKAPRMDLLEISLSTPQVRVKGVR*
>CL109.Contig17_All_ORF3
MEKLQSQEATAKVSSIFVYPIKSCLITRSTCHSYWISMGPTMDGYK*
>CL109.Contig18_All_ORF1
MIQLLLYPLIFQEGVYIIWTLSILGYEIVIFSCPFLVCMYRISMGPTMDGYK*
>CL109.Contig19_All_ORF1
MREWTGDALDEGDNASKWFSDYLGKPSSRFVRFNSASATRPVKSSFWSHKPVEPEYARGKQIMFSDLFPYMIASQASLDTLNEHLKDPVPINRFRPKYFSSYIASPCIV*
>CL109.Contig19_All_ORF2
MLCYRCKIPKVNQETGVEGTEPNETLKKFRSDAIVYPSRKQRGRVYFGQYLVCKDNLIAGVEGNVIKVGDHLHVLNMVSSADEVPE*
>CL109.Contig19_All_ORF3
MVINEKGRAYTQRLEPKLACVEVHLPKEAFLEGWEPSSSSYMVLKAPRMDLLEISLSTPQVRVKGVR*
>CL109.Contig20_All_ORF1
MSYLFCIFRLSDGCQAIQCIFSSKFYFVAVNNWNLKYIATHANA*
>CL109.Contig20_All_ORF2
MSIKVLSFDKSISAAHSFLYFLDHTTYRGIPKAIFNPSCFV*
>CL110.Contig1_All_ORF1
MADTETFAFQAEINQLLSLIINTFYSNKEIFLRELISNASDALDKIRFESLTDKSKLESQPELFIHIIPDKTNNTLTIIDSGIGMTKADLVNNLGTIARSGTKEFMEALAAGADVSMIGQFGVGFYSAYLVAEKVIVTTKHNDDEQYIWESQAGGSFTVTRDSGEPLGRGTKICLHLKEDQLEYLEERRLKDLIKKHSEFISYPISLWIEKTTEKEISDDEDEEEKKEEEGKVEEVDEEKEKEEKKKKKIQEISHEWSLVNKQKPIWMRKPEEINKEEYSAFYKSLTNDWEEHLSVKHFSVEGQLEFKAILFVPKRAPFDLFDTRKKPNNIKLYVRRVFIMDNCEELIPEYLGFVKGIVDSEDLPLNISREMLQQNKILKVIRKNLVKKCIEMFTEISENKEDYNKFYESFSKNLKLGIHEDSQNKTKLADLLRYHSTKSGDEMTSLKDYVTRMKEGQQDIYYITGESKKAVENSPFLEKLKKKGYEVLFMVDAIDEYAVGQLKEYEGKKLVSATKEGLKLDETEDEAKKKEELKEKFEGLCKVVKDVLGDRVEKVVVSDRVVDSPCCLVTGEYGWTANMERIMKAQALRDNSMAGYMSSKKTMEINPENPIMEELRKRADADKNDKSVKDLVLLLFETALLTSGFSLDDPNTFGNRIHRMLKLGLSIDDDAVEGDADMPPLEDVDAEAESKMEEVD*
>CL110.Contig1_All_ORF2
VVPQQISKLSLVLGVLVDSKLEILGERLVELVVVLLVLRNLSEHLDTLLHQVLADDLQDLVLLQHLSGNVEGKILRVNNTLHKAKVLRDQLLTVVHDKDTADIELDVVGLLPGVEEIKWCPLGNKEDGLEFQLTLN*
>CL110.Contig1_All_ORF3
MILSMLAVQPYSPVTKQQGESTTRSDTTTFSTRSPNTSLTTLQSPSNFSFNSSFFFASSSVSSSLRPSLVAETSFLPSYSLS*
>CL110.Contig2_All_ORF1
MADVHMGGDAETFAFQAEINQLLSLIINTFYSNKEIFLRELISNSSDALDKIRFESLTDKSKLDAQPELFIRLVPDKTNNTLSIIDSGIGMTKADLVNNLGTIARSGTKEFMEALAAGVSDVSMIGQFGVGFYSAYLVAEKVIVTTKHNDDEQYIWESQAGGSFTVTRDVNGEQLGRGTKITLFLKEDQLEYLEERRIKDLVKKHSEFISYPIYLWTEKTTEKEISDDEEDEPKKEEEGDIEEVDEEKDKEGKKKKKIKEVSHEWELINKQKPIWLRKPEEITKEEYAAFYKSLTNDWEEHLAVKHFSVEGQLEFKAILFVPKRAPFDLFDTRKKMNNIKLYVRRVFIMDNCEELIPEYLGFVKGVVDSDDLPLNISRETLQQNKILKVIRKNLVKKCIEMFNEIAENKEDYTKFYEAFSKNLKLGIHEDSQNRAKLADLLRYHSTKSGEDLTSLKDYVTRMKEGQKEIYYITGESKKAVENSPFLERLKKKGYEVLFMVDAIDEYAVGQLKEYDGKKLVSATKEGLKLDDETEEEKQKKEEKKKSFENLCKTMKDILGDRVEKVVVSDRIVDSPCCLVTGEYGWSANMERIMKAQALRDNSMGAYMSSKKTMEINPDNGIMEELRKRAEADKNDKSVKDLVLLLFETALLTSGFSLDEPNTFASRIHRMLKLGLSIEEDETVEDADMPELEDAAEESKMEEVD*
>CL110.Contig2_All_ORF2
MTQREGHQLLPQNLSTHTERLLTTQKISTCSDLHQVRGSLIHLLHFALLSRILQLRHVSILNSLIFLYAKPQLQHPVDPRGEGVWFIKAESRCQESCLKQQQHKVLHGLVVLVSFGSLPQLLHDAIVRVDFHCLLARHISTHAVVPQCLSFHNSLHVCTPAIFTSDQAAR*
>CL110.Contig2_All_ORF3
MFALQPYSPVTKQQGESTILSDTTTFSTLSPKMSFIVLQRFSKDFFFSSFFCFSSSVSSSNFRPSFVADTSFFPSYSFNCPTAYSSIASTMKRTSYPFFLRRSKNGEFSTAFLLSPVM*
>CL110.Contig3_All_ORF1
MKDILGDKVEKVVVSDRIVDSPCCLVTGEYGWSANMERIMKAQALRDSSMSSYMSSKKTMEINPDNGIMEELRKR
>CL110.Contig4_All_ORF1
MKEGQKDIFYITGESKKAVENSPFLERLKKKGYEVLFMVDAIDEYAVGQLKEYDGKKLVSATKEGLKLDDETEEEKQKREEKKKSFENLCRQSRIFWEIGLRKLLYLTELWTRLAVW*
>CL110.Contig4_All_ORF2
MSASSAAASSSSMLRPSFNILLILDAKVLGSSKLNPEVKRAVSNSNSTRSLTDLSFLSASALFLNSSMIPLSELIYMYVPMLLSLRV*
>CL110.Contig4_All_ORF3
MEELRKRAEADKNDKSVKDLVLLLFETALLTSGFSLDDPNTFASRINRMLKLGLSIDEDDAAAEDADMPELEDAAEESKMEEVD*
>CL110.Contig5_All_ORF1
MKTVRTEQNWLTFSGTHSTKSGEDLTSLKDYVTRMKEGQKDIFYITGESKKAVENSPFLERLKKKGYEVLFMVDAIDEYAVGQLKEYDGKKLVSATKEGLKLDDETEEEKQKKEEKKKSFENLCKTIKDILGDRIEKAVVSDRIVDSPCCLVTGEYGWTANMERIMKAQALRDNSMGAYMSSKKTMEINPDNGIMEELRKRAEADKNDKSVKDLVLLLFETALLTSGFSLDDPNTYAARINRMLKLGLSIDEDETAGEDADMPALEEDAAEESKVEEVD*
>CL110.Contig5_All_ORF2
MILSIFAVQPYSPVTKQQGESTILSDTTAFSILSPKISLMVLQRFSKDFFFSSFFCFSSSVSSSSFSPSFVADTNFLPSYSFN*
>CL110.Contig5_All_ORF3
LTYSILINRIHHEKHFIALLLQALQEWRVLHSLLALTSYIEDVLLTLLHSSYIVLQACQVLTALGGVGTGEGQPILFCSDCLHGYPTSSSWRMIHKTWCNLLCFPQSH*
>CL110.Contig6_All_ORF1
MKEGQKDIFYITGESKKAVENSPFLERLKKKGYEVLFMVDAIDEYAVGQLKEYDGKKLVSATKEGLKLDDETEEEKQKKEEKKKSFENLCKTIKDILGDRIEKAVVSDRIVDSPCCLVTGEYGWTANMERIMKAQALRDNSMGAYMSSKKTMEINPDNGIMEELRKRAEADKNDKSVKDLVLLLFETALLTSGFSLDDPNTYASRINRMLKLGLSIDEDDAAAEDADMPELEDAAEESKMEEVD*
>CL110.Contig6_All_ORF2
MEALQSGVSDVSMIGQFGVGFYSAYLVAEKVIVTTKHNDDEQYIWESQAGGSFTVTRDVNGEQLGRGTKITLFLKEDQLEYLEERRIKDLVKKHSEFISYPIYLWTEKTTENEISDDEDDEEAKMEEEGEVEEVNKDKEKESKKKKKIKEVSHEWELINKQKPIWLRKPEEITKDEYAAFYKSLTNDWEEHLAVKHFSVEGQLEFKAILFVPKRGR*
>CL110.Contig6_All_ORF3
MNTQFQILGECLVKLGVVLFIFSNLIEHLNALLHNVLPDHLQNLVLLMRFTRDVEWQVIRVNNTLNESKVLWNELFTVIHNKHSPHIELNVIHLPLFGTKRMALNSSCPSTEKCLTARCSSQSLVKLL*
>CL110.Contig7_All_ORF1
MEALASGVSDVSMIGQFGVGFYSAYLVAEKVIVTTKHNDDEQYIWESQAGGSFTITRDVSGEQLGRGTKITLFLKEDQLEYLEERRIKDLVKKHSEFISYPIYLWTEKTTEKEISDDEEDEPKKEEEGAIEEVDEDKEKEAKKKKKIKEVSHEWELINKQKPIWLRKPEEITKDEYASFYKSLTNDWEDHLAVKHFSVEGQLEFKAILFVPKRAPFDLFDNKKRMNNIKLYVRRVFIMDNCEELIPEYLGFVKGVVDSDDLPLNISREMLQQNKILKVIRKNIVKKCIEMFNEIAENKEDYTKFYESFSKNLKLGIHEDSQNRTKLADLLRYHSTKSGEELTSLKDYVTRMKEGQKDIFYITGESKKAVENSPFLERLKKKGYEVLFMVDAIDEYAVGQLKEYDGKKLVSATKEGLKLDDETEEEKQKKEEKKKSFENLCKTIKDILGDRIEKAVVSDRIVDSPCCLVTGEYGWTANMERIMKAQALRDNSMGAYMSSKKTMEINPDNGIMEELRKRAEADKNDKSVKDLVLLLFETALLTSGFSLDDPNTFASRINRMLKLGLSIDEDDAAAEDADMPELEDAAEESKMEEVD*
>CL110.Contig7_All_ORF2
MILSIFAVQPYSPVTKQQGESTILSDTTAFSILSPKISLMVLQRFSKDFFFSSFFCFSSSVSSSSLSPSLVADTNFLPSYSFNCPTAYSSIASTMKSTSYPFFLRRSKNGEFSTAFLLSPVM*
>CL110.Contig7_All_ORF3
MSASSAAASSSSMLRPSFNILLILDAKVLGSSKLKPEVKRAVSNSSSTRSLTDLSFLSASALFLNSSMMPLSGLISIVFLLDI*
>CL110.Contig8_All_ORF1
MLQQNKILKVIRKNLVKKCIELFQEIAENKEDYNKFYEAFSKNLKLGIHEDSQNKTKIAELLRYHSTKSGDEMTSLKDYVTRMKEGQNDIYYITGESRKAVENSPFLEKLKKKGYEILFMVDAIDEYAVGQLKEFEGKKLVSATKEGLKLDESEDEKKKKEELKEKFEGLCKVIKDVLGDKVEKVVVSDRVVDSPCCLVTGEYGWTANMERIMKAQALRDSSMAGYMSSKKTMEINPENAIMDELRKRADADKNDKSVKDLVLLLFETALLTSGFSLDDPNTFGNRIHRMLKLGLSIDEESGDADADMPPLEDADADAEGSKMEEVD*
>CL110.Contig8_All_ORF2
MILSMLAVHPYSPVTKQQGESTTRSDTTTFSTLSPKTSLITLQSPSNFSLSSSFFFFSSSLSSSLRPSLVADTSFLPSNSFNCPTAYSSIASTMKRISYPFFFSFSRKGEFSTAFRLSPVM*
>CL110.Contig8_All_ORF3
LPHSIFINSIHHEENLIPLLLQLLKEGRVLNSLSALPSDVVDIILPLLHSGYVVLQTGHLIATLSGVVPEQLSNLCFVLGILMDAQFQVLRESLIKLVIVFLVLSNLLEELNALLHQVLTNDLEDLVLLQHLSGDVEGKVLGVH
>CL111.Contig1_All_ORF1
MFTTPDLLSKPRDMTVYMLSSIPAYTSILVLP*
>CL111.Contig2_All_ORF1
MPCFSFAESKNSCFRSNFIRAGLRSTLTDLNDGGTTMHCWVPISPTTSKPNLLLLHGLGLNAMWQFADLIRHVTPHFNVYVPDLLFFGDSSTARPDRSETFQAECVMRVMEAHSVRVFSLVGLSYGGFVGYRLAALYKEAVERVVICCAAVCMEEKDLREGVFTVSDLDEAASILVPQTPSKLKELVKHTFFRPPPMGLIPSCLLRDFIEVKLLFLFYFFRMKLFKFKIIYCFRKSNDLDFNFNFINGKKFESEFKTFRTHITDDLIF*
>CL111.Contig2_All_ORF2
MEKDSRESHVYHARLAEQAERYDEMIEVMRKIAKLDVELTVEERNLLSVGYKNVIGARRASWRILSSIEQKEEAKGNNQNVKRIKEYMQRVEDELATICNDMLSVIDYHLLPSSPTGESTVFYHKMKGDYYRYLAEFKEGDDRTEAADQSLKAYEAASSSAASELPATHPIRLGLALNYSVFYYEILKSSERACDLAKQAYDDAVAELDSLDQESYKDSTLIMQLLRENLTLWNSDLLEGGGEHSKVDISQLEK*
>CL111.Contig2_All_ORF3
MIWYDRFNSKGWSATYCSNNRKTMFTDFVQEKKELILAIPKNRKLSDLPKIHQPTLIIWGEHDHLFPLEYAHKLKMHLGENAQLAIIKGAGHAINAEKSKEFNKQIKSFLIDFKRSQISPSAKQ*
>CL112.Contig1_All_ORF1
MASSFPRTLLCFLLLLLPLFSSSSDSSTDPRQLHMSSLAFSPKLQADLNLFPKDESRAHYDSSLDAPKFVEKRVLMPYLAINGTTITELGHHAGYYRLPHSHAARMFYWFFESRTNKNDPVVIWLHAGPGCGSEVAVFYENGPFHIVNNLTLTWNVYGWDKASNLLYIDQPTGTGFSYCSDSRDTRHDEEGVSNELYNFLQGFFTQRPQFVKNDVYITGESYAGHYIPAFASRVHKGNKDKEGIHINLKGIAIGNGLTNSPVQYKAYPDYALHMGLIKKPDYDRITSQFIPACEQALKTCGPTGGQSCEHAYLVCNDIFKNIMKINLDLNYMDTRKRCAGDVCYDFSNMMAFLNKRSVRNALGVGEMDFLPCSFTVYSAMLQDYMRNLDVGIPALLEDGIKVLVYAGEYDLICNWLGNSNWVHAMKWSGQKAFGESSTVPFKVGGAEAGQLKSYGPLTFLKVHDAGHMVPLDQPKAALQMLANWMQGILAPA*
>CL112.Contig1_All_ORF2
MSMVGTRRQTFSTLTNLLELVSAIVQIAVILVMMKKVLATSYIISYRDFSRSVLNLLRMTSTSLENRMPATTSRHLLLEFTRVTKTRKGFT*
>CL112.Contig1_All_ORF3
MRETIVAGVVSKLCNSSSIDSKVRHQDPLLDKLRSIQRRVVMGSALILGEQVEVGLEFWGKCQ*
>CL112.Contig2_All_ORF1
LSNNKDIPARLRVAVKQYQGSRISIYRLIEVVRIQLGYQSNQALFLDLKAFSDLLSLVVVAVVVIDLLEDLHLRFCLKLKLLELHMSSLAFSPKLQADLNLFPKDESRAHYDSSLDAPKFVEKRVLMPYLAINGTTITELGHHAGYYRLPHSHAARMFYWFFESRTNKNDPVVIWLHGRPGCGSEVAVFYENGPFHIANNLTLTWNVYGWDKASNLLYIDQPTGTGFSYCSDSRDTRHDEEGVSNELYNFLQDMRRLEQMRPQIDIRLKLNFIWILENDVQGMCAMTSQT*
>CL112.Contig2_All_ORF2
MLGSTILSAIGLVHIMKWFGQKAFGELWTVLFKVGGAEAGQLKSHGPLTFLKIHDAGHMVPLDQPKAALQMLANWMQGNLALA*
>CL112.Contig2_All_ORF3
MRETIVAGVVSKLCNSSSIDSKVRHQDPLLDKLRSIQRRVVMGSALILGEQVEVGLEFWGKCQ*
>CL112.Contig3_All_ORF1
MELLLQSLDTTPATIVSLIPTLQGPGCGSEVAVFYENGPFHIVNNLTLTWNVYGWDKASNLLYIDQPTGTGFSYCSDSRDTRHDEEGVSNELYNFLQDMRRLEQMRPQIDIRLKLNLVRVGSSRRRDSHPHFCQFSSVGYLFNLLVFSCFR*
>CL112.Contig3_All_ORF2
MLGSTILSAIGLVHVMKWFGQKAFGELWTVLFKVGGAEAGQLKSHGPLTFLKIHDAGHMVPLDQPKAALQMLANWMQGNLALA*
>CL112.Contig3_All_ORF3
MSSLAFSPKLQADLNLFPKDESRAHYDSSLDAPKFVEKRVLMPYLAVNGTTITELGHHAGYYRLPHSHAARTRVWQ*
>CL112.Contig4_All_ORF1
MASPFPCTFFSFLLLLFLPFLSSSYDPNSKPDQLHLSSPAFFPELQAEKLIRDLNLFPNDEINTGAHYNSSLDTPKLVEKRFKMPYFAAANGTTIAELGHHAGYYRLPNSHAARMFYLFFESRTNKNDPVVIWLTGGPGCSSELAVFYENGPFHIANNLSLTWNDYGWDKASNLLYVDQPTGTGFSYSSDSRDIRHDEEGVSNDLYDFLQGFFTQHPQFVKNDFYITGESYAGHYIPAFASRVHKGNKDKEGIHINFKGLAIGNGLTNPSFQYKAYPDYALQMGLIKKPDYNRITESIPACEQAIKTCGPTGGRPCVDAYSVCNNIFSEIMDIIGDKNYYDIRKQCVGDLCYDFSNMETFLNMKPVREALGVGDIDFVSCSSTVYEAMLSDWMRNLEVGIPALLEDGIKVLVYAGEYDLICNWLGNSNWVHAMEWSGQKAFEESLTVPFKVGGAEAGLLKSHGPLTFLKVHNAGHMVPMDQPKAALQMLTNWMQGNLAMAQSRERAAPK*
>CL112.Contig4_All_ORF2
MKMVLSILQITCLLLGMTMAGTRHQTFSTLTNLLELVSAILRIAVIFVTMKKVSATICTISCRDFSPSILNLLRMTFTSLENLMLATTFRHLLLEFTKETRTRKGFT*
>CL112.Contig4_All_ORF3
MIPTPSLTSFTCLHQHSSRNSKLKSSFGTSTCSLTMRLTPELITTLHWILQNLSKSVSRCHTLLLLMEPLLQSWDTTPATIASQIPTRQGCSTCSLNQGQTRMTL*
>CL112.Contig5_All_ORF1
MASSFPRTLLCFLLLLLPLFSSSSDSSTDPRQLHMSSPAFSPKLQADLNLFPKDESRAHYDSSLDAPKFVEKRVLMPYLAINGTTITELGHHAGYYRLPHSHAARTRVWQ*
>CL112.Contig5_All_ORF2
MELLLQSLDTTPATIVSLIPTLQGPGCGSEVAVFYENGPFHIVNNLTLTWNVYGWDKASNLLYIDQPTGTGFSYCSDSRDTRHDEEGVSNELYNFLQVLLIPLYETRIT*
>CL112.Contig5_All_ORF3
MRETIVAGVVSKLCNSSSIDSKVRHQDPLLDKLRSIQRRVVMGSALILGEQVEVGLEFWGKCR*
>CL112.Contig6_All_ORF1
MASSFPRTLLCFLLLLLPLFSSSSDSSTDPRQLHMSSLAFSPKLQADLNLFPKDESRAHYDSSLDAPKFVEKRVLMPYLAVNGTTITELGHHAGYYRLPHSHAARMFYWFFESRTNKNDPVVIWLHGRPGCGSEVAVFYENGPFHIVNNLTLTWNVYGWDKASNLLYIDQPTGTGFSYSSDSRDNRHDEEGVSNDLYDFLQGFFTQRPQFVKNDVYITGESYAGHYIPAFASRVHKGNKDKEGIHINLKGIAIGNGLTNSPVQYKAYPDYALHMGLIKKPDYDRITSQFIPACEQALKTCGPTGGQSCEHAYLVCNDIFKNIMKINLDLNYMDTRKRCAGDVCYDFSNMMAFLNKRSVRNALGVGEMDFLPCSFTVYSAMLQDYMRNLDVGIPALLEDGIKVLVYAGEYDLICNWLGNSNWVHAMKWSGQKAFGESSTVPFKVGGAEAGQLKSYGPLTFLKVHDAGHMVPLDQPKAALQMLANWMQGILAPA*
>CL112.Contig6_All_ORF2
MEVCQTTKISLRGCASPLSNISSKRKGSRISIYRLIEVVRIQLGYQSNQALFVDLTAFSDLLSLVVVAVVVIDLLEDLHLRFCLKLKLLEVRFCVQSSPFFINGIVFSSHTFVFSLAPATFILFLI*
>CL112.Contig6_All_ORF3
MSMAGTRRQTFSTLTNLLELVSAILQIAVIIVTMKKVLATTYMISYRDFSRSVLNLLRMTSTSLENRMPATTSRHLLLEFTRVTKTRKGFT*
>CL112.Contig7_All_ORF1
MELLLQSLDTTPATIVSLIPTLQGPGCGSEVAVFYENGPFHIVNNLTLTWNVYGWDKASNLLYIDQPTGTGFSYCSDSRDTRHDEEGVSNELYNFLQDMRRLEQMRPQIDIRLKLNLVRVGSSRRRDSHPHFCQFSS
>CL112.Contig7_All_ORF2
MASSFPRTLLCFLLLLLPLFSSSSDSSTDPRQLHMSSPAFSPKLQADLNLFPKDESRAHYDSSLDAPKFVEKRVLMPYLAINGTTITELGHHAGYYRLPHSHAARTRVWQ*
>CL112.Contig7_All_ORF3
MRETIVAGVVSKLCNSSSIDSKVRHQDPLLDKLRSIQRRVVMGSALILGEQVEVGLEFWGKCR*
>CL112.Contig8_All_ORF1
MASSFPRTLLCFLLLLLPLFSSSSDSSTDPRQLHMSSLAFSPKLQADLNLFPKDESRAHYDSSLDAPKFVEKRVLMPYLAVNGTTITELGHHAGYYRLPHSHAARMFYWFFESRTNKNDPVVIWLHAGPGCGSEVAVFYENGPFHIVNNLTLTWNVYGWDKASNLLYIDQPTGTGFSYCSDSRDTRHDEEGVSNELYNFLQDMRRLEQMRPQIDIRLKLNLDFSLSVLNLLRTVEQALKTCGPTGGQSCEHAYLVCNDIFKNIMKINLDLNYMDTRKRCAGDVCYDFSNMMAFLNKRSVRNALGVGEMDFLPCSFTVYSAMLQDYMRNLDVGIPALLEDGIKVLVYAGEYDLICNWLGNSNWVHAMKWSGQKAFGESSTVPFKVGGAEAGQLKSYGPLTFLKVHDTGHMVPLDQPKAALQMLANWMQGILAPA*
>CL112.Contig8_All_ORF2
MMFLNMSLQTRYACSQDCPPVGPQVLSACSTVLNKLRTLSEKSKFSLSLMSIWGLICSSLLMSCKKLYNSLLTPSSS*
>CL112.Contig8_All_ORF3
LSNNKDIPARLRVARKQYQGSRISIYRLIEVVRIQLGYQSNQALFVDLTAFSDLLSLVVVAVVVIDLLEDLHLRFCLKLKLLEVRFCVQSSPFFINGIVFSSHTFVFSLAPATFILFLI*
>CL112.Contig9_All_ORF1
MFYWFFESRTNKNDPVVIWLHGRPGCGSEVAVFYENGPFHIVNNLTLTWNFYGWDKASNLLYIDQPTGTGFSYSSDSRDNRHDEEGVSNDLYDFLQGFFTQRPQFVKNDVYITGESYAGHYIPAFASRVHKGNKDKEGIHINLKGIAIGNGLTNSPVQYKAYPDYALHMGLIKKPDYDRITSQFIPACEQALKTCGPTGGQSCEHAYLVCNDIFKNIMKINLDLNYMDTRKRCAGDVCYDFSNMMAFLNKRSVRNALGVGEMDFLPCSFTVYSAMLQDYMRNLDVGIPALLEDGIKVLVYAGEYDLICNWLGNSNWVHAMKWSGQKAFGESSTVPFKVGGAEAGQLKSYGPLTFLKVHDAGHMVPLDQPKAALQMLANWMQGILAPA*
>CL112.Contig9_All_ORF2
MAGTRRQTFSTLTNLLELVSAILQIAVIIVTMKKVLATTYMISYRDFSRSVLNLLRMTSTSLENRMPATTSRHLLLEFTRVTKTRKGFT*
>CL112.Contig9_All_ORF3
MDHSLSSRSMMLVTWFHWISQKPPYRCWQIGCKEFWLRRSQVQYRQIMCIEGLSAIIYYHL*
>CL112.Contig10_All_ORF1
MRRLEQMRPQIDIRLKLNLVRVGSSRRRDIVTRIFASFHQDFSLSVLNLLRTVEQALKTCGPTGGQS
>CL112.Contig10_All_ORF2
MSMVGTRRQTFSTLTNLLELVSAIVQIAVILVMMKKVLATSYIISYRT*
>CL112.Contig10_All_ORF3
MSRLLLDPTRTKFSLSLMSIWGLICSSLLMSCKKLYNSLLTPSSS*
>CL112.Contig11_All_ORF1
MSSPAFSPKLQADLNLFPKDESRAHYDSSLDAPKFVEKRVLMPYLAVNGTTITELGHHAGYYRLPHSHAARMFYWFFESRTNKNDPVVIWLHGGPGCGSEVAVFYENGPFHIVNNLTLTWNFYGWDKASNLLYIDQPTGTGFSYSSDSRDNRHDEEGVSNNLYDFLQGFFTQRPQFVKNDVYITGESYAGHYIPAFASRVHKGNKDKEGIHINLKGIAIGNGLTNSPVQYKAYPDYALHMGLIKKPDYDRITSQFIPACEQALKTCGPTGGQSCEHAYLVCNDIFKNIMKINLDLNYMDTRKRCAGDVCYDFSNMMAFLNKRSVRNALGVGEMDFLPCSFTVYSAMLQDYMRNLDVGIPALLEDGIKVLVYAGEYDLICNWLGNSNWVHAMKWSGQKAFGESSTVPFKVGGAEAGQLKSYGPLTFLKVHDTGHMVPLDQPKAALQMLANWMQGILAPA*
>CL112.Contig11_All_ORF2
MAGTRRQTFSTLTNLLELVSAILQIAVIIVTMKKVLATTYMISYRDFSRSVLNLLRMTSTSLENRMPATTSRHLLLEFTRVTKTRKGFT*
>CL112.Contig11_All_ORF3
MRETIVAGVVSKLCNSSSIDSKVRHQDPLLDKLRSIQRRVVMGSALILGEQVEVGLEFWGKCR*
>CL113.Contig1_All_ORF1
MSNTGTSPNSTPSSSPAPPPPHHPLPRLPHQSPQILRFRLP
>CL113.Contig1_All_ORF2
MRRRWSWGRGGCGVGGSSSVAHWVGGLGGLGGLGL*
>CL113.Contig2_All_ORF1
MKSLSRSASKPQTPKSKTPVFLLIRHLCTNPTSNPNPPPQNDDVSFATQFLQLLQPNEKDWNFDQLHTLLFSNSTSPSPHSLSSALQAVLELTLREPISEKKLFELYQMAKERNVELNVTTAALLIRSLERDGMEEEGLVVFKELDSELKNTHIRNVVIKMLVNRGRVDDALKVLDEMLDPEAQFRVDEITADIVIGSLLGKEKKGRGVGEEEIVGLVSKFGKHGVFPDNRILTKLVTVLCRNGKVSRAWDVLCDVMKMGGGVEAASCNAVLTALGRSNDFKRMGEVMVKMEEVGIKPNLITFGLFVNHLCKSRRIDAALEVFEKMSVGVEGVSAKPDVIIIYNTLIDGLCKVGRQEEGLSLMEKMRSQDGCAPNTVTYSCLIGGFNKVGDIDRGLELFEKMKEEGIPLNVVTLNTLLDGLCRHGRLNAALELFKEIQRDGLKGNAVSYTLLISSFCDVNNISKAMELFNQMLSAECPTDVRVYHCLISCLSLAGRMEDASFVVSKLKEAGFSMDTVSYNVMIKGFSGKNMPDKIHEMIEEMEASRVKPDSVTYNTLLAYLSKARDFKGAHKLLDRMMDEDIVPTVVTFGTLIHAHCLDGDIEKAMRIFRDMGSKSKISPNTVIYNDLINSLCKKSDVEQALSLMEDMKDKGVRPNTQTFNALFKGLRENNLLKKAFQFMDQMVEEDCNPDYITMEILTEWLPGVGEIERLRKFAQGYPVSEPQPQQKDGIVAL*
>CL113.Contig2_All_ORF2
MLTKFRYQTHNLLLTNTPPFLLFPQQRSNHNIRCNLINPKLSFRVKHFVEHLQCIINSPPIHQHLNHHIANVRVLQLRIEFFKHNKTLLLHTIPLQRPNKQSCSGHIKLHIALFRHLIKLKELLFGDGFSQCELQNGLQCRR*
>CL113.Contig2_All_ORF3
MPTSSIFTITSPILLKSLLLPNAVKTALQEAASTPPPIFMTSHKTSQARLTFPFLHKTVTNFVSIRLSGNTPCLPNFDTKPTISSSPTPLPFFSFPNNDPITISAVISSTRN*
>CL113.Contig3_All_ORF1
MKKGGALEAAPCNALLSALGRGNEFERMRELMAKMEEMGIKPNVITFGILINRLCKSRRIGAAMELFEKMTGGVKGVSAEPDVVIYNTLIDGLCKVGRQEEGLRLMEKMRSQSGCAPNTVTYNILIDGFNKVGDIEKGHELFDKMKEEGIPMNVSTLNTMLDGLSRRGRLNTALEFFNEMERKGLKGNAVTYTILITSFCNVTNIHKAMELFDQMLSSGCPTDAKVYHCLISGLSQARRMEDASFVVSKLKEAGFSMDIVSYNVMIRGFASKNKPDKIHEMIEEMEASGVKPDSVTYNTLLAYLGKSGDFESAHKVLDRMLNEGIVPTVVTFGTLIHAHCLDGDIEKAMRIFRDMGSKSKISPNTVIYNDLINSLCKKSDVEQALSLMEDMKDKGVRPNTQTFNALFKGLRENNLLKKAFQFMDQMVEEDCNPDYITMEILTEWLPGVGEIERLRKFAQGYPVSEPQPQQKDGIVAL*
>CL113.Contig3_All_ORF2
QTPKSNSPFFLLTHHLCTNPVSNPHHDDNEDDSLITQVLHVLQPNEQHWNFPQLQTLLFPNSTSSPSPRSLLHITRRLASPTKALKFFLFVSENLTPQDPPKALLSSSFQALVELTLRQPPYETNLYELYKMAKDRNVPISPKAAGLLVQSMGRAGMEEEALIVFNELDSALKTTRIRNVVIGMLLKMGRVDDALKVLDEMLDPEAKFRVDDFTVGLFLRGEIRGRRKLWSWYQNLVSVVCFLIVWYLRNW*
>CL113.Contig3_All_ORF3
MTTSGSAETPFTPPVIFSNNSMAAPILLDLHNRLIRIPKVITLGLIPISSIFAISSLILSNSFPLPKADNSALHGAASKAPPFFMTSCKTSQARPTFLFLHKPLTNFVSTTLLGNTPRSPNFDTNSTISSSLESLPSKTSQQ*
>CL113.Contig4_All_ORF1
QTPKSNSPFFLLTHHLCTNPVSNPHHDDNDEDSIITQVLQVLQVLQPNEQHWNFPQLQTLLFPNSTSSPSPRSLLHITRCLASPTKALKFFLFISENLTTQDPPKALLSSSFQALVELTLRQPPYETNLYELYKMAKDRNVPISPKAAGLLVQSMGRAGMEEEALIVFNELESGLKTTRIRNVVIGMLLKMGRVDDALKVLDEMLDPEAKFQVDEFTVDVVVGLFLRGEIRGRSVSEEELAELVLKFGGRGVFPNSMVLTKLVSGLCRNRKVGLAWDVLHDVMKKGGAVEAAPCNALLSALGRGNEFKRMRELMAKMEEMGIKPNVITFGILINRLCKSMRIGAAMELFEKMTGGVKGVSAEPDVVIYNTLIDGLCKVGRQEEGLRLMEKMRSQSGCAPNTVTYNILIDGFNKVGDIEKGHELFDKMKEEGIPMNVSTLNTMLDGLSRRGRLNTALEFFNEMERKGLKGNAVTYTILITSFCNVTNIHKAMELFDQMLSSGCPTDAKVYHCLISGLSQARRMEDASFVVSKLKEAGFSMDIVSYNVMIRGFASKNKPDKIHEMIEEMEASGVKPDSVTYNTLLAYLGKSGDFESAHKVLDRMLNEGIVPTVVTFGTLIHAHCLDGDIEKAMRIFRDMGSKSKISPNTVIYNDLINSLCKKSDVEQALSLMEDMKDKGVRPNTQTFNALFKGLRENNLLKKAFQFMDQMVEEDCNPDYITMEILTEWLPGVGEIERLRKFAQGYPVSEPQPQQKDGIVAL*
>CL113.Contig4_All_ORF2
MTTSGSAETPFTPPVIFSNNSMAAPILIDLHNRLIRIPKVITLGLIPISSIFAISSLILLNSFPLPKADNSALHGAASTAPPFFMTSCKTSQARPTFLFLHKPLTNFVSTMLLGNTPRPPNFNTNSASSSSLTLLPRISPLKNKPTTTSTVNSSTWNFASGSSISSSTFSASSTRPIFSNIPITTLRIRVVFNPDSSSLNTIRASSSIPALPMD*
>CL113.Contig4_All_ORF3
MSNTGTSPNSKPSSSPTPPPPLHPAPSSTSPAASPPPPKPSNSSFSSPKISPLRTLQRPCSPPHSRPLWSSHCDSPPTKRTFMSSTRWPRIETFRLVPRPQGCLFSPWGGLGWRRRL*
>CL113.Contig5_All_ORF1
MAKDRNVPISPKAAGLLVQSMGRAGMEEEALIVFNELESGLKTTRIRNVVIGMLLKMGRVDDALKVLEEMLDPEAKFQVDEFTVDVVVGLFLRGEIRGRSVSEEELAELVLKFGGRGVFPNSMVLTKLVSGLCRNRKVGLAWDVLHDVMKKAGAVEAAPCNALLSALGRGNEFERMRELMAKMEEMGIKPNVITFGILINRLCKSRRIGAAMELFEKMTGGVKGVSAEPDVVIYNTLIDGLCKVGRQEEGLRLMEKMRSQSGCAPNTVTYNILIDGFNKVGDIEKGHELFDKMKEEGIPMNVSTLNTMLDGLSRRGRLNTALEFFNEMERKGLKGNAVTYTILITSFCNVTNIHKAMELFDQMLSSGCPTDAKVYHCLISGLSQARRMEDASFVVSKLKEAGFSMDIVSYNVMIRGFASKNKPDKIHEMIEEMEASGVKPDSVTYNTLLAYLGKSGDFESAHKVLDRMLNEGIVPTVVTFGTLIHAHCLDGNIDKAMRIFRDMGSKSKIPPNTVIYNELINSLCKNNDVEQALSLMEDMKDKGVRPNTQTFNALFKGLRENSLLEKAFQFMDRMVEQACKPDYTTMEILTEWLSCVGEIERLRKFVQGYPVSTAGFKALVPTEGNTAACRQKAKLQWQQKAKLQCQQKAKKKCRQKAKPVSTAGFKALVPTEGNTVACRQKAKLQCQQKAKKKCRQKAKPVSTAGFKVTEGKALVPTEGNTAACRQKAKLQCQQKAKLQCQQKAKKKCRQKAKPVSTAGFKALVPTEGNTAACRQKAKLQCQQKAKLQCQQKAKLQCQQKAKKKCRQKAKPVSTAGFKALVPTEGNKEHISVWWFPTYICTRTFKRNKESYGPFGIGGSPGKYIAIESPGNMIVGFTGRASRTMGIRALGANLESLDQYYPSQTRLINKHDDDEGNRQIIVAGNQVIGNEGDQNGRFAVGNTYNKYNVSHYYYSEK*
>CL113.Contig5_All_ORF2
MSNVPESTVYGGPKSQSPDRRVTVTQIKQKHRKGEPITAVTAYDYPSAVHLDSAGIDIAIVGDSAAMVVHGYDTTLPITLDEMLVHCRAVARGAKRPLLVGDLPFGFYESSSIQAIDSAVRLLKEGAMDAIKLEGGAPSRITAAKSIVEAGIAVMGHVGLTPQAISVLGGFRPQGRNVASAVKVVETALALQEAGCHSVVLECVPPLVAAAATSALQIPTIGIGAGPFCSGQVTPKFCKQFAQVGDVINKALVDYKEEVTSGTFPGAAHSPYKINPADVDDFLSELQKLGLDKAASAAAEAAEKINPNKSK*
>CL113.Contig5_All_ORF3
MFFVAFCRNQGFETSSRNRLCLLPALLLCLLLALQLCLLLALQLCLLLALQLCLLSARSSVAFCRNQGFETSSRNRLCLLPALLLCLLLALQLCLLLALQLCLLSARSSVAFCRNQGFALCHFETSSRNRLCLLPALLLCLLLALQLCLLSARNGVAFCWNQGFETSSRNRLCLLPALLLCLLLALQLCLLLPLQLCLLSARSSVAFCRNQGFETSSRNWISLNKLSQPLYFTNTRKPFGKNFHGCIIRFTGLFNHSIHKLKRLL*
>CL113.Contig6_All_ORF1
MEKMRSQDGCAPNTVTYSCLMGGFNKVGDIDRGLELFEKMKEEGIPLNVVTLNTLLDGLCRHGRLNAALELFKEIQRDGLKGNAVSYTLLISSFCDVNNISKAMELFNQMLSAECPTDVRVYHCLISCLSLAGRMEDASFVVSKLKEAGFSMDIVSYNVMIHGFSSKNKPDKIHEMIEGMEASGVKPDSVTYNTLLAYLGKSGDFESAHKVLDRMLNEGIVPTVVTFGTLIHAHCLDGDIEKAMRIFRDMGSKSKIPPNTVIYNELINSLCKNNDVEQALSLMEDMKDKGVRPNTQTFNALFKGLRENNLLEKAFQFMDRMVEQACKPDYTTMEILTEWLSCVGEIKRLRKFVQRYPVSEPQPQQKDGIVAL*
>CL113.Contig6_All_ORF2
MLRYQASLQMPPFPQSSHESYQAYFYWRTHESSHCKKRYPWRTQPPSTLKQQSWHPPSFRLGLNKRSSSDKLLHLWDIQRSTSD*
>CL113.Contig6_All_ORF3
MSSIKERACSTSLFLQREFINSLYITVFGGIFDLEPMSLKILMAFSISPSKQCA*
>CL113.Contig7_All_ORF1
QTPKSNSPFFLLTHHLCTNPISNPHHDDNDEDSIITQVLQVLQVLQPNEQHWNFPQLQTLLFPNSTSSPSPRSLLHITRRLASPTKVLKFFLFVSENLTPQDPPKALLSSSFQALVELTLRQPPYETNLYELYKMAKDRNVPISPKAAGLLVQSMGRAGMEEEALIVFNELESGLKTTRIRNVVIGMLLKMGRVDDALKVLEEMLDPEAKFQVDEFTVDVVVGLFLRGEIRGRSVSEEELAELVLKFGGRGVFPNSMVLTKLVSGLCRNRKVGLAWDVLHDVMKKGGALEAAPCNALLSALGRGNEFKRMRELMAKMEEMGIKPNVITFGILINRLCKSRRIGAAMELFEKMSGGVKGVSAEPDVVIYNTLIDGLCKVGRQEEGLRLMEKMRSQSGCAPNTVTYNILIDGFNKVGDIEKGHELFDKMKEEGLKGNVVTYTILITSFCNVTNIHKAMELFDQMLSSGCPTDAKVYHCLISGLSQARRMEDASFVVSKLKEAGFSMDIVSYNVMIRGFASKNKPDKIHEMIEEMEASGVKPDSVTYNTLLAYLGKSGDFESAHKVLDRMLNEGIVPTVVTFGTLIHAHCLDGNIDKAMRIFRDMGSKSKISPNTVIYNDLINSLCKKNDVEQALSLMEDMKDKGVRPNTQTFNALFKGLRENNLLKKAFQFMDQMVEEDCNPDYITMEILTEWLPGVGEIERLRKFAQGYPVSEPQPQQKDGIVAL*
>CL113.Contig7_All_ORF2
MTTSGSAETPFTPPLIFSNNSMAAPILLDLHNRLIRIPKVITLGLIPISSIFAISSLILLNSFPLPKADNSALHGAASKAPPFFMTSCKTSQARPTFLFLHKPLTNFVSTMLLGNTPRPPNFNTNSASSSSLTLLPRISPLKNKPTTTSTVNSSTWNFASGSSISSSTFSASSTRPIFSNIPITTLRIRVVFNPDSSSLNTIRASSSIPALPMD*
>CL113.Contig7_All_ORF3
MSNTGTSPNSKPSSSPTPPPPLHPAPSCTSPAASLPPPKSSNSSFSSPKISPLRTLQRPCSPPHSRPLWSSHCDSPPTKRTFMSSTRWPRIETFRLVPRPQGCLFSPWGGLGWRRRL*
>CL113.Contig8_All_ORF1
MEKMRSQDGCAPNTVTYSCLMGGFNKVGDIDRGLELFEKMKEEGIPLNVVTLNTLLDGLCRHGRLNAALELFKEIQRDGLKGNAVSYTILISSFCDVNNISKAMELFDQMLSAECPTDVRVYHCLISCLSLAGRMEDASFVVSKLKEAGFSMDTVSYNVMIKGFSGKNMPDKIHEMIEEMEASRVKPDSVTYNTVVAYLSKARDFKGAHKVLDRMMDKGIVPTVVTFGTLIHAHCLDGDIEKAMRIFRDMGSKSKIPPNTVIYNELINSLCKNNDVEQALSLMEDMKDKGVRPNTQTFNALFKGLRENSLLEKAFQFMDRMVEQACKPDYTTMEILTEWLSCVGEIERLRKFVQGYPVSTAGFKVTKGKALVPTKGNTAACRQKAKLQCQQKAKKKKCRQKAKPVSTAGFKVTEGKALVPTEGNTAACRQKAKLQCQQKAKLQCQQKAKKKCLQKAKPVSTAGFKALVPTEGNTAACRQKAKLQWQQKAKLQCQQKAKKKCLQKAKPVSTAGFKALVPTEGNKEHISVWWFPTYICTRTFKRNKESYGPFGIGGSPGKYIAIESPGNMIVGFTGRASRTMGIRALGANLESLDQYYPSQTRLINKHDDDEGNRQIIVAGNQVIGNEGDQNGRFAVGNTYNKYNVSHYYYSEK*
>CL113.Contig8_All_ORF2
MSNVPESTVYGGPKSQSPDRRVTVTQIKQKHRKGEPITAVTAYDYPSAVHLDSAGIDIAIVGDSAAMVVHGYDTTLPITLDEMLVHCRAVARGAKRPLLVGDLPFGFYESSSIQAIDSAVRLLKEGAMDAIKLEGGGPSRITAAKSIVEAGIAVMGHVGLTPQAISVLGGFRPQGRNVASAVKVVETALALQEAGCFSVVLECVPPLVAAAATSALQIPTIGIGAGPFCSGQVLVYHDLLGMMQHPHHAKVTPKFCKQFAQVGDVINRALLEYKEEVNSGAFPGASHSPYKINAVDVDGFVSELQMMGLDKAASAAAEVADKNNTSKSK*
>CL113.Contig8_All_ORF3
MFFVAFCRNQGFETSSRNRLCLLQALLLCLLLALKLCLLLPLQLCLLSARSSVAFCRNQGFETSSRNRLCLLQALLLCLLLALQLCLLLALQLCLLSARSGVAFCRNQGFALCHFETSSRNRLCLLPALLLLCLLLALQLCLLSARSGVAFCWHQGFALCHFETSSRNWISLNKLSQPLYFTNTRKPFGKNFHGCIIRFTGLFNHSIHKLKRLL*
>CL113.Contig9_All_ORF1
MKSLSLPASKPLLHRLKPQTPKSKPPVFLLTHRLCTNPTSNPNPPPQNDDVSFATQFLQLLQPNEKDWNFDQLHTLLFSNSTSPSPHSLSSALQAVLELTLREPISEKKLFELYQMAKERNVELNVTTAALLIRSLERDGMEEEGLVVFKELDSELKNTDIRNLVIKMLVNRGRVDDALKVLDEMLDPEAQFRVDEITADIVIGSLLGKEKKGRSVGEEEIVGLVSKFGKHGVFPDSRILTKLVTVLCRNGKVSRAWDVLCDVLKMGGGVEAASCNAVLTALGRSNDFKRMGEVMVKMEEVGIKPNLITFGLFVNHLCKSRRIDAALEVFEKMSVGVEGVSAKPDVIIIYNTLIDGLCKVGRQEEGLRLMEKMRSQSGCAPNTVTYSCLMGGFNKVGDIEKGHELFDKMKEEGIPMNVSTLNTMLDGLSRRGRLNTALEFFNEMERKGLKGNAVTYTILITSFCNVTNIHKAMELFDQMLSSGCPTDAK
>CL113.Contig9_All_ORF2
MLTKFRYQTHNLLLTNTPPFLLFPQQRSNHNIRCNLINPKLSFRVKHFVEHLQCIINSPPIHQHLNHQIANVRVLQLRIKFFKHNKTLLLHTIPLQRPNKQSCSGHIKLHIALFRHLIKLKELLFGDGFSQCELQNGLQCRR*
>CL113.Contig9_All_ORF3
MPTSSIFTITSPILLKSLLLPNAVKTALQEAASTPPPIFRTSHKTSQARLTFPFLHKTVTNFVSIRLSGNTPCLPNFDTKPTISSSPTLLPFFSFPNKDPITISAVISSTRN*
>CL113.Contig10_All_ORF1
MSNTGTSPNSTPSSSPAPPPPHHPLPRLPHQSPQILRFRLPESHPSGPSKGRALLLIPGPCGAHIATALLRNEPL*
>CL113.Contig10_All_ORF2
MRRRWSWGRGGCGVGGSSSVAHWVGGLGL*
>CL113.Contig10_All_ORF3
VELGEVPVLLIGLEDLGYDGVLVVVVVVRIGDGIGAEVVGEEEEGGVGFGGL
>CL113.Contig11_All_ORF1
MSNTGTSPNSTPSSSPAPPPPHHPLPRLPHQSPQILRFCLPESHPSGPSKGRALLLIP
>CL113.Contig11_All_ORF2
MRRRWSWGRGGCGVGGSSSVAHWVGGLGGLGGLGL*
>CL114.Contig1_All_ORF1
MASYIYIHQSLMASASILMSYDLIQRQVISSGLLSSHIRARSLAVLDPLQLDLCVHEH
>CL114.Contig2_All_ORF1
MGDLTESLTPSTASATPNSSSNPRPMPVREDCWSEDATSTLIDAWGRRYVELNRGNLRQKDWQEVADAVNALHGHTKKTHRTDVQCKNRIDTIKKKYKVEKARVSGGFNSSWPFFDRLDSLIGSTVKKPSPSLSPPVAVPLPLSYRKPSPARPVVTAVALPQKRSASAAALNEGFFRMNYSAVAAAAAAENDDDDDEDEDEEEEEEDNDDGDEEAEVERERDSDGEIGGGGGGVGGEGLKRLARAIERFGEVYQRVEADKIRQMTELEKQRMQFAKDLEIQRMSMFMDTQVQLERIKHGKRPGSNDIYS*
>CL114.Contig2_All_ORF2
MRVDVASSLQQSSRTGMGLGFEEELGVAEAVDGVRDSVRSPIGNGAV*
>CL114.Contig2_All_ORF3
MTTMMTRTRTRRRRRKITTTEMRRRRWRGRGTATARLVAEAEE*
>CL114.Contig3_All_ORF1
MGDLTESLTPSTASATPNSSSNPRPMPVREDCWSEDATSTLIDAWGRRYVELNRGNLRQKDWQEVADAVNALHGHTKKTHRTDVQCKNRIDTIKKKYKVEKARVSGGFNSSWPFFDRLDSLIGSTVKKPSPSLSPPVAVPLPLSYRKPSPARPVVTAVALPQKRSASAAALNEGFFRMNYSAVAAAAAAENDDDDDEDEDEEEEEEDNDDGDEEAEVERERDSDGEIGGGGGGVGGEGLKRLARAIERFGEVYQRVEADKIRQMTELEKQRMQFAKDLEIQRMSMFMDTQVQLERIKHGKRPGSNGEPNLSALFCML*
>CL114.Contig3_All_ORF2
MLYITVWCGKLYISSLTSYYRFKDTASLHLRRSLCTVVKWSRFRAPVNFENLTYPAQGTKTGFIVGYQ*
>CL114.Contig3_All_ORF3
MTLLISNYETCFSSLSRVSQVFKINRCSKTRPFHNSTKTSPEMKRGCILESVIASQ*
>CL114.Contig4_All_ORF1
MERNKGEAIRAMQLSELKIQENDFAGAREMARIAHQLFPEDENICKLLALSEVYYSIFESGQSRGTGDTARADFEQLVEKVSSPSGTLNDDDDDDESDDGDDDSDYDYDDDDDEDEDEEEEEEDNDDGDEEAEVERERDSDGEIGGGGGGVGGEGLKRLARAIERFGEVYQRVEADKIRQMTELEKQRMQFAKDLEIQRMSMFMDTQVQLERIKHGKRPGSNDIYS*
>CL114.Contig4_All_ORF2
LIPALLSSLISLGFSSHFYSFTHDKSADFPHKNPLCLVLSNKTQPRRPLQSHVVKLSPKKLHACQGDTCPSLLFGPDGGNPFLLPQSCSHSSLPASLSNPEIGAEITGLRAWV*
>CL114.Contig4_All_ORF3
MMTMTMMKVMMAMMIAIMIMMMMMTRTRTRRRRRKITTTEMRRRRWRGRGTATARLVAEAEE*
>CL114.Contig5_All_ORF1
MERNKGEAIRAMQLSELKIQENDFAGAREMARIAHQLFPEDENICKLLALSEVYYSIFESGQSRGTGDTARADFEQLVEKVSSPSGTLNDDDDDDESDDGDDDSDYDYDDDDDEDEDEEEEEEDNDDGDEEAEVERERDSDGEIGGGGGGVGGEGLKRLARAIERFGEVYQRVEADKIRQMTELEKQRMQFAKDLEIQRMSMFMDTQVQLERIKHGKRPGSNGHNS*
>CL114.Contig5_All_ORF2
LIPALLSSLISLGFSSHFYSFTHDKSADFPHKNPLCLVLSNKTQPRRPLQSHVVKLSPKKLHACQGDTCPSLLFGPDGGNPFLLPQSCSHSSLPASLSNPEIGAEITGLRAWV*
>CL114.Contig5_All_ORF3
MMTMTMMKVMMAMMIAIMIMMMMMTRTRTRRRRRKITTTEMRRRRWRGRGTATARLVAEAEE*
>CL115.Contig1_All_ORF1
MPVEPTSQQMLHIAPSTTLQGGPAFVSFFFCSPVPPEYKIGEITGAGWKLKIAQLLRSCFLFFTILLLMCNAFSVVHIR*
>CL115.Contig1_All_ORF2
MLNFHTVIYHSGFSYSAIFYVHYRINQYSCGEEDKDRICLFWLWTVVNSFFLDVWKTIFALFSQFSYSPL*
>CL115.Contig1_All_ORF3
MFFFILFSDRLEFKRLVFVLENYTSYLVRSSLFVCIFFFPSPTHALPEV*
>CL115.Contig2_All_ORF1
MSKKPSAEIGTTLYYLLVKYIVQSKLTCNYCENDTHTQKKKNSRDKDFFRIVSKRSTTANKNMIKTDQQDKIPHRRKKERETYGCFILAITTGNI*
>CL115.Contig2_All_ORF2
MPVEPTSQQMLHIAPSTTLQGGPAFVSFFFCSPVPPEYKIGEITGAGWKLKIAQLLRSCFLFFTILLLMCNAFSVVHIR*
>CL115.Contig2_All_ORF3
MLNFHTVIYHSGFSYSAIFYVHYRINQYSCGEEDKDRICLFWLWTVVNSFFLDVWKTIFALFSQFSYSPL*
>CL115.Contig3_All_ORF1
MQCSEFLDLLPRGFLISTCFFSLFFSVWYIFGSQLCDCDLLADDESLHLLPRGFQISTIGGFVSISHCCELLSFVVVLRFELTAIRILGNIIFSCSLWRAT*
>CL115.Contig3_All_ORF2
MSKKPSAEIGTTLYYLLVKYIVQSKLTCNYCENDTHTQKKKNSRDKDFFRIVSKRSTTANKNMIKTDQQDKIPHRRKKERETYGCFILAITTGNI*
>CL115.Contig3_All_ORF3
MPVEPTSQQMLHIAPSTTLQGGPAFVSFFFCSPVPPEYKIGEITGAGWKLKIAQLLRSCFLFFTILLLMCNAFSVVHIR*
>CL115.Contig4_All_ORF1
MDFWPEFLANSWGREFVAGGFGGIAGIVSGYPLDTVRILQQNSKGGSAFNILRNVISKEGPTALYRGMGAPLASITFQNAMVFQSYAILSRALDPSVSTKDPPSYKGVALGGVGAGALQSLILSPVELVKIRLQLQTKTHGQGQDLSVLALDVEPTSQQMLHIAPSTTLQGGPAFVSFFFCSPVPPEYKIGEITGAGWKLKIAQLLRSCFLFFTILLLMCNAFSVVHIR*
>CL115.Contig4_All_ORF2
MTLRRMLKAEPPLEFCCKILTVSSGYPDTIPAMPPNPPATNSLPQLFARNSGQKSIFPFTNQLKFHHQLRDSSM*
>CL115.Contig4_All_ORF3
MVLYVTSAGSWVRRPKPKQTNPVLVHGFWFAVEAGFLRVLLGRGLNSAKHLPQLLLEQHLCKKEDL*
>CL115.Contig5_All_ORF1
MPVEPTSQQMLHIAPSTTLQGGPAFVSFFFCSPVPPEYKIGEITGAGWKLKIAQLLRSCFLFFTILLLMCNAFSVVHIR*
>CL115.Contig5_All_ORF2
MFCCWKYFDASRTHEPADVTYSTIHYATRGTGFRFFLLLLSSAT*
>CL115.Contig5_All_ORF3
MVLYVTSAGSWVRLASKYFQQQNINQEKGEILLFDIVTES*
>CL116.Contig1_All_ORF1
MKLLWSPDTATKAYIDTVRSCQVFNEAGVAELVSAMAAGWNAKLIVETWSQGGAIATSIGLEIASRHTCGRHVCVVSDENARSEFITAMKEAADMNPEVLVGEPEEVMSELVGIDFMVVDCKRKDYARVSRQARLNQSGAVLICKNANSKSGSGFRWRSVIDCGSRRVVRTVFLPVGKGIDMAHVSSSGGNSGSGSSKVEKKRWIKHYDQKSGEEHVIRK*
>CL116.Contig1_All_ORF2
MKSIPTSSDMTSSGSPTSTSGFMSAASFMAVMNSDLAFSSDTTHTCRPHVCRLAISRPMLVAMAPPCDHVSTINLAFQPAAMAETSSATPASLKTWQDRTVSM*
>CL116.Contig1_All_ORF3
MRVLVVVLVKWVFAETGVLVGEDVLFFVGKLWKCGYGNGGAVQVQ
>CL116.Contig2_All_ORF1
MAAGWNAKLIVETWSQGGAIATSIGLEIASRHTCGRHVCVVSDENARSEFITAMKEAADMNPEVLVGEPEEVMSELVGIDFMVVDCKRKDYARVSRQARLNQSGAVLICKNANSKSGSGFRWRSVIDCGSRRVVRTVFLPVGKGIDMAHVSSSGGNSGSGSSKVEKKRWIKHYDQKSGEEHVIRK*
>CL116.Contig2_All_ORF2
MKSIPTSSDMTSSGSPTSTSGFMSAASFMAVMNSDLAFSSETTHTCRPHVCRLAISRPMLVAMAPPCDHVSTINLAFQPAAMAETSSATPASLKTWHCNQNRSNGVDVGFSGCVR*
>CL116.Contig2_All_ORF3
MRVLVVVLVKWVFAETGVLVGEDVLFFVGKLWKCGY
>CL116.Contig3_All_ORF1
MAAGWNAKLIVETWSQGGAIATSIGLEIASRHTCGRHVCVVSDENARSEFITAMKEAADMNPEVLVGEPEEVMSELVGIDFMVVDCKRKDYARVSRQARLNQSGAVLICKNANSKSGSGFRWRSVIDCGSRRVVRTVFLPVGKGIDMAHVSSSGGNSGSGSSKVEKKRWIKHYDQKSGEEHVIRK*
>CL116.Contig3_All_ORF2
MKSIPTSSDMTSSGSPTSTSGFMSAASFMAVMNSDLAFSSDTTHTCRPHVCRLAISRPMLVAMAPPCDHVSTINLAFQPAAMAETSSATPASLKTWHCNQNLDQISPKTQNPDRTY
>CL116.Contig3_All_ORF3
MPTRKAVQVSDGGVSLIVDQEGWSGLCSCL*
>CL117.Contig1_All_ORF1
MGANMNFKGFMTDFQGDGGGRPPVSNNNNSDALARQPSIYSLTFDELQNSMGGPGKDFGSMNMDELLKSIWSAEETQTMVPSGVVTGGQDGYSQGQLPLQRQGSLTLPRTLSQKTVDEVWKNLSAKEENGGAGRPNAPQRQQTLGEMTLEEFLVRAGVVREDGQVGSKLGGSGFFGELARFGNAGGGAGFGFQQPDRGSVGVMGSRISENGNQIGNLNSNLPLNANGVRSSQQQQQAPQQQPQIFPKQQPVTYSTSQMALGANSQLGSPGMRGGIMGIGEQGINNALVQSPVLQGGGGGMGMVGLGAGNGRVAAVSPANQLSSDGIGNGKSNGTDTSSVSPMPYVFNNGFRGRKGGPVEKVVERRQRRMIKNRESAARSRARKQAYTMELEAEVAKLKEENQELKKKQDEMMELQKNQDIEIQNLQRGGKKRCLRRTQTGPW*
>CL117.Contig1_All_ORF2
MYQRYLPDHTLLPLTYLLILSRREAWIQNKCKFNLQHTKPFKKIYSTRHMILKYVQPPPSPQCNPDPQALHFTMDRSVFVSSNVSCLLFEDFESLYPDSSAVPSFHPVFSSTPGSPLLALQLLLPTPLCKPVCELLIWQLTLCS*
>CL117.Contig1_All_ORF3
MYSHHLPHNVTPIPKLCTLPWTGLCSSQATFLASSLKILNLYILILLQFHHFILFFLQLLVLLF*
>CL117.Contig2_All_ORF1
MGANMNFKGFMTDFQGDGGGRPPVSNNNNSDALARQPSIYSLTFDELQNSMGGPGKDFGSMNMDELLKSIWSAEETQTMVPSGVVTGGQDGYSQGQLPLQRQGSLTLPRTLSQKTVDEVWKNLSAKEENGGAGRPNAPQRQQTLGEMTLEEFLVRAGVVREDGQVGSKLGGSGFFGELARFGNAGGGAGFGFQQPDRGSVGVMGSRISENGNQIGNLNSNLPLNANGVRSSQQQQQAPQQQPQIFPKQQPVTYSTSQMALGANSQLGSPGMRGGIMGIGEQGINNALVQSPVLQGGGGGMGMVGLGAGNGRVAAVSPANQLSSDGIGNGKSNGTDTSSVSPMPYVFNNGFRGRKGGPVEKVVERRQRRMIKNRESAARSRARKQIAAEG*
>CL117.Contig2_All_ORF2
MYQRYLPDHTLLPLTYLLILSRREAWIQNKCKFNLQHTKPFKKIYSTRHMILKYVQPPPSPQCNPDPQVLHFTMDRSVFVSSNVSCLLFEDFESLYPDSSAVPSFHPVFSSTPGSPLLALQLLLPTPLCKPCNKLLMTVTPQNLICCHVGSLSHYPSAAICLRALDLAADSLFLIILLCLLSTTFSTGPPFLPRKPLLNT*
>CL117.Contig2_All_ORF3
MYSHHLPHNVTPIPKFCTLPWTGLCSSQATFLASSLKILNLYILILLQFHHFILFFLQLLVLLF*
>CL117.Contig3_All_ORF1
MMELQKNQVLRVFCFLFLVGKWGCRRVIFIINKICC*
>CL117.Contig3_All_ORF2
MLSRLLVLMNSILSCNPYLQLQLSQVTHLRLSFPS*
>CL117.Contig3_All_ORF3
MLLNRSHSISLQNKILLEYRHAFSVTCPHELYLVL*
>CL118.Contig1_All_ORF1
MAPKSGRGKNNKAKSDKKKKEEKVPSVLDITVITPYDTQVILKGISTDKILDVKRLLAVNVETCHLTNYSLSHEVKGKRLNERVEVVSLKPCLLKMVEEDYTEEAEAVAHVRRLLDLVACTTRFAKPKRSASAPDSKSKKTAATTTKPLTKSSAPHSQSDGAKPAQSEPSVSAISESLGMVAIHSTPKLSDFYDFFSFSHLTPPILHLRRCDVDDTRDGDYFQMQIKICNGKQIQVVASLKGFYTVGKQFLQSHSLVDLLQQLSRAFANAYESLMKAFVDHNKFGDLPYGFRANTWLVPPSVAESPSIFPSLPIEDENWGGNGGGQGRNGEYDHQQWATDFAILACMPCKTEEERVVRDRKAFLLHTRFIDVAVFKAAAAIRGIIDSTVNAEETTNCSLGSVLYDERVGDLSIVVKRDITDPLSNSEVKVSGDHLCSTKEVAQRCLLKGLTSDESVVVHDTPSLCVVNVRHCGYIATVKVVGKIKKGSNEAKDIDIEDQPDGGANSLNLNSLRVLLQKFNTESVDNSYSDGLENSRSLVRRVIKESLTKLEDEPANSERSIRWELGSCWLQHLLKQETPVNNSDSPEDDNEAAAPVVKGLGKQFKFLKKREKKTITEAGTYDEEDIDASALSLNGESDKLELNNGGSHEISSNEAELKTLISEEAYLRLKESGTNLHLKSADELMKMVYKYYDEVALPKLVTDFGSLELSPVDGRTLTDFMHLRGLKMQSLGRVVELSEKLPHIQSLCIHEMITRAFKHVVEAVVASVGKITDLSAAIAATLNFLLGGSGMDDDVLKLQWLRIFLARKFGWSLKDEFQHLRKLSILRGLCHKVGLELAPRDYDMECHNPFSKYDIISMVPVCKHVACSSADGRNLLESSKIALDKGKLDDAVHYGTKALAKMIAVCGPYHRVTASAYSLLAVVLYHTGDFNQATIYQQKALAINERELGLDHPDTMKSYGDLSVFYYRLQYIELALKYVNRALFLLHFTCGLSHPNTAATYINVAMMEEGMGNVHVALRYLHEALKCNQRLLGADHIQTAASYHAIAIALSLMEAYSLSVQHEQTTLKILQDKLGPEDLRTQDAAAWLEYFESKSLEQQEAARNGSPKPDALIASKGHLSVSDLLDYISPDQDSKVNDAHRKQRRAKVHQSSDTVYQEHQVAVGEDDLPSDGLENTMVLIDDNTEVVEERWVHQELEEKDHVSRNGLSVTGVTAEETTSDEGWQEANSKGRSGNTSSGRKFSRRRLDSESSHFRESKYSREVKSSSQTAAAKSFLNDSSSSKQSKVCTVSTGEDSVRLQSKNTVSKVSTTPATLMNLTSKSVSYKQVALAPPGTVLKSLLDKVEDLNVEKSEKKVCNPPPETLKIEESIGVVEFTPKDETEGTHASSTPSEDTCPETVEERSAEKNGSKLSAAAEPFNPRPHTMAHPLNPVAVTSVYDVRASQAMLSAPVLPPVAARVPCGPRSPLYYKTNYSFRMRQGVQKFQRPLSERSGSGPPRIMNPHAPEFVPGRSLPADYMDEYAEYATDSNSSFEMNRAEEMDEKSNDKAERKSISESEKSELARQILLSFIVKSVQHNKDSESESKQENHSDAVENDSAIIKIHYGNEGKTNLVSQSSDCDQSKTTDVDTNEVVDSEGFTVVTKRRRSRQQFRSELYNQQSISASVH*
>CL118.Contig1_All_ORF2
MVCGLGLNGSAAAESLLPFFSADLSSTVSGHVSSDGVELACVPSVSSFGVNSTTPMLSSIFNVSGGGLHTFFSDFSTFRSSTLSSNDFRTVPGGAKATCL*
>CL118.Contig1_All_ORF3
MVFEQTHGLFLHLLPSLHQFFHPCQLKMKIGVEMVEVREEMVNMIISNGLLILQFWLACLAKLRRRGLFETEKHFCFILDSLM*
>CL118.Contig2_All_ORF1
MAPKSGRGKNNKAKSDKKKKEEKVPSVLDITVITPYDTQVILKGISTDKILDVKRLLAVNVETCHLTNYSLSHEVKGKRLNERVEVVSLKPCLLKMVEEDYTEEAEAVAHVRRLLDLVACTTRFAKPKRSASAPDSKSKKTAATTTKPLTKSSAPHSQSDGAKPAQSEPSVSAISESLGMVAIHSTPKLSDFYDFFSFSHLTPPILHLRRCDVDDTRDGDYFQMQIKICNGKQIQVVASLKGFYTVGKQFLQSHSLVDLLQQLSRAFANAYESLMKAFVDHNKFGDLPYGFRANTWLVPPSVAESPSIFPSLPIEDENWGGNGGGQGRNGEYDHQQWATDFAILACMPCKTEEERVVRDRKAFLLHTRFIDVAVFKAAAAIRGIIDSTVNAEETTNCSLGSVLYDERVGDLSIVVKRDITDPLSNSEVKVSGDHLCSTKEVAQRCLLKGLTSDESVVVHDTPSLCVVNVRHCGYIATVKVVGKIKKGSNEAKDIDIEDQPDGGANSLNLNSLRVLLQKFNTESVDNSYSDGLENSRSLVRRVIKESLTKLEDEPANSERSIRWELGSCWLQHLLKQETPVNNSDSPEDDNEAAAPVVKGLGKQFKFLKKREKKTITEAGTYDEEDIDASALSLNGESDKLELNNGGSHEISSNEAELKTLISEEAYLRLKESGTNLHLKSADELMKMVYKYYDEVALPKLVTDFGSLELSPVDGRTLTDFMHLRGLKMQSLGRVVELSEKLPHIQSLCIHEMITRAFKHVVEAVVASVGKITDLSAAIAATLNFLLGGSGMDDDVLKLQWLRIFLARKFGWSLKDEFQHLRKLSILRGLCHKVGLELAPRDYDMECHNPFSKYDIISMVPVCKHVACSSADGRNLLESSKIALDKGKLDDAVHYGTKALAKMIAVCGPYHRVTASAYSLLAVVLYHTGDFNQATIYQQKALAINERELGLDHPDTMKSYGDLSVFYYRLQYIELALKYVNRALFLLHFTCGLSHPNTAATYINVAMMEEGMGNVHVALRYLHEALKCNQRLLGADHIQTAASYHAIAIALSLMEAYSLSVQHEQTTLKILQDKLGPEDLRTQDAAAWLEYFESKSLEQQEAARNGSPKPDALIASKGHLSVSDLLDYISPDQDSKVNDAHRKQRRAKVHQSSDTVYQEHQVAVGEDDLPSDGLENTMVLIDDNTEVVEERWVHQELEEKDHVSRNGLSVTGVTAEETTSDEGWQEANSKGRSGNTSSGRKFSRRRLDSESSHFRESKYSREVKSSSQTAAAKSFLNDSSSSKQSKVCTVSTGEDSVRLQSKNTVSKVSTTPATLMNLTSKSVSYKQVALAPPGTVLKSLLDKVEDLNVEKSEKKVCNPPPETLKIEESIGVVEFTPKDETEGTHASSTPSEDTCPETVEERSAEKNGSKLSAAAEPFNPRPHTMAHPLNPVAVTSVYDVRASQAMLSAPVLPPVAARVPCGPRSPLYYKTNYSFRMRQGVQKFQRPLSERSGSGPPRIMNPHAPEFVPGRSLPADYMDEYAEYATDSNSSFEMNRAEEMDEKSNDKAERKSISESEKSELARQILLSFIVKSVQHNKDSESESKQENHSDAVENDSAIIKIHYGNEGKTNLVSQSSDCDQSKTTDVDTNEVVDSEGFTVVTKRRRSRQQFRSELYNQQSISASVH*
>CL118.Contig2_All_ORF2
MVCGLGLNGSAAAESLLPFFSADLSSTVSGHVSSDGVELACVPSVSSFGVNSTTPMLSSIFNVSGGGLHTFFSDFSTFRSSTLSSNDFRTVPGGAKATCL*
>CL118.Contig2_All_ORF3
MVFEQTHGLFLHLLPSLHQFFHPCQLKMKIGVEMVEVREEMVNMIISNGLLILQFWLACLAKLRRRGLFETEKHFCFILDSLM*
>CL118.Contig3_All_ORF1
MAPKSGRGKNNKAKSDKKKKEEKVPSVLDITVITPYDTQVILKGISTDKILDVKRLLAVNVETCHLTNYSLSHEVKGKRLNERVEVVSLKPCLLKMVEEDYTEEAEAVAHVRRLLDLVACTTRFAKPKRSASAPDSKSKKTAATTTKPLTKSSAPHSQSDGAKPAQSDPSVSAISESLGMVAIHSTPKLSDFYDFFSFSHLTPPILHLRRCDVDDTRDGDYFQMQIKICNGKQIQVVASLKGFYTVGKQFLQSHSLVDLLQQLSRAFANAYESLMKAFVDHNKFGDLPYGFRANTWLVPPSVAESPSIFPSLPIEDENWGGNGGGQGRNGEYDHQQWATDFAILACMPCKTEEERVVRDRKAFLLHTRFIDVAVFKAAAAIRGIIDSTVNAEETTNCSLGSVLYDERVGDLSIVVKRDITDPLSNSEVKVSGDHLCSTKEVAQRCLLKGLTSDESVVVHDTPSLCVVNVRHCGYIATVKVVGKIKKGSNEAKDIDIEDQPDGGANSLNLNSLRVLLQKFNTESVDNSYSDGLENSRSLVRRVIKESLTKLEDEPANSERSIRWELGSCWLQHLLKQETPVNNSDSPEDDNEAAAPVVKGLGKQFKFLKKREKKTITEAGTYDEEDIDASALSLNGESDKLELNNGGSHEISSNEAELKTLISEEAYLRLKESGTNLHLKSADELMKMVYKYYDEVALPKLLTAVR*
>CL118.Contig3_All_ORF2
MVFEQTHGLFLHLLPSLHQFFHPCQLKMKIGVEMVEVREEMVNMIISNGLLILQFWLACLAKLRRRGLFETEKHFCFILDSLM*
>CL118.Contig3_All_ORF3
MATIPRLSEIAETDGSDCAGFAPSDCECGAELLVSGLVVVAAVFLDLESGAEAERLGLANRVVQATRSSRRRTCATASASSV*
>CL119.Contig1_All_ORF1
MYTSYEELLTALEKIFTSFTINGKQYMEDDRKQQVLLMKHAVVNAMVEYNQYVLTYEDKDNDWMLVGDVPWKMFKESCKRIRLMRSSESVVRN*
>CL119.Contig1_All_ORF2
MISWNLQYLDRSYQFLTTDSELLINRIRLHDSLNIFQGTSPTNIQSLSLSSYVSTY*
>CL119.Contig1_All_ORF3
MIIFSNEHRKESESRSISYISNIYISPYIYMMDPVMDDQLESPVLGSIISISDYRF*
>CL119.Contig2_All_ORF1
MAMSYKDTELTLGLPGGRSRGYSTGGGVFGELLKRGFIETLDDPHDLDLLSSTGEEFRGQVKPEDEQSEAANYSSIRTSTTAVKAPTAKDQVVGWPPVRSTRNKALDSKNLKNISSSKYVKVGADGAPYLRKVDLEMYTSYEELLTALEKIFTSFTINGKQYMEDDRKQQVLLMKHAVVNAMVEYNQYVLTYEDKDNDWMLVGDVPWKMFKESCKRIRLMRSSESVVRN*
>CL119.Contig2_All_ORF2
MISWNLQYLDRSYQFLTTDSELLINRIRLHDSLNIFQGTSPTNIQSLSLSSYVSTY*
>CL119.Contig2_All_ORF3
MIIFSNEHRKESESRSISYISNIYISPYIYMMDPVMDDQLESPVLGSIISISDYRF*
>CL120.Contig1_All_ORF1
MDSARQWLQKLQPRDKVRSYARKKDTVGGEDGSGTDEEALSNVTKQKAAAAKQYIENHYKEQMKNLQERRERRNMLEKKLADADVSEEDQNNLLKFLEKKETEYMRLQRHKMGCDDFELLTMIGKGAFGEVRVCREKTSGSVYAMKKLKKSEMLRRGQVEHVKAERNLLAEVDSNCIVKLYCSFQDDDYLYLIMEYLPGGDMMTLLMRKDILTEDEARFYVAETVLAIESIHKHNYIHRDIKPDNLLLDRYGHLRLSDFGLCKPLDCSTIHEDFSVANNTNSSGHNDERPAAPKRTQQEQLQHWQKNRRMLAYSTVGTPDYIAPEVLLKKGYGMECDWWSLGAIMYEMLVGYPPFYSDDPMSTCRKIVNWKTHLKFPEEAKLSPEAKDLISKLLCNVSQRLGTNGASEIKVLYGSSLV*
>CL120.Contig1_All_ORF2
MSAKGWEQMVQVKLRCCMVHPWFDGTEWEKLYQMDAAFIPEVNDDLDTQNFEKFEEADNQAQTSQKTGPWRKMLSSKDINFVGYTYKNFEIVNDYQVPGMASLKKKTNTSKRPSIKTLFDNESESSEASDTPGSEQPVKGSFLNLLPPELEVPQRRSDSS*
>CL120.Contig1_All_ORF3
MQLLECRNTVGGQAPSPSIGQVMKSHFGVEVLLIREATSSKSCLSQVVHFQVCRMPLMTLTHYQKVFLWMAVLMCWSSSSTRPCQVLDNHLQFQSFYMCSPQN*
>CL120.Contig2_All_ORF1
MDSARSWFHKFQPRAKKKETEYARDERPASLDDEAPSAATKQKVEAAKQYIENHYKAQMKCLQDRKERRWMLERRLADAEVSQEDQMNVLKYLEQKETEYMHLQRHKMGVDDFQLLTIIGRGAFGEVRICREKSTGQVYAMKKLKKLEMLRRGQVEHVKAERNLLAEVDSAYIVKLYCSFQDEEFLYLIMEYLPGGDMMTLLMRKDILTEDEARFYVGETVLAIESIHKHNYIHRDIKPDNLLLDRHGHMKLSDFGLCKPLGTNSFPDLIENDSTVGRNLKTPSDSNQHSKQQSSPPAPKRTQQEKLLHWQKNRRMLAYSTVGTPDYIAPEVLLKKGYGMECDWWSLGAIMYEMLVGFPPFYSEEPMFTCKKIVNWRAHLKFPEEAKLSAEAKDLICKLLCNVEQRLGTKGAYEIKAHPWFKGLQWDRLYQMEAAFIPEVNNELDTQNFEKFEELGASVETPSKSGPWRKMLSTMDSNFVGYTYKNYEIVNEHHMPGMAELKKKTNKPKRPSVKALFDTPDPPDSPTQGTSLNHMSTLSSVSEGSEPSWQSSRPPQYPPKPPRR*
>CL120.Contig2_All_ORF2
MLHLASSEHLQFLELFHGIHLASRLLPANSHLSKCASSDNRQQLKVINPHLMPLKMHILRLLLLQILEHIHLILL*
>CL120.Contig2_All_ORF3
MKLGLFFTNLGDYTVNEHHYTRGLLMNAFITKTYSIQIPISYLCLSPFCKLLLNFLQLDIN*
>CL120.Contig3_All_ORF1
MDFVRSLLKKFKSKEKVKSSKSRDTRGNGKDASKTPTTTEEVPSNVTKQKVAAAKQYIENHYKKQMKSLQERKERRDILEKKLADAEVSEEEQNNLLKYLEKKETEYMRIQRHKMGADDFEPLTMIGKGAFGEVRICKEKATGQVYAMKKLKKSEMLRRGQVEHVKAERNLLAEVDSNCIVKLYCSFQDDEYLYLIMEYLPGGDMMTLLMRKDTLTEDEARFYVGETVLAIESIHKHNYIHRDIKPDNLLLDRHGHMKLSDFGLCKPLDCSILQEKDFSMGKNLSGALQSDGRPVAPKRTQQEQLLHWQRNRRMLAYSTVGTPDYIAPEVLLKKGYGMECDWWSLGAIMYEMLVGYPPFYSDEPMSTCRKIVNWRTHLKFPEEAKLSPEAKDLIGKLLCNVDQRLGTKGADEIKAHPWFKGIEWDKLYQMKAAFIPEVNDEMDTQNFEKFEETDNQIETSTRAGPWRKMLSSKDVNFVGYTYKNFEIVNDNQLPGIADLKKKSTKPKRPSIKSLFDDESATNQPVQGSFLKLLPPQLEVPENHSGSQ*
>CL120.Contig3_All_ORF2
MRPFLSLSMAQNHQHPSCASEYAYILFPSSLSTLASCFALPQRLQHPPTSFLVYHVALSSPANFSFASCNDSRCTALQLQPSAW*
>CL120.Contig3_All_ORF3
MSRVIISPPGRYSIMRYKYSSSWKEQYSLTIQLLSTSASRFLSAFTCSTWPLRSISDFLSFFIA*
>CL120.Contig4_All_ORF1
MDSARSWFHKFQPRAKKKETEYARDERPASLDDEAPSAATKQKVEAAKQYIENHYKAQMKCLQDRKERRWMLERRLADAEVSQEDQMNVLKYLEQKETEYMHLQRHKMGVDDFQLLTIIGRGAFGEVRICREKSTGQVYAMKKLKKLEMLRRGQVEHVKAERNLLAEVDSAYIVKLYCSFQDEEFLYLIMEYLPGGDMMTLLMRKDILTEDEARFYVGETVLAIESIHKHNYIHRDIKPDNLLLDRHGHMKLSDFGLCKPLGTNSFPDLIENDSTVGRNLKTPSDSNQHSKQQSSPPAPKRTQQEKLLHWQKNRRMLAYSTVGTPDYIAPEVLLKKGYGMECDWWSLGAIMYEMLVGFPPFYSEEPMFTCKKIVNWRAHLKFPEEAKLSAEAKDLICKLLCNVEQRLGTKGAYEIKAHPWFKGLQWDRLYQMEAAFIPEVNNELDTQNFEKFEELGASVETPSKSGPWRKMLSTMDSNFVGYTYKNYEIVNEHHMPGMAELKKKTNKPKRPSVKALFDTPDPPDSPTQGTSLNHMSTLSSVSEGSEPSWQSSRPPQYPPKPPRR*
>CL120.Contig4_All_ORF2
MLHLASSEHLQFLELFHGIHLASRLLPANSHLSKCASSDNRQQLKVINPHLMPLKMHILRLLLLQILEHIHLILL*
>CL120.Contig4_All_ORF3
MKLGLFFTNLGDYTVNEHHYTRGLLMNAFITKTYSIQIPISYLCLSPFCKLLLNFLRLDIN*
>CL120.Contig5_All_ORF1
MDSARSWFHKFQPRAKKKETEYARDERPASLDDEAPSAATKQKVEAAKQYIENHYKAQMKCLQDRKERRWMLERRLADAEVSQEDQMNVLKYLEQKETEYMHLQRHKMGVDDFQLLTIIGRGAFGEVRICREKSTGQVYAMKKLKKLEMLRRGQVEHVKAERNLLAEVDSAYIVKLYCSFQDEEFLYLIMEYLPGGDMMTLLMRKDILTEDEARFYVGETVLAIESIHKHNYIHRDIKPDNLLLDRHGHMKLSDFGLCKPLGTNSFPDLIENDSTVGRNLKTPSDSNQHSKQQSSPPAPKRTQQEKLLHWQKNRRMLAYSTVGTPDYIAPEVLLKKGYGMECDWWSLGAIMYEMLVGFPPFYSEEPMFTCKKIVNWRAHLKFPEEAKLSAEAKDLICKLLCNVEQRLGTKGAYEIKAHPWFKGLQWDRLYQMEAAFIPEVNNELDTQNFEKFEELGASAETPSKSGPWRKMLSTMDSNFVGYTYKNYEIVNEHHMPGMAELKKKTNKPKRPSVKALFDTPDPPDSPTQGTSLNHMSTLSSVSEGSEPSWQSSRPPQYPPKPPRR*
>CL120.Contig5_All_ORF2
MLHLASSEHLQFLELFHGIHLASRLLPANSHLSKCASSDNRQQLKVINPHLMPLKMHILRLLLLQILEHIHLILL*
>CL120.Contig5_All_ORF3
MKLGLFFTNLGDYTVNEHHYTRGLLMNAFITKTYSIQIPISYLCLSPFCKLLLNFLRLDIN*
>CL120.Contig6_All_ORF1
MDFVRSLLKKFKSKEKVKSSKSRDTRGNGKDASKTPTTTEEVPSNVTKQKVAAAKQYIENHYKKQMKSLQERKERRDILEKKLADAEVSEEEQNNLLKYLEKKETEYMRIQRHKMGADDFEPLTMIGKGAFGEVRICKEKATGQVYAMKKLKKSEMLRRGQVEHVKAERNLLAEVDSNCIVKLYCSFQDDEYLYLIMEYLPGGDMMTLLMRKDTLTEDEARFYVGETVLAIESIHKHNYIHRDIKPDNLLLDRHGHMKLSDFGLCKPLDCSILQEKDFSMGKNLSGALQSDGRPVAPKRTQQEQLLHWQRNRRMLAYSTVGTPDYIAPEVLLKKGYGMECDWWSLGAIMYEMLVGYPPFYSDEPMSTCRKIVNWRTHLKFPEEAKLSPEAKDLIGKLLCNVDQRLGTKGADEIKAHPWFKGIEWDKLYQMKAAFIPEVNDEMDTQNFEKFEETDNQIETSTRAGPWRKMLSSKDVNFVGYTYKNFEIVNDNQLPGIADLKKKSTKPKRPSIKSLFDDESATNQPVQGSFLKLLPPQLEVPENHSGSQ*
>CL120.Contig6_All_ORF2
MRPFLSLSMAQNHQHPSCASEYAYILFPSSLSTLASCFALPQRLQHPPTSFLVYHVALSSPANFSFASCNDSRCTALQLQPSAW*
>CL120.Contig6_All_ORF3
MSRVIISPPGRYSIMRYKYSSSWKEQYSLTIQLLSTSASRFLSAFTCSTWPLRSISDFLSFFIA*
>CL121.Contig1_All_ORF1
MGDSLREEFSDTLRILVATDCHLGYLEKDEVRRHDSFQAFDEICSIAEQKNVDFVLLGGDLFHENKPSRSTLVKAIEILRRHCLSDQPVQFQVVSDQTVNFANMFGHVNYEDPHFNVGLPVFSIHGNHDDPAGVDNLSAVDILSTCNLVNYFGKMVLGGSGVGQISLSPILIRKGATSVALYGLGNIRDERLNRMFQTPHAVQWIRPESQEGLQLSDWFNILVLHQNRVKANPKNAINEHMLPEFLDFIVWGHEHECLVDPQEVLGKGFHITQPGSSVATSLIDGESKPKHVLLLEIKGNQYRPTKIPLTSVRPFEYTEVVLKDEPEIDPNDQNSILERLDEVVRRLIDKSRSNAGNRSEVKLPLVRIKVDYSGFMTINPQKFGQKYVGKVANPQDILIFTKASKKGRSEGKFDDSERLRPEELNQQNIEALVAENNLKMEILPVNDLDVALHEFVNKDDKNAFHSCVLYNLQETRNKIAMDSDPLKFEEEDLILKVGECLEERQKERSTLPKDSSRFTSTASSLEGFRGKSAAGLGSAVSFSDDEDTTQMTGSKSTGRGRRASAKPSSSEVGKGKTSTRGRGRGRGRGSTNLKQTTLDAALGIRHSQRSASASASAAVRSIADDDDDVDDVNSHSSEEAINEVDNSSLIILKENEESVQGRGRKRAAPRGRGRGSTQSKRGKKTDSTPIYRMLMNQNDDDDDDDDVTKRFNKPPPRVTRNYGALRRGN*
>CL121.Contig1_All_ORF2
MGGLKHSIQSFIPNVSKTIQSYRCCTLPDKNRGQTYLTNTRSPKNHFPKIVYKIASREDINSRKIIHSSRIIMISVNTKDWQANIEVRIFIIYMTEHICKIHSLITNNLKLHWLITEAMSP*
>CL121.Contig1_All_ORF3
VDPLPLPLPLPLVEVLPLPTSDEDGLAEALRPLPVDFDPVIWVVSSSSLKETALPSPAALLPLKPSKDEAVEVNLELSLGSVDLSFWRSSKHSPTLRIKSSSSNFRGSESMAILFRVS*
>CL121.Contig2_All_ORF1
MGDPLREEFSDTLRILVATDCHLGYLEKDEVRRHDSFQAFDEICSIAEQKNVDFVLLGGDLFHENKPSRSTLVKAIEILRRHCLSDQPVQFQVVSDQTVNFANMFGHVNYEDPHFNVGLPVFSIHGNHDDPAGVDNLSAVDILSTCNLVNYFGKMVLGGSGVGQISLSPILIRKGATSVALYGLGNIRDERLNRMFQTPHAVQWIRPESQEGLQLSDWFNILVLHQNRVKANPKNAINEHMLPEFLDFIVWGHEHECLVDPQEVLGKGFHITQPGSSVATSLIDGESKPKHVLLLEIKGNQYRPTKIPLTSVRPFEYTEVVLKDEPEIDPNDQNSILERLDEVVRRLIDKSRSNAGNRSEVKLPLVRIKVDYSGFMTINPQKFGQKYVGKVANPQDILIFTKASKKGRSEGKFDDSERLRPEELNQQNIEALVAENNLKMEILPVNDLDVALHEFVNKDDKNAFHSCVLYNLQETRNKIAMDSDPLKFEEEDLILKVGECLEERQKERSTLPKDSSRFTSTASSLEGFRGKSAAGLGSAVSFSDDEDTTQMTGSKSTGRGRRASAKPSSSEVGKGKTSTRGRGRGRGRGSTNLKQTTLDAALGIRHSQRSASASASAAVRSIADDDDDVDDVNSHSSEEAINEVDNSSENEESVQGRGRKRAAPRGRGRGSTQSKRGKKTDSTPIYRMLMNQNDDDDDDDDVTKRFNKPPPRVTRNYGALRRGN*
>CL121.Contig2_All_ORF2
MGGLKHSIQSFIPNVSKTIQSYRCCTLPDKNRGQTYLTNTRSPKNHFPKIVYKIASREDINSRKIIHSSRIIMISVNTKDWQANIEVRIFIIYMTEHICKIHSLITNNLKLHWLITEAMSP*
>CL121.Contig2_All_ORF3
VDPLPLPLPLPLVEVLPLPTSDEDGLAEALRPLPVDFDPVIWVVSSSSLKETALPSPAALLPLKPSKDEAVEVNLELSLGSVDLSFWRSSKHSPTLRIKSSSSNFRGSESMAILFRVS*
>CL121.Contig3_All_ORF1
MGVFLWVSWFSWFFLSASAVHFCVESWPQCCICPLFSRNVFFFSKIFSRNVFYFREIYIRK*
>CL121.Contig3_All_ORF2
MKFGADPSLISNVIWLSSAEETMITVICSYSHLHYLSPTIWDQKPK*
>CL121.Contig3_All_ORF3
MRKVFKVEDVRGLLQGEEVEVLHNQSVERKRTVRLFTEC*
>CL121.Contig4_All_ORF1
MFQTPHAVQWIRPESQEGLQLSDWFNILVLHQNRVKANPKNAINEHMLPEFLDFIVWGHEHECLVDPQEVLGKGFHITQPGSSVATSLIDGESKPKHVLLLEIKGNQYRPTKIPLTSVRPFEYTEVVLKDEPEIDPNDQNSILERLDEVVRRLIDKSRSNAGNRSEVKLPLVRIKVDYSGFMTINPQKFGQKYVGKVANPQDILIFTKASKKGRSEGKFDDSERLRPEELNQQNIEALVAENNLKMEILPVNDLDVALHEFVNKDDKNAFHSCVLYNLQETRNKIAMDSDPLKFEEEDLILKVGECLEERQKERSTLPKDSSRFTSTASSLEGFRGKSAAGLGSAVSFSDDEDTTQMTGSKSTGRGRRASAKPSSSEVGKGKTSTRGRGRGRGRGSTNLKQTTLDAALGIRHSQRSASASASAAVRSIADDDDDVDDVNSHSSEEAINEVDNSSLIILKENEESVQGRGRKRAAPRGRGRGSTQSKRGKKTDSTPIYRMLMNQNDDDDDDDDVTKRFNKPPPRVTRNYGALRRGN*
>CL121.Contig4_All_ORF2
MGDPLREEFSDTLRILVATDCHLGYLEKDEVRRHDSFQAFDEICSIAEQKNVDFVLLGGDLFHENKPSRSTLVKAIEILRRHCLSDQPVQFQVVSDQTVNFANMFGHVNYEDPHFNVGLPVFSIHGNHDDPAGVDNLSAVDILSTCNLVNYFGKMVLGGSGVGQISLSPILIRKGATSVALYGLGNIRDERLNRMFQVFWSIFFLMFTFEL*
>CL121.Contig4_All_ORF3
MNNIAACLRLHSKLESKHEKKDAPKYLKHSIQSFIPNVSKTIQSYRCCTLPDKNRGQTYLTNTRSPKNHFPKIVYKIASREDINSRKIIHSSRIIMISVNTKDWQANIEVRIFIIYMTEHICKIHSLITNNLKLHWLITEAMSP*
>CL121.Contig5_All_ORF1
MFQTPHAVQWIRPESQEGLQLSDWFNILVLHQNRVKANPKNAINEHMLPEFLDFIVWGHEHECLVDPQEVLGKGFHITQPGSSVATSLIDGESKPKHVLLLEIKGNQYRPTKIPLTSVRPFEYTEVVLKDEPEIDPNDQNSILERLDEVVRRLIDKSRSNAGNRSEVKLPLVRIKVDYSGFMTINPQKFGQKYVGKVANPQDILIFTKASKKGRSEGKFDDSERLRPEELNQQNIEALVAENNLKMEILPVNDLDVALHEFVNKDDKNAFHSCVLYNLQETRNKIAMDSDPLKFEEEDLILKVGECLEERQKERSTLPKDSSRFTSTASSLEGFRGKSAAGLGSAVSFSDDEDTTQMTGSKSTGRGRRASAKPSSSEVGKGKTSTRGRGRGRGRGSTNLKQTTLDAALGIRHSQRSASASASAAVRSIADDDDDVDDVNSHSSEEAINEVDNSSENEESVQGRGRKRAAPRGRGRGSTQSKRGKKTDSTPIYRMLMNQNDDDDDDDDVTKRFNKPPPRVTRNYGALRRGN*
>CL121.Contig5_All_ORF2
MGDPLREEFSDTLRILVATDCHLGYLEKDEVRRHDSFQAFDEICSIAEQKNVDFVLLGGDLFHENKPSRSTLVKAIEILRRHCLSDQPVQFQVVSDQTVNFANMFGHVNYEDPHFNVGLPVFSIHGNHDDPAGVDNLSAVDILSTCNLVNYFGKMVLGGSGVGQISLSPILIRKGATSVALYGLGNIRDERLNRMFQVFWSIFFLMFTFEL*
>CL121.Contig5_All_ORF3
MNNIAACLRLHSKLESKHEKKDAPKYLKHSIQSFIPNVSKTIQSYRCCTLPDKNRGQTYLTNTRSPKNHFPKIVYKIASREDINSRKIIHSSRIIMISVNTKDWQANIEVRIFIIYMTEHICKIHSLITNNLKLHWLITEAMSP*
>CL122.Contig1_All_ORF1
MAEETSWFSHYLDDRPREVGEYESYAELSDEGSQEVTVVSVESFLPDELLERIIAYLPIASIFRAQSVCKRWNGIVNSKKYISTNSPLPPQKPWYFMFTSCSEPIGYAYDPVLRKWYAIELPCIQTSNWCIASSCGLVCFMDNDSRSELYVCNPLTKIYKKLEEPPGLRFSDCYSALAFWANRVSRSYTITVVKSKQVAGNFFQWDVSVHIYDSQATMWLSPVTEVLTGWRGGDESVVCDGVLYFLIYSTGGGAPENRHGLLSYNLSARSSHGQLIRSFIPVPCALTCGRLMNLREKLVMVGGIGKPDRPDIIKGIGIWVLNGRVWQEIARMPHKYFQGFGEFDEVFASSGVDDLIYIQSYGGPALLLFDMRLKHWRWSQKCPITKRFPLQLFTGFCFEPRLEVNP*
>CL122.Contig1_All_ORF2
MALLIQKNIYQPIHPCHHKNLGTLCLQAAVNRLVMHMILYLESGMPLSCPAFRHQIGALLPHVVWFALWTMIVEVSYTSATLLPKYTRSLRSLLA*
>CL122.Contig1_All_ORF3
MSGRSGFPIPPTITSFSLKFIRRPHVRAQGTGMKLRINCPWEERAERL*
>CL122.Contig2_All_ORF1
MNSFILCMIRFLHLLIMAEETSWFSHYLDDRPREVGEYESYAELSDEGSQEVTVVSVESFLPDELLERIIAYLPIASIFRAQSVCKRWNGIVNSKKYISTNSPLPPQKPWYFMFTSCSEPIGYAYDPVLRKWYAIELPCIQTSNWCIASSCGLVCFMDNDSRSELYVCNPLTKIYKKLEEPPGLRFSDCYSALAFWANRVSRSYTITVVKSKQVAGNFFQWDVSVHIYDSQATMWLSPVTEVLTGWRGGDESVVCDGVLYFLIYSTGGGAPENRHGLLSYNLSARSSHGQLIRSFIPVPCALTCGRLMNLREKLVMVGGIGKPDRPDIIKGIGIWVLNGRVWQEIARMPHKYFQGFGEFDEVFASSGVDDLIYIQSYGGPALLLFDMRLKHWRWSQKCPITKRFPLQLFTGFCFEPRLEVNP*
>CL122.Contig2_All_ORF2
MALLIQKNIYQPIHPCHHKNLGTLCLQAAVNRLVMHMILYLESGMPLSCPAFRHQIGALLPHVVWFALWTMIVEVSYTSATLLPKYTRSLRSLLA*
>CL122.Contig2_All_ORF3
MSGRSGFPIPPTITSFSLKFIRRPHVRAQGTGMKLRINCPWEERAERL*
>CL122.Contig3_All_ORF1
MAEETSWFSHYLDDRPREVGEYESYAELSDEGSQEVTVVSVESFLPDELLERIIAYLPIACIVRAQSVCKRWNGIVNSKKYISTNSPLPPQKPWYFMFTSCSEPIGYAYDPVLRKWYAIELPCIQTSNWCIASSCGLVCFMDNDSRSELYVCNPLTKIYKKLEEPPGLRFSDCYSALAFWANRVSRSYTITVVKSKQVAGNFFQWDVSVHIYDSQATMWLSPVTEVLTGWRGGDESVVCDGVLYFLIYSTGGGAPENRHGLLSYNLSARSSHGQLIRSFIPVPCALTCGRLMNLREKLVMVGGIGKPDRPDIIKGIGIWVLNGRVWQEIARMPHKYFQGFGEFDEVFASSGVDDLIYIQSYGGPALLLFDMRLKHWRWSQKCPITKRFPLQLFTGFCFEPRLEVNP*
>CL122.Contig3_All_ORF2
MALLIQKNIYQPIHPCHHKNLGTLCLQAAVNRLVMHMILYLESGMPLSCPAFRHQIGALLPHVVWFALWTMIVEVSYTSATLLPKYTRSLRSLLA*
>CL122.Contig3_All_ORF3
MSGRSGFPIPPTITSFSLKFIRRPHVRAQGTGMKLRINCPWEERAERL*
>CL123.Contig1_All_ORF1
[truncated: 29,717,013 more chars]
